# Supplementary material for: Insights into the structure-function relationship of the NorQ/NorD chaperones from Paracoccus denitrificans reveal shared principles of interacting MoxR AAA+/VWA domain proteins
Source: BMC Biol. 2023 Feb 28;21:47. doi: 10.1186/s12915-023-01546-w (PMC9976466; doi:10.1186/s12915-023-01546-w)
Supplement: Supplementary file 5 — Additional file 5. AlphaFold-multimer models related to Additional file 1: Table S2. [file 12915_2023_1546_MOESM5_ESM.zip]

Archive with 4 entries (4 files):
- NorD-NorQx1-split.pdb
- NorD-NorQx1.pdb
- NorD-NorQ_v2.pdb
- NorD_VMA-NorQ.pdb
