# Supplementary material for: Insights into the structure-function relationship of the NorQ/NorD chaperones from Paracoccus denitrificans reveal shared principles of interacting MoxR AAA+/VWA domain proteins
Source: BMC Biol. 2023 Feb 28;21:47. doi: 10.1186/s12915-023-01546-w (PMC9976466; doi:10.1186/s12915-023-01546-w)
Supplement: Supplementary file 5 — Additional file 5. AlphaFold-multimer models related to Additional file 1: Table S2. [file 12915_2023_1546_MOESM5_ESM.zip › NorD-NorQx1-split.pdb]

ATOM      1  N   ALA A   1      23.674   8.946 -36.885  1.00 45.09
ATOM      2  CA  ALA A   1      24.920   8.209 -37.082  1.00 45.09
ATOM      3  C   ALA A   1      24.709   7.010 -38.002  1.00 45.09
ATOM      4  CB  ALA A   1      25.487   7.753 -35.740  1.00 45.09
ATOM      5  O   ALA A   1      23.632   6.409 -38.010  1.00 45.09
ATOM      6  N   PRO A   2      25.506   7.131 -38.893  1.00 57.69
ATOM      7  CA  PRO A   2      25.483   5.967 -39.782  1.00 57.69
ATOM      8  C   PRO A   2      25.126   4.674 -39.053  1.00 57.69
ATOM      9  CB  PRO A   2      26.913   5.911 -40.326  1.00 57.69
ATOM     10  O   PRO A   2      24.437   3.817 -39.612  1.00 57.69
ATOM     11  CG  PRO A   2      27.539   7.196 -39.888  1.00 57.69
ATOM     12  CD  PRO A   2      26.636   7.847 -38.880  1.00 57.69
ATOM     13  N   GLU A   3      25.483   4.652 -38.240  1.00 63.85
ATOM     14  CA  GLU A   3      25.190   3.467 -37.439  1.00 63.85
ATOM     15  C   GLU A   3      23.700   3.369 -37.124  1.00 63.85
ATOM     16  CB  GLU A   3      26.003   3.479 -36.142  1.00 63.85
ATOM     17  O   GLU A   3      23.128   2.277 -37.138  1.00 63.85
ATOM     18  CG  GLU A   3      27.505   3.362 -36.356  1.00 63.85
ATOM     19  CD  GLU A   3      28.304   3.468 -35.067  1.00 63.85
ATOM     20  OE1 GLU A   3      29.555   3.491 -35.129  1.00 63.85
ATOM     21  OE2 GLU A   3      27.675   3.527 -33.987  1.00 63.85
ATOM     22  N   ASP A   4      23.202   4.343 -36.978  1.00 59.72
ATOM     23  CA  ASP A   4      21.763   4.372 -36.737  1.00 59.72
ATOM     24  C   ASP A   4      20.988   3.998 -37.999  1.00 59.72
ATOM     25  CB  ASP A   4      21.329   5.753 -36.243  1.00 59.72
ATOM     26  O   ASP A   4      19.948   3.341 -37.923  1.00 59.72
ATOM     27  CG  ASP A   4      21.857   6.080 -34.857  1.00 59.72
ATOM     28  OD1 ASP A   4      22.026   7.276 -34.535  1.00 59.72
ATOM     29  OD2 ASP A   4      22.111   5.133 -34.082  1.00 59.72
ATOM     30  N   ALA A   5      21.497   4.437 -38.924  1.00 60.70
ATOM     31  CA  ALA A   5      20.868   4.106 -40.200  1.00 60.70
ATOM     32  C   ALA A   5      20.937   2.606 -40.473  1.00 60.70
ATOM     33  CB  ALA A   5      21.530   4.881 -41.337  1.00 60.70
ATOM     34  O   ALA A   5      19.986   2.019 -40.996  1.00 60.70
ATOM     35  N   ASP A   6      21.841   2.194 -40.194  1.00 63.17
ATOM     36  CA  ASP A   6      22.033   0.761 -40.394  1.00 63.17
ATOM     37  C   ASP A   6      21.116  -0.049 -39.481  1.00 63.17
ATOM     38  CB  ASP A   6      23.493   0.375 -40.149  1.00 63.17
ATOM     39  O   ASP A   6      20.545  -1.058 -39.901  1.00 63.17
ATOM     40  CG  ASP A   6      24.406   0.745 -41.305  1.00 63.17
ATOM     41  OD1 ASP A   6      25.639   0.814 -41.110  1.00 63.17
ATOM     42  OD2 ASP A   6      23.888   0.972 -42.419  1.00 63.17
ATOM     43  N   LEU A   7      20.875   0.441 -38.623  1.00 62.52
ATOM     44  CA  LEU A   7      20.011  -0.252 -37.674  1.00 62.52
ATOM     45  C   LEU A   7      18.558  -0.219 -38.137  1.00 62.52
ATOM     46  CB  LEU A   7      20.130   0.377 -36.283  1.00 62.52
ATOM     47  O   LEU A   7      17.838  -1.212 -38.006  1.00 62.52
ATOM     48  CG  LEU A   7      21.379   0.014 -35.479  1.00 62.52
ATOM     49  CD1 LEU A   7      21.620   1.043 -34.380  1.00 62.52
ATOM     50  CD2 LEU A   7      21.246  -1.386 -34.888  1.00 62.52
ATOM     51  N   GLU A   8      18.406   0.788 -38.723  1.00 65.16
ATOM     52  CA  GLU A   8      17.047   0.934 -39.235  1.00 65.16
ATOM     53  C   GLU A   8      16.796  -0.005 -40.411  1.00 65.16
ATOM     54  CB  GLU A   8      16.783   2.383 -39.653  1.00 65.16
ATOM     55  O   GLU A   8      15.696  -0.541 -40.561  1.00 65.16
ATOM     56  CG  GLU A   8      16.516   3.322 -38.485  1.00 65.16
ATOM     57  CD  GLU A   8      16.210   4.747 -38.918  1.00 65.16
ATOM     58  OE1 GLU A   8      16.143   5.644 -38.048  1.00 65.16
ATOM     59  OE2 GLU A   8      16.035   4.967 -40.137  1.00 65.16
ATOM     60  N   ALA A   9      17.678  -0.179 -40.827  1.00 59.19
ATOM     61  CA  ALA A   9      17.527  -0.938 -42.066  1.00 59.19
ATOM     62  C   ALA A   9      17.259  -2.412 -41.776  1.00 59.19
ATOM     63  CB  ALA A   9      18.771  -0.788 -42.937  1.00 59.19
ATOM     64  O   ALA A   9      16.492  -3.062 -42.490  1.00 59.19
ATOM     65  N   VAL A  10      17.505  -2.772 -40.779  1.00 65.05
ATOM     66  CA  VAL A  10      17.402  -4.205 -40.529  1.00 65.05
ATOM     67  C   VAL A  10      16.459  -4.458 -39.355  1.00 65.05
ATOM     68  CB  VAL A  10      18.785  -4.833 -40.246  1.00 65.05
ATOM     69  O   VAL A  10      16.215  -5.609 -38.984  1.00 65.05
ATOM     70  CG1 VAL A  10      18.683  -6.356 -40.174  1.00 65.05
ATOM     71  CG2 VAL A  10      19.790  -4.413 -41.317  1.00 65.05
ATOM     72  N   ALA A  11      15.851  -3.584 -39.248  1.00 71.68
ATOM     73  CA  ALA A  11      15.069  -3.701 -38.021  1.00 71.68
ATOM     74  C   ALA A  11      13.646  -4.166 -38.319  1.00 71.68
ATOM     75  CB  ALA A  11      15.044  -2.367 -37.277  1.00 71.68
ATOM     76  O   ALA A  11      13.080  -3.825 -39.360  1.00 71.68
ATOM     77  N   GLY A  12      13.323  -4.928 -37.547  1.00 76.65
ATOM     78  CA  GLY A  12      11.891  -5.185 -37.533  1.00 76.65
ATOM     79  C   GLY A  12      11.076  -3.998 -37.054  1.00 76.65
ATOM     80  O   GLY A  12      11.498  -3.272 -36.152  1.00 76.65
ATOM     81  N   ILE A  13      10.103  -3.739 -37.698  1.00 83.47
ATOM     82  CA  ILE A  13       9.316  -2.552 -37.379  1.00 83.47
ATOM     83  C   ILE A  13       7.995  -2.967 -36.736  1.00 83.47
ATOM     84  CB  ILE A  13       9.054  -1.694 -38.637  1.00 83.47
ATOM     85  O   ILE A  13       7.301  -3.851 -37.243  1.00 83.47
ATOM     86  CG1 ILE A  13      10.380  -1.259 -39.272  1.00 83.47
ATOM     87  CG2 ILE A  13       8.188  -0.479 -38.291  1.00 83.47
ATOM     88  CD1 ILE A  13      10.226  -0.598 -40.635  1.00 83.47
ATOM     89  N   ARG A  14       7.774  -2.374 -35.665  1.00 89.76
ATOM     90  CA  ARG A  14       6.485  -2.502 -34.993  1.00 89.76
ATOM     91  C   ARG A  14       5.948  -1.137 -34.574  1.00 89.76
ATOM     92  CB  ARG A  14       6.603  -3.416 -33.772  1.00 89.76
ATOM     93  O   ARG A  14       6.722  -0.227 -34.270  1.00 89.76
ATOM     94  CG  ARG A  14       6.867  -4.873 -34.117  1.00 89.76
ATOM     95  CD  ARG A  14       6.656  -5.784 -32.915  1.00 89.76
ATOM     96  NE  ARG A  14       7.059  -7.158 -33.203  1.00 89.76
ATOM     97  NH1 ARG A  14       6.169  -8.044 -31.264  1.00 89.76
ATOM     98  NH2 ARG A  14       7.229  -9.407 -32.771  1.00 89.76
ATOM     99  CZ  ARG A  14       6.818  -8.200 -32.412  1.00 89.76
ATOM    100  N   THR A  15       4.645  -0.902 -34.716  1.00 91.52
ATOM    101  CA  THR A  15       4.062   0.363 -34.286  1.00 91.52
ATOM    102  C   THR A  15       3.224   0.172 -33.025  1.00 91.52
ATOM    103  CB  THR A  15       3.190   0.982 -35.395  1.00 91.52
ATOM    104  O   THR A  15       2.633  -0.891 -32.821  1.00 91.52
ATOM    105  CG2 THR A  15       4.026   1.324 -36.624  1.00 91.52
ATOM    106  OG1 THR A  15       2.170   0.048 -35.769  1.00 91.52
ATOM    107  N   TYR A  16       3.280   1.079 -32.189  1.00 91.79
ATOM    108  CA  TYR A  16       2.516   1.080 -30.946  1.00 91.79
ATOM    109  C   TYR A  16       1.720   2.371 -30.797  1.00 91.79
ATOM    110  CB  TYR A  16       3.446   0.897 -29.743  1.00 91.79
ATOM    111  O   TYR A  16       2.116   3.415 -31.319  1.00 91.79
ATOM    112  CG  TYR A  16       4.098  -0.463 -29.680  1.00 91.79
ATOM    113  CD1 TYR A  16       3.437  -1.547 -29.108  1.00 91.79
ATOM    114  CD2 TYR A  16       5.375  -0.665 -30.191  1.00 91.79
ATOM    115  CE1 TYR A  16       4.034  -2.802 -29.046  1.00 91.79
ATOM    116  CE2 TYR A  16       5.982  -1.916 -30.135  1.00 91.79
ATOM    117  OH  TYR A  16       5.901  -4.216 -29.503  1.00 91.79
ATOM    118  CZ  TYR A  16       5.305  -2.976 -29.562  1.00 91.79
ATOM    119  N   PRO A  17       0.549   2.274 -30.100  1.00 92.50
ATOM    120  CA  PRO A  17      -0.197   3.500 -29.813  1.00 92.50
ATOM    121  C   PRO A  17       0.444   4.336 -28.707  1.00 92.50
ATOM    122  CB  PRO A  17      -1.571   2.983 -29.379  1.00 92.50
ATOM    123  O   PRO A  17       1.311   3.845 -27.981  1.00 92.50
ATOM    124  CG  PRO A  17      -1.295   1.667 -28.727  1.00 92.50
ATOM    125  CD  PRO A  17      -0.151   1.010 -29.445  1.00 92.50
ATOM    126  N   GLU A  18       0.083   5.550 -28.658  1.00 94.27
ATOM    127  CA  GLU A  18       0.468   6.460 -27.584  1.00 94.27
ATOM    128  C   GLU A  18      -0.758   7.094 -26.932  1.00 94.27
ATOM    129  CB  GLU A  18       1.405   7.550 -28.111  1.00 94.27
ATOM    130  O   GLU A  18      -1.706   7.476 -27.620  1.00 94.27
ATOM    131  CG  GLU A  18       2.008   8.424 -27.021  1.00 94.27
ATOM    132  CD  GLU A  18       3.076   9.375 -27.537  1.00 94.27
ATOM    133  OE1 GLU A  18       2.798  10.590 -27.661  1.00 94.27
ATOM    134  OE2 GLU A  18       4.199   8.903 -27.819  1.00 94.27
ATOM    135  N   TRP A  19      -0.723   7.172 -25.688  1.00 92.53
ATOM    136  CA  TRP A  19      -1.849   7.705 -24.928  1.00 92.53
ATOM    137  C   TRP A  19      -1.752   9.222 -24.803  1.00 92.53
ATOM    138  CB  TRP A  19      -1.909   7.068 -23.537  1.00 92.53
ATOM    139  O   TRP A  19      -0.726   9.751 -24.368  1.00 92.53
ATOM    140  CG  TRP A  19      -2.970   7.645 -22.648  1.00 92.53
ATOM    141  CD1 TRP A  19      -2.783   8.404 -21.527  1.00 92.53
ATOM    142  CD2 TRP A  19      -4.385   7.505 -22.806  1.00 92.53
ATOM    143  CE2 TRP A  19      -4.996   8.206 -21.743  1.00 92.53
ATOM    144  CE3 TRP A  19      -5.197   6.854 -23.745  1.00 92.53
ATOM    145  NE1 TRP A  19      -3.997   8.745 -20.978  1.00 92.53
ATOM    146  CH2 TRP A  19      -7.154   7.630 -22.525  1.00 92.53
ATOM    147  CZ2 TRP A  19      -6.383   8.275 -21.593  1.00 92.53
ATOM    148  CZ3 TRP A  19      -6.577   6.924 -23.594  1.00 92.53
ATOM    149  N   ASP A  20      -2.820   9.921 -25.239  1.00 92.44
ATOM    150  CA  ASP A  20      -2.947  11.363 -25.051  1.00 92.44
ATOM    151  C   ASP A  20      -3.867  11.685 -23.876  1.00 92.44
ATOM    152  CB  ASP A  20      -3.472  12.027 -26.326  1.00 92.44
ATOM    153  O   ASP A  20      -5.091  11.609 -24.000  1.00 92.44
ATOM    154  CG  ASP A  20      -3.426  13.543 -26.268  1.00 92.44
ATOM    155  OD1 ASP A  20      -3.433  14.195 -27.334  1.00 92.44
ATOM    156  OD2 ASP A  20      -3.379  14.091 -25.145  1.00 92.44
ATOM    157  N   ALA A  21      -3.230  11.970 -22.751  1.00 89.42
ATOM    158  CA  ALA A  21      -3.974  12.174 -21.511  1.00 89.42
ATOM    159  C   ALA A  21      -4.854  13.417 -21.597  1.00 89.42
ATOM    160  CB  ALA A  21      -3.015  12.286 -20.328  1.00 89.42
ATOM    161  O   ALA A  21      -5.949  13.451 -21.030  1.00 89.42
ATOM    162  N   ARG A  22      -4.385  14.334 -22.240  1.00 87.38
ATOM    163  CA  ARG A  22      -5.135  15.579 -22.375  1.00 87.38
ATOM    164  C   ARG A  22      -6.466  15.341 -23.080  1.00 87.38
ATOM    165  CB  ARG A  22      -4.316  16.621 -23.138  1.00 87.38
ATOM    166  O   ARG A  22      -7.505  15.840 -22.641  1.00 87.38
ATOM    167  CG  ARG A  22      -3.249  17.303 -22.296  1.00 87.38
ATOM    168  CD  ARG A  22      -2.577  18.441 -23.052  1.00 87.38
ATOM    169  NE  ARG A  22      -1.469  19.012 -22.292  1.00 87.38
ATOM    170  NH1 ARG A  22      -0.949  20.624 -23.863  1.00 87.38
ATOM    171  NH2 ARG A  22       0.262  20.476 -21.923  1.00 87.38
ATOM    172  CZ  ARG A  22      -0.721  20.036 -22.694  1.00 87.38
ATOM    173  N   ARG A  23      -6.373  14.586 -24.060  1.00 87.26
ATOM    174  CA  ARG A  23      -7.566  14.337 -24.862  1.00 87.26
ATOM    175  C   ARG A  23      -8.275  13.065 -24.408  1.00 87.26
ATOM    176  CB  ARG A  23      -7.205  14.234 -26.346  1.00 87.26
ATOM    177  O   ARG A  23      -9.417  12.812 -24.798  1.00 87.26
ATOM    178  CG  ARG A  23      -6.709  15.537 -26.951  1.00 87.26
ATOM    179  CD  ARG A  23      -6.403  15.390 -28.435  1.00 87.26
ATOM    180  NE  ARG A  23      -5.892  16.633 -29.006  1.00 87.26
ATOM    181  NH1 ARG A  23      -5.691  15.805 -31.154  1.00 87.26
ATOM    182  NH2 ARG A  23      -5.110  17.975 -30.697  1.00 87.26
ATOM    183  CZ  ARG A  23      -5.565  16.802 -30.284  1.00 87.26
ATOM    184  N   GLY A  24      -7.681  12.343 -23.704  1.00 87.82
ATOM    185  CA  GLY A  24      -8.246  11.098 -23.209  1.00 87.82
ATOM    186  C   GLY A  24      -8.430  10.053 -24.294  1.00 87.82
ATOM    187  O   GLY A  24      -9.429   9.332 -24.305  1.00 87.82
ATOM    188  N   ARG A  25      -7.563   9.964 -25.227  1.00 91.35
ATOM    189  CA  ARG A  25      -7.667   8.986 -26.305  1.00 91.35
ATOM    190  C   ARG A  25      -6.291   8.464 -26.706  1.00 91.35
ATOM    191  CB  ARG A  25      -8.370   9.597 -27.519  1.00 91.35
ATOM    192  O   ARG A  25      -5.272   9.086 -26.398  1.00 91.35
ATOM    193  CG  ARG A  25      -7.599  10.736 -28.169  1.00 91.35
ATOM    194  CD  ARG A  25      -8.343  11.309 -29.367  1.00 91.35
ATOM    195  NE  ARG A  25      -7.565  12.345 -30.039  1.00 91.35
ATOM    196  NH1 ARG A  25      -9.109  12.704 -31.720  1.00 91.35
ATOM    197  NH2 ARG A  25      -7.160  13.911 -31.670  1.00 91.35
ATOM    198  CZ  ARG A  25      -7.946  12.984 -31.142  1.00 91.35
ATOM    199  N   TYR A  26      -6.367   7.246 -27.526  1.00 92.00
ATOM    200  CA  TYR A  26      -5.139   6.666 -28.057  1.00 92.00
ATOM    201  C   TYR A  26      -4.833   7.214 -29.445  1.00 92.00
ATOM    202  CB  TYR A  26      -5.244   5.139 -28.109  1.00 92.00
ATOM    203  O   TYR A  26      -5.738   7.386 -30.265  1.00 92.00
ATOM    204  CG  TYR A  26      -5.046   4.470 -26.771  1.00 92.00
ATOM    205  CD1 TYR A  26      -3.768   4.237 -26.269  1.00 92.00
ATOM    206  CD2 TYR A  26      -6.136   4.069 -26.006  1.00 92.00
ATOM    207  CE1 TYR A  26      -3.580   3.620 -25.036  1.00 92.00
ATOM    208  CE2 TYR A  26      -5.960   3.451 -24.772  1.00 92.00
ATOM    209  OH  TYR A  26      -4.501   2.619 -23.076  1.00 92.00
ATOM    210  CZ  TYR A  26      -4.681   3.231 -24.296  1.00 92.00
ATOM    211  N   LEU A  27      -3.594   7.599 -29.572  1.00 91.68
ATOM    212  CA  LEU A  27      -3.104   7.841 -30.924  1.00 91.68
ATOM    213  C   LEU A  27      -2.588   6.552 -31.554  1.00 91.68
ATOM    214  CB  LEU A  27      -1.995   8.896 -30.912  1.00 91.68
ATOM    215  O   LEU A  27      -1.486   6.099 -31.237  1.00 91.68
ATOM    216  CG  LEU A  27      -2.343  10.239 -30.268  1.00 91.68
ATOM    217  CD1 LEU A  27      -1.085  11.081 -30.084  1.00 91.68
ATOM    218  CD2 LEU A  27      -3.373  10.985 -31.111  1.00 91.68
ATOM    219  N   ALA A  28      -3.504   6.052 -32.314  1.00 92.60
ATOM    220  CA  ALA A  28      -3.241   4.727 -32.870  1.00 92.60
ATOM    221  C   ALA A  28      -2.011   4.745 -33.773  1.00 92.60
ATOM    222  CB  ALA A  28      -4.457   4.223 -33.643  1.00 92.60
ATOM    223  O   ALA A  28      -1.812   5.688 -34.542  1.00 92.60
ATOM    224  N   HIS A  29      -1.128   3.730 -33.783  1.00 90.02
ATOM    225  CA  HIS A  29       0.066   3.533 -34.597  1.00 90.02
ATOM    226  C   HIS A  29       0.927   4.791 -34.625  1.00 90.02
ATOM    227  CB  HIS A  29      -0.318   3.127 -36.021  1.00 90.02
ATOM    228  O   HIS A  29       1.493   5.138 -35.665  1.00 90.02
ATOM    229  CG  HIS A  29      -1.166   1.897 -36.087  1.00 90.02
ATOM    230  CD2 HIS A  29      -2.472   1.734 -36.405  1.00 90.02
ATOM    231  ND1 HIS A  29      -0.679   0.641 -35.799  1.00 90.02
ATOM    232  CE1 HIS A  29      -1.651  -0.245 -35.939  1.00 90.02
ATOM    233  NE2 HIS A  29      -2.750   0.393 -36.306  1.00 90.02
ATOM    234  N   HIS A  30       1.062   5.345 -33.632  1.00 91.89
ATOM    235  CA  HIS A  30       1.703   6.652 -33.538  1.00 91.89
ATOM    236  C   HIS A  30       3.216   6.516 -33.408  1.00 91.89
ATOM    237  CB  HIS A  30       1.143   7.440 -32.352  1.00 91.89
ATOM    238  O   HIS A  30       3.965   7.351 -33.921  1.00 91.89
ATOM    239  CG  HIS A  30       1.601   8.863 -32.306  1.00 91.89
ATOM    240  CD2 HIS A  30       2.401   9.511 -31.427  1.00 91.89
ATOM    241  ND1 HIS A  30       1.228   9.795 -33.249  1.00 91.89
ATOM    242  CE1 HIS A  30       1.781  10.959 -32.951  1.00 91.89
ATOM    243  NE2 HIS A  30       2.498  10.814 -31.850  1.00 91.89
ATOM    244  N   VAL A  31       3.610   5.500 -32.748  1.00 94.67
ATOM    245  CA  VAL A  31       5.032   5.352 -32.457  1.00 94.67
ATOM    246  C   VAL A  31       5.600   4.171 -33.240  1.00 94.67
ATOM    247  CB  VAL A  31       5.285   5.160 -30.944  1.00 94.67
ATOM    248  O   VAL A  31       4.989   3.101 -33.293  1.00 94.67
ATOM    249  CG1 VAL A  31       6.780   5.038 -30.658  1.00 94.67
ATOM    250  CG2 VAL A  31       4.678   6.316 -30.151  1.00 94.67
ATOM    251  N   ARG A  32       6.703   4.364 -33.846  1.00 92.99
ATOM    252  CA  ARG A  32       7.391   3.321 -34.600  1.00 92.99
ATOM    253  C   ARG A  32       8.610   2.809 -33.840  1.00 92.99
ATOM    254  CB  ARG A  32       7.811   3.840 -35.976  1.00 92.99
ATOM    255  O   ARG A  32       9.517   3.581 -33.520  1.00 92.99
ATOM    256  CG  ARG A  32       8.332   2.758 -36.910  1.00 92.99
ATOM    257  CD  ARG A  32       8.695   3.320 -38.277  1.00 92.99
ATOM    258  NE  ARG A  32       9.464   2.363 -39.066  1.00 92.99
ATOM    259  NH1 ARG A  32       9.891   3.823 -40.805  1.00 92.99
ATOM    260  NH2 ARG A  32      10.694   1.678 -40.881  1.00 92.99
ATOM    261  CZ  ARG A  32      10.015   2.624 -40.249  1.00 92.99
ATOM    262  N   VAL A  33       8.609   1.459 -33.519  1.00 93.93
ATOM    263  CA  VAL A  33       9.718   0.830 -32.809  1.00 93.93
ATOM    264  C   VAL A  33      10.572   0.029 -33.789  1.00 93.93
ATOM    265  CB  VAL A  33       9.217  -0.084 -31.669  1.00 93.93
ATOM    266  O   VAL A  33      10.052  -0.794 -34.546  1.00 93.93
ATOM    267  CG1 VAL A  33      10.383  -0.831 -31.023  1.00 93.93
ATOM    268  CG2 VAL A  33       8.459   0.733 -30.624  1.00 93.93
ATOM    269  N   LEU A  34      11.868   0.411 -33.883  1.00 92.48
ATOM    270  CA  LEU A  34      12.841  -0.303 -34.703  1.00 92.48
ATOM    271  C   LEU A  34      13.658  -1.273 -33.856  1.00 92.48
ATOM    272  CB  LEU A  34      13.772   0.684 -35.411  1.00 92.48
ATOM    273  O   LEU A  34      14.477  -0.850 -33.037  1.00 92.48
ATOM    274  CG  LEU A  34      13.097   1.785 -36.231  1.00 92.48
ATOM    275  CD1 LEU A  34      14.121   2.829 -36.663  1.00 92.48
ATOM    276  CD2 LEU A  34      12.389   1.190 -37.444  1.00 92.48
ATOM    277  N   GLU A  35      13.447  -2.620 -34.153  1.00 90.80
ATOM    278  CA  GLU A  35      14.085  -3.641 -33.327  1.00 90.80
ATOM    279  C   GLU A  35      15.286  -4.256 -34.039  1.00 90.80
ATOM    280  CB  GLU A  35      13.080  -4.733 -32.951  1.00 90.80
ATOM    281  O   GLU A  35      15.187  -4.661 -35.199  1.00 90.80
ATOM    282  CG  GLU A  35      13.647  -5.798 -32.023  1.00 90.80
ATOM    283  CD  GLU A  35      12.652  -6.899 -31.694  1.00 90.80
ATOM    284  OE1 GLU A  35      12.967  -7.770 -30.852  1.00 90.80
ATOM    285  OE2 GLU A  35      11.549  -6.891 -32.283  1.00 90.80
ATOM    286  N   ASN A  36      16.411  -4.268 -33.473  1.00 88.64
ATOM    287  CA  ASN A  36      17.629  -4.911 -33.955  1.00 88.64
ATOM    288  C   ASN A  36      18.314  -5.711 -32.851  1.00 88.64
ATOM    289  CB  ASN A  36      18.592  -3.872 -34.533  1.00 88.64
ATOM    290  O   ASN A  36      18.094  -5.456 -31.665  1.00 88.64
ATOM    291  CG  ASN A  36      18.027  -3.166 -35.750  1.00 88.64
ATOM    292  ND2 ASN A  36      18.181  -1.848 -35.796  1.00 88.64
ATOM    293  OD1 ASN A  36      17.456  -3.800 -36.641  1.00 88.64
ATOM    294  N   ARG A  37      19.081  -6.640 -33.258  1.00 90.00
ATOM    295  CA  ARG A  37      19.957  -7.312 -32.304  1.00 90.00
ATOM    296  C   ARG A  37      21.117  -6.410 -31.895  1.00 90.00
ATOM    297  CB  ARG A  37      20.493  -8.618 -32.893  1.00 90.00
ATOM    298  O   ARG A  37      21.733  -5.760 -32.742  1.00 90.00
ATOM    299  CG  ARG A  37      21.165  -9.525 -31.874  1.00 90.00
ATOM    300  CD  ARG A  37      21.465 -10.900 -32.453  1.00 90.00
ATOM    301  NE  ARG A  37      21.990 -11.809 -31.439  1.00 90.00
ATOM    302  NH1 ARG A  37      22.102 -13.641 -32.842  1.00 90.00
ATOM    303  NH2 ARG A  37      22.753 -13.828 -30.652  1.00 90.00
ATOM    304  CZ  ARG A  37      22.280 -13.091 -31.647  1.00 90.00
ATOM    305  N   ALA A  38      21.364  -6.406 -30.633  1.00 92.65
ATOM    306  CA  ALA A  38      22.468  -5.575 -30.159  1.00 92.65
ATOM    307  C   ALA A  38      23.802  -6.065 -30.716  1.00 92.65
ATOM    308  CB  ALA A  38      22.506  -5.561 -28.633  1.00 92.65
ATOM    309  O   ALA A  38      24.049  -7.272 -30.781  1.00 92.65
ATOM    310  N   PRO A  39      24.680  -5.209 -31.150  1.00 89.50
ATOM    311  CA  PRO A  39      25.994  -5.614 -31.654  1.00 89.50
ATOM    312  C   PRO A  39      26.909  -6.148 -30.554  1.00 89.50
ATOM    313  CB  PRO A  39      26.556  -4.321 -32.251  1.00 89.50
ATOM    314  O   PRO A  39      26.820  -5.709 -29.405  1.00 89.50
ATOM    315  CG  PRO A  39      25.819  -3.225 -31.552  1.00 89.50
ATOM    316  CD  PRO A  39      24.485  -3.754 -31.109  1.00 89.50
ATOM    317  N   GLU A  40      27.646  -7.057 -30.878  1.00 90.36
ATOM    318  CA  GLU A  40      28.614  -7.611 -29.937  1.00 90.36
ATOM    319  C   GLU A  40      29.888  -6.772 -29.897  1.00 90.36
ATOM    320  CB  GLU A  40      28.950  -9.060 -30.301  1.00 90.36
ATOM    321  O   GLU A  40      30.394  -6.352 -30.940  1.00 90.36
ATOM    322  CG  GLU A  40      27.757 -10.003 -30.238  1.00 90.36
ATOM    323  CD  GLU A  40      28.110 -11.441 -30.583  1.00 90.36
ATOM    324  OE1 GLU A  40      27.231 -12.178 -31.085  1.00 90.36
ATOM    325  OE2 GLU A  40      29.274 -11.834 -30.349  1.00 90.36
ATOM    326  N   HIS A  41      30.360  -6.500 -28.921  1.00 84.36
ATOM    327  CA  HIS A  41      31.617  -5.784 -28.734  1.00 84.36
ATOM    328  C   HIS A  41      32.602  -6.607 -27.909  1.00 84.36
ATOM    329  CB  HIS A  41      31.369  -4.433 -28.061  1.00 84.36
ATOM    330  O   HIS A  41      32.223  -7.209 -26.901  1.00 84.36
ATOM    331  CG  HIS A  41      30.835  -3.390 -28.990  1.00 84.36
ATOM    332  CD2 HIS A  41      29.595  -2.860 -29.113  1.00 84.36
ATOM    333  ND1 HIS A  41      31.615  -2.771 -29.943  1.00 84.36
ATOM    334  CE1 HIS A  41      30.877  -1.902 -30.612  1.00 84.36
ATOM    335  NE2 HIS A  41      29.647  -1.937 -30.128  1.00 84.36
ATOM    336  N   ASP A  42      33.620  -6.596 -28.262  1.00 75.53
ATOM    337  CA  ASP A  42      34.650  -7.425 -27.643  1.00 75.53
ATOM    338  C   ASP A  42      35.166  -6.790 -26.354  1.00 75.53
ATOM    339  CB  ASP A  42      35.809  -7.655 -28.616  1.00 75.53
ATOM    340  O   ASP A  42      35.918  -7.416 -25.605  1.00 75.53
ATOM    341  CG  ASP A  42      35.512  -8.727 -29.649  1.00 75.53
ATOM    342  OD1 ASP A  42      36.194  -8.771 -30.696  1.00 75.53
ATOM    343  OD2 ASP A  42      34.585  -9.533 -29.417  1.00 75.53
ATOM    344  N   GLU A  43      34.823  -6.016 -25.978  1.00 71.21
ATOM    345  CA  GLU A  43      35.278  -5.373 -24.749  1.00 71.21
ATOM    346  C   GLU A  43      34.752  -6.103 -23.516  1.00 71.21
ATOM    347  CB  GLU A  43      34.843  -3.906 -24.717  1.00 71.21
ATOM    348  O   GLU A  43      33.634  -6.621 -23.525  1.00 71.21
ATOM    349  CG  GLU A  43      35.656  -3.003 -25.632  1.00 71.21
ATOM    350  CD  GLU A  43      35.156  -1.567 -25.658  1.00 71.21
ATOM    351  OE1 GLU A  43      35.698  -0.749 -26.436  1.00 71.21
ATOM    352  OE2 GLU A  43      34.215  -1.257 -24.894  1.00 71.21
ATOM    353  N   ALA A  44      35.376  -6.304 -22.733  1.00 69.80
ATOM    354  CA  ALA A  44      34.989  -6.904 -21.459  1.00 69.80
ATOM    355  C   ALA A  44      33.904  -6.080 -20.770  1.00 69.80
ATOM    356  CB  ALA A  44      36.204  -7.046 -20.546  1.00 69.80
ATOM    357  O   ALA A  44      33.901  -4.850 -20.859  1.00 69.80
ATOM    358  N   LEU A  45      33.116  -6.609 -20.176  1.00 68.53
ATOM    359  CA  LEU A  45      32.042  -5.947 -19.444  1.00 68.53
ATOM    360  C   LEU A  45      32.603  -5.079 -18.323  1.00 68.53
ATOM    361  CB  LEU A  45      31.070  -6.980 -18.867  1.00 68.53
ATOM    362  O   LEU A  45      32.136  -3.958 -18.107  1.00 68.53
ATOM    363  CG  LEU A  45      29.742  -7.149 -19.606  1.00 68.53
ATOM    364  CD1 LEU A  45      29.602  -8.575 -20.126  1.00 68.53
ATOM    365  CD2 LEU A  45      28.573  -6.789 -18.695  1.00 68.53
ATOM    366  N   THR A  46      33.443  -5.515 -17.717  1.00 71.44
ATOM    367  CA  THR A  46      34.143  -4.793 -16.660  1.00 71.44
ATOM    368  C   THR A  46      35.613  -5.199 -16.610  1.00 71.44
ATOM    369  CB  THR A  46      33.491  -5.041 -15.287  1.00 71.44
ATOM    370  O   THR A  46      35.938  -6.326 -16.231  1.00 71.44
ATOM    371  CG2 THR A  46      32.301  -4.113 -15.067  1.00 71.44
ATOM    372  OG1 THR A  46      33.042  -6.400 -15.217  1.00 71.44
ATOM    373  N   PRO A  47      36.433  -4.422 -17.001  1.00 71.27
ATOM    374  CA  PRO A  47      37.862  -4.741 -16.972  1.00 71.27
ATOM    375  C   PRO A  47      38.407  -4.877 -15.552  1.00 71.27
ATOM    376  CB  PRO A  47      38.503  -3.552 -17.692  1.00 71.27
ATOM    377  O   PRO A  47      39.449  -5.505 -15.344  1.00 71.27
ATOM    378  CG  PRO A  47      37.401  -2.552 -17.833  1.00 71.27
ATOM    379  CD  PRO A  47      36.109  -3.207 -17.439  1.00 71.27
ATOM    380  N   ASP A  48      37.687  -4.367 -14.802  1.00 74.70
ATOM    381  CA  ASP A  48      38.104  -4.388 -13.403  1.00 74.70
ATOM    382  C   ASP A  48      37.873  -5.763 -12.782  1.00 74.70
ATOM    383  CB  ASP A  48      37.358  -3.317 -12.605  1.00 74.70
ATOM    384  O   ASP A  48      36.731  -6.212 -12.663  1.00 74.70
ATOM    385  CG  ASP A  48      37.793  -3.249 -11.152  1.00 74.70
ATOM    386  OD1 ASP A  48      37.152  -2.530 -10.356  1.00 74.70
ATOM    387  OD2 ASP A  48      38.788  -3.920 -10.800  1.00 74.70
ATOM    388  N   PRO A  49      38.789  -6.520 -12.376  1.00 81.86
ATOM    389  CA  PRO A  49      38.671  -7.854 -11.784  1.00 81.86
ATOM    390  C   PRO A  49      37.790  -7.871 -10.537  1.00 81.86
ATOM    391  CB  PRO A  49      40.117  -8.215 -11.435  1.00 81.86
ATOM    392  O   PRO A  49      37.088  -8.854 -10.285  1.00 81.86
ATOM    393  CG  PRO A  49      40.951  -7.337 -12.311  1.00 81.86
ATOM    394  CD  PRO A  49      40.165  -6.099 -12.634  1.00 81.86
ATOM    395  N   ARG A  50      37.970  -6.905  -9.905  1.00 80.76
ATOM    396  CA  ARG A  50      37.136  -6.825  -8.710  1.00 80.76
ATOM    397  C   ARG A  50      35.656  -6.784  -9.076  1.00 80.76
ATOM    398  CB  ARG A  50      37.505  -5.595  -7.878  1.00 80.76
ATOM    399  O   ARG A  50      34.828  -7.404  -8.405  1.00 80.76
ATOM    400  CG  ARG A  50      38.808  -5.739  -7.109  1.00 80.76
ATOM    401  CD  ARG A  50      39.068  -4.538  -6.210  1.00 80.76
ATOM    402  NE  ARG A  50      40.299  -4.698  -5.440  1.00 80.76
ATOM    403  NH1 ARG A  50      40.194  -2.614  -4.449  1.00 80.76
ATOM    404  NH2 ARG A  50      41.932  -4.029  -3.970  1.00 80.76
ATOM    405  CZ  ARG A  50      40.805  -3.780  -4.621  1.00 80.76
ATOM    406  N   ALA A  51      35.365  -6.014 -10.073  1.00 79.01
ATOM    407  CA  ALA A  51      33.990  -5.941 -10.561  1.00 79.01
ATOM    408  C   ALA A  51      33.532  -7.287 -11.115  1.00 79.01
ATOM    409  CB  ALA A  51      33.861  -4.858 -11.629  1.00 79.01
ATOM    410  O   ALA A  51      32.390  -7.700 -10.896  1.00 79.01
ATOM    411  N   GLN A  52      34.428  -7.985 -11.726  1.00 79.26
ATOM    412  CA  GLN A  52      34.116  -9.299 -12.278  1.00 79.26
ATOM    413  C   GLN A  52      33.794 -10.299 -11.170  1.00 79.26
ATOM    414  CB  GLN A  52      35.278  -9.815 -13.128  1.00 79.26
ATOM    415  O   GLN A  52      32.888 -11.123 -11.315  1.00 79.26
ATOM    416  CG  GLN A  52      35.339  -9.204 -14.521  1.00 79.26
ATOM    417  CD  GLN A  52      36.411  -9.832 -15.392  1.00 79.26
ATOM    418  NE2 GLN A  52      36.481  -9.404 -16.648  1.00 79.26
ATOM    419  OE1 GLN A  52      37.170 -10.695 -14.939  1.00 79.26
ATOM    420  N   THR A  53      34.575 -10.158 -10.121  1.00 81.53
ATOM    421  CA  THR A  53      34.327 -11.019  -8.970  1.00 81.53
ATOM    422  C   THR A  53      32.949 -10.744  -8.375  1.00 81.53
ATOM    423  CB  THR A  53      35.404 -10.827  -7.886  1.00 81.53
ATOM    424  O   THR A  53      32.229 -11.674  -8.006  1.00 81.53
ATOM    425  CG2 THR A  53      35.187 -11.785  -6.719  1.00 81.53
ATOM    426  OG1 THR A  53      36.696 -11.071  -8.456  1.00 81.53
ATOM    427  N   ARG A  54      32.598  -9.500  -8.415  1.00 77.15
ATOM    428  CA  ARG A  54      31.300  -9.121  -7.868  1.00 77.15
ATOM    429  C   ARG A  54      30.164  -9.649  -8.738  1.00 77.15
ATOM    430  CB  ARG A  54      31.194  -7.600  -7.737  1.00 77.15
ATOM    431  O   ARG A  54      29.150 -10.124  -8.223  1.00 77.15
ATOM    432  CG  ARG A  54      32.043  -7.018  -6.618  1.00 77.15
ATOM    433  CD  ARG A  54      31.641  -5.586  -6.291  1.00 77.15
ATOM    434  NE  ARG A  54      31.771  -4.711  -7.452  1.00 77.15
ATOM    435  NH1 ARG A  54      33.708  -3.686  -6.721  1.00 77.15
ATOM    436  NH2 ARG A  54      32.772  -3.083  -8.725  1.00 77.15
ATOM    437  CZ  ARG A  54      32.750  -3.829  -7.630  1.00 77.15
ATOM    438  N   ILE A  55      30.440  -9.565 -10.022  1.00 82.21
ATOM    439  CA  ILE A  55      29.436 -10.040 -10.967  1.00 82.21
ATOM    440  C   ILE A  55      29.258 -11.549 -10.815  1.00 82.21
ATOM    441  CB  ILE A  55      29.818  -9.689 -12.422  1.00 82.21
ATOM    442  O   ILE A  55      28.131 -12.043 -10.737  1.00 82.21
ATOM    443  CG1 ILE A  55      29.753  -8.173 -12.640  1.00 82.21
ATOM    444  CG2 ILE A  55      28.910 -10.425 -13.412  1.00 82.21
ATOM    445  CD1 ILE A  55      30.275  -7.720 -13.997  1.00 82.21
ATOM    446  N   ARG A  56      30.311 -12.274 -10.562  1.00 80.57
ATOM    447  CA  ARG A  56      30.289 -13.732 -10.503  1.00 80.57
ATOM    448  C   ARG A  56      29.714 -14.218  -9.177  1.00 80.57
ATOM    449  CB  ARG A  56      31.696 -14.299 -10.704  1.00 80.57
ATOM    450  O   ARG A  56      29.224 -15.345  -9.083  1.00 80.57
ATOM    451  CG  ARG A  56      32.192 -14.223 -12.139  1.00 80.57
ATOM    452  CD  ARG A  56      33.559 -14.873 -12.299  1.00 80.57
ATOM    453  NE  ARG A  56      34.127 -14.616 -13.619  1.00 80.57
ATOM    454  NH1 ARG A  56      36.228 -15.425 -13.100  1.00 80.57
ATOM    455  NH2 ARG A  56      35.795 -14.610 -15.198  1.00 80.57
ATOM    456  CZ  ARG A  56      35.382 -14.884 -13.969  1.00 80.57
ATOM    457  N   ALA A  57      29.750 -13.400  -8.285  1.00 83.87
ATOM    458  CA  ALA A  57      29.250 -13.765  -6.962  1.00 83.87
ATOM    459  C   ALA A  57      27.725 -13.727  -6.923  1.00 83.87
ATOM    460  CB  ALA A  57      29.829 -12.835  -5.899  1.00 83.87
ATOM    461  O   ALA A  57      27.104 -14.361  -6.066  1.00 83.87
ATOM    462  N   VAL A  58      27.087 -13.030  -7.924  1.00 82.09
ATOM    463  CA  VAL A  58      25.659 -12.728  -7.903  1.00 82.09
ATOM    464  C   VAL A  58      24.856 -14.018  -8.056  1.00 82.09
ATOM    465  CB  VAL A  58      25.275 -11.726  -9.015  1.00 82.09
ATOM    466  O   VAL A  58      23.891 -14.246  -7.322  1.00 82.09
ATOM    467  CG1 VAL A  58      23.756 -11.625  -9.150  1.00 82.09
ATOM    468  CG2 VAL A  58      25.881 -10.354  -8.729  1.00 82.09
ATOM    469  N   PRO A  59      25.287 -14.974  -8.938  1.00 82.78
ATOM    470  CA  PRO A  59      24.505 -16.203  -9.089  1.00 82.78
ATOM    471  C   PRO A  59      24.344 -16.965  -7.776  1.00 82.78
ATOM    472  CB  PRO A  59      25.321 -17.018 -10.096  1.00 82.78
ATOM    473  O   PRO A  59      23.309 -17.596  -7.547  1.00 82.78
ATOM    474  CG  PRO A  59      26.073 -16.000 -10.891  1.00 82.78
ATOM    475  CD  PRO A  59      26.427 -14.855  -9.987  1.00 82.78
ATOM    476  N   ARG A  60      25.142 -16.887  -6.837  1.00 81.64
ATOM    477  CA  ARG A  60      25.057 -17.567  -5.548  1.00 81.64
ATOM    478  C   ARG A  60      23.903 -17.020  -4.716  1.00 81.64
ATOM    479  CB  ARG A  60      26.372 -17.424  -4.778  1.00 81.64
ATOM    480  O   ARG A  60      23.247 -17.768  -3.987  1.00 81.64
ATOM    481  CG  ARG A  60      27.472 -18.357  -5.259  1.00 81.64
ATOM    482  CD  ARG A  60      28.731 -18.229  -4.413  1.00 81.64
ATOM    483  NE  ARG A  60      29.838 -18.997  -4.974  1.00 81.64
ATOM    484  NH1 ARG A  60      31.445 -18.086  -3.586  1.00 81.64
ATOM    485  NH2 ARG A  60      32.031 -19.657  -5.149  1.00 81.64
ATOM    486  CZ  ARG A  60      31.102 -18.912  -4.568  1.00 81.64
ATOM    487  N   GLN A  61      23.674 -15.773  -4.975  1.00 78.77
ATOM    488  CA  GLN A  61      22.592 -15.131  -4.236  1.00 78.77
ATOM    489  C   GLN A  61      21.231 -15.645  -4.698  1.00 78.77
ATOM    490  CB  GLN A  61      22.660 -13.611  -4.395  1.00 78.77
ATOM    491  O   GLN A  61      20.246 -15.556  -3.962  1.00 78.77
ATOM    492  CG  GLN A  61      23.893 -12.982  -3.760  1.00 78.77
ATOM    493  CD  GLN A  61      23.940 -11.476  -3.937  1.00 78.77
ATOM    494  NE2 GLN A  61      25.105 -10.886  -3.689  1.00 78.77
ATOM    495  OE1 GLN A  61      22.939 -10.848  -4.294  1.00 78.77
ATOM    496  N   PHE A  62      21.247 -16.147  -5.796  1.00 80.56
ATOM    497  CA  PHE A  62      19.989 -16.595  -6.382  1.00 80.56
ATOM    498  C   PHE A  62      19.750 -18.071  -6.088  1.00 80.56
ATOM    499  CB  PHE A  62      19.982 -16.353  -7.895  1.00 80.56
ATOM    500  O   PHE A  62      18.696 -18.614  -6.426  1.00 80.56
ATOM    501  CG  PHE A  62      19.708 -14.925  -8.280  1.00 80.56
ATOM    502  CD1 PHE A  62      18.449 -14.540  -8.725  1.00 80.56
ATOM    503  CD2 PHE A  62      20.709 -13.966  -8.197  1.00 80.56
ATOM    504  CE1 PHE A  62      18.192 -13.218  -9.082  1.00 80.56
ATOM    505  CE2 PHE A  62      20.460 -12.643  -8.552  1.00 80.56
ATOM    506  CZ  PHE A  62      19.201 -12.272  -8.995  1.00 80.56
ATOM    507  N   GLU A  63      20.620 -18.730  -5.487  1.00 76.38
ATOM    508  CA  GLU A  63      20.537 -20.162  -5.216  1.00 76.38
ATOM    509  C   GLU A  63      19.291 -20.497  -4.400  1.00 76.38
ATOM    510  CB  GLU A  63      21.791 -20.645  -4.483  1.00 76.38
ATOM    511  O   GLU A  63      18.658 -21.531  -4.621  1.00 76.38
ATOM    512  CG  GLU A  63      22.970 -20.926  -5.403  1.00 76.38
ATOM    513  CD  GLU A  63      24.218 -21.375  -4.659  1.00 76.38
ATOM    514  OE1 GLU A  63      25.260 -21.613  -5.311  1.00 76.38
ATOM    515  OE2 GLU A  63      24.153 -21.489  -3.415  1.00 76.38
ATOM    516  N   ALA A  64      18.937 -19.636  -3.621  1.00 75.33
ATOM    517  CA  ALA A  64      17.784 -19.856  -2.752  1.00 75.33
ATOM    518  C   ALA A  64      16.481 -19.787  -3.542  1.00 75.33
ATOM    519  CB  ALA A  64      17.770 -18.835  -1.617  1.00 75.33
ATOM    520  O   ALA A  64      15.444 -20.276  -3.086  1.00 75.33
ATOM    521  N   LEU A  65      16.647 -19.180  -4.691  1.00 75.63
ATOM    522  CA  LEU A  65      15.443 -18.995  -5.493  1.00 75.63
ATOM    523  C   LEU A  65      15.239 -20.167  -6.447  1.00 75.63
ATOM    524  CB  LEU A  65      15.521 -17.686  -6.284  1.00 75.63
ATOM    525  O   LEU A  65      14.229 -20.231  -7.152  1.00 75.63
ATOM    526  CG  LEU A  65      15.489 -16.395  -5.464  1.00 75.63
ATOM    527  CD1 LEU A  65      15.816 -15.197  -6.348  1.00 75.63
ATOM    528  CD2 LEU A  65      14.129 -16.219  -4.797  1.00 75.63
ATOM    529  N   ARG A  66      16.079 -20.946  -6.435  1.00 69.68
ATOM    530  CA  ARG A  66      15.937 -22.108  -7.307  1.00 69.68
ATOM    531  C   ARG A  66      14.753 -22.970  -6.883  1.00 69.68
ATOM    532  CB  ARG A  66      17.220 -22.943  -7.302  1.00 69.68
ATOM    533  O   ARG A  66      14.592 -23.274  -5.699  1.00 69.68
ATOM    534  CG  ARG A  66      18.288 -22.436  -8.259  1.00 69.68
ATOM    535  CD  ARG A  66      19.466 -23.396  -8.349  1.00 69.68
ATOM    536  NE  ARG A  66      20.548 -22.847  -9.161  1.00 69.68
ATOM    537  NH1 ARG A  66      21.896 -24.716  -8.999  1.00 69.68
ATOM    538  NH2 ARG A  66      22.596 -22.893 -10.199  1.00 69.68
ATOM    539  CZ  ARG A  66      21.677 -23.487  -9.451  1.00 69.68
ATOM    540  N   PRO A  67      13.897 -23.132  -7.853  1.00 74.01
ATOM    541  CA  PRO A  67      12.746 -23.967  -7.502  1.00 74.01
ATOM    542  C   PRO A  67      13.154 -25.327  -6.939  1.00 74.01
ATOM    543  CB  PRO A  67      12.007 -24.127  -8.833  1.00 74.01
ATOM    544  O   PRO A  67      14.195 -25.869  -7.318  1.00 74.01
ATOM    545  CG  PRO A  67      12.725 -23.220  -9.780  1.00 74.01
ATOM    546  CD  PRO A  67      13.987 -22.744  -9.120  1.00 74.01
ATOM    547  N   GLY A  68      12.486 -25.514  -5.995  1.00 64.31
ATOM    548  CA  GLY A  68      12.720 -26.840  -5.444  1.00 64.31
ATOM    549  C   GLY A  68      12.248 -27.957  -6.356  1.00 64.31
ATOM    550  O   GLY A  68      11.906 -27.716  -7.515  1.00 64.31
ATOM    551  N   ARG A  69      12.467 -28.840  -6.008  1.00 62.83
ATOM    552  CA  ARG A  69      12.043 -30.028  -6.743  1.00 62.83
ATOM    553  C   ARG A  69      10.726 -30.569  -6.196  1.00 62.83
ATOM    554  CB  ARG A  69      13.121 -31.113  -6.680  1.00 62.83
ATOM    555  O   ARG A  69      10.448 -30.449  -5.001  1.00 62.83
ATOM    556  CG  ARG A  69      14.397 -30.757  -7.426  1.00 62.83
ATOM    557  CD  ARG A  69      15.309 -31.965  -7.592  1.00 62.83
ATOM    558  NE  ARG A  69      16.453 -31.663  -8.447  1.00 62.83
ATOM    559  NH1 ARG A  69      17.130 -33.861  -8.668  1.00 62.83
ATOM    560  NH2 ARG A  69      18.301 -32.186  -9.707  1.00 62.83
ATOM    561  CZ  ARG A  69      17.292 -32.570  -8.939  1.00 62.83
ATOM    562  N   LEU A  70       9.844 -30.782  -6.933  1.00 63.77
ATOM    563  CA  LEU A  70       8.620 -31.479  -6.555  1.00 63.77
ATOM    564  C   LEU A  70       8.837 -32.989  -6.540  1.00 63.77
ATOM    565  CB  LEU A  70       7.482 -31.125  -7.517  1.00 63.77
ATOM    566  O   LEU A  70       9.301 -33.563  -7.528  1.00 63.77
ATOM    567  CG  LEU A  70       6.070 -31.496  -7.062  1.00 63.77
ATOM    568  CD1 LEU A  70       5.412 -30.314  -6.358  1.00 63.77
ATOM    569  CD2 LEU A  70       5.229 -31.954  -8.249  1.00 63.77
ATOM    570  N   ILE A  71       8.667 -33.530  -5.365  1.00 64.12
ATOM    571  CA  ILE A  71       8.787 -34.981  -5.280  1.00 64.12
ATOM    572  C   ILE A  71       7.406 -35.621  -5.401  1.00 64.12
ATOM    573  CB  ILE A  71       9.466 -35.417  -3.962  1.00 64.12
ATOM    574  O   ILE A  71       6.489 -35.280  -4.650  1.00 64.12
ATOM    575  CG1 ILE A  71      10.836 -34.744  -3.819  1.00 64.12
ATOM    576  CG2 ILE A  71       9.595 -36.941  -3.899  1.00 64.12
ATOM    577  CD1 ILE A  71      11.484 -34.944  -2.456  1.00 64.12
ATOM    578  N   THR A  72       7.195 -36.165  -6.459  1.00 71.32
ATOM    579  CA  THR A  72       5.958 -36.913  -6.653  1.00 71.32
ATOM    580  C   THR A  72       6.188 -38.405  -6.433  1.00 71.32
ATOM    581  CB  THR A  72       5.381 -36.683  -8.062  1.00 71.32
ATOM    582  O   THR A  72       7.285 -38.913  -6.679  1.00 71.32
ATOM    583  CG2 THR A  72       4.930 -35.237  -8.242  1.00 71.32
ATOM    584  OG1 THR A  72       6.387 -36.983  -9.039  1.00 71.32
ATOM    585  N   THR A  73       5.180 -39.271  -5.704  1.00 73.70
ATOM    586  CA  THR A  73       5.300 -40.698  -5.425  1.00 73.70
ATOM    587  C   THR A  73       4.389 -41.507  -6.345  1.00 73.70
ATOM    588  CB  THR A  73       4.958 -41.010  -3.956  1.00 73.70
ATOM    589  O   THR A  73       3.533 -40.944  -7.030  1.00 73.70
ATOM    590  CG2 THR A  73       5.910 -40.292  -3.006  1.00 73.70
ATOM    591  OG1 THR A  73       3.617 -40.586  -3.683  1.00 73.70
ATOM    592  N   GLY A  74       4.642 -42.832  -6.370  1.00 70.65
ATOM    593  CA  GLY A  74       3.811 -43.763  -7.116  1.00 70.65
ATOM    594  C   GLY A  74       4.175 -43.841  -8.587  1.00 70.65
ATOM    595  O   GLY A  74       3.308 -44.058  -9.436  1.00 70.65
ATOM    596  N   HIS A  75       5.369 -43.585  -8.939  1.00 78.05
ATOM    597  CA  HIS A  75       5.814 -43.643 -10.326  1.00 78.05
ATOM    598  C   HIS A  75       6.473 -44.982 -10.638  1.00 78.05
ATOM    599  CB  HIS A  75       6.784 -42.498 -10.626  1.00 78.05
ATOM    600  O   HIS A  75       6.961 -45.664  -9.734  1.00 78.05
ATOM    601  CG  HIS A  75       6.185 -41.140 -10.441  1.00 78.05
ATOM    602  CD2 HIS A  75       6.343 -40.225  -9.456  1.00 78.05
ATOM    603  ND1 HIS A  75       5.300 -40.589 -11.342  1.00 78.05
ATOM    604  CE1 HIS A  75       4.940 -39.389 -10.918  1.00 78.05
ATOM    605  NE2 HIS A  75       5.559 -39.145  -9.776  1.00 78.05
ATOM    606  N   ARG A  76       6.454 -45.432 -11.823  1.00 76.97
ATOM    607  CA  ARG A  76       7.092 -46.669 -12.260  1.00 76.97
ATOM    608  C   ARG A  76       8.605 -46.500 -12.359  1.00 76.97
ATOM    609  CB  ARG A  76       6.526 -47.120 -13.608  1.00 76.97
ATOM    610  O   ARG A  76       9.353 -47.471 -12.228  1.00 76.97
ATOM    611  CG  ARG A  76       5.108 -47.661 -13.531  1.00 76.97
ATOM    612  CD  ARG A  76       4.615 -48.148 -14.887  1.00 76.97
ATOM    613  NE  ARG A  76       3.243 -48.643 -14.816  1.00 76.97
ATOM    614  NH1 ARG A  76       3.206 -49.457 -16.978  1.00 76.97
ATOM    615  NH2 ARG A  76       1.357 -49.664 -15.638  1.00 76.97
ATOM    616  CZ  ARG A  76       2.605 -49.254 -15.810  1.00 76.97
ATOM    617  N   ASP A  77       8.924 -45.235 -12.477  1.00 74.15
ATOM    618  CA  ASP A  77      10.332 -44.856 -12.530  1.00 74.15
ATOM    619  C   ASP A  77      10.590 -43.585 -11.724  1.00 74.15
ATOM    620  CB  ASP A  77      10.780 -44.658 -13.980  1.00 74.15
ATOM    621  O   ASP A  77       9.706 -42.735 -11.595  1.00 74.15
ATOM    622  CG  ASP A  77      10.793 -45.950 -14.778  1.00 74.15
ATOM    623  OD1 ASP A  77      10.573 -45.910 -16.008  1.00 74.15
ATOM    624  OD2 ASP A  77      11.022 -47.019 -14.171  1.00 74.15
ATOM    625  N   GLY A  78      11.557 -43.523 -11.057  1.00 70.23
ATOM    626  CA  GLY A  78      11.890 -42.337 -10.283  1.00 70.23
ATOM    627  C   GLY A  78      13.296 -42.370  -9.716  1.00 70.23
ATOM    628  O   GLY A  78      14.109 -43.210 -10.106  1.00 70.23
ATOM    629  N   ASP A  79      13.581 -41.502  -8.950  1.00 71.13
ATOM    630  CA  ASP A  79      14.923 -41.306  -8.410  1.00 71.13
ATOM    631  C   ASP A  79      15.144 -42.161  -7.164  1.00 71.13
ATOM    632  CB  ASP A  79      15.159 -39.829  -8.083  1.00 71.13
ATOM    633  O   ASP A  79      16.247 -42.661  -6.936  1.00 71.13
ATOM    634  CG  ASP A  79      14.978 -38.920  -9.286  1.00 71.13
ATOM    635  OD1 ASP A  79      14.339 -37.854  -9.153  1.00 71.13
ATOM    636  OD2 ASP A  79      15.476 -39.274 -10.376  1.00 71.13
ATOM    637  N   GLU A  80      13.941 -42.370  -6.488  1.00 75.61
ATOM    638  CA  GLU A  80      14.025 -43.109  -5.232  1.00 75.61
ATOM    639  C   GLU A  80      12.791 -43.981  -5.020  1.00 75.61
ATOM    640  CB  GLU A  80      14.198 -42.148  -4.053  1.00 75.61
ATOM    641  O   GLU A  80      11.701 -43.648  -5.491  1.00 75.61
ATOM    642  CG  GLU A  80      15.599 -41.567  -3.933  1.00 75.61
ATOM    643  CD  GLU A  80      15.761 -40.631  -2.745  1.00 75.61
ATOM    644  OE1 GLU A  80      16.874 -40.095  -2.543  1.00 75.61
ATOM    645  OE2 GLU A  80      14.768 -40.434  -2.011  1.00 75.61
ATOM    646  N   LEU A  81      12.971 -45.127  -4.272  1.00 74.11
ATOM    647  CA  LEU A  81      11.848 -45.996  -3.935  1.00 74.11
ATOM    648  C   LEU A  81      11.084 -45.454  -2.732  1.00 74.11
ATOM    649  CB  LEU A  81      12.338 -47.417  -3.646  1.00 74.11
ATOM    650  O   LEU A  81      11.690 -45.028  -1.746  1.00 74.11
ATOM    651  CG  LEU A  81      12.704 -48.269  -4.863  1.00 74.11
ATOM    652  CD1 LEU A  81      13.642 -49.400  -4.455  1.00 74.11
ATOM    653  CD2 LEU A  81      11.447 -48.822  -5.526  1.00 74.11
ATOM    654  N   ASP A  82       9.811 -45.180  -2.980  1.00 79.93
ATOM    655  CA  ASP A  82       8.930 -44.851  -1.864  1.00 79.93
ATOM    656  C   ASP A  82       8.755 -46.048  -0.931  1.00 79.93
ATOM    657  CB  ASP A  82       7.568 -44.380  -2.376  1.00 79.93
ATOM    658  O   ASP A  82       8.136 -47.047  -1.304  1.00 79.93
ATOM    659  CG  ASP A  82       6.668 -43.853  -1.272  1.00 79.93
ATOM    660  OD1 ASP A  82       6.082 -42.761  -1.431  1.00 79.93
ATOM    661  OD2 ASP A  82       6.547 -44.535  -0.231  1.00 79.93
ATOM    662  N   ALA A  83       9.260 -46.033   0.217  1.00 80.24
ATOM    663  CA  ALA A  83       9.305 -47.170   1.132  1.00 80.24
ATOM    664  C   ALA A  83       7.899 -47.666   1.460  1.00 80.24
ATOM    665  CB  ALA A  83      10.045 -46.793   2.413  1.00 80.24
ATOM    666  O   ALA A  83       7.641 -48.872   1.449  1.00 80.24
ATOM    667  N   GLU A  84       7.131 -46.785   1.627  1.00 76.41
ATOM    668  CA  GLU A  84       5.768 -47.152   1.999  1.00 76.41
ATOM    669  C   GLU A  84       5.050 -47.848   0.845  1.00 76.41
ATOM    670  CB  GLU A  84       4.979 -45.917   2.440  1.00 76.41
ATOM    671  O   GLU A  84       4.413 -48.885   1.039  1.00 76.41
ATOM    672  CG  GLU A  84       3.747 -46.239   3.274  1.00 76.41
ATOM    673  CD  GLU A  84       3.045 -45.002   3.810  1.00 76.41
ATOM    674  OE1 GLU A  84       1.949 -45.134   4.400  1.00 76.41
ATOM    675  OE2 GLU A  84       3.594 -43.891   3.637  1.00 76.41
ATOM    676  N   LEU A  85       5.088 -47.241  -0.276  1.00 78.45
ATOM    677  CA  LEU A  85       4.428 -47.816  -1.443  1.00 78.45
ATOM    678  C   LEU A  85       5.048 -49.159  -1.813  1.00 78.45
ATOM    679  CB  LEU A  85       4.512 -46.857  -2.633  1.00 78.45
ATOM    680  O   LEU A  85       4.351 -50.063  -2.278  1.00 78.45
ATOM    681  CG  LEU A  85       3.569 -45.653  -2.602  1.00 78.45
ATOM    682  CD1 LEU A  85       3.868 -44.715  -3.767  1.00 78.45
ATOM    683  CD2 LEU A  85       2.115 -46.110  -2.637  1.00 78.45
ATOM    684  N   THR A  86       6.370 -49.303  -1.528  1.00 84.18
ATOM    685  CA  THR A  86       7.066 -50.555  -1.803  1.00 84.18
ATOM    686  C   THR A  86       6.570 -51.664  -0.881  1.00 84.18
ATOM    687  CB  THR A  86       8.589 -50.394  -1.644  1.00 84.18
ATOM    688  O   THR A  86       6.294 -52.778  -1.332  1.00 84.18
ATOM    689  CG2 THR A  86       9.324 -51.662  -2.067  1.00 84.18
ATOM    690  OG1 THR A  86       9.036 -49.302  -2.457  1.00 84.18
ATOM    691  N   VAL A  87       6.413 -51.297   0.300  1.00 79.87
ATOM    692  CA  VAL A  87       5.925 -52.259   1.282  1.00 79.87
ATOM    693  C   VAL A  87       4.477 -52.629   0.969  1.00 79.87
ATOM    694  CB  VAL A  87       6.034 -51.706   2.721  1.00 79.87
ATOM    695  O   VAL A  87       4.108 -53.805   1.009  1.00 79.87
ATOM    696  CG1 VAL A  87       5.325 -52.630   3.710  1.00 79.87
ATOM    697  CG2 VAL A  87       7.500 -51.524   3.112  1.00 79.87
ATOM    698  N   ARG A  88       3.805 -51.688   0.690  1.00 81.17
ATOM    699  CA  ARG A  88       2.410 -51.939   0.343  1.00 81.17
ATOM    700  C   ARG A  88       2.304 -52.819  -0.898  1.00 81.17
ATOM    701  CB  ARG A  88       1.666 -50.621   0.116  1.00 81.17
ATOM    702  O   ARG A  88       1.470 -53.725  -0.953  1.00 81.17
ATOM    703  CG  ARG A  88       0.152 -50.761   0.109  1.00 81.17
ATOM    704  CD  ARG A  88      -0.539 -49.407   0.027  1.00 81.17
ATOM    705  NE  ARG A  88      -1.989 -49.548  -0.068  1.00 81.17
ATOM    706  NH1 ARG A  88      -2.425 -47.283   0.073  1.00 81.17
ATOM    707  NH2 ARG A  88      -4.151 -48.776  -0.137  1.00 81.17
ATOM    708  CZ  ARG A  88      -2.852 -48.535  -0.044  1.00 81.17
ATOM    709  N   ALA A  89       3.082 -52.490  -1.907  1.00 84.79
ATOM    710  CA  ALA A  89       3.097 -53.282  -3.134  1.00 84.79
ATOM    711  C   ALA A  89       3.508 -54.724  -2.852  1.00 84.79
ATOM    712  CB  ALA A  89       4.037 -52.655  -4.161  1.00 84.79
ATOM    713  O   ALA A  89       2.927 -55.661  -3.404  1.00 84.79
ATOM    714  N   ALA A  90       4.401 -54.814  -1.992  1.00 83.13
ATOM    715  CA  ALA A  90       4.869 -56.147  -1.622  1.00 83.13
ATOM    716  C   ALA A  90       3.800 -56.907  -0.841  1.00 83.13
ATOM    717  CB  ALA A  90       6.154 -56.052  -0.803  1.00 83.13
ATOM    718  O   ALA A  90       3.585 -58.100  -1.069  1.00 83.13
ATOM    719  N   ALA A  91       3.093 -56.239   0.019  1.00 84.43
ATOM    720  CA  ALA A  91       2.020 -56.848   0.801  1.00 84.43
ATOM    721  C   ALA A  91       0.848 -57.243  -0.091  1.00 84.43
ATOM    722  CB  ALA A  91       1.553 -55.893   1.897  1.00 84.43
ATOM    723  O   ALA A  91       0.280 -58.328   0.062  1.00 84.43
ATOM    724  N   ASP A  92       0.511 -56.430  -0.891  1.00 83.44
ATOM    725  CA  ASP A  92      -0.565 -56.722  -1.833  1.00 83.44
ATOM    726  C   ASP A  92      -0.207 -57.910  -2.724  1.00 83.44
ATOM    727  CB  ASP A  92      -0.873 -55.494  -2.693  1.00 83.44
ATOM    728  O   ASP A  92      -1.062 -58.746  -3.024  1.00 83.44
ATOM    729  CG  ASP A  92      -1.677 -54.440  -1.954  1.00 83.44
ATOM    730  OD1 ASP A  92      -1.764 -53.290  -2.436  1.00 83.44
ATOM    731  OD2 ASP A  92      -2.226 -54.760  -0.878  1.00 83.44
ATOM    732  N   LEU A  93       1.043 -57.915  -3.209  1.00 83.63
ATOM    733  CA  LEU A  93       1.516 -59.038  -4.010  1.00 83.63
ATOM    734  C   LEU A  93       1.399 -60.346  -3.235  1.00 83.63
ATOM    735  CB  LEU A  93       2.968 -58.815  -4.441  1.00 83.63
ATOM    736  O   LEU A  93       0.903 -61.344  -3.763  1.00 83.63
ATOM    737  CG  LEU A  93       3.567 -59.867  -5.377  1.00 83.63
ATOM    738  CD1 LEU A  93       2.848 -59.851  -6.722  1.00 83.63
ATOM    739  CD2 LEU A  93       5.062 -59.629  -5.561  1.00 83.63
ATOM    740  N   ARG A  94       1.679 -60.274  -2.006  1.00 85.51
ATOM    741  CA  ARG A  94       1.622 -61.471  -1.174  1.00 85.51
ATOM    742  C   ARG A  94       0.179 -61.871  -0.887  1.00 85.51
ATOM    743  CB  ARG A  94       2.375 -61.249   0.140  1.00 85.51
ATOM    744  O   ARG A  94      -0.146 -63.060  -0.851  1.00 85.51
ATOM    745  CG  ARG A  94       3.888 -61.281  -0.004  1.00 85.51
ATOM    746  CD  ARG A  94       4.585 -61.211   1.347  1.00 85.51
ATOM    747  NE  ARG A  94       6.038 -61.184   1.204  1.00 85.51
ATOM    748  NH1 ARG A  94       6.447 -60.496   3.371  1.00 85.51
ATOM    749  NH2 ARG A  94       8.192 -60.855   1.929  1.00 85.51
ATOM    750  CZ  ARG A  94       6.889 -60.845   2.168  1.00 85.51
ATOM    751  N   ALA A  95      -0.562 -60.893  -0.833  1.00 83.07
ATOM    752  CA  ALA A  95      -1.941 -61.167  -0.438  1.00 83.07
ATOM    753  C   ALA A  95      -2.799 -61.523  -1.649  1.00 83.07
ATOM    754  CB  ALA A  95      -2.534 -59.967   0.296  1.00 83.07
ATOM    755  O   ALA A  95      -3.623 -62.438  -1.587  1.00 83.07
ATOM    756  N   THR A  96      -2.718 -60.869  -2.614  1.00 79.85
ATOM    757  CA  THR A  96      -3.660 -61.002  -3.720  1.00 79.85
ATOM    758  C   THR A  96      -2.960 -61.540  -4.965  1.00 79.85
ATOM    759  CB  THR A  96      -4.331 -59.655  -4.047  1.00 79.85
ATOM    760  O   THR A  96      -3.617 -61.951  -5.924  1.00 79.85
ATOM    761  CG2 THR A  96      -5.039 -59.082  -2.824  1.00 79.85
ATOM    762  OG1 THR A  96      -3.333 -58.725  -4.487  1.00 79.85
ATOM    763  N   GLY A  97      -1.758 -61.452  -5.086  1.00 79.47
ATOM    764  CA  GLY A  97      -1.011 -61.812  -6.281  1.00 79.47
ATOM    765  C   GLY A  97      -0.878 -60.668  -7.269  1.00 79.47
ATOM    766  O   GLY A  97      -0.262 -60.822  -8.325  1.00 79.47
ATOM    767  N   GLN A  98      -1.270 -59.621  -6.762  1.00 83.08
ATOM    768  CA  GLN A  98      -1.176 -58.456  -7.634  1.00 83.08
ATOM    769  C   GLN A  98      -0.456 -57.304  -6.939  1.00 83.08
ATOM    770  CB  GLN A  98      -2.568 -58.009  -8.085  1.00 83.08
ATOM    771  O   GLN A  98      -0.872 -56.863  -5.866  1.00 83.08
ATOM    772  CG  GLN A  98      -3.223 -58.953  -9.085  1.00 83.08
ATOM    773  CD  GLN A  98      -4.446 -58.349  -9.749  1.00 83.08
ATOM    774  NE2 GLN A  98      -4.969 -59.031 -10.762  1.00 83.08
ATOM    775  OE1 GLN A  98      -4.917 -57.277  -9.354  1.00 83.08
ATOM    776  N   GLY A  99       0.784 -57.119  -7.400  1.00 79.23
ATOM    777  CA  GLY A  99       1.515 -55.966  -6.900  1.00 79.23
ATOM    778  C   GLY A  99       1.514 -54.794  -7.863  1.00 79.23
ATOM    779  O   GLY A  99       0.968 -54.890  -8.965  1.00 79.23
ATOM    780  N   SER A 100       1.788 -53.606  -7.346  1.00 80.15
ATOM    781  CA  SER A 100       1.880 -52.407  -8.171  1.00 80.15
ATOM    782  C   SER A 100       3.333 -52.011  -8.412  1.00 80.15
ATOM    783  CB  SER A 100       1.129 -51.246  -7.517  1.00 80.15
ATOM    784  O   SER A 100       4.174 -52.146  -7.520  1.00 80.15
ATOM    785  OG  SER A 100       1.347 -50.041  -8.229  1.00 80.15
ATOM    786  N   ASP A 101       3.666 -51.734  -9.604  1.00 82.59
ATOM    787  CA  ASP A 101       5.015 -51.288  -9.938  1.00 82.59
ATOM    788  C   ASP A 101       5.161 -49.782  -9.736  1.00 82.59
ATOM    789  CB  ASP A 101       5.361 -51.661 -11.381  1.00 82.59
ATOM    790  O   ASP A 101       6.204 -49.206 -10.052  1.00 82.59
ATOM    791  CG  ASP A 101       4.366 -51.114 -12.390  1.00 82.59
ATOM    792  OD1 ASP A 101       4.645 -51.158 -13.608  1.00 82.59
ATOM    793  OD2 ASP A 101       3.294 -50.632 -11.963  1.00 82.59
ATOM    794  N   ARG A 102       4.311 -49.135  -9.270  1.00 80.87
ATOM    795  CA  ARG A 102       4.367 -47.696  -9.037  1.00 80.87
ATOM    796  C   ARG A 102       4.928 -47.387  -7.653  1.00 80.87
ATOM    797  CB  ARG A 102       2.978 -47.072  -9.191  1.00 80.87
ATOM    798  O   ARG A 102       4.194 -46.953  -6.762  1.00 80.87
ATOM    799  CG  ARG A 102       2.384 -47.226 -10.582  1.00 80.87
ATOM    800  CD  ARG A 102       1.027 -46.545 -10.695  1.00 80.87
ATOM    801  NE  ARG A 102       1.119 -45.275 -11.408  1.00 80.87
ATOM    802  NH1 ARG A 102      -1.164 -44.955 -11.556  1.00 80.87
ATOM    803  NH2 ARG A 102       0.275 -43.407 -12.444  1.00 80.87
ATOM    804  CZ  ARG A 102       0.076 -44.549 -11.801  1.00 80.87
ATOM    805  N   ILE A 103       6.209 -47.660  -7.592  1.00 79.94
ATOM    806  CA  ILE A 103       6.824 -47.597  -6.270  1.00 79.94
ATOM    807  C   ILE A 103       7.948 -46.563  -6.272  1.00 79.94
ATOM    808  CB  ILE A 103       7.365 -48.976  -5.832  1.00 79.94
ATOM    809  O   ILE A 103       8.799 -46.561  -5.380  1.00 79.94
ATOM    810  CG1 ILE A 103       8.278 -49.560  -6.916  1.00 79.94
ATOM    811  CG2 ILE A 103       6.211 -49.932  -5.513  1.00 79.94
ATOM    812  CD1 ILE A 103       9.036 -50.807  -6.480  1.00 79.94
ATOM    813  N   TRP A 104       8.110 -45.905  -7.282  1.00 77.87
ATOM    814  CA  TRP A 104       9.222 -44.966  -7.386  1.00 77.87
ATOM    815  C   TRP A 104       8.766 -43.544  -7.073  1.00 77.87
ATOM    816  CB  TRP A 104       9.844 -45.020  -8.784  1.00 77.87
ATOM    817  O   TRP A 104       7.620 -43.180  -7.347  1.00 77.87
ATOM    818  CG  TRP A 104      10.537 -46.312  -9.093  1.00 77.87
ATOM    819  CD1 TRP A 104       9.983 -47.435  -9.642  1.00 77.87
ATOM    820  CD2 TRP A 104      11.917 -46.617  -8.864  1.00 77.87
ATOM    821  CE2 TRP A 104      12.129 -47.944  -9.300  1.00 77.87
ATOM    822  CE3 TRP A 104      12.995 -45.896  -8.334  1.00 77.87
ATOM    823  NE1 TRP A 104      10.935 -48.419  -9.770  1.00 77.87
ATOM    824  CH2 TRP A 104      14.416 -47.837  -8.698  1.00 77.87
ATOM    825  CZ2 TRP A 104      13.378 -48.564  -9.221  1.00 77.87
ATOM    826  CZ3 TRP A 104      14.237 -46.516  -8.256  1.00 77.87
ATOM    827  N   ARG A 105       9.673 -42.818  -6.432  1.00 76.35
ATOM    828  CA  ARG A 105       9.543 -41.373  -6.275  1.00 76.35
ATOM    829  C   ARG A 105      10.290 -40.633  -7.379  1.00 76.35
ATOM    830  CB  ARG A 105      10.062 -40.933  -4.904  1.00 76.35
ATOM    831  O   ARG A 105      11.360 -41.068  -7.811  1.00 76.35
ATOM    832  CG  ARG A 105       9.195 -41.389  -3.742  1.00 76.35
ATOM    833  CD  ARG A 105       9.706 -40.852  -2.412  1.00 76.35
ATOM    834  NE  ARG A 105       8.853 -41.263  -1.301  1.00 76.35
ATOM    835  NH1 ARG A 105      10.152 -40.273   0.333  1.00 76.35
ATOM    836  NH2 ARG A 105       8.242 -41.402   0.909  1.00 76.35
ATOM    837  CZ  ARG A 105       9.084 -40.979  -0.022  1.00 76.35
ATOM    838  N   GLN A 106       9.748 -39.562  -7.853  1.00 73.26
ATOM    839  CA  GLN A 106      10.379 -38.745  -8.884  1.00 73.26
ATOM    840  C   GLN A 106      10.497 -37.290  -8.438  1.00 73.26
ATOM    841  CB  GLN A 106       9.592 -38.830 -10.193  1.00 73.26
ATOM    842  O   GLN A 106       9.568 -36.741  -7.842  1.00 73.26
ATOM    843  CG  GLN A 106      10.360 -38.322 -11.406  1.00 73.26
ATOM    844  CD  GLN A 106       9.589 -38.492 -12.702  1.00 73.26
ATOM    845  NE2 GLN A 106      10.253 -38.238 -13.824  1.00 73.26
ATOM    846  OE1 GLN A 106       8.407 -38.850 -12.694  1.00 73.26
ATOM    847  N   SER A 107      11.583 -36.795  -8.544  1.00 68.53
ATOM    848  CA  SER A 107      11.833 -35.387  -8.254  1.00 68.53
ATOM    849  C   SER A 107      11.877 -34.558  -9.533  1.00 68.53
ATOM    850  CB  SER A 107      13.145 -35.223  -7.485  1.00 68.53
ATOM    851  O   SER A 107      12.527 -34.944 -10.507  1.00 68.53
ATOM    852  OG  SER A 107      13.513 -33.857  -7.403  1.00 68.53
ATOM    853  N   ARG A 108      11.151 -33.741  -9.587  1.00 67.20
ATOM    854  CA  ARG A 108      11.133 -32.829 -10.726  1.00 67.20
ATOM    855  C   ARG A 108      11.299 -31.383 -10.271  1.00 67.20
ATOM    856  CB  ARG A 108       9.834 -32.984 -11.519  1.00 67.20
ATOM    857  O   ARG A 108      10.770 -30.990  -9.230  1.00 67.20
ATOM    858  CG  ARG A 108       9.762 -34.262 -12.340  1.00 67.20
ATOM    859  CD  ARG A 108       8.479 -34.336 -13.156  1.00 67.20
ATOM    860  NE  ARG A 108       8.429 -35.545 -13.973  1.00 67.20
ATOM    861  NH1 ARG A 108       6.292 -35.170 -14.765  1.00 67.20
ATOM    862  NH2 ARG A 108       7.453 -37.034 -15.424  1.00 67.20
ATOM    863  CZ  ARG A 108       7.391 -35.914 -14.719  1.00 67.20
ATOM    864  N   PRO A 109      12.218 -30.711 -10.990  1.00 66.32
ATOM    865  CA  PRO A 109      12.324 -29.294 -10.637  1.00 66.32
ATOM    866  C   PRO A 109      11.005 -28.543 -10.808  1.00 66.32
ATOM    867  CB  PRO A 109      13.383 -28.767 -11.608  1.00 66.32
ATOM    868  O   PRO A 109      10.254 -28.814 -11.749  1.00 66.32
ATOM    869  CG  PRO A 109      13.797 -29.960 -12.406  1.00 66.32
ATOM    870  CD  PRO A 109      12.953 -31.130 -11.988  1.00 66.32
ATOM    871  N   LEU A 110      10.682 -28.076  -9.956  1.00 59.28
ATOM    872  CA  LEU A 110       9.499 -27.230 -10.074  1.00 59.28
ATOM    873  C   LEU A 110       9.804 -25.979 -10.891  1.00 59.28
ATOM    874  CB  LEU A 110       8.983 -26.836  -8.688  1.00 59.28
ATOM    875  O   LEU A 110      10.794 -25.290 -10.632  1.00 59.28
ATOM    876  CG  LEU A 110       7.503 -27.109  -8.412  1.00 59.28
ATOM    877  CD1 LEU A 110       7.351 -28.277  -7.444  1.00 59.28
ATOM    878  CD2 LEU A 110       6.822 -25.860  -7.863  1.00 59.28
ATOM    879  N   ALA A 111       9.529 -26.020 -11.985  1.00 61.74
ATOM    880  CA  ALA A 111       9.757 -24.833 -12.805  1.00 61.74
ATOM    881  C   ALA A 111       8.948 -23.647 -12.289  1.00 61.74
ATOM    882  CB  ALA A 111       9.407 -25.119 -14.263  1.00 61.74
ATOM    883  O   ALA A 111       7.786 -23.800 -11.905  1.00 61.74
ATOM    884  N   ARG A 112       9.639 -22.849 -12.143  1.00 65.40
ATOM    885  CA  ARG A 112       8.947 -21.590 -11.889  1.00 65.40
ATOM    886  C   ARG A 112       8.321 -21.041 -13.167  1.00 65.40
ATOM    887  CB  ARG A 112       9.906 -20.559 -11.291  1.00 65.40
ATOM    888  O   ARG A 112       9.009 -20.867 -14.176  1.00 65.40
ATOM    889  CG  ARG A 112      10.124 -20.716  -9.795  1.00 65.40
ATOM    890  CD  ARG A 112      10.991 -19.599  -9.231  1.00 65.40
ATOM    891  NE  ARG A 112      11.960 -20.104  -8.263  1.00 65.40
ATOM    892  NH1 ARG A 112      12.811 -18.027  -7.718  1.00 65.40
ATOM    893  NH2 ARG A 112      13.643 -19.911  -6.712  1.00 65.40
ATOM    894  CZ  ARG A 112      12.802 -19.346  -7.567  1.00 65.40
ATOM    895  N   ASN A 113       7.426 -21.320 -13.535  1.00 79.26
ATOM    896  CA  ASN A 113       6.692 -20.831 -14.697  1.00 79.26
ATOM    897  C   ASN A 113       6.694 -19.306 -14.759  1.00 79.26
ATOM    898  CB  ASN A 113       5.257 -21.361 -14.688  1.00 79.26
ATOM    899  O   ASN A 113       5.634 -18.678 -14.719  1.00 79.26
ATOM    900  CG  ASN A 113       4.574 -21.221 -16.035  1.00 79.26
ATOM    901  ND2 ASN A 113       3.283 -21.526 -16.079  1.00 79.26
ATOM    902  OD1 ASN A 113       5.203 -20.844 -17.027  1.00 79.26
ATOM    903  N   LEU A 114       8.035 -18.722 -14.744  1.00 86.60
ATOM    904  CA  LEU A 114       8.190 -17.272 -14.745  1.00 86.60
ATOM    905  C   LEU A 114       8.989 -16.811 -15.959  1.00 86.60
ATOM    906  CB  LEU A 114       8.878 -16.804 -13.460  1.00 86.60
ATOM    907  O   LEU A 114      10.049 -17.367 -16.258  1.00 86.60
ATOM    908  CG  LEU A 114       9.251 -15.323 -13.390  1.00 86.60
ATOM    909  CD1 LEU A 114       7.995 -14.459 -13.393  1.00 86.60
ATOM    910  CD2 LEU A 114      10.097 -15.042 -12.153  1.00 86.60
ATOM    911  N   ALA A 115       8.476 -15.914 -16.809  1.00 92.42
ATOM    912  CA  ALA A 115       9.201 -15.199 -17.856  1.00 92.42
ATOM    913  C   ALA A 115       9.509 -13.767 -17.430  1.00 92.42
ATOM    914  CB  ALA A 115       8.400 -15.204 -19.156  1.00 92.42
ATOM    915  O   ALA A 115       8.621 -13.045 -16.969  1.00 92.42
ATOM    916  N   VAL A 116      10.763 -13.381 -17.544  1.00 93.97
ATOM    917  CA  VAL A 116      11.184 -12.053 -17.110  1.00 93.97
ATOM    918  C   VAL A 116      11.689 -11.253 -18.309  1.00 93.97
ATOM    919  CB  VAL A 116      12.279 -12.131 -16.022  1.00 93.97
ATOM    920  O   VAL A 116      12.507 -11.743 -19.090  1.00 93.97
ATOM    921  CG1 VAL A 116      12.679 -10.732 -15.558  1.00 93.97
ATOM    922  CG2 VAL A 116      11.798 -12.973 -14.842  1.00 93.97
ATOM    923  N   SER A 117      11.155 -10.043 -18.549  1.00 96.18
ATOM    924  CA  SER A 117      11.664  -9.096 -19.536  1.00 96.18
ATOM    925  C   SER A 117      12.314  -7.893 -18.863  1.00 96.18
ATOM    926  CB  SER A 117      10.539  -8.628 -20.460  1.00 96.18
ATOM    927  O   SER A 117      11.687  -7.218 -18.045  1.00 96.18
ATOM    928  OG  SER A 117      11.048  -7.804 -21.495  1.00 96.18
ATOM    929  N   ILE A 118      13.548  -7.663 -19.162  1.00 95.47
ATOM    930  CA  ILE A 118      14.260  -6.505 -18.633  1.00 95.47
ATOM    931  C   ILE A 118      14.345  -5.419 -19.703  1.00 95.47
ATOM    932  CB  ILE A 118      15.676  -6.887 -18.145  1.00 95.47
ATOM    933  O   ILE A 118      14.795  -5.674 -20.822  1.00 95.47
ATOM    934  CG1 ILE A 118      15.593  -7.973 -17.065  1.00 95.47
ATOM    935  CG2 ILE A 118      16.419  -5.653 -17.625  1.00 95.47
ATOM    936  CD1 ILE A 118      16.936  -8.597 -16.711  1.00 95.47
ATOM    937  N   LEU A 119      13.821  -4.248 -19.489  1.00 96.11
ATOM    938  CA  LEU A 119      13.907  -3.089 -20.370  1.00 96.11
ATOM    939  C   LEU A 119      14.828  -2.025 -19.781  1.00 96.11
ATOM    940  CB  LEU A 119      12.516  -2.497 -20.614  1.00 96.11
ATOM    941  O   LEU A 119      14.534  -1.458 -18.727  1.00 96.11
ATOM    942  CG  LEU A 119      12.446  -1.303 -21.568  1.00 96.11
ATOM    943  CD1 LEU A 119      12.834  -1.729 -22.980  1.00 96.11
ATOM    944  CD2 LEU A 119      11.050  -0.689 -21.554  1.00 96.11
ATOM    945  N   LEU A 120      15.986  -1.788 -20.451  1.00 94.65
ATOM    946  CA  LEU A 120      16.981  -0.839 -19.964  1.00 94.65
ATOM    947  C   LEU A 120      16.969   0.438 -20.798  1.00 94.65
ATOM    948  CB  LEU A 120      18.377  -1.466 -19.991  1.00 94.65
ATOM    949  O   LEU A 120      17.083   0.384 -22.025  1.00 94.65
ATOM    950  CG  LEU A 120      19.532  -0.570 -19.538  1.00 94.65
ATOM    951  CD1 LEU A 120      19.421  -0.276 -18.046  1.00 94.65
ATOM    952  CD2 LEU A 120      20.872  -1.221 -19.863  1.00 94.65
ATOM    953  N   ASP A 121      16.806   1.592 -20.200  1.00 93.58
ATOM    954  CA  ASP A 121      16.896   2.905 -20.831  1.00 93.58
ATOM    955  C   ASP A 121      18.352   3.317 -21.037  1.00 93.58
ATOM    956  CB  ASP A 121      16.165   3.956 -19.993  1.00 93.58
ATOM    957  O   ASP A 121      19.077   3.559 -20.070  1.00 93.58
ATOM    958  CG  ASP A 121      16.202   5.341 -20.614  1.00 93.58
ATOM    959  OD1 ASP A 121      15.732   6.308 -19.976  1.00 93.58
ATOM    960  OD2 ASP A 121      16.702   5.466 -21.752  1.00 93.58
ATOM    961  N   VAL A 122      18.784   3.392 -22.342  1.00 93.28
ATOM    962  CA  VAL A 122      20.168   3.751 -22.632  1.00 93.28
ATOM    963  C   VAL A 122      20.219   5.130 -23.285  1.00 93.28
ATOM    964  CB  VAL A 122      20.847   2.704 -23.544  1.00 93.28
ATOM    965  O   VAL A 122      20.973   5.346 -24.237  1.00 93.28
ATOM    966  CG1 VAL A 122      21.110   1.410 -22.777  1.00 93.28
ATOM    967  CG2 VAL A 122      19.986   2.433 -24.776  1.00 93.28
ATOM    968  N   SER A 123      19.508   6.004 -22.784  1.00 93.69
ATOM    969  CA  SER A 123      19.458   7.363 -23.315  1.00 93.69
ATOM    970  C   SER A 123      20.776   8.094 -23.085  1.00 93.69
ATOM    971  CB  SER A 123      18.312   8.147 -22.676  1.00 93.69
ATOM    972  O   SER A 123      21.646   7.605 -22.362  1.00 93.69
ATOM    973  OG  SER A 123      18.526   8.307 -21.284  1.00 93.69
ATOM    974  N   ARG A 124      20.971   9.238 -23.654  1.00 88.77
ATOM    975  CA  ARG A 124      22.167  10.069 -23.574  1.00 88.77
ATOM    976  C   ARG A 124      22.507  10.402 -22.125  1.00 88.77
ATOM    977  CB  ARG A 124      21.982  11.358 -24.378  1.00 88.77
ATOM    978  O   ARG A 124      23.677  10.585 -21.782  1.00 88.77
ATOM    979  CG  ARG A 124      23.260  12.163 -24.555  1.00 88.77
ATOM    980  CD  ARG A 124      23.057  13.344 -25.493  1.00 88.77
ATOM    981  NE  ARG A 124      24.281  14.125 -25.649  1.00 88.77
ATOM    982  NH1 ARG A 124      23.329  15.732 -27.008  1.00 88.77
ATOM    983  NH2 ARG A 124      25.545  15.872 -26.440  1.00 88.77
ATOM    984  CZ  ARG A 124      24.382  15.241 -26.365  1.00 88.77
ATOM    985  N   SER A 125      21.545  10.393 -21.219  1.00 86.10
ATOM    986  CA  SER A 125      21.768  10.763 -19.825  1.00 86.10
ATOM    987  C   SER A 125      22.645   9.737 -19.115  1.00 86.10
ATOM    988  CB  SER A 125      20.436  10.904 -19.088  1.00 86.10
ATOM    989  O   SER A 125      23.244  10.036 -18.080  1.00 86.10
ATOM    990  OG  SER A 125      19.740   9.669 -19.064  1.00 86.10
ATOM    991  N   THR A 126      22.775   8.662 -19.736  1.00 92.21
ATOM    992  CA  THR A 126      23.552   7.601 -19.104  1.00 92.21
ATOM    993  C   THR A 126      25.048   7.852 -19.274  1.00 92.21
ATOM    994  CB  THR A 126      23.191   6.222 -19.684  1.00 92.21
ATOM    995  O   THR A 126      25.872   7.147 -18.687  1.00 92.21
ATOM    996  CG2 THR A 126      21.736   5.867 -19.394  1.00 92.21
ATOM    997  OG1 THR A 126      23.393   6.238 -21.102  1.00 92.21
ATOM    998  N   GLU A 127      25.282   8.890 -19.943  1.00 90.49
ATOM    999  CA  GLU A 127      26.679   9.268 -20.138  1.00 90.49
ATOM   1000  C   GLU A 127      27.228   9.999 -18.916  1.00 90.49
ATOM   1001  CB  GLU A 127      26.831  10.140 -21.386  1.00 90.49
ATOM   1002  O   GLU A 127      28.444  10.083 -18.731  1.00 90.49
ATOM   1003  CG  GLU A 127      26.826   9.355 -22.690  1.00 90.49
ATOM   1004  CD  GLU A 127      26.870  10.242 -23.924  1.00 90.49
ATOM   1005  OE1 GLU A 127      26.724   9.719 -25.052  1.00 90.49
ATOM   1006  OE2 GLU A 127      27.054  11.469 -23.762  1.00 90.49
ATOM   1007  N   SER A 128      26.371  10.478 -18.104  1.00 89.51
ATOM   1008  CA  SER A 128      26.813  11.209 -16.921  1.00 89.51
ATOM   1009  C   SER A 128      27.628  10.316 -15.991  1.00 89.51
ATOM   1010  CB  SER A 128      25.612  11.783 -16.167  1.00 89.51
ATOM   1011  O   SER A 128      27.373   9.113 -15.897  1.00 89.51
ATOM   1012  OG  SER A 128      24.757  10.746 -15.719  1.00 89.51
ATOM   1013  N   ALA A 129      28.580  10.856 -15.367  1.00 86.25
ATOM   1014  CA  ALA A 129      29.483  10.107 -14.498  1.00 86.25
ATOM   1015  C   ALA A 129      29.123  10.308 -13.029  1.00 86.25
ATOM   1016  CB  ALA A 129      30.931  10.522 -14.749  1.00 86.25
ATOM   1017  O   ALA A 129      28.738  11.408 -12.622  1.00 86.25
ATOM   1018  N   VAL A 130      29.115   9.216 -12.338  1.00 84.66
ATOM   1019  CA  VAL A 130      28.967   9.210 -10.886  1.00 84.66
ATOM   1020  C   VAL A 130      30.129   8.450 -10.252  1.00 84.66
ATOM   1021  CB  VAL A 130      27.622   8.583 -10.456  1.00 84.66
ATOM   1022  O   VAL A 130      30.388   7.296 -10.599  1.00 84.66
ATOM   1023  CG1 VAL A 130      27.464   8.633  -8.937  1.00 84.66
ATOM   1024  CG2 VAL A 130      26.457   9.297 -11.140  1.00 84.66
ATOM   1025  N   THR A 131      30.796   8.976  -9.482  1.00 81.02
ATOM   1026  CA  THR A 131      31.951   8.410  -8.795  1.00 81.02
ATOM   1027  C   THR A 131      32.969   7.875  -9.798  1.00 81.02
ATOM   1028  CB  THR A 131      31.532   7.282  -7.834  1.00 81.02
ATOM   1029  O   THR A 131      33.459   6.753  -9.655  1.00 81.02
ATOM   1030  CG2 THR A 131      30.702   7.825  -6.676  1.00 81.02
ATOM   1031  OG1 THR A 131      30.755   6.315  -8.552  1.00 81.02
ATOM   1032  N   GLY A 132      33.057   8.615 -10.789  1.00 84.85
ATOM   1033  CA  GLY A 132      34.090   8.305 -11.764  1.00 84.85
ATOM   1034  C   GLY A 132      33.639   7.307 -12.814  1.00 84.85
ATOM   1035  O   GLY A 132      34.405   6.955 -13.714  1.00 84.85
ATOM   1036  N   ARG A 133      32.574   6.790 -12.760  1.00 88.17
ATOM   1037  CA  ARG A 133      32.054   5.828 -13.727  1.00 88.17
ATOM   1038  C   ARG A 133      30.765   6.335 -14.364  1.00 88.17
ATOM   1039  CB  ARG A 133      31.812   4.473 -13.060  1.00 88.17
ATOM   1040  O   ARG A 133      29.922   6.926 -13.686  1.00 88.17
ATOM   1041  CG  ARG A 133      33.073   3.817 -12.520  1.00 88.17
ATOM   1042  CD  ARG A 133      32.769   2.499 -11.822  1.00 88.17
ATOM   1043  NE  ARG A 133      32.202   1.519 -12.744  1.00 88.17
ATOM   1044  NH1 ARG A 133      31.484   0.072 -11.092  1.00 88.17
ATOM   1045  NH2 ARG A 133      31.124  -0.432 -13.299  1.00 88.17
ATOM   1046  CZ  ARG A 133      31.605   0.388 -12.376  1.00 88.17
ATOM   1047  N   ALA A 134      30.781   6.083 -15.669  1.00 91.80
ATOM   1048  CA  ALA A 134      29.541   6.444 -16.353  1.00 91.80
ATOM   1049  C   ALA A 134      28.380   5.575 -15.880  1.00 91.80
ATOM   1050  CB  ALA A 134      29.713   6.321 -17.865  1.00 91.80
ATOM   1051  O   ALA A 134      28.559   4.386 -15.605  1.00 91.80
ATOM   1052  N   VAL A 135      27.284   6.156 -15.795  1.00 91.30
ATOM   1053  CA  VAL A 135      26.087   5.458 -15.337  1.00 91.30
ATOM   1054  C   VAL A 135      25.844   4.225 -16.205  1.00 91.30
ATOM   1055  CB  VAL A 135      24.848   6.380 -15.362  1.00 91.30
ATOM   1056  O   VAL A 135      25.479   3.162 -15.697  1.00 91.30
ATOM   1057  CG1 VAL A 135      23.579   5.588 -15.051  1.00 91.30
ATOM   1058  CG2 VAL A 135      25.020   7.531 -14.372  1.00 91.30
ATOM   1059  N   ILE A 136      26.075   4.338 -17.516  1.00 91.05
ATOM   1060  CA  ILE A 136      25.829   3.230 -18.433  1.00 91.05
ATOM   1061  C   ILE A 136      26.746   2.060 -18.086  1.00 91.05
ATOM   1062  CB  ILE A 136      26.039   3.657 -19.903  1.00 91.05
ATOM   1063  O   ILE A 136      26.345   0.898 -18.187  1.00 91.05
ATOM   1064  CG1 ILE A 136      25.586   2.542 -20.853  1.00 91.05
ATOM   1065  CG2 ILE A 136      27.503   4.030 -20.154  1.00 91.05
ATOM   1066  CD1 ILE A 136      24.090   2.263 -20.811  1.00 91.05
ATOM   1067  N   GLU A 137      28.016   2.306 -17.705  1.00 90.95
ATOM   1068  CA  GLU A 137      28.946   1.255 -17.303  1.00 90.95
ATOM   1069  C   GLU A 137      28.446   0.521 -16.062  1.00 90.95
ATOM   1070  CB  GLU A 137      30.338   1.838 -17.045  1.00 90.95
ATOM   1071  O   GLU A 137      28.539  -0.705 -15.980  1.00 90.95
ATOM   1072  CG  GLU A 137      31.054   2.302 -18.305  1.00 90.95
ATOM   1073  CD  GLU A 137      32.415   2.921 -18.028  1.00 90.95
ATOM   1074  OE1 GLU A 137      33.146   3.236 -18.994  1.00 90.95
ATOM   1075  OE2 GLU A 137      32.753   3.091 -16.835  1.00 90.95
ATOM   1076  N   ILE A 138      27.912   1.301 -15.117  1.00 90.69
ATOM   1077  CA  ILE A 138      27.362   0.732 -13.891  1.00 90.69
ATOM   1078  C   ILE A 138      26.151  -0.136 -14.223  1.00 90.69
ATOM   1079  CB  ILE A 138      26.970   1.835 -12.882  1.00 90.69
ATOM   1080  O   ILE A 138      26.018  -1.250 -13.710  1.00 90.69
ATOM   1081  CG1 ILE A 138      28.211   2.620 -12.440  1.00 90.69
ATOM   1082  CG2 ILE A 138      26.244   1.232 -11.676  1.00 90.69
ATOM   1083  CD1 ILE A 138      27.895   3.883 -11.650  1.00 90.69
ATOM   1084  N   GLU A 139      25.307   0.314 -15.093  1.00 91.66
ATOM   1085  CA  GLU A 139      24.105  -0.410 -15.493  1.00 91.66
ATOM   1086  C   GLU A 139      24.456  -1.699 -16.232  1.00 91.66
ATOM   1087  CB  GLU A 139      23.212   0.472 -16.370  1.00 91.66
ATOM   1088  O   GLU A 139      23.815  -2.732 -16.028  1.00 91.66
ATOM   1089  CG  GLU A 139      22.515   1.590 -15.609  1.00 91.66
ATOM   1090  CD  GLU A 139      21.608   2.439 -16.487  1.00 91.66
ATOM   1091  OE1 GLU A 139      20.780   3.204 -15.943  1.00 91.66
ATOM   1092  OE2 GLU A 139      21.727   2.336 -17.728  1.00 91.66
ATOM   1093  N   ARG A 140      25.432  -1.582 -17.092  1.00 91.04
ATOM   1094  CA  ARG A 140      25.880  -2.761 -17.826  1.00 91.04
ATOM   1095  C   ARG A 140      26.340  -3.858 -16.872  1.00 91.04
ATOM   1096  CB  ARG A 140      27.011  -2.397 -18.791  1.00 91.04
ATOM   1097  O   ARG A 140      25.976  -5.024 -17.036  1.00 91.04
ATOM   1098  CG  ARG A 140      26.554  -1.604 -20.005  1.00 91.04
ATOM   1099  CD  ARG A 140      27.642  -1.521 -21.066  1.00 91.04
ATOM   1100  NE  ARG A 140      28.807  -0.784 -20.586  1.00 91.04
ATOM   1101  NH1 ARG A 140      29.936  -0.848 -22.601  1.00 91.04
ATOM   1102  NH2 ARG A 140      30.876   0.193 -20.789  1.00 91.04
ATOM   1103  CZ  ARG A 140      29.870  -0.481 -21.326  1.00 91.04
ATOM   1104  N   GLU A 141      27.170  -3.466 -15.921  1.00 91.01
ATOM   1105  CA  GLU A 141      27.675  -4.419 -14.938  1.00 91.01
ATOM   1106  C   GLU A 141      26.536  -5.038 -14.132  1.00 91.01
ATOM   1107  CB  GLU A 141      28.677  -3.742 -13.998  1.00 91.01
ATOM   1108  O   GLU A 141      26.496  -6.254 -13.938  1.00 91.01
ATOM   1109  CG  GLU A 141      29.321  -4.692 -12.998  1.00 91.01
ATOM   1110  CD  GLU A 141      30.327  -4.010 -12.085  1.00 91.01
ATOM   1111  OE1 GLU A 141      30.590  -4.530 -10.977  1.00 91.01
ATOM   1112  OE2 GLU A 141      30.855  -2.947 -12.481  1.00 91.01
ATOM   1113  N   ALA A 142      25.644  -4.208 -13.650  1.00 91.77
ATOM   1114  CA  ALA A 142      24.503  -4.669 -12.863  1.00 91.77
ATOM   1115  C   ALA A 142      23.609  -5.593 -13.684  1.00 91.77
ATOM   1116  CB  ALA A 142      23.700  -3.480 -12.343  1.00 91.77
ATOM   1117  O   ALA A 142      23.141  -6.620 -13.185  1.00 91.77
ATOM   1118  N   LEU A 143      23.388  -5.254 -14.910  1.00 92.00
ATOM   1119  CA  LEU A 143      22.540  -6.033 -15.806  1.00 92.00
ATOM   1120  C   LEU A 143      23.154  -7.402 -16.080  1.00 92.00
ATOM   1121  CB  LEU A 143      22.322  -5.285 -17.123  1.00 92.00
ATOM   1122  O   LEU A 143      22.449  -8.414 -16.083  1.00 92.00
ATOM   1123  CG  LEU A 143      21.351  -5.929 -18.115  1.00 92.00
ATOM   1124  CD1 LEU A 143      19.961  -6.043 -17.498  1.00 92.00
ATOM   1125  CD2 LEU A 143      21.302  -5.127 -19.412  1.00 92.00
ATOM   1126  N   ALA A 144      24.480  -7.459 -16.355  1.00 92.51
ATOM   1127  CA  ALA A 144      25.175  -8.723 -16.585  1.00 92.51
ATOM   1128  C   ALA A 144      25.067  -9.637 -15.367  1.00 92.51
ATOM   1129  CB  ALA A 144      26.641  -8.469 -16.927  1.00 92.51
ATOM   1130  O   ALA A 144      24.797 -10.832 -15.503  1.00 92.51
ATOM   1131  N   ALA A 145      25.271  -9.086 -14.160  1.00 92.76
ATOM   1132  CA  ALA A 145      25.156  -9.854 -12.923  1.00 92.76
ATOM   1133  C   ALA A 145      23.747 -10.415 -12.754  1.00 92.76
ATOM   1134  CB  ALA A 145      25.529  -8.988 -11.722  1.00 92.76
ATOM   1135  O   ALA A 145      23.576 -11.591 -12.423  1.00 92.76
ATOM   1136  N   LEU A 146      22.763  -9.534 -12.956  1.00 91.85
ATOM   1137  CA  LEU A 146      21.375  -9.970 -12.851  1.00 91.85
ATOM   1138  C   LEU A 146      21.074 -11.076 -13.856  1.00 91.85
ATOM   1139  CB  LEU A 146      20.424  -8.790 -13.073  1.00 91.85
ATOM   1140  O   LEU A 146      20.400 -12.054 -13.526  1.00 91.85
ATOM   1141  CG  LEU A 146      18.929  -9.094 -12.965  1.00 91.85
ATOM   1142  CD1 LEU A 146      18.586  -9.575 -11.559  1.00 91.85
ATOM   1143  CD2 LEU A 146      18.106  -7.864 -13.331  1.00 91.85
ATOM   1144  N   ALA A 147      21.557 -10.924 -15.065  1.00 93.25
ATOM   1145  CA  ALA A 147      21.334 -11.903 -16.126  1.00 93.25
ATOM   1146  C   ALA A 147      21.898 -13.267 -15.740  1.00 93.25
ATOM   1147  CB  ALA A 147      21.960 -11.422 -17.433  1.00 93.25
ATOM   1148  O   ALA A 147      21.225 -14.290 -15.893  1.00 93.25
ATOM   1149  N   TRP A 148      23.128 -13.259 -15.192  1.00 92.06
ATOM   1150  CA  TRP A 148      23.718 -14.520 -14.754  1.00 92.06
ATOM   1151  C   TRP A 148      22.946 -15.101 -13.574  1.00 92.06
ATOM   1152  CB  TRP A 148      25.187 -14.321 -14.371  1.00 92.06
ATOM   1153  O   TRP A 148      22.811 -16.321 -13.454  1.00 92.06
ATOM   1154  CG  TRP A 148      26.127 -14.321 -15.539  1.00 92.06
ATOM   1155  CD1 TRP A 148      26.889 -13.277 -15.984  1.00 92.06
ATOM   1156  CD2 TRP A 148      26.400 -15.419 -16.416  1.00 92.06
ATOM   1157  CE2 TRP A 148      27.339 -14.968 -17.370  1.00 92.06
ATOM   1158  CE3 TRP A 148      25.942 -16.741 -16.486  1.00 92.06
ATOM   1159  NE1 TRP A 148      27.620 -13.659 -17.085  1.00 92.06
ATOM   1160  CH2 TRP A 148      27.364 -17.084 -18.430  1.00 92.06
ATOM   1161  CZ2 TRP A 148      27.828 -15.795 -18.384  1.00 92.06
ATOM   1162  CZ3 TRP A 148      26.430 -17.562 -17.496  1.00 92.06
ATOM   1163  N   GLY A 149      22.449 -14.238 -12.714  1.00 89.52
ATOM   1164  CA  GLY A 149      21.600 -14.692 -11.625  1.00 89.52
ATOM   1165  C   GLY A 149      20.323 -15.359 -12.101  1.00 89.52
ATOM   1166  O   GLY A 149      19.946 -16.419 -11.599  1.00 89.52
ATOM   1167  N   LEU A 150      19.682 -14.722 -13.028  1.00 90.13
ATOM   1168  CA  LEU A 150      18.456 -15.276 -13.590  1.00 90.13
ATOM   1169  C   LEU A 150      18.729 -16.605 -14.287  1.00 90.13
ATOM   1170  CB  LEU A 150      17.824 -14.290 -14.576  1.00 90.13
ATOM   1171  O   LEU A 150      17.931 -17.540 -14.185  1.00 90.13
ATOM   1172  CG  LEU A 150      17.265 -12.998 -13.978  1.00 90.13
ATOM   1173  CD1 LEU A 150      16.776 -12.070 -15.084  1.00 90.13
ATOM   1174  CD2 LEU A 150      16.141 -13.306 -12.995  1.00 90.13
ATOM   1175  N   ASP A 151      19.771 -16.653 -14.935  1.00 89.70
ATOM   1176  CA  ASP A 151      20.162 -17.897 -15.591  1.00 89.70
ATOM   1177  C   ASP A 151      20.374 -19.013 -14.571  1.00 89.70
ATOM   1178  CB  ASP A 151      21.432 -17.691 -16.418  1.00 89.70
ATOM   1179  O   ASP A 151      19.953 -20.151 -14.792  1.00 89.70
ATOM   1180  CG  ASP A 151      21.820 -18.918 -17.225  1.00 89.70
ATOM   1181  OD1 ASP A 151      22.896 -19.501 -16.970  1.00 89.70
ATOM   1182  OD2 ASP A 151      21.044 -19.304 -18.126  1.00 89.70
ATOM   1183  N   ALA A 152      20.959 -18.686 -13.496  1.00 89.04
ATOM   1184  CA  ALA A 152      21.219 -19.664 -12.443  1.00 89.04
ATOM   1185  C   ALA A 152      19.916 -20.215 -11.873  1.00 89.04
ATOM   1186  CB  ALA A 152      22.060 -19.039 -11.332  1.00 89.04
ATOM   1187  O   ALA A 152      19.845 -21.384 -11.487  1.00 89.04
ATOM   1188  N   CYS A 153      18.854 -19.491 -11.882  1.00 84.12
ATOM   1189  CA  CYS A 153      17.556 -19.877 -11.339  1.00 84.12
ATOM   1190  C   CYS A 153      16.753 -20.674 -12.360  1.00 84.12
ATOM   1191  CB  CYS A 153      16.767 -18.641 -10.907  1.00 84.12
ATOM   1192  O   CYS A 153      15.758 -21.312 -12.012  1.00 84.12
ATOM   1193  SG  CYS A 153      17.490 -17.770  -9.500  1.00 84.12
ATOM   1194  N   GLY A 154      17.118 -20.555 -13.478  1.00 82.00
ATOM   1195  CA  GLY A 154      16.425 -21.246 -14.554  1.00 82.00
ATOM   1196  C   GLY A 154      15.239 -20.470 -15.095  1.00 82.00
ATOM   1197  O   GLY A 154      14.359 -21.041 -15.741  1.00 82.00
ATOM   1198  N   ASP A 155      15.218 -19.243 -14.838  1.00 86.12
ATOM   1199  CA  ASP A 155      14.121 -18.411 -15.323  1.00 86.12
ATOM   1200  C   ASP A 155      14.325 -18.034 -16.789  1.00 86.12
ATOM   1201  CB  ASP A 155      13.987 -17.148 -14.469  1.00 86.12
ATOM   1202  O   ASP A 155      15.450 -17.771 -17.217  1.00 86.12
ATOM   1203  CG  ASP A 155      13.529 -17.438 -13.050  1.00 86.12
ATOM   1204  OD1 ASP A 155      13.746 -16.593 -12.155  1.00 86.12
ATOM   1205  OD2 ASP A 155      12.949 -18.522 -12.825  1.00 86.12
ATOM   1206  N   ARG A 156      13.289 -18.064 -17.603  1.00 90.19
ATOM   1207  CA  ARG A 156      13.311 -17.538 -18.964  1.00 90.19
ATOM   1208  C   ARG A 156      13.266 -16.013 -18.962  1.00 90.19
ATOM   1209  CB  ARG A 156      12.139 -18.095 -19.775  1.00 90.19
ATOM   1210  O   ARG A 156      12.419 -15.412 -18.299  1.00 90.19
ATOM   1211  CG  ARG A 156      12.221 -19.593 -20.025  1.00 90.19
ATOM   1212  CD  ARG A 156      11.027 -20.097 -20.824  1.00 90.19
ATOM   1213  NE  ARG A 156      11.047 -19.597 -22.196  1.00 90.19
ATOM   1214  NH1 ARG A 156       8.844 -20.131 -22.642  1.00 90.19
ATOM   1215  NH2 ARG A 156      10.138 -19.143 -24.256  1.00 90.19
ATOM   1216  CZ  ARG A 156      10.010 -19.625 -23.028  1.00 90.19
ATOM   1217  N   PHE A 157      14.281 -15.429 -19.657  1.00 93.58
ATOM   1218  CA  PHE A 157      14.282 -13.973 -19.582  1.00 93.58
ATOM   1219  C   PHE A 157      14.819 -13.365 -20.872  1.00 93.58
ATOM   1220  CB  PHE A 157      15.116 -13.495 -18.389  1.00 93.58
ATOM   1221  O   PHE A 157      15.563 -14.016 -21.609  1.00 93.58
ATOM   1222  CG  PHE A 157      16.566 -13.892 -18.464  1.00 93.58
ATOM   1223  CD1 PHE A 157      16.976 -15.157 -18.061  1.00 93.58
ATOM   1224  CD2 PHE A 157      17.518 -13.000 -18.939  1.00 93.58
ATOM   1225  CE1 PHE A 157      18.318 -15.527 -18.129  1.00 93.58
ATOM   1226  CE2 PHE A 157      18.860 -13.362 -19.010  1.00 93.58
ATOM   1227  CZ  PHE A 157      19.258 -14.626 -18.604  1.00 93.58
ATOM   1228  N   ALA A 158      14.370 -12.150 -21.226  1.00 95.60
ATOM   1229  CA  ALA A 158      14.852 -11.327 -22.332  1.00 95.60
ATOM   1230  C   ALA A 158      15.433 -10.011 -21.824  1.00 95.60
ATOM   1231  CB  ALA A 158      13.724 -11.058 -23.326  1.00 95.60
ATOM   1232  O   ALA A 158      15.008  -9.496 -20.787  1.00 95.60
ATOM   1233  N   ILE A 159      16.380  -9.507 -22.525  1.00 95.68
ATOM   1234  CA  ILE A 159      16.986  -8.223 -22.189  1.00 95.68
ATOM   1235  C   ILE A 159      16.927  -7.292 -23.398  1.00 95.68
ATOM   1236  CB  ILE A 159      18.447  -8.394 -21.715  1.00 95.68
ATOM   1237  O   ILE A 159      17.427  -7.629 -24.474  1.00 95.68
ATOM   1238  CG1 ILE A 159      18.510  -9.338 -20.508  1.00 95.68
ATOM   1239  CG2 ILE A 159      19.069  -7.036 -21.381  1.00 95.68
ATOM   1240  CD1 ILE A 159      19.924  -9.707 -20.084  1.00 95.68
ATOM   1241  N   ASN A 160      16.303  -6.125 -23.231  1.00 94.97
ATOM   1242  CA  ASN A 160      16.211  -5.118 -24.283  1.00 94.97
ATOM   1243  C   ASN A 160      16.663  -3.747 -23.788  1.00 94.97
ATOM   1244  CB  ASN A 160      14.784  -5.042 -24.829  1.00 94.97
ATOM   1245  O   ASN A 160      16.358  -3.359 -22.659  1.00 94.97
ATOM   1246  CG  ASN A 160      14.325  -6.347 -25.449  1.00 94.97
ATOM   1247  ND2 ASN A 160      13.305  -6.958 -24.857  1.00 94.97
ATOM   1248  OD1 ASN A 160      14.883  -6.803 -26.450  1.00 94.97
ATOM   1249  N   ALA A 161      17.416  -3.130 -24.612  1.00 95.54
ATOM   1250  CA  ALA A 161      17.791  -1.737 -24.381  1.00 95.54
ATOM   1251  C   ALA A 161      17.115  -0.812 -25.389  1.00 95.54
ATOM   1252  CB  ALA A 161      19.308  -1.576 -24.451  1.00 95.54
ATOM   1253  O   ALA A 161      16.951  -1.171 -26.558  1.00 95.54
ATOM   1254  N   PHE A 162      16.668   0.379 -24.857  1.00 95.03
ATOM   1255  CA  PHE A 162      15.959   1.227 -25.808  1.00 95.03
ATOM   1256  C   PHE A 162      16.423   2.674 -25.695  1.00 95.03
ATOM   1257  CB  PHE A 162      14.446   1.141 -25.581  1.00 95.03
ATOM   1258  O   PHE A 162      16.935   3.087 -24.652  1.00 95.03
ATOM   1259  CG  PHE A 162      13.959   1.965 -24.420  1.00 95.03
ATOM   1260  CD1 PHE A 162      13.987   1.455 -23.128  1.00 95.03
ATOM   1261  CD2 PHE A 162      13.473   3.251 -24.621  1.00 95.03
ATOM   1262  CE1 PHE A 162      13.536   2.216 -22.051  1.00 95.03
ATOM   1263  CE2 PHE A 162      13.022   4.017 -23.549  1.00 95.03
ATOM   1264  CZ  PHE A 162      13.053   3.497 -22.266  1.00 95.03
ATOM   1265  N   SER A 163      16.295   3.335 -26.669  1.00 94.09
ATOM   1266  CA  SER A 163      16.412   4.781 -26.826  1.00 94.09
ATOM   1267  C   SER A 163      15.517   5.289 -27.952  1.00 94.09
ATOM   1268  CB  SER A 163      17.863   5.176 -27.100  1.00 94.09
ATOM   1269  O   SER A 163      15.066   4.509 -28.793  1.00 94.09
ATOM   1270  OG  SER A 163      18.276   4.719 -28.377  1.00 94.09
ATOM   1271  N   SER A 164      15.204   6.635 -27.899  1.00 94.60
ATOM   1272  CA  SER A 164      14.255   7.106 -28.903  1.00 94.60
ATOM   1273  C   SER A 164      14.683   8.450 -29.481  1.00 94.60
ATOM   1274  CB  SER A 164      12.854   7.223 -28.302  1.00 94.60
ATOM   1275  O   SER A 164      15.310   9.257 -28.792  1.00 94.60
ATOM   1276  OG  SER A 164      12.836   8.169 -27.247  1.00 94.60
ATOM   1277  N   LEU A 165      14.542   8.559 -30.766  1.00 92.21
ATOM   1278  CA  LEU A 165      14.656   9.819 -31.492  1.00 92.21
ATOM   1279  C   LEU A 165      13.335  10.183 -32.160  1.00 92.21
ATOM   1280  CB  LEU A 165      15.766   9.733 -32.543  1.00 92.21
ATOM   1281  O   LEU A 165      13.029   9.692 -33.249  1.00 92.21
ATOM   1282  CG  LEU A 165      16.192  11.053 -33.189  1.00 92.21
ATOM   1283  CD1 LEU A 165      16.828  11.971 -32.150  1.00 92.21
ATOM   1284  CD2 LEU A 165      17.153  10.797 -34.344  1.00 92.21
ATOM   1285  N   LYS A 166      12.495  10.764 -31.456  1.00 91.56
ATOM   1286  CA  LYS A 166      11.137  11.106 -31.870  1.00 91.56
ATOM   1287  C   LYS A 166      10.258   9.861 -31.956  1.00 91.56
ATOM   1288  CB  LYS A 166      11.152  11.830 -33.217  1.00 91.56
ATOM   1289  O   LYS A 166      10.718   8.750 -31.682  1.00 91.56
ATOM   1290  CG  LYS A 166      11.878  13.167 -33.193  1.00 91.56
ATOM   1291  CD  LYS A 166      11.809  13.865 -34.545  1.00 91.56
ATOM   1292  CE  LYS A 166      12.534  15.204 -34.521  1.00 91.56
ATOM   1293  NZ  LYS A 166      12.491  15.881 -35.852  1.00 91.56
ATOM   1294  N   ARG A 167       8.989  10.003 -32.313  1.00 92.51
ATOM   1295  CA  ARG A 167       7.974   8.955 -32.267  1.00 92.51
ATOM   1296  C   ARG A 167       8.206   7.920 -33.362  1.00 92.51
ATOM   1297  CB  ARG A 167       6.574   9.556 -32.402  1.00 92.51
ATOM   1298  O   ARG A 167       7.782   6.769 -33.236  1.00 92.51
ATOM   1299  CG  ARG A 167       6.318  10.227 -33.742  1.00 92.51
ATOM   1300  CD  ARG A 167       4.923  10.833 -33.812  1.00 92.51
ATOM   1301  NE  ARG A 167       4.675  11.467 -35.104  1.00 92.51
ATOM   1302  NH1 ARG A 167       3.118  12.972 -34.299  1.00 92.51
ATOM   1303  NH2 ARG A 167       3.676  12.972 -36.523  1.00 92.51
ATOM   1304  CZ  ARG A 167       3.824  12.469 -35.306  1.00 92.51
ATOM   1305  N   ASP A 168       9.018   8.355 -34.466  1.00 91.04
ATOM   1306  CA  ASP A 168       9.147   7.469 -35.620  1.00 91.04
ATOM   1307  C   ASP A 168      10.433   6.651 -35.543  1.00 91.04
ATOM   1308  CB  ASP A 168       9.112   8.275 -36.920  1.00 91.04
ATOM   1309  O   ASP A 168      10.640   5.733 -36.339  1.00 91.04
ATOM   1310  CG  ASP A 168      10.139   9.393 -36.953  1.00 91.04
ATOM   1311  OD1 ASP A 168      10.603   9.763 -38.053  1.00 91.04
ATOM   1312  OD2 ASP A 168      10.490   9.906 -35.869  1.00 91.04
ATOM   1313  N   ARG A 169      11.169   6.845 -34.477  1.00 91.75
ATOM   1314  CA  ARG A 169      12.431   6.124 -34.354  1.00 91.75
ATOM   1315  C   ARG A 169      12.695   5.726 -32.906  1.00 91.75
ATOM   1316  CB  ARG A 169      13.589   6.972 -34.884  1.00 91.75
ATOM   1317  O   ARG A 169      13.529   6.334 -32.232  1.00 91.75
ATOM   1318  CG  ARG A 169      13.517   7.249 -36.378  1.00 91.75
ATOM   1319  CD  ARG A 169      14.724   8.040 -36.863  1.00 91.75
ATOM   1320  NE  ARG A 169      14.324   9.258 -37.563  1.00 91.75
ATOM   1321  NH1 ARG A 169      16.480   9.937 -38.041  1.00 91.75
ATOM   1322  NH2 ARG A 169      14.696  11.207 -38.719  1.00 91.75
ATOM   1323  CZ  ARG A 169      15.168  10.131 -38.106  1.00 91.75
ATOM   1324  N   VAL A 170      12.032   4.887 -32.408  1.00 95.10
ATOM   1325  CA  VAL A 170      12.310   4.262 -31.119  1.00 95.10
ATOM   1326  C   VAL A 170      13.148   3.002 -31.325  1.00 95.10
ATOM   1327  CB  VAL A 170      11.007   3.917 -30.363  1.00 95.10
ATOM   1328  O   VAL A 170      12.688   2.037 -31.940  1.00 95.10
ATOM   1329  CG1 VAL A 170      11.320   3.271 -29.015  1.00 95.10
ATOM   1330  CG2 VAL A 170      10.154   5.170 -30.173  1.00 95.10
ATOM   1331  N   PHE A 171      14.319   3.123 -30.905  1.00 92.63
ATOM   1332  CA  PHE A 171      15.258   2.032 -31.138  1.00 92.63
ATOM   1333  C   PHE A 171      15.228   1.035 -29.986  1.00 92.63
ATOM   1334  CB  PHE A 171      16.678   2.574 -31.326  1.00 92.63
ATOM   1335  O   PHE A 171      15.334   1.423 -28.820  1.00 92.63
ATOM   1336  CG  PHE A 171      16.822   3.504 -32.501  1.00 92.63
ATOM   1337  CD1 PHE A 171      17.036   3.003 -33.779  1.00 92.63
ATOM   1338  CD2 PHE A 171      16.744   4.880 -32.327  1.00 92.63
ATOM   1339  CE1 PHE A 171      17.170   3.861 -34.868  1.00 92.63
ATOM   1340  CE2 PHE A 171      16.877   5.743 -33.410  1.00 92.63
ATOM   1341  CZ  PHE A 171      17.091   5.232 -34.680  1.00 92.63
ATOM   1342  N   LEU A 172      15.045  -0.233 -30.316  1.00 93.58
ATOM   1343  CA  LEU A 172      15.123  -1.320 -29.346  1.00 93.58
ATOM   1344  C   LEU A 172      16.251  -2.283 -29.699  1.00 93.58
ATOM   1345  CB  LEU A 172      13.793  -2.075 -29.280  1.00 93.58
ATOM   1346  O   LEU A 172      16.255  -2.871 -30.783  1.00 93.58
ATOM   1347  CG  LEU A 172      13.602  -3.006 -28.081  1.00 93.58
ATOM   1348  CD1 LEU A 172      12.183  -2.881 -27.535  1.00 93.58
ATOM   1349  CD2 LEU A 172      13.905  -4.449 -28.470  1.00 93.58
ATOM   1350  N   SER A 173      17.232  -2.374 -28.955  1.00 93.06
ATOM   1351  CA  SER A 173      18.354  -3.290 -29.137  1.00 93.06
ATOM   1352  C   SER A 173      18.214  -4.519 -28.245  1.00 93.06
ATOM   1353  CB  SER A 173      19.677  -2.583 -28.840  1.00 93.06
ATOM   1354  O   SER A 173      18.339  -4.423 -27.023  1.00 93.06
ATOM   1355  OG  SER A 173      19.856  -1.470 -29.699  1.00 93.06
ATOM   1356  N   ALA A 174      17.952  -5.673 -28.890  1.00 93.87
ATOM   1357  CA  ALA A 174      17.771  -6.915 -28.143  1.00 93.87
ATOM   1358  C   ALA A 174      19.117  -7.534 -27.774  1.00 93.87
ATOM   1359  CB  ALA A 174      16.938  -7.906 -28.952  1.00 93.87
ATOM   1360  O   ALA A 174      19.884  -7.935 -28.652  1.00 93.87
ATOM   1361  N   CYS A 175      19.432  -7.646 -26.528  1.00 94.70
ATOM   1362  CA  CYS A 175      20.666  -8.271 -26.065  1.00 94.70
ATOM   1363  C   CYS A 175      20.487  -9.776 -25.901  1.00 94.70
ATOM   1364  CB  CYS A 175      21.115  -7.654 -24.741  1.00 94.70
ATOM   1365  O   CYS A 175      21.425 -10.544 -26.120  1.00 94.70
ATOM   1366  SG  CYS A 175      21.547  -5.905 -24.862  1.00 94.70
ATOM   1367  N   LYS A 176      19.367 -10.249 -25.452  1.00 95.21
ATOM   1368  CA  LYS A 176      19.034 -11.657 -25.257  1.00 95.21
ATOM   1369  C   LYS A 176      17.545 -11.906 -25.476  1.00 95.21
ATOM   1370  CB  LYS A 176      19.443 -12.117 -23.857  1.00 95.21
ATOM   1371  O   LYS A 176      16.704 -11.179 -24.941  1.00 95.21
ATOM   1372  CG  LYS A 176      19.151 -13.584 -23.578  1.00 95.21
ATOM   1373  CD  LYS A 176      19.545 -13.972 -22.158  1.00 95.21
ATOM   1374  CE  LYS A 176      19.228 -15.432 -21.869  1.00 95.21
ATOM   1375  NZ  LYS A 176      17.757 -15.675 -21.790  1.00 95.21
ATOM   1376  N   ASP A 177      17.165 -12.892 -26.250  1.00 93.19
ATOM   1377  CA  ASP A 177      15.782 -13.338 -26.396  1.00 93.19
ATOM   1378  C   ASP A 177      15.431 -14.390 -25.348  1.00 93.19
ATOM   1379  CB  ASP A 177      15.544 -13.894 -27.801  1.00 93.19
ATOM   1380  O   ASP A 177      16.321 -14.995 -24.746  1.00 93.19
ATOM   1381  CG  ASP A 177      15.626 -12.831 -28.883  1.00 93.19
ATOM   1382  OD1 ASP A 177      16.190 -13.104 -29.964  1.00 93.19
ATOM   1383  OD2 ASP A 177      15.124 -11.710 -28.650  1.00 93.19
ATOM   1384  N   PHE A 178      14.270 -14.688 -25.081  1.00 92.86
ATOM   1385  CA  PHE A 178      13.794 -15.577 -24.027  1.00 92.86
ATOM   1386  C   PHE A 178      14.378 -16.975 -24.193  1.00 92.86
ATOM   1387  CB  PHE A 178      12.264 -15.644 -24.029  1.00 92.86
ATOM   1388  O   PHE A 178      14.769 -17.610 -23.211  1.00 92.86
ATOM   1389  CG  PHE A 178      11.602 -14.416 -23.465  1.00 92.86
ATOM   1390  CD1 PHE A 178      11.420 -14.274 -22.095  1.00 92.86
ATOM   1391  CD2 PHE A 178      11.162 -13.401 -24.306  1.00 92.86
ATOM   1392  CE1 PHE A 178      10.807 -13.139 -21.570  1.00 92.86
ATOM   1393  CE2 PHE A 178      10.549 -12.264 -23.788  1.00 92.86
ATOM   1394  CZ  PHE A 178      10.372 -12.135 -22.420  1.00 92.86
ATOM   1395  N   ASP A 179      14.512 -17.407 -25.492  1.00 90.46
ATOM   1396  CA  ASP A 179      14.913 -18.785 -25.759  1.00 90.46
ATOM   1397  C   ASP A 179      16.424 -18.890 -25.949  1.00 90.46
ATOM   1398  CB  ASP A 179      14.188 -19.324 -26.995  1.00 90.46
ATOM   1399  O   ASP A 179      16.973 -19.993 -26.001  1.00 90.46
ATOM   1400  CG  ASP A 179      12.684 -19.414 -26.808  1.00 90.46
ATOM   1401  OD1 ASP A 179      11.932 -19.091 -27.752  1.00 90.46
ATOM   1402  OD2 ASP A 179      12.247 -19.808 -25.705  1.00 90.46
ATOM   1403  N   GLU A 180      17.028 -17.826 -25.945  1.00 92.37
ATOM   1404  CA  GLU A 180      18.477 -17.823 -26.125  1.00 92.37
ATOM   1405  C   GLU A 180      19.197 -18.089 -24.806  1.00 92.37
ATOM   1406  CB  GLU A 180      18.942 -16.491 -26.719  1.00 92.37
ATOM   1407  O   GLU A 180      18.925 -17.431 -23.800  1.00 92.37
ATOM   1408  CG  GLU A 180      20.418 -16.466 -27.090  1.00 92.37
ATOM   1409  CD  GLU A 180      20.863 -15.142 -27.691  1.00 92.37
ATOM   1410  OE1 GLU A 180      22.070 -14.983 -27.984  1.00 92.37
ATOM   1411  OE2 GLU A 180      19.998 -14.255 -27.868  1.00 92.37
ATOM   1412  N   PRO A 181      20.066 -19.072 -24.712  1.00 91.74
ATOM   1413  CA  PRO A 181      20.795 -19.357 -23.474  1.00 91.74
ATOM   1414  C   PRO A 181      21.828 -18.284 -23.136  1.00 91.74
ATOM   1415  CB  PRO A 181      21.476 -20.697 -23.767  1.00 91.74
ATOM   1416  O   PRO A 181      22.426 -17.693 -24.038  1.00 91.74
ATOM   1417  CG  PRO A 181      21.539 -20.775 -25.258  1.00 91.74
ATOM   1418  CD  PRO A 181      20.422 -19.947 -25.827  1.00 91.74
ATOM   1419  N   MET A 182      21.992 -18.126 -21.963  1.00 91.25
ATOM   1420  CA  MET A 182      23.019 -17.197 -21.499  1.00 91.25
ATOM   1421  C   MET A 182      24.411 -17.693 -21.874  1.00 91.25
ATOM   1422  CB  MET A 182      22.923 -17.002 -19.985  1.00 91.25
ATOM   1423  O   MET A 182      24.685 -18.893 -21.810  1.00 91.25
ATOM   1424  CG  MET A 182      23.758 -15.844 -19.462  1.00 91.25
ATOM   1425  SD  MET A 182      23.170 -14.219 -20.079  1.00 91.25
ATOM   1426  CE  MET A 182      24.444 -13.131 -19.381  1.00 91.25
ATOM   1427  N   GLY A 183      25.273 -16.741 -22.397  1.00 90.82
ATOM   1428  CA  GLY A 183      26.638 -17.079 -22.765  1.00 90.82
ATOM   1429  C   GLY A 183      27.492 -15.863 -23.073  1.00 90.82
ATOM   1430  O   GLY A 183      27.083 -14.729 -22.814  1.00 90.82
ATOM   1431  N   ALA A 184      28.571 -16.115 -23.601  1.00 91.20
ATOM   1432  CA  ALA A 184      29.547 -15.069 -23.897  1.00 91.20
ATOM   1433  C   ALA A 184      28.982 -14.057 -24.889  1.00 91.20
ATOM   1434  CB  ALA A 184      30.835 -15.682 -24.442  1.00 91.20
ATOM   1435  O   ALA A 184      29.282 -12.864 -24.807  1.00 91.20
ATOM   1436  N   ALA A 185      28.236 -14.496 -25.762  1.00 92.85
ATOM   1437  CA  ALA A 185      27.640 -13.610 -26.759  1.00 92.85
ATOM   1438  C   ALA A 185      26.746 -12.564 -26.098  1.00 92.85
ATOM   1439  CB  ALA A 185      26.844 -14.418 -27.780  1.00 92.85
ATOM   1440  O   ALA A 185      26.782 -11.387 -26.464  1.00 92.85
ATOM   1441  N   ILE A 186      25.997 -12.999 -25.168  1.00 93.65
ATOM   1442  CA  ILE A 186      25.097 -12.098 -24.455  1.00 93.65
ATOM   1443  C   ILE A 186      25.910 -11.101 -23.633  1.00 93.65
ATOM   1444  CB  ILE A 186      24.124 -12.878 -23.543  1.00 93.65
ATOM   1445  O   ILE A 186      25.586  -9.912 -23.591  1.00 93.65
ATOM   1446  CG1 ILE A 186      23.218 -13.787 -24.382  1.00 93.65
ATOM   1447  CG2 ILE A 186      23.293 -11.913 -22.691  1.00 93.65
ATOM   1448  CD1 ILE A 186      22.366 -14.742 -23.558  1.00 93.65
ATOM   1449  N   GLU A 187      26.963 -11.578 -23.066  1.00 91.70
ATOM   1450  CA  GLU A 187      27.837 -10.695 -22.299  1.00 91.70
ATOM   1451  C   GLU A 187      28.439  -9.608 -23.185  1.00 91.70
ATOM   1452  CB  GLU A 187      28.951 -11.498 -21.622  1.00 91.70
ATOM   1453  O   GLU A 187      28.530  -8.448 -22.778  1.00 91.70
ATOM   1454  CG  GLU A 187      28.490 -12.278 -20.399  1.00 91.70
ATOM   1455  CD  GLU A 187      29.623 -12.999 -19.686  1.00 91.70
ATOM   1456  OE1 GLU A 187      29.384 -13.586 -18.606  1.00 91.70
ATOM   1457  OE2 GLU A 187      30.759 -12.976 -20.211  1.00 91.70
ATOM   1458  N   ARG A 188      28.833  -9.971 -24.382  1.00 92.50
ATOM   1459  CA  ARG A 188      29.435  -9.027 -25.319  1.00 92.50
ATOM   1460  C   ARG A 188      28.410  -8.008 -25.805  1.00 92.50
ATOM   1461  CB  ARG A 188      30.045  -9.767 -26.511  1.00 92.50
ATOM   1462  O   ARG A 188      28.737  -6.836 -26.003  1.00 92.50
ATOM   1463  CG  ARG A 188      31.354 -10.472 -26.194  1.00 92.50
ATOM   1464  CD  ARG A 188      32.029 -11.000 -27.452  1.00 92.50
ATOM   1465  NE  ARG A 188      31.441 -12.262 -27.891  1.00 92.50
ATOM   1466  NH1 ARG A 188      32.766 -12.465 -29.772  1.00 92.50
ATOM   1467  NH2 ARG A 188      31.202 -14.069 -29.289  1.00 92.50
ATOM   1468  CZ  ARG A 188      31.804 -12.929 -28.983  1.00 92.50
ATOM   1469  N   ARG A 189      27.209  -8.408 -25.948  1.00 94.28
ATOM   1470  CA  ARG A 189      26.145  -7.498 -26.360  1.00 94.28
ATOM   1471  C   ARG A 189      25.828  -6.492 -25.258  1.00 94.28
ATOM   1472  CB  ARG A 189      24.884  -8.279 -26.735  1.00 94.28
ATOM   1473  O   ARG A 189      25.629  -5.307 -25.532  1.00 94.28
ATOM   1474  CG  ARG A 189      25.001  -9.047 -28.042  1.00 94.28
ATOM   1475  CD  ARG A 189      23.755  -9.875 -28.323  1.00 94.28
ATOM   1476  NE  ARG A 189      23.971 -10.822 -29.413  1.00 94.28
ATOM   1477  NH1 ARG A 189      22.167 -12.164 -28.883  1.00 94.28
ATOM   1478  NH2 ARG A 189      23.500 -12.682 -30.675  1.00 94.28
ATOM   1479  CZ  ARG A 189      23.212 -11.887 -29.654  1.00 94.28
ATOM   1480  N   ILE A 190      25.779  -7.028 -24.006  1.00 93.12
ATOM   1481  CA  ILE A 190      25.540  -6.141 -22.873  1.00 93.12
ATOM   1482  C   ILE A 190      26.684  -5.137 -22.754  1.00 93.12
ATOM   1483  CB  ILE A 190      25.384  -6.934 -21.556  1.00 93.12
ATOM   1484  O   ILE A 190      26.453  -3.945 -22.535  1.00 93.12
ATOM   1485  CG1 ILE A 190      24.117  -7.796 -21.599  1.00 93.12
ATOM   1486  CG2 ILE A 190      25.362  -5.987 -20.354  1.00 93.12
ATOM   1487  CD1 ILE A 190      23.964  -8.731 -20.408  1.00 93.12
ATOM   1488  N   ALA A 191      27.914  -5.640 -23.039  1.00 90.78
ATOM   1489  CA  ALA A 191      29.101  -4.792 -22.953  1.00 90.78
ATOM   1490  C   ALA A 191      29.089  -3.721 -24.039  1.00 90.78
ATOM   1491  CB  ALA A 191      30.368  -5.638 -23.058  1.00 90.78
ATOM   1492  O   ALA A 191      29.668  -2.646 -23.865  1.00 90.78
ATOM   1493  N   GLY A 192      28.389  -3.933 -25.029  1.00 90.29
ATOM   1494  CA  GLY A 192      28.372  -3.042 -26.178  1.00 90.29
ATOM   1495  C   GLY A 192      27.312  -1.961 -26.080  1.00 90.29
ATOM   1496  O   GLY A 192      27.227  -1.087 -26.945  1.00 90.29
ATOM   1497  N   LEU A 193      26.471  -1.968 -25.087  1.00 93.55
ATOM   1498  CA  LEU A 193      25.438  -0.948 -24.936  1.00 93.55
ATOM   1499  C   LEU A 193      26.060   0.425 -24.709  1.00 93.55
ATOM   1500  CB  LEU A 193      24.505  -1.298 -23.774  1.00 93.55
ATOM   1501  O   LEU A 193      26.934   0.582 -23.852  1.00 93.55
ATOM   1502  CG  LEU A 193      23.621  -2.532 -23.962  1.00 93.55
ATOM   1503  CD1 LEU A 193      22.855  -2.835 -22.679  1.00 93.55
ATOM   1504  CD2 LEU A 193      22.662  -2.331 -25.130  1.00 93.55
ATOM   1505  N   ARG A 194      25.636   1.416 -25.551  1.00 91.80
ATOM   1506  CA  ARG A 194      26.135   2.785 -25.478  1.00 91.80
ATOM   1507  C   ARG A 194      24.988   3.781 -25.344  1.00 91.80
ATOM   1508  CB  ARG A 194      26.976   3.118 -26.712  1.00 91.80
ATOM   1509  O   ARG A 194      23.874   3.518 -25.803  1.00 91.80
ATOM   1510  CG  ARG A 194      28.171   2.199 -26.910  1.00 91.80
ATOM   1511  CD  ARG A 194      29.283   2.497 -25.914  1.00 91.80
ATOM   1512  NE  ARG A 194      30.493   1.737 -26.214  1.00 91.80
ATOM   1513  NH1 ARG A 194      29.916  -0.088 -24.920  1.00 91.80
ATOM   1514  NH2 ARG A 194      31.898  -0.074 -26.073  1.00 91.80
ATOM   1515  CZ  ARG A 194      30.766   0.527 -25.735  1.00 91.80
ATOM   1516  N   PRO A 195      25.333   4.843 -24.623  1.00 92.18
ATOM   1517  CA  PRO A 195      24.308   5.890 -24.587  1.00 92.18
ATOM   1518  C   PRO A 195      23.882   6.345 -25.981  1.00 92.18
ATOM   1519  CB  PRO A 195      24.992   7.028 -23.826  1.00 92.18
ATOM   1520  O   PRO A 195      24.731   6.571 -26.847  1.00 92.18
ATOM   1521  CG  PRO A 195      26.081   6.365 -23.046  1.00 92.18
ATOM   1522  CD  PRO A 195      26.575   5.181 -23.827  1.00 92.18
ATOM   1523  N   ARG A 196      22.723   6.466 -26.174  1.00 89.43
ATOM   1524  CA  ARG A 196      22.243   6.882 -27.488  1.00 89.43
ATOM   1525  C   ARG A 196      21.428   8.167 -27.391  1.00 89.43
ATOM   1526  CB  ARG A 196      21.402   5.776 -28.128  1.00 89.43
ATOM   1527  O   ARG A 196      21.951   9.213 -27.000  1.00 89.43
ATOM   1528  CG  ARG A 196      22.202   4.544 -28.522  1.00 89.43
ATOM   1529  CD  ARG A 196      21.378   3.583 -29.367  1.00 89.43
ATOM   1530  NE  ARG A 196      22.126   2.370 -29.688  1.00 89.43
ATOM   1531  NH1 ARG A 196      20.528   1.515 -31.119  1.00 89.43
ATOM   1532  NH2 ARG A 196      22.466   0.354 -30.733  1.00 89.43
ATOM   1533  CZ  ARG A 196      21.705   1.416 -30.513  1.00 89.43
ATOM   1534  N   PHE A 197      20.153   8.213 -27.618  1.00 89.55
ATOM   1535  CA  PHE A 197      19.368   9.425 -27.821  1.00 89.55
ATOM   1536  C   PHE A 197      18.515   9.730 -26.596  1.00 89.55
ATOM   1537  CB  PHE A 197      18.478   9.288 -29.060  1.00 89.55
ATOM   1538  O   PHE A 197      19.044   9.985 -25.512  1.00 89.55
ATOM   1539  CG  PHE A 197      19.236   8.969 -30.320  1.00 89.55
ATOM   1540  CD1 PHE A 197      19.987   9.945 -30.964  1.00 89.55
ATOM   1541  CD2 PHE A 197      19.198   7.690 -30.862  1.00 89.55
ATOM   1542  CE1 PHE A 197      20.689   9.652 -32.130  1.00 89.55
ATOM   1543  CE2 PHE A 197      19.898   7.390 -32.027  1.00 89.55
ATOM   1544  CZ  PHE A 197      20.642   8.372 -32.660  1.00 89.55
ATOM   1545  N   TYR A 198      17.114   9.864 -26.744  1.00 91.44
ATOM   1546  CA  TYR A 198      16.186  10.299 -25.707  1.00 91.44
ATOM   1547  C   TYR A 198      15.312   9.142 -25.237  1.00 91.44
ATOM   1548  CB  TYR A 198      15.307  11.444 -26.218  1.00 91.44
ATOM   1549  O   TYR A 198      15.539   7.991 -25.616  1.00 91.44
ATOM   1550  CG  TYR A 198      16.082  12.683 -26.595  1.00 91.44
ATOM   1551  CD1 TYR A 198      16.335  13.682 -25.658  1.00 91.44
ATOM   1552  CD2 TYR A 198      16.562  12.857 -27.889  1.00 91.44
ATOM   1553  CE1 TYR A 198      17.047  14.827 -26.002  1.00 91.44
ATOM   1554  CE2 TYR A 198      17.275  13.998 -28.243  1.00 91.44
ATOM   1555  OH  TYR A 198      18.218  16.106 -27.640  1.00 91.44
ATOM   1556  CZ  TYR A 198      17.513  14.975 -27.294  1.00 91.44
ATOM   1557  N   THR A 199      14.302   9.543 -24.368  1.00 92.12
ATOM   1558  CA  THR A 199      13.561   8.480 -23.698  1.00 92.12
ATOM   1559  C   THR A 199      12.067   8.601 -23.982  1.00 92.12
ATOM   1560  CB  THR A 199      13.801   8.505 -22.177  1.00 92.12
ATOM   1561  O   THR A 199      11.428   9.573 -23.573  1.00 92.12
ATOM   1562  CG2 THR A 199      13.123   7.322 -21.494  1.00 92.12
ATOM   1563  OG1 THR A 199      15.210   8.447 -21.921  1.00 92.12
ATOM   1564  N   ARG A 200      11.583   7.811 -24.804  1.00 93.46
ATOM   1565  CA  ARG A 200      10.145   7.585 -24.917  1.00 93.46
ATOM   1566  C   ARG A 200       9.743   6.273 -24.251  1.00 93.46
ATOM   1567  CB  ARG A 200       9.716   7.579 -26.386  1.00 93.46
ATOM   1568  O   ARG A 200       9.578   5.254 -24.924  1.00 93.46
ATOM   1569  CG  ARG A 200       8.228   7.812 -26.594  1.00 93.46
ATOM   1570  CD  ARG A 200       7.902   8.109 -28.051  1.00 93.46
ATOM   1571  NE  ARG A 200       8.014   9.535 -28.348  1.00 93.46
ATOM   1572  NH1 ARG A 200       5.736   9.898 -28.475  1.00 93.46
ATOM   1573  NH2 ARG A 200       7.199  11.632 -28.807  1.00 93.46
ATOM   1574  CZ  ARG A 200       6.983  10.352 -28.543  1.00 93.46
ATOM   1575  N   LEU A 201       9.539   6.324 -22.914  1.00 92.74
ATOM   1576  CA  LEU A 201       9.398   5.185 -22.014  1.00 92.74
ATOM   1577  C   LEU A 201       8.137   4.390 -22.336  1.00 92.74
ATOM   1578  CB  LEU A 201       9.361   5.655 -20.557  1.00 92.74
ATOM   1579  O   LEU A 201       8.154   3.157 -22.320  1.00 92.74
ATOM   1580  CG  LEU A 201       9.369   4.559 -19.491  1.00 92.74
ATOM   1581  CD1 LEU A 201      10.589   3.659 -19.664  1.00 92.74
ATOM   1582  CD2 LEU A 201       9.344   5.170 -18.094  1.00 92.74
ATOM   1583  N   GLY A 202       6.984   5.031 -22.626  1.00 93.59
ATOM   1584  CA  GLY A 202       5.728   4.370 -22.941  1.00 93.59
ATOM   1585  C   GLY A 202       5.854   3.350 -24.057  1.00 93.59
ATOM   1586  O   GLY A 202       5.353   2.230 -23.942  1.00 93.59
ATOM   1587  N   ALA A 203       6.611   3.756 -25.132  1.00 95.09
ATOM   1588  CA  ALA A 203       6.812   2.865 -26.272  1.00 95.09
ATOM   1589  C   ALA A 203       7.658   1.657 -25.881  1.00 95.09
ATOM   1590  CB  ALA A 203       7.468   3.619 -27.426  1.00 95.09
ATOM   1591  O   ALA A 203       7.357   0.527 -26.275  1.00 95.09
ATOM   1592  N   GLY A 204       8.749   1.951 -25.118  1.00 93.51
ATOM   1593  CA  GLY A 204       9.579   0.858 -24.637  1.00 93.51
ATOM   1594  C   GLY A 204       8.809  -0.162 -23.821  1.00 93.51
ATOM   1595  O   GLY A 204       8.966  -1.369 -24.019  1.00 93.51
ATOM   1596  N   ILE A 205       7.964   0.295 -22.964  1.00 94.35
ATOM   1597  CA  ILE A 205       7.176  -0.563 -22.086  1.00 94.35
ATOM   1598  C   ILE A 205       6.173  -1.365 -22.912  1.00 94.35
ATOM   1599  CB  ILE A 205       6.441   0.259 -21.003  1.00 94.35
ATOM   1600  O   ILE A 205       6.009  -2.570 -22.703  1.00 94.35
ATOM   1601  CG1 ILE A 205       7.444   0.829 -19.993  1.00 94.35
ATOM   1602  CG2 ILE A 205       5.383  -0.596 -20.301  1.00 94.35
ATOM   1603  CD1 ILE A 205       6.832   1.803 -18.995  1.00 94.35
ATOM   1604  N   ARG A 206       5.546  -0.801 -23.893  1.00 93.96
ATOM   1605  CA  ARG A 206       4.551  -1.477 -24.719  1.00 93.96
ATOM   1606  C   ARG A 206       5.195  -2.566 -25.571  1.00 93.96
ATOM   1607  CB  ARG A 206       3.823  -0.473 -25.615  1.00 93.96
ATOM   1608  O   ARG A 206       4.638  -3.654 -25.723  1.00 93.96
ATOM   1609  CG  ARG A 206       2.831   0.408 -24.873  1.00 93.96
ATOM   1610  CD  ARG A 206       2.007   1.259 -25.830  1.00 93.96
ATOM   1611  NE  ARG A 206       1.054   2.104 -25.115  1.00 93.96
ATOM   1612  NH1 ARG A 206       2.311   4.034 -25.300  1.00 93.96
ATOM   1613  NH2 ARG A 206       0.290   4.076 -24.220  1.00 93.96
ATOM   1614  CZ  ARG A 206       1.221   3.403 -24.880  1.00 93.96
ATOM   1615  N   HIS A 207       6.419  -2.283 -26.030  1.00 94.34
ATOM   1616  CA  HIS A 207       7.119  -3.282 -26.831  1.00 94.34
ATOM   1617  C   HIS A 207       7.551  -4.469 -25.977  1.00 94.34
ATOM   1618  CB  HIS A 207       8.336  -2.660 -27.519  1.00 94.34
ATOM   1619  O   HIS A 207       7.366  -5.623 -26.370  1.00 94.34
ATOM   1620  CG  HIS A 207       9.034  -3.590 -28.459  1.00 94.34
ATOM   1621  CD2 HIS A 207      10.117  -4.384 -28.283  1.00 94.34
ATOM   1622  ND1 HIS A 207       8.625  -3.777 -29.761  1.00 94.34
ATOM   1623  CE1 HIS A 207       9.428  -4.649 -30.348  1.00 94.34
ATOM   1624  NE2 HIS A 207      10.342  -5.032 -29.473  1.00 94.34
ATOM   1625  N   ALA A 208       8.151  -4.158 -24.892  1.00 94.38
ATOM   1626  CA  ALA A 208       8.568  -5.226 -23.986  1.00 94.38
ATOM   1627  C   ALA A 208       7.369  -6.046 -23.517  1.00 94.38
ATOM   1628  CB  ALA A 208       9.314  -4.646 -22.787  1.00 94.38
ATOM   1629  O   ALA A 208       7.451  -7.272 -23.411  1.00 94.38
ATOM   1630  N   SER A 209       6.290  -5.401 -23.238  1.00 93.90
ATOM   1631  CA  SER A 209       5.058  -6.057 -22.813  1.00 93.90
ATOM   1632  C   SER A 209       4.526  -6.990 -23.896  1.00 93.90
ATOM   1633  CB  SER A 209       3.994  -5.019 -22.454  1.00 93.90
ATOM   1634  O   SER A 209       4.063  -8.093 -23.600  1.00 93.90
ATOM   1635  OG  SER A 209       2.793  -5.650 -22.044  1.00 93.90
ATOM   1636  N   ALA A 210       4.600  -6.574 -25.145  1.00 93.10
ATOM   1637  CA  ALA A 210       4.172  -7.412 -26.262  1.00 93.10
ATOM   1638  C   ALA A 210       5.009  -8.686 -26.344  1.00 93.10
ATOM   1639  CB  ALA A 210       4.259  -6.637 -27.574  1.00 93.10
ATOM   1640  O   ALA A 210       4.479  -9.769 -26.603  1.00 93.10
ATOM   1641  N   GLY A 211       6.322  -8.554 -26.158  1.00 92.45
ATOM   1642  CA  GLY A 211       7.188  -9.721 -26.119  1.00 92.45
ATOM   1643  C   GLY A 211       6.836 -10.689 -25.006  1.00 92.45
ATOM   1644  O   GLY A 211       6.837 -11.905 -25.209  1.00 92.45
ATOM   1645  N   LEU A 212       6.545 -10.163 -23.872  1.00 91.99
ATOM   1646  CA  LEU A 212       6.167 -10.977 -22.722  1.00 91.99
ATOM   1647  C   LEU A 212       4.848 -11.698 -22.976  1.00 91.99
ATOM   1648  CB  LEU A 212       6.056 -10.111 -21.465  1.00 91.99
ATOM   1649  O   LEU A 212       4.686 -12.859 -22.595  1.00 91.99
ATOM   1650  CG  LEU A 212       7.352  -9.870 -20.690  1.00 91.99
ATOM   1651  CD1 LEU A 212       7.144  -8.794 -19.630  1.00 91.99
ATOM   1652  CD2 LEU A 212       7.845 -11.166 -20.054  1.00 91.99
ATOM   1653  N   SER A 213       3.932 -11.043 -23.635  1.00 91.92
ATOM   1654  CA  SER A 213       2.615 -11.603 -23.922  1.00 91.92
ATOM   1655  C   SER A 213       2.719 -12.824 -24.830  1.00 91.92
ATOM   1656  CB  SER A 213       1.715 -10.550 -24.571  1.00 91.92
ATOM   1657  O   SER A 213       1.866 -13.713 -24.784  1.00 91.92
ATOM   1658  OG  SER A 213       1.374  -9.537 -23.640  1.00 91.92
ATOM   1659  N   ALA A 214       3.798 -12.867 -25.582  1.00 91.28
ATOM   1660  CA  ALA A 214       4.001 -13.971 -26.516  1.00 91.28
ATOM   1661  C   ALA A 214       4.546 -15.203 -25.799  1.00 91.28
ATOM   1662  CB  ALA A 214       4.946 -13.551 -27.639  1.00 91.28
ATOM   1663  O   ALA A 214       4.581 -16.296 -26.370  1.00 91.28
ATOM   1664  N   GLN A 215       4.903 -15.093 -24.528  1.00 90.71
ATOM   1665  CA  GLN A 215       5.463 -16.212 -23.777  1.00 90.71
ATOM   1666  C   GLN A 215       4.363 -17.036 -23.114  1.00 90.71
ATOM   1667  CB  GLN A 215       6.451 -15.711 -22.723  1.00 90.71
ATOM   1668  O   GLN A 215       3.343 -16.490 -22.688  1.00 90.71
ATOM   1669  CG  GLN A 215       7.608 -14.905 -23.298  1.00 90.71
ATOM   1670  CD  GLN A 215       8.347 -15.642 -24.399  1.00 90.71
ATOM   1671  NE2 GLN A 215       8.440 -15.022 -25.570  1.00 90.71
ATOM   1672  OE1 GLN A 215       8.832 -16.760 -24.197  1.00 90.71
ATOM   1673  N   ALA A 216       4.574 -18.367 -22.982  1.00 86.03
ATOM   1674  CA  ALA A 216       3.575 -19.278 -22.429  1.00 86.03
ATOM   1675  C   ALA A 216       3.631 -19.294 -20.904  1.00 86.03
ATOM   1676  CB  ALA A 216       3.776 -20.687 -22.980  1.00 86.03
ATOM   1677  O   ALA A 216       2.713 -19.791 -20.248  1.00 86.03
ATOM   1678  N   SER A 217       4.462 -18.621 -20.254  1.00 87.68
ATOM   1679  CA  SER A 217       4.613 -18.632 -18.802  1.00 87.68
ATOM   1680  C   SER A 217       3.397 -18.019 -18.115  1.00 87.68
ATOM   1681  CB  SER A 217       5.877 -17.875 -18.390  1.00 87.68
ATOM   1682  O   SER A 217       2.855 -17.015 -18.580  1.00 87.68
ATOM   1683  OG  SER A 217       7.027 -18.462 -18.973  1.00 87.68
ATOM   1684  N   SER A 218       3.017 -18.571 -17.033  1.00 82.60
ATOM   1685  CA  SER A 218       1.859 -18.065 -16.305  1.00 82.60
ATOM   1686  C   SER A 218       2.202 -16.794 -15.534  1.00 82.60
ATOM   1687  CB  SER A 218       1.326 -19.126 -15.341  1.00 82.60
ATOM   1688  O   SER A 218       1.353 -15.916 -15.365  1.00 82.60
ATOM   1689  OG  SER A 218       2.329 -19.520 -14.421  1.00 82.60
ATOM   1690  N   ARG A 219       3.425 -16.692 -15.240  1.00 86.42
ATOM   1691  CA  ARG A 219       3.900 -15.498 -14.548  1.00 86.42
ATOM   1692  C   ARG A 219       4.892 -14.724 -15.410  1.00 86.42
ATOM   1693  CB  ARG A 219       4.547 -15.872 -13.212  1.00 86.42
ATOM   1694  O   ARG A 219       5.825 -15.306 -15.966  1.00 86.42
ATOM   1695  CG  ARG A 219       3.593 -16.532 -12.230  1.00 86.42
ATOM   1696  CD  ARG A 219       4.285 -16.879 -10.919  1.00 86.42
ATOM   1697  NE  ARG A 219       3.401 -17.619 -10.022  1.00 86.42
ATOM   1698  NH1 ARG A 219       4.966 -17.855  -8.339  1.00 86.42
ATOM   1699  NH2 ARG A 219       2.861 -18.727  -8.084  1.00 86.42
ATOM   1700  CZ  ARG A 219       3.745 -18.065  -8.817  1.00 86.42
ATOM   1701  N   ARG A 220       4.573 -13.539 -15.588  1.00 91.23
ATOM   1702  CA  ARG A 220       5.408 -12.682 -16.425  1.00 91.23
ATOM   1703  C   ARG A 220       5.797 -11.407 -15.686  1.00 91.23
ATOM   1704  CB  ARG A 220       4.684 -12.333 -17.727  1.00 91.23
ATOM   1705  O   ARG A 220       4.942 -10.729 -15.113  1.00 91.23
ATOM   1706  CG  ARG A 220       4.342 -13.541 -18.585  1.00 91.23
ATOM   1707  CD  ARG A 220       3.654 -13.136 -19.881  1.00 91.23
ATOM   1708  NE  ARG A 220       2.324 -12.586 -19.636  1.00 91.23
ATOM   1709  NH1 ARG A 220       1.228 -14.612 -19.813  1.00 91.23
ATOM   1710  NH2 ARG A 220       0.044 -12.698 -19.377  1.00 91.23
ATOM   1711  CZ  ARG A 220       1.202 -13.300 -19.609  1.00 91.23
ATOM   1712  N   LEU A 221       7.031 -11.107 -15.604  1.00 92.69
ATOM   1713  CA  LEU A 221       7.554  -9.932 -14.916  1.00 92.69
ATOM   1714  C   LEU A 221       8.292  -9.017 -15.889  1.00 92.69
ATOM   1715  CB  LEU A 221       8.490 -10.348 -13.779  1.00 92.69
ATOM   1716  O   LEU A 221       9.157  -9.472 -16.640  1.00 92.69
ATOM   1717  CG  LEU A 221       9.258  -9.221 -13.086  1.00 92.69
ATOM   1718  CD1 LEU A 221       8.293  -8.289 -12.362  1.00 92.69
ATOM   1719  CD2 LEU A 221      10.287  -9.793 -12.116  1.00 92.69
ATOM   1720  N   LEU A 222       7.837  -7.720 -15.963  1.00 94.99
ATOM   1721  CA  LEU A 222       8.557  -6.684 -16.695  1.00 94.99
ATOM   1722  C   LEU A 222       9.334  -5.784 -15.740  1.00 94.99
ATOM   1723  CB  LEU A 222       7.587  -5.844 -17.530  1.00 94.99
ATOM   1724  O   LEU A 222       8.741  -5.099 -14.904  1.00 94.99
ATOM   1725  CG  LEU A 222       8.190  -4.654 -18.277  1.00 94.99
ATOM   1726  CD1 LEU A 222       9.275  -5.127 -19.239  1.00 94.99
ATOM   1727  CD2 LEU A 222       7.105  -3.885 -19.023  1.00 94.99
ATOM   1728  N   LEU A 223      10.709  -5.823 -15.836  1.00 94.55
ATOM   1729  CA  LEU A 223      11.580  -4.955 -15.050  1.00 94.55
ATOM   1730  C   LEU A 223      12.078  -3.782 -15.887  1.00 94.55
ATOM   1731  CB  LEU A 223      12.770  -5.746 -14.500  1.00 94.55
ATOM   1732  O   LEU A 223      12.753  -3.979 -16.900  1.00 94.55
ATOM   1733  CG  LEU A 223      12.456  -6.772 -13.410  1.00 94.55
ATOM   1734  CD1 LEU A 223      13.709  -7.566 -13.053  1.00 94.55
ATOM   1735  CD2 LEU A 223      11.884  -6.084 -12.176  1.00 94.55
ATOM   1736  N   VAL A 224      11.703  -2.527 -15.496  1.00 95.50
ATOM   1737  CA  VAL A 224      12.091  -1.325 -16.228  1.00 95.50
ATOM   1738  C   VAL A 224      13.162  -0.568 -15.445  1.00 95.50
ATOM   1739  CB  VAL A 224      10.878  -0.407 -16.497  1.00 95.50
ATOM   1740  O   VAL A 224      12.938  -0.171 -14.299  1.00 95.50
ATOM   1741  CG1 VAL A 224      11.299   0.822 -17.300  1.00 95.50
ATOM   1742  CG2 VAL A 224       9.780  -1.177 -17.228  1.00 95.50
ATOM   1743  N   ILE A 225      14.353  -0.422 -16.006  1.00 93.57
ATOM   1744  CA  ILE A 225      15.445   0.321 -15.387  1.00 93.57
ATOM   1745  C   ILE A 225      15.686   1.619 -16.154  1.00 93.57
ATOM   1746  CB  ILE A 225      16.741  -0.519 -15.333  1.00 93.57
ATOM   1747  O   ILE A 225      16.040   1.592 -17.335  1.00 93.57
ATOM   1748  CG1 ILE A 225      16.473  -1.874 -14.669  1.00 93.57
ATOM   1749  CG2 ILE A 225      17.848   0.242 -14.598  1.00 93.57
ATOM   1750  CD1 ILE A 225      17.627  -2.860 -14.785  1.00 93.57
ATOM   1751  N   THR A 226      15.472   2.762 -15.530  1.00 91.28
ATOM   1752  CA  THR A 226      15.621   4.051 -16.195  1.00 91.28
ATOM   1753  C   THR A 226      16.357   5.041 -15.297  1.00 91.28
ATOM   1754  CB  THR A 226      14.252   4.635 -16.593  1.00 91.28
ATOM   1755  O   THR A 226      16.270   4.958 -14.070  1.00 91.28
ATOM   1756  CG2 THR A 226      13.344   4.787 -15.377  1.00 91.28
ATOM   1757  OG1 THR A 226      14.445   5.922 -17.194  1.00 91.28
ATOM   1758  N   ASP A 227      17.121   5.873 -15.812  1.00 84.99
ATOM   1759  CA  ASP A 227      17.911   6.820 -15.032  1.00 84.99
ATOM   1760  C   ASP A 227      17.245   8.194 -14.998  1.00 84.99
ATOM   1761  CB  ASP A 227      19.326   6.936 -15.603  1.00 84.99
ATOM   1762  O   ASP A 227      17.749   9.119 -14.358  1.00 84.99
ATOM   1763  CG  ASP A 227      19.352   7.490 -17.017  1.00 84.99
ATOM   1764  OD1 ASP A 227      20.240   8.311 -17.334  1.00 84.99
ATOM   1765  OD2 ASP A 227      18.475   7.105 -17.820  1.00 84.99
ATOM   1766  N   GLY A 228      16.060   8.412 -15.589  1.00 82.62
ATOM   1767  CA  GLY A 228      15.503   9.755 -15.589  1.00 82.62
ATOM   1768  C   GLY A 228      14.055   9.801 -16.037  1.00 82.62
ATOM   1769  O   GLY A 228      13.445   8.761 -16.292  1.00 82.62
ATOM   1770  N   LYS A 229      13.466  11.035 -16.096  1.00 89.18
ATOM   1771  CA  LYS A 229      12.097  11.325 -16.510  1.00 89.18
ATOM   1772  C   LYS A 229      11.937  11.182 -18.021  1.00 89.18
ATOM   1773  CB  LYS A 229      11.689  12.732 -16.071  1.00 89.18
ATOM   1774  O   LYS A 229      12.819  11.581 -18.784  1.00 89.18
ATOM   1775  CG  LYS A 229      10.194  13.002 -16.168  1.00 89.18
ATOM   1776  CD  LYS A 229       9.833  14.362 -15.584  1.00 89.18
ATOM   1777  CE  LYS A 229       8.335  14.624 -15.661  1.00 89.18
ATOM   1778  NZ  LYS A 229       7.970  15.937 -15.050  1.00 89.18
ATOM   1779  N   PRO A 230      10.854  10.770 -18.534  1.00 90.61
ATOM   1780  CA  PRO A 230      10.648  10.633 -19.978  1.00 90.61
ATOM   1781  C   PRO A 230      10.687  11.972 -20.710  1.00 90.61
ATOM   1782  CB  PRO A 230       9.259   9.997 -20.077  1.00 90.61
ATOM   1783  O   PRO A 230      10.048  12.935 -20.277  1.00 90.61
ATOM   1784  CG  PRO A 230       9.043   9.342 -18.751  1.00 90.61
ATOM   1785  CD  PRO A 230       9.763  10.140 -17.702  1.00 90.61
ATOM   1786  N   ASN A 231      11.580  12.040 -21.696  1.00 90.41
ATOM   1787  CA  ASN A 231      11.723  13.232 -22.524  1.00 90.41
ATOM   1788  C   ASN A 231      12.240  12.886 -23.918  1.00 90.41
ATOM   1789  CB  ASN A 231      12.651  14.245 -21.851  1.00 90.41
ATOM   1790  O   ASN A 231      13.231  12.168 -24.057  1.00 90.41
ATOM   1791  CG  ASN A 231      12.682  15.578 -22.572  1.00 90.41
ATOM   1792  ND2 ASN A 231      13.788  16.300 -22.437  1.00 90.41
ATOM   1793  OD1 ASN A 231      11.719  15.956 -23.245  1.00 90.41
ATOM   1794  N   ASP A 232      11.465  13.254 -24.880  1.00 94.05
ATOM   1795  CA  ASP A 232      11.863  13.084 -26.274  1.00 94.05
ATOM   1796  C   ASP A 232      11.771  14.404 -27.037  1.00 94.05
ATOM   1797  CB  ASP A 232      10.996  12.022 -26.954  1.00 94.05
ATOM   1798  O   ASP A 232      11.235  15.388 -26.522  1.00 94.05
ATOM   1799  CG  ASP A 232      11.713  11.308 -28.086  1.00 94.05
ATOM   1800  OD1 ASP A 232      11.251  10.228 -28.515  1.00 94.05
ATOM   1801  OD2 ASP A 232      12.750  11.827 -28.552  1.00 94.05
ATOM   1802  N   LEU A 233      12.425  14.493 -28.262  1.00 88.52
ATOM   1803  CA  LEU A 233      12.580  15.731 -29.019  1.00 88.52
ATOM   1804  C   LEU A 233      11.232  16.223 -29.536  1.00 88.52
ATOM   1805  CB  LEU A 233      13.546  15.527 -30.189  1.00 88.52
ATOM   1806  O   LEU A 233      11.061  17.416 -29.798  1.00 88.52
ATOM   1807  CG  LEU A 233      15.026  15.387 -29.830  1.00 88.52
ATOM   1808  CD1 LEU A 233      15.847  15.079 -31.077  1.00 88.52
ATOM   1809  CD2 LEU A 233      15.533  16.653 -29.148  1.00 88.52
ATOM   1810  N   ASP A 234      10.188  15.392 -29.763  1.00 87.39
ATOM   1811  CA  ASP A 234       8.861  15.768 -30.240  1.00 87.39
ATOM   1812  C   ASP A 234       7.865  15.853 -29.086  1.00 87.39
ATOM   1813  CB  ASP A 234       8.365  14.771 -31.290  1.00 87.39
ATOM   1814  O   ASP A 234       8.087  15.269 -28.023  1.00 87.39
ATOM   1815  CG  ASP A 234       8.338  13.340 -30.782  1.00 87.39
ATOM   1816  OD1 ASP A 234       7.747  12.466 -31.453  1.00 87.39
ATOM   1817  OD2 ASP A 234       8.910  13.085 -29.701  1.00 87.39
ATOM   1818  N   HIS A 235       7.158  16.329 -28.618  1.00 79.51
ATOM   1819  CA  HIS A 235       6.177  16.652 -27.588  1.00 79.51
ATOM   1820  C   HIS A 235       5.941  15.465 -26.660  1.00 79.51
ATOM   1821  CB  HIS A 235       4.857  17.092 -28.224  1.00 79.51
ATOM   1822  O   HIS A 235       4.798  15.053 -26.452  1.00 79.51
ATOM   1823  CG  HIS A 235       4.090  18.073 -27.397  1.00 79.51
ATOM   1824  CD2 HIS A 235       2.904  17.957 -26.753  1.00 79.51
ATOM   1825  ND1 HIS A 235       4.534  19.356 -27.160  1.00 79.51
ATOM   1826  CE1 HIS A 235       3.653  19.988 -26.403  1.00 79.51
ATOM   1827  NE2 HIS A 235       2.654  19.162 -26.142  1.00 79.51
ATOM   1828  N   TYR A 236       7.072  14.889 -26.170  1.00 89.92
ATOM   1829  CA  TYR A 236       7.027  13.836 -25.161  1.00 89.92
ATOM   1830  C   TYR A 236       7.832  14.228 -23.928  1.00 89.92
ATOM   1831  CB  TYR A 236       7.558  12.519 -25.735  1.00 89.92
ATOM   1832  O   TYR A 236       8.985  13.817 -23.775  1.00 89.92
ATOM   1833  CG  TYR A 236       7.092  11.297 -24.981  1.00 89.92
ATOM   1834  CD1 TYR A 236       7.885  10.720 -23.991  1.00 89.92
ATOM   1835  CD2 TYR A 236       5.859  10.717 -25.257  1.00 89.92
ATOM   1836  CE1 TYR A 236       7.460   9.593 -23.295  1.00 89.92
ATOM   1837  CE2 TYR A 236       5.424   9.589 -24.568  1.00 89.92
ATOM   1838  OH  TYR A 236       5.804   7.920 -22.904  1.00 89.92
ATOM   1839  CZ  TYR A 236       6.230   9.036 -23.590  1.00 89.92
ATOM   1840  N   GLU A 237       7.322  15.074 -23.257  1.00 89.20
ATOM   1841  CA  GLU A 237       7.953  15.622 -22.059  1.00 89.20
ATOM   1842  C   GLU A 237       6.909  16.022 -21.020  1.00 89.20
ATOM   1843  CB  GLU A 237       8.829  16.826 -22.415  1.00 89.20
ATOM   1844  O   GLU A 237       5.713  16.062 -21.317  1.00 89.20
ATOM   1845  CG  GLU A 237       8.048  18.020 -22.945  1.00 89.20
ATOM   1846  CD  GLU A 237       8.932  19.200 -23.314  1.00 89.20
ATOM   1847  OE1 GLU A 237       8.411  20.207 -23.843  1.00 89.20
ATOM   1848  OE2 GLU A 237      10.157  19.115 -23.073  1.00 89.20
ATOM   1849  N   GLY A 238       7.316  16.127 -19.794  1.00 82.17
ATOM   1850  CA  GLY A 238       6.459  16.578 -18.709  1.00 82.17
ATOM   1851  C   GLY A 238       5.319  15.622 -18.413  1.00 82.17
ATOM   1852  O   GLY A 238       5.528  14.412 -18.307  1.00 82.17
ATOM   1853  N   ARG A 239       4.132  16.140 -18.284  1.00 87.26
ATOM   1854  CA  ARG A 239       2.932  15.403 -17.901  1.00 87.26
ATOM   1855  C   ARG A 239       2.549  14.385 -18.970  1.00 87.26
ATOM   1856  CB  ARG A 239       1.768  16.363 -17.651  1.00 87.26
ATOM   1857  O   ARG A 239       2.147  13.264 -18.652  1.00 87.26
ATOM   1858  CG  ARG A 239       0.512  15.686 -17.124  1.00 87.26
ATOM   1859  CD  ARG A 239      -0.574  16.697 -16.784  1.00 87.26
ATOM   1860  NE  ARG A 239      -1.802  16.041 -16.345  1.00 87.26
ATOM   1861  NH1 ARG A 239      -3.035  17.989 -16.199  1.00 87.26
ATOM   1862  NH2 ARG A 239      -4.001  15.975 -15.685  1.00 87.26
ATOM   1863  CZ  ARG A 239      -2.943  16.670 -16.078  1.00 87.26
ATOM   1864  N   HIS A 240       2.722  14.837 -20.263  1.00 91.44
ATOM   1865  CA  HIS A 240       2.364  13.925 -21.344  1.00 91.44
ATOM   1866  C   HIS A 240       3.193  12.647 -21.283  1.00 91.44
ATOM   1867  CB  HIS A 240       2.546  14.605 -22.702  1.00 91.44
ATOM   1868  O   HIS A 240       2.651  11.544 -21.393  1.00 91.44
ATOM   1869  CG  HIS A 240       2.232  13.718 -23.864  1.00 91.44
ATOM   1870  CD2 HIS A 240       3.041  13.122 -24.771  1.00 91.44
ATOM   1871  ND1 HIS A 240       0.945  13.358 -24.199  1.00 91.44
ATOM   1872  CE1 HIS A 240       0.976  12.575 -25.264  1.00 91.44
ATOM   1873  NE2 HIS A 240       2.236  12.416 -25.631  1.00 91.44
ATOM   1874  N   GLY A 241       4.469  12.758 -21.108  1.00 91.33
ATOM   1875  CA  GLY A 241       5.347  11.604 -21.006  1.00 91.33
ATOM   1876  C   GLY A 241       5.039  10.724 -19.809  1.00 91.33
ATOM   1877  O   GLY A 241       5.014   9.497 -19.923  1.00 91.33
ATOM   1878  N   ILE A 242       4.842  11.321 -18.723  1.00 91.03
ATOM   1879  CA  ILE A 242       4.563  10.605 -17.482  1.00 91.03
ATOM   1880  C   ILE A 242       3.226   9.877 -17.597  1.00 91.03
ATOM   1881  CB  ILE A 242       4.550  11.561 -16.269  1.00 91.03
ATOM   1882  O   ILE A 242       3.124   8.695 -17.257  1.00 91.03
ATOM   1883  CG1 ILE A 242       5.961  12.093 -15.993  1.00 91.03
ATOM   1884  CG2 ILE A 242       3.977  10.859 -15.034  1.00 91.03
ATOM   1885  CD1 ILE A 242       6.020  13.156 -14.905  1.00 91.03
ATOM   1886  N   GLU A 243       2.215  10.571 -18.180  1.00 93.43
ATOM   1887  CA  GLU A 243       0.879   9.991 -18.268  1.00 93.43
ATOM   1888  C   GLU A 243       0.831   8.868 -19.300  1.00 93.43
ATOM   1889  CB  GLU A 243      -0.153  11.067 -18.613  1.00 93.43
ATOM   1890  O   GLU A 243       0.147   7.862 -19.100  1.00 93.43
ATOM   1891  CG  GLU A 243      -0.377  12.083 -17.502  1.00 93.43
ATOM   1892  CD  GLU A 243      -0.903  11.462 -16.218  1.00 93.43
ATOM   1893  OE1 GLU A 243      -0.636  12.011 -15.125  1.00 93.43
ATOM   1894  OE2 GLU A 243      -1.586  10.417 -16.306  1.00 93.43
ATOM   1895  N   ASP A 244       1.571   9.066 -20.430  1.00 94.36
ATOM   1896  CA  ASP A 244       1.639   7.979 -21.403  1.00 94.36
ATOM   1897  C   ASP A 244       2.356   6.764 -20.819  1.00 94.36
ATOM   1898  CB  ASP A 244       2.344   8.444 -22.679  1.00 94.36
ATOM   1899  O   ASP A 244       1.909   5.628 -20.997  1.00 94.36
ATOM   1900  CG  ASP A 244       2.527   7.330 -23.694  1.00 94.36
ATOM   1901  OD1 ASP A 244       3.682   7.014 -24.053  1.00 94.36
ATOM   1902  OD2 ASP A 244       1.506   6.764 -24.143  1.00 94.36
ATOM   1903  N   SER A 245       3.528   6.989 -20.099  1.00 93.55
ATOM   1904  CA  SER A 245       4.270   5.906 -19.463  1.00 93.55
ATOM   1905  C   SER A 245       3.427   5.206 -18.402  1.00 93.55
ATOM   1906  CB  SER A 245       5.558   6.436 -18.833  1.00 93.55
ATOM   1907  O   SER A 245       3.449   3.978 -18.295  1.00 93.55
ATOM   1908  OG  SER A 245       6.391   7.030 -19.814  1.00 93.55
ATOM   1909  N   ALA A 246       2.686   5.949 -17.630  1.00 92.86
ATOM   1910  CA  ALA A 246       1.787   5.384 -16.626  1.00 92.86
ATOM   1911  C   ALA A 246       0.721   4.507 -17.277  1.00 92.86
ATOM   1912  CB  ALA A 246       1.132   6.497 -15.812  1.00 92.86
ATOM   1913  O   ALA A 246       0.397   3.432 -16.768  1.00 92.86
ATOM   1914  N   MET A 247       0.180   4.974 -18.408  1.00 94.48
ATOM   1915  CA  MET A 247      -0.819   4.198 -19.137  1.00 94.48
ATOM   1916  C   MET A 247      -0.214   2.910 -19.685  1.00 94.48
ATOM   1917  CB  MET A 247      -1.414   5.023 -20.279  1.00 94.48
ATOM   1918  O   MET A 247      -0.854   1.857 -19.657  1.00 94.48
ATOM   1919  CG  MET A 247      -2.542   4.322 -21.019  1.00 94.48
ATOM   1920  SD  MET A 247      -3.940   3.882 -19.914  1.00 94.48
ATOM   1921  CE  MET A 247      -4.732   5.506 -19.738  1.00 94.48
ATOM   1922  N   ALA A 248       1.013   3.011 -20.224  1.00 94.14
ATOM   1923  CA  ALA A 248       1.712   1.827 -20.717  1.00 94.14
ATOM   1924  C   ALA A 248       1.874   0.787 -19.612  1.00 94.14
ATOM   1925  CB  ALA A 248       3.076   2.213 -21.285  1.00 94.14
ATOM   1926  O   ALA A 248       1.736  -0.414 -19.856  1.00 94.14
ATOM   1927  N   VAL A 249       2.211   1.231 -18.398  1.00 93.01
ATOM   1928  CA  VAL A 249       2.350   0.343 -17.249  1.00 93.01
ATOM   1929  C   VAL A 249       0.999  -0.288 -16.917  1.00 93.01
ATOM   1930  CB  VAL A 249       2.906   1.090 -16.017  1.00 93.01
ATOM   1931  O   VAL A 249       0.912  -1.496 -16.684  1.00 93.01
ATOM   1932  CG1 VAL A 249       2.781   0.230 -14.761  1.00 93.01
ATOM   1933  CG2 VAL A 249       4.361   1.492 -16.249  1.00 93.01
ATOM   1934  N   ARG A 250      -0.086   0.404 -16.944  1.00 91.69
ATOM   1935  CA  ARG A 250      -1.424  -0.115 -16.678  1.00 91.69
ATOM   1936  C   ARG A 250      -1.821  -1.161 -17.715  1.00 91.69
ATOM   1937  CB  ARG A 250      -2.448   1.021 -16.662  1.00 91.69
ATOM   1938  O   ARG A 250      -2.402  -2.193 -17.372  1.00 91.69
ATOM   1939  CG  ARG A 250      -2.404   1.872 -15.402  1.00 91.69
ATOM   1940  CD  ARG A 250      -3.569   2.850 -15.341  1.00 91.69
ATOM   1941  NE  ARG A 250      -3.309   4.048 -16.135  1.00 91.69
ATOM   1942  NH1 ARG A 250      -5.455   4.885 -15.952  1.00 91.69
ATOM   1943  NH2 ARG A 250      -3.867   6.036 -17.139  1.00 91.69
ATOM   1944  CZ  ARG A 250      -4.211   4.987 -16.407  1.00 91.69
ATOM   1945  N   GLU A 251      -1.445  -0.862 -18.974  1.00 93.47
ATOM   1946  CA  GLU A 251      -1.720  -1.811 -20.048  1.00 93.47
ATOM   1947  C   GLU A 251      -0.979  -3.126 -19.825  1.00 93.47
ATOM   1948  CB  GLU A 251      -1.337  -1.215 -21.405  1.00 93.47
ATOM   1949  O   GLU A 251      -1.543  -4.204 -20.022  1.00 93.47
ATOM   1950  CG  GLU A 251      -2.196  -0.028 -21.819  1.00 93.47
ATOM   1951  CD  GLU A 251      -1.575   0.802 -22.932  1.00 93.47
ATOM   1952  OE1 GLU A 251      -2.203   1.790 -23.374  1.00 93.47
ATOM   1953  OE2 GLU A 251      -0.452   0.460 -23.365  1.00 93.47
ATOM   1954  N   ALA A 252       0.274  -3.017 -19.433  1.00 93.02
ATOM   1955  CA  ALA A 252       1.079  -4.206 -19.166  1.00 93.02
ATOM   1956  C   ALA A 252       0.482  -5.028 -18.028  1.00 93.02
ATOM   1957  CB  ALA A 252       2.517  -3.812 -18.836  1.00 93.02
ATOM   1958  O   ALA A 252       0.429  -6.258 -18.104  1.00 93.02
ATOM   1959  N   ARG A 253       0.046  -4.365 -17.075  1.00 89.01
ATOM   1960  CA  ARG A 253      -0.572  -5.053 -15.946  1.00 89.01
ATOM   1961  C   ARG A 253      -1.887  -5.707 -16.357  1.00 89.01
ATOM   1962  CB  ARG A 253      -0.809  -4.081 -14.788  1.00 89.01
ATOM   1963  O   ARG A 253      -2.180  -6.834 -15.951  1.00 89.01
ATOM   1964  CG  ARG A 253       0.463  -3.651 -14.075  1.00 89.01
ATOM   1965  CD  ARG A 253       0.187  -2.587 -13.022  1.00 89.01
ATOM   1966  NE  ARG A 253       1.383  -2.276 -12.244  1.00 89.01
ATOM   1967  NH1 ARG A 253       0.514  -0.361 -11.288  1.00 89.01
ATOM   1968  NH2 ARG A 253       2.644  -1.038 -10.777  1.00 89.01
ATOM   1969  CZ  ARG A 253       1.511  -1.225 -11.438  1.00 89.01
ATOM   1970  N   ARG A 254      -2.599  -4.997 -17.189  1.00 88.96
ATOM   1971  CA  ARG A 254      -3.853  -5.551 -17.692  1.00 88.96
ATOM   1972  C   ARG A 254      -3.602  -6.797 -18.534  1.00 88.96
ATOM   1973  CB  ARG A 254      -4.610  -4.506 -18.514  1.00 88.96
ATOM   1974  O   ARG A 254      -4.435  -7.705 -18.571  1.00 88.96
ATOM   1975  CG  ARG A 254      -5.405  -3.518 -17.674  1.00 88.96
ATOM   1976  CD  ARG A 254      -6.335  -2.670 -18.530  1.00 88.96
ATOM   1977  NE  ARG A 254      -5.599  -1.667 -19.295  1.00 88.96
ATOM   1978  NH1 ARG A 254      -7.469  -0.767 -20.308  1.00 88.96
ATOM   1979  NH2 ARG A 254      -5.391   0.082 -20.768  1.00 88.96
ATOM   1980  CZ  ARG A 254      -6.155  -0.786 -20.122  1.00 88.96
ATOM   1981  N   ALA A 255      -2.476  -6.803 -19.136  1.00 89.82
ATOM   1982  CA  ALA A 255      -2.111  -7.954 -19.958  1.00 89.82
ATOM   1983  C   ALA A 255      -1.635  -9.117 -19.093  1.00 89.82
ATOM   1984  CB  ALA A 255      -1.032  -7.567 -20.966  1.00 89.82
ATOM   1985  O   ALA A 255      -1.310 -10.190 -19.608  1.00 89.82
ATOM   1986  N   GLY A 256      -1.504  -8.988 -17.782  1.00 87.69
ATOM   1987  CA  GLY A 256      -1.182 -10.044 -16.836  1.00 87.69
ATOM   1988  C   GLY A 256       0.265 -10.017 -16.381  1.00 87.69
ATOM   1989  O   GLY A 256       0.727 -10.940 -15.707  1.00 87.69
ATOM   1990  N   HIS A 257       0.926  -8.846 -16.735  1.00 90.80
ATOM   1991  CA  HIS A 257       2.329  -8.756 -16.350  1.00 90.80
ATOM   1992  C   HIS A 257       2.489  -8.042 -15.011  1.00 90.80
ATOM   1993  CB  HIS A 257       3.136  -8.032 -17.430  1.00 90.80
ATOM   1994  O   HIS A 257       1.783  -7.070 -14.733  1.00 90.80
ATOM   1995  CG  HIS A 257       2.844  -8.509 -18.817  1.00 90.80
ATOM   1996  CD2 HIS A 257       2.528  -7.828 -19.943  1.00 90.80
ATOM   1997  ND1 HIS A 257       2.856  -9.843 -19.163  1.00 90.80
ATOM   1998  CE1 HIS A 257       2.561  -9.961 -20.447  1.00 90.80
ATOM   1999  NE2 HIS A 257       2.358  -8.753 -20.943  1.00 90.80
ATOM   2000  N   ALA A 258       3.311  -8.639 -14.221  1.00 91.87
ATOM   2001  CA  ALA A 258       3.835  -7.811 -13.138  1.00 91.87
ATOM   2002  C   ALA A 258       4.882  -6.829 -13.656  1.00 91.87
ATOM   2003  CB  ALA A 258       4.430  -8.688 -12.039  1.00 91.87
ATOM   2004  O   ALA A 258       5.716  -7.185 -14.492  1.00 91.87
ATOM   2005  N   VAL A 259       4.739  -5.500 -13.219  1.00 94.06
ATOM   2006  CA  VAL A 259       5.673  -4.484 -13.694  1.00 94.06
ATOM   2007  C   VAL A 259       6.369  -3.825 -12.505  1.00 94.06
ATOM   2008  CB  VAL A 259       4.960  -3.416 -14.554  1.00 94.06
ATOM   2009  O   VAL A 259       5.717  -3.441 -11.531  1.00 94.06
ATOM   2010  CG1 VAL A 259       5.969  -2.417 -15.119  1.00 94.06
ATOM   2011  CG2 VAL A 259       4.171  -4.078 -15.681  1.00 94.06
ATOM   2012  N   HIS A 260       7.641  -3.729 -12.527  1.00 94.67
ATOM   2013  CA  HIS A 260       8.411  -3.058 -11.485  1.00 94.67
ATOM   2014  C   HIS A 260       9.441  -2.108 -12.086  1.00 94.67
ATOM   2015  CB  HIS A 260       9.104  -4.085 -10.587  1.00 94.67
ATOM   2016  O   HIS A 260      10.190  -2.488 -12.989  1.00 94.67
ATOM   2017  CG  HIS A 260       9.570  -3.522  -9.281  1.00 94.67
ATOM   2018  CD2 HIS A 260      10.782  -3.058  -8.896  1.00 94.67
ATOM   2019  ND1 HIS A 260       8.741  -3.393  -8.188  1.00 94.67
ATOM   2020  CE1 HIS A 260       9.425  -2.871  -7.184  1.00 94.67
ATOM   2021  NE2 HIS A 260      10.666  -2.658  -7.587  1.00 94.67
ATOM   2022  N   GLY A 261       9.374  -0.803 -11.668  1.00 93.72
ATOM   2023  CA  GLY A 261      10.328   0.191 -12.130  1.00 93.72
ATOM   2024  C   GLY A 261      11.488   0.396 -11.173  1.00 93.72
ATOM   2025  O   GLY A 261      11.309   0.351  -9.954  1.00 93.72
ATOM   2026  N   ILE A 262      12.684   0.553 -11.691  1.00 93.18
ATOM   2027  CA  ILE A 262      13.876   0.879 -10.915  1.00 93.18
ATOM   2028  C   ILE A 262      14.528   2.140 -11.476  1.00 93.18
ATOM   2029  CB  ILE A 262      14.885  -0.291 -10.912  1.00 93.18
ATOM   2030  O   ILE A 262      14.780   2.233 -12.680  1.00 93.18
ATOM   2031  CG1 ILE A 262      14.234  -1.557 -10.343  1.00 93.18
ATOM   2032  CG2 ILE A 262      16.141   0.081 -10.119  1.00 93.18
ATOM   2033  CD1 ILE A 262      15.019  -2.833 -10.614  1.00 93.18
ATOM   2034  N   THR A 263      14.732   3.161 -10.625  1.00 93.27
ATOM   2035  CA  THR A 263      15.360   4.389 -11.098  1.00 93.27
ATOM   2036  C   THR A 263      16.566   4.747 -10.233  1.00 93.27
ATOM   2037  CB  THR A 263      14.362   5.562 -11.101  1.00 93.27
ATOM   2038  O   THR A 263      16.586   4.455  -9.036  1.00 93.27
ATOM   2039  CG2 THR A 263      13.882   5.880  -9.688  1.00 93.27
ATOM   2040  OG1 THR A 263      14.998   6.722 -11.650  1.00 93.27
ATOM   2041  N   VAL A 264      17.529   5.275 -10.859  1.00 88.95
ATOM   2042  CA  VAL A 264      18.707   5.740 -10.135  1.00 88.95
ATOM   2043  C   VAL A 264      18.692   7.265 -10.050  1.00 88.95
ATOM   2044  CB  VAL A 264      20.012   5.257 -10.805  1.00 88.95
ATOM   2045  O   VAL A 264      19.666   7.877  -9.604  1.00 88.95
ATOM   2046  CG1 VAL A 264      20.144   3.738 -10.699  1.00 88.95
ATOM   2047  CG2 VAL A 264      20.057   5.699 -12.267  1.00 88.95
ATOM   2048  N   ASP A 265      17.685   7.897 -10.456  1.00 88.09
ATOM   2049  CA  ASP A 265      17.530   9.346 -10.379  1.00 88.09
ATOM   2050  C   ASP A 265      17.103   9.778  -8.978  1.00 88.09
ATOM   2051  CB  ASP A 265      16.512   9.832 -11.413  1.00 88.09
ATOM   2052  O   ASP A 265      16.023   9.409  -8.511  1.00 88.09
ATOM   2053  CG  ASP A 265      16.370  11.344 -11.439  1.00 88.09
ATOM   2054  OD1 ASP A 265      15.452  11.859 -12.113  1.00 88.09
ATOM   2055  OD2 ASP A 265      17.186  12.027 -10.783  1.00 88.09
ATOM   2056  N   ARG A 266      17.800  10.456  -8.275  1.00 84.22
ATOM   2057  CA  ARG A 266      17.553  10.883  -6.902  1.00 84.22
ATOM   2058  C   ARG A 266      16.294  11.738  -6.812  1.00 84.22
ATOM   2059  CB  ARG A 266      18.754  11.659  -6.356  1.00 84.22
ATOM   2060  O   ARG A 266      15.654  11.802  -5.760  1.00 84.22
ATOM   2061  CG  ARG A 266      19.988  10.802  -6.125  1.00 84.22
ATOM   2062  CD  ARG A 266      21.124  11.604  -5.505  1.00 84.22
ATOM   2063  NE  ARG A 266      22.294  10.770  -5.246  1.00 84.22
ATOM   2064  NH1 ARG A 266      23.516  12.442  -4.223  1.00 84.22
ATOM   2065  NH2 ARG A 266      24.409  10.344  -4.458  1.00 84.22
ATOM   2066  CZ  ARG A 266      23.404  11.187  -4.643  1.00 84.22
ATOM   2067  N   ASP A 267      15.820  12.379  -7.958  1.00 83.30
ATOM   2068  CA  ASP A 267      14.675  13.283  -7.940  1.00 83.30
ATOM   2069  C   ASP A 267      13.409  12.576  -8.418  1.00 83.30
ATOM   2070  CB  ASP A 267      14.950  14.514  -8.808  1.00 83.30
ATOM   2071  O   ASP A 267      12.395  13.223  -8.689  1.00 83.30
ATOM   2072  CG  ASP A 267      16.081  15.375  -8.274  1.00 83.30
ATOM   2073  OD1 ASP A 267      16.882  15.898  -9.079  1.00 83.30
ATOM   2074  OD2 ASP A 267      16.173  15.531  -7.037  1.00 83.30
ATOM   2075  N   ALA A 268      13.448  11.311  -8.363  1.00 85.78
ATOM   2076  CA  ALA A 268      12.357  10.534  -8.948  1.00 85.78
ATOM   2077  C   ALA A 268      11.189  10.410  -7.974  1.00 85.78
ATOM   2078  CB  ALA A 268      12.852   9.150  -9.360  1.00 85.78
ATOM   2079  O   ALA A 268      10.131   9.883  -8.327  1.00 85.78
ATOM   2080  N   LYS A 269      11.356  10.786  -6.837  1.00 82.52
ATOM   2081  CA  LYS A 269      10.330  10.643  -5.809  1.00 82.52
ATOM   2082  C   LYS A 269       9.042  11.353  -6.215  1.00 82.52
ATOM   2083  CB  LYS A 269      10.830  11.191  -4.471  1.00 82.52
ATOM   2084  O   LYS A 269       7.951  10.961  -5.793  1.00 82.52
ATOM   2085  CG  LYS A 269      11.865  10.308  -3.789  1.00 82.52
ATOM   2086  CD  LYS A 269      12.250  10.854  -2.420  1.00 82.52
ATOM   2087  CE  LYS A 269      13.325  10.001  -1.759  1.00 82.52
ATOM   2088  NZ  LYS A 269      13.714  10.539  -0.421  1.00 82.52
ATOM   2089  N   SER A 270       9.068  12.268  -7.035  1.00 78.49
ATOM   2090  CA  SER A 270       7.901  13.080  -7.367  1.00 78.49
ATOM   2091  C   SER A 270       7.164  12.518  -8.578  1.00 78.49
ATOM   2092  CB  SER A 270       8.314  14.527  -7.637  1.00 78.49
ATOM   2093  O   SER A 270       5.952  12.697  -8.711  1.00 78.49
ATOM   2094  OG  SER A 270       9.244  14.594  -8.705  1.00 78.49
ATOM   2095  N   TRP A 271       7.748  11.834  -9.459  1.00 80.20
ATOM   2096  CA  TRP A 271       7.071  11.444 -10.691  1.00 80.20
ATOM   2097  C   TRP A 271       6.984   9.926 -10.807  1.00 80.20
ATOM   2098  CB  TRP A 271       7.798  12.020 -11.910  1.00 80.20
ATOM   2099  O   TRP A 271       6.070   9.398 -11.445  1.00 80.20
ATOM   2100  CG  TRP A 271       9.229  11.588 -12.026  1.00 80.20
ATOM   2101  CD1 TRP A 271      10.326  12.226 -11.517  1.00 80.20
ATOM   2102  CD2 TRP A 271       9.718  10.424 -12.700  1.00 80.20
ATOM   2103  CE2 TRP A 271      11.123  10.418 -12.558  1.00 80.20
ATOM   2104  CE3 TRP A 271       9.103   9.384 -13.410  1.00 80.20
ATOM   2105  NE1 TRP A 271      11.468  11.527 -11.833  1.00 80.20
ATOM   2106  CH2 TRP A 271      11.297   8.405 -13.791  1.00 80.20
ATOM   2107  CZ2 TRP A 271      11.924   9.411 -13.101  1.00 80.20
ATOM   2108  CZ3 TRP A 271       9.902   8.382 -13.949  1.00 80.20
ATOM   2109  N   PHE A 272       8.051   9.193 -10.355  1.00 88.94
ATOM   2110  CA  PHE A 272       8.185   7.753 -10.547  1.00 88.94
ATOM   2111  C   PHE A 272       6.971   7.018  -9.994  1.00 88.94
ATOM   2112  CB  PHE A 272       9.462   7.238  -9.875  1.00 88.94
ATOM   2113  O   PHE A 272       6.456   6.094 -10.628  1.00 88.94
ATOM   2114  CG  PHE A 272      10.078   6.054 -10.571  1.00 88.94
ATOM   2115  CD1 PHE A 272      10.298   4.865  -9.887  1.00 88.94
ATOM   2116  CD2 PHE A 272      10.438   6.131 -11.910  1.00 88.94
ATOM   2117  CE1 PHE A 272      10.868   3.768 -10.529  1.00 88.94
ATOM   2118  CE2 PHE A 272      11.008   5.039 -12.558  1.00 88.94
ATOM   2119  CZ  PHE A 272      11.223   3.859 -11.866  1.00 88.94
ATOM   2120  N   PRO A 273       6.434   7.323  -8.754  1.00 88.57
ATOM   2121  CA  PRO A 273       5.225   6.684  -8.230  1.00 88.57
ATOM   2122  C   PRO A 273       4.009   6.896  -9.129  1.00 88.57
ATOM   2123  CB  PRO A 273       5.026   7.363  -6.873  1.00 88.57
ATOM   2124  O   PRO A 273       3.123   6.040  -9.188  1.00 88.57
ATOM   2125  CG  PRO A 273       6.388   7.840  -6.481  1.00 88.57
ATOM   2126  CD  PRO A 273       7.141   8.206  -7.727  1.00 88.57
ATOM   2127  N   ARG A 274       3.998   8.048  -9.798  1.00 86.72
ATOM   2128  CA  ARG A 274       2.903   8.319 -10.723  1.00 86.72
ATOM   2129  C   ARG A 274       2.903   7.325 -11.880  1.00 86.72
ATOM   2130  CB  ARG A 274       2.995   9.749 -11.262  1.00 86.72
ATOM   2131  O   ARG A 274       1.841   6.919 -12.357  1.00 86.72
ATOM   2132  CG  ARG A 274       1.868  10.124 -12.210  1.00 86.72
ATOM   2133  CD  ARG A 274       0.544  10.287 -11.477  1.00 86.72
ATOM   2134  NE  ARG A 274      -0.507  10.779 -12.364  1.00 86.72
ATOM   2135  NH1 ARG A 274      -2.241  10.295 -10.916  1.00 86.72
ATOM   2136  NH2 ARG A 274      -2.676  11.243 -12.958  1.00 86.72
ATOM   2137  CZ  ARG A 274      -1.806  10.771 -12.077  1.00 86.72
ATOM   2138  N   ILE A 275       4.008   6.959 -12.242  1.00 91.70
ATOM   2139  CA  ILE A 275       4.128   6.045 -13.372  1.00 91.70
ATOM   2140  C   ILE A 275       3.900   4.610 -12.902  1.00 91.70
ATOM   2141  CB  ILE A 275       5.508   6.172 -14.057  1.00 91.70
ATOM   2142  O   ILE A 275       3.097   3.879 -13.487  1.00 91.70
ATOM   2143  CG1 ILE A 275       5.657   7.553 -14.705  1.00 91.70
ATOM   2144  CG2 ILE A 275       5.702   5.058 -15.090  1.00 91.70
ATOM   2145  CD1 ILE A 275       7.005   7.779 -15.375  1.00 91.70
ATOM   2146  N   PHE A 276       4.459   4.141 -11.793  1.00 89.49
ATOM   2147  CA  PHE A 276       4.515   2.724 -11.456  1.00 89.49
ATOM   2148  C   PHE A 276       3.580   2.406 -10.295  1.00 89.49
ATOM   2149  CB  PHE A 276       5.947   2.309 -11.105  1.00 89.49
ATOM   2150  O   PHE A 276       3.276   1.240 -10.037  1.00 89.49
ATOM   2151  CG  PHE A 276       6.874   2.263 -12.289  1.00 89.49
ATOM   2152  CD1 PHE A 276       6.942   1.132 -13.093  1.00 89.49
ATOM   2153  CD2 PHE A 276       7.678   3.353 -12.600  1.00 89.49
ATOM   2154  CE1 PHE A 276       7.799   1.087 -14.190  1.00 89.49
ATOM   2155  CE2 PHE A 276       8.536   3.315 -13.694  1.00 89.49
ATOM   2156  CZ  PHE A 276       8.596   2.181 -14.488  1.00 89.49
ATOM   2157  N   GLY A 277       3.108   3.338  -9.747  1.00 85.29
ATOM   2158  CA  GLY A 277       2.270   3.133  -8.576  1.00 85.29
ATOM   2159  C   GLY A 277       3.062   2.796  -7.327  1.00 85.29
ATOM   2160  O   GLY A 277       4.218   2.377  -7.413  1.00 85.29
ATOM   2161  N   GLN A 278       2.522   2.873  -6.237  1.00 75.58
ATOM   2162  CA  GLN A 278       3.180   2.556  -4.974  1.00 75.58
ATOM   2163  C   GLN A 278       3.502   1.067  -4.880  1.00 75.58
ATOM   2164  CB  GLN A 278       2.306   2.979  -3.792  1.00 75.58
ATOM   2165  O   GLN A 278       2.669   0.223  -5.218  1.00 75.58
ATOM   2166  CG  GLN A 278       2.146   4.487  -3.655  1.00 75.58
ATOM   2167  CD  GLN A 278       3.429   5.177  -3.232  1.00 75.58
ATOM   2168  NE2 GLN A 278       3.542   6.463  -3.548  1.00 75.58
ATOM   2169  OE1 GLN A 278       4.310   4.561  -2.625  1.00 75.58
ATOM   2170  N   GLY A 279       4.526   0.719  -4.559  1.00 75.82
ATOM   2171  CA  GLY A 279       4.968  -0.660  -4.429  1.00 75.82
ATOM   2172  C   GLY A 279       5.452  -1.257  -5.736  1.00 75.82
ATOM   2173  O   GLY A 279       5.910  -2.402  -5.770  1.00 75.82
ATOM   2174  N   GLY A 280       5.373  -0.389  -6.703  1.00 84.77
ATOM   2175  CA  GLY A 280       5.730  -0.906  -8.014  1.00 84.77
ATOM   2176  C   GLY A 280       7.072  -0.400  -8.509  1.00 84.77
ATOM   2177  O   GLY A 280       7.362  -0.463  -9.706  1.00 84.77
ATOM   2178  N   PHE A 281       7.766   0.218  -7.572  1.00 89.93
ATOM   2179  CA  PHE A 281       9.051   0.727  -8.039  1.00 89.93
ATOM   2180  C   PHE A 281      10.083   0.697  -6.918  1.00 89.93
ATOM   2181  CB  PHE A 281       8.902   2.152  -8.579  1.00 89.93
ATOM   2182  O   PHE A 281       9.732   0.547  -5.747  1.00 89.93
ATOM   2183  CG  PHE A 281       8.623   3.179  -7.514  1.00 89.93
ATOM   2184  CD1 PHE A 281       7.317   3.485  -7.150  1.00 89.93
ATOM   2185  CD2 PHE A 281       9.667   3.837  -6.877  1.00 89.93
ATOM   2186  CE1 PHE A 281       7.056   4.434  -6.164  1.00 89.93
ATOM   2187  CE2 PHE A 281       9.413   4.787  -5.891  1.00 89.93
ATOM   2188  CZ  PHE A 281       8.107   5.085  -5.537  1.00 89.93
ATOM   2189  N   SER A 282      11.411   0.772  -7.258  1.00 92.36
ATOM   2190  CA  SER A 282      12.542   0.933  -6.350  1.00 92.36
ATOM   2191  C   SER A 282      13.433   2.094  -6.778  1.00 92.36
ATOM   2192  CB  SER A 282      13.365  -0.355  -6.286  1.00 92.36
ATOM   2193  O   SER A 282      13.715   2.262  -7.966  1.00 92.36
ATOM   2194  OG  SER A 282      12.562  -1.443  -5.861  1.00 92.36
ATOM   2195  N   LEU A 283      13.687   2.968  -5.782  1.00 89.09
ATOM   2196  CA  LEU A 283      14.595   4.086  -6.019  1.00 89.09
ATOM   2197  C   LEU A 283      15.978   3.793  -5.449  1.00 89.09
ATOM   2198  CB  LEU A 283      14.036   5.370  -5.401  1.00 89.09
ATOM   2199  O   LEU A 283      16.114   3.489  -4.262  1.00 89.09
ATOM   2200  CG  LEU A 283      14.856   6.642  -5.625  1.00 89.09
ATOM   2201  CD1 LEU A 283      14.804   7.055  -7.092  1.00 89.09
ATOM   2202  CD2 LEU A 283      14.351   7.768  -4.729  1.00 89.09
ATOM   2203  N   ILE A 284      16.976   3.829  -6.358  1.00 90.53
ATOM   2204  CA  ILE A 284      18.364   3.654  -5.947  1.00 90.53
ATOM   2205  C   ILE A 284      19.133   4.956  -6.158  1.00 90.53
ATOM   2206  CB  ILE A 284      19.042   2.500  -6.720  1.00 90.53
ATOM   2207  O   ILE A 284      19.625   5.223  -7.257  1.00 90.53
ATOM   2208  CG1 ILE A 284      18.198   1.224  -6.623  1.00 90.53
ATOM   2209  CG2 ILE A 284      20.461   2.260  -6.196  1.00 90.53
ATOM   2210  CD1 ILE A 284      18.708   0.077  -7.484  1.00 90.53
ATOM   2211  N   PRO A 285      19.248   5.840  -5.123  1.00 88.06
ATOM   2212  CA  PRO A 285      19.818   7.182  -5.268  1.00 88.06
ATOM   2213  C   PRO A 285      21.287   7.158  -5.682  1.00 88.06
ATOM   2214  CB  PRO A 285      19.653   7.787  -3.872  1.00 88.06
ATOM   2215  O   PRO A 285      21.736   8.029  -6.431  1.00 88.06
ATOM   2216  CG  PRO A 285      18.675   6.894  -3.181  1.00 88.06
ATOM   2217  CD  PRO A 285      18.664   5.565  -3.881  1.00 88.06
ATOM   2218  N   HIS A 286      21.978   6.210  -5.216  1.00 87.95
ATOM   2219  CA  HIS A 286      23.381   6.082  -5.593  1.00 87.95
ATOM   2220  C   HIS A 286      23.575   4.978  -6.627  1.00 87.95
ATOM   2221  CB  HIS A 286      24.243   5.805  -4.361  1.00 87.95
ATOM   2222  O   HIS A 286      23.495   3.793  -6.298  1.00 87.95
ATOM   2223  CG  HIS A 286      24.138   6.859  -3.305  1.00 87.95
ATOM   2224  CD2 HIS A 286      23.565   6.836  -2.079  1.00 87.95
ATOM   2225  ND1 HIS A 286      24.663   8.124  -3.462  1.00 87.95
ATOM   2226  CE1 HIS A 286      24.417   8.834  -2.374  1.00 87.95
ATOM   2227  NE2 HIS A 286      23.752   8.075  -1.519  1.00 87.95
ATOM   2228  N   PRO A 287      23.836   5.348  -7.869  1.00 90.16
ATOM   2229  CA  PRO A 287      23.946   4.385  -8.967  1.00 90.16
ATOM   2230  C   PRO A 287      24.971   3.288  -8.690  1.00 90.16
ATOM   2231  CB  PRO A 287      24.378   5.250 -10.153  1.00 90.16
ATOM   2232  O   PRO A 287      24.829   2.166  -9.182  1.00 90.16
ATOM   2233  CG  PRO A 287      23.884   6.622  -9.826  1.00 90.16
ATOM   2234  CD  PRO A 287      23.916   6.798  -8.335  1.00 90.16
ATOM   2235  N   ASP A 288      26.021   3.570  -7.915  1.00 88.72
ATOM   2236  CA  ASP A 288      27.065   2.595  -7.616  1.00 88.72
ATOM   2237  C   ASP A 288      26.509   1.424  -6.810  1.00 88.72
ATOM   2238  CB  ASP A 288      28.217   3.257  -6.856  1.00 88.72
ATOM   2239  O   ASP A 288      27.123   0.357  -6.750  1.00 88.72
ATOM   2240  CG  ASP A 288      29.000   4.241  -7.706  1.00 88.72
ATOM   2241  OD1 ASP A 288      29.421   5.297  -7.185  1.00 88.72
ATOM   2242  OD2 ASP A 288      29.196   3.960  -8.908  1.00 88.72
ATOM   2243  N   ARG A 289      25.307   1.574  -6.247  1.00 90.15
ATOM   2244  CA  ARG A 289      24.703   0.532  -5.423  1.00 90.15
ATOM   2245  C   ARG A 289      23.786  -0.359  -6.253  1.00 90.15
ATOM   2246  CB  ARG A 289      23.923   1.151  -4.261  1.00 90.15
ATOM   2247  O   ARG A 289      23.225  -1.330  -5.740  1.00 90.15
ATOM   2248  CG  ARG A 289      24.798   1.853  -3.236  1.00 90.15
ATOM   2249  CD  ARG A 289      23.998   2.291  -2.017  1.00 90.15
ATOM   2250  NE  ARG A 289      24.834   2.990  -1.045  1.00 90.15
ATOM   2251  NH1 ARG A 289      23.092   3.543   0.367  1.00 90.15
ATOM   2252  NH2 ARG A 289      25.234   4.177   0.879  1.00 90.15
ATOM   2253  CZ  ARG A 289      24.385   3.569   0.065  1.00 90.15
ATOM   2254  N   LEU A 290      23.716  -0.071  -7.538  1.00 90.35
ATOM   2255  CA  LEU A 290      22.794  -0.782  -8.417  1.00 90.35
ATOM   2256  C   LEU A 290      23.157  -2.261  -8.503  1.00 90.35
ATOM   2257  CB  LEU A 290      22.802  -0.161  -9.816  1.00 90.35
ATOM   2258  O   LEU A 290      22.280  -3.125  -8.430  1.00 90.35
ATOM   2259  CG  LEU A 290      21.749  -0.683 -10.796  1.00 90.35
ATOM   2260  CD1 LEU A 290      20.347  -0.447 -10.243  1.00 90.35
ATOM   2261  CD2 LEU A 290      21.911  -0.020 -12.159  1.00 90.35
ATOM   2262  N   LEU A 291      24.432  -2.589  -8.659  1.00 89.56
ATOM   2263  CA  LEU A 291      24.904  -3.964  -8.780  1.00 89.56
ATOM   2264  C   LEU A 291      24.473  -4.794  -7.575  1.00 89.56
ATOM   2265  CB  LEU A 291      26.428  -3.997  -8.919  1.00 89.56
ATOM   2266  O   LEU A 291      24.047  -5.941  -7.727  1.00 89.56
ATOM   2267  CG  LEU A 291      27.067  -5.381  -9.048  1.00 89.56
ATOM   2268  CD1 LEU A 291      26.592  -6.066 -10.325  1.00 89.56
ATOM   2269  CD2 LEU A 291      28.588  -5.272  -9.028  1.00 89.56
ATOM   2270  N   ALA A 292      24.485  -4.237  -6.386  1.00 90.71
ATOM   2271  CA  ALA A 292      24.128  -4.934  -5.154  1.00 90.71
ATOM   2272  C   ALA A 292      22.614  -4.963  -4.959  1.00 90.71
ATOM   2273  CB  ALA A 292      24.803  -4.275  -3.954  1.00 90.71
ATOM   2274  O   ALA A 292      22.073  -5.915  -4.392  1.00 90.71
ATOM   2275  N   ALA A 293      21.888  -3.981  -5.464  1.00 91.45
ATOM   2276  CA  ALA A 293      20.469  -3.786  -5.183  1.00 91.45
ATOM   2277  C   ALA A 293      19.605  -4.662  -6.085  1.00 91.45
ATOM   2278  CB  ALA A 293      20.090  -2.317  -5.351  1.00 91.45
ATOM   2279  O   ALA A 293      18.586  -5.201  -5.647  1.00 91.45
ATOM   2280  N   LEU A 294      20.038  -4.813  -7.365  1.00 89.50
ATOM   2281  CA  LEU A 294      19.194  -5.459  -8.365  1.00 89.50
ATOM   2282  C   LEU A 294      18.851  -6.885  -7.947  1.00 89.50
ATOM   2283  CB  LEU A 294      19.890  -5.469  -9.729  1.00 89.50
ATOM   2284  O   LEU A 294      17.679  -7.271  -7.946  1.00 89.50
ATOM   2285  CG  LEU A 294      19.783  -4.185 -10.553  1.00 89.50
ATOM   2286  CD1 LEU A 294      20.414  -4.384 -11.927  1.00 89.50
ATOM   2287  CD2 LEU A 294      18.326  -3.754 -10.685  1.00 89.50
ATOM   2288  N   PRO A 295      19.767  -7.755  -7.528  1.00 89.57
ATOM   2289  CA  PRO A 295      19.431  -9.119  -7.112  1.00 89.57
ATOM   2290  C   PRO A 295      18.496  -9.154  -5.905  1.00 89.57
ATOM   2291  CB  PRO A 295      20.791  -9.728  -6.766  1.00 89.57
ATOM   2292  O   PRO A 295      17.612 -10.011  -5.829  1.00 89.57
ATOM   2293  CG  PRO A 295      21.776  -8.949  -7.577  1.00 89.57
ATOM   2294  CD  PRO A 295      21.289  -7.532  -7.685  1.00 89.57
ATOM   2295  N   VAL A 296      18.666  -8.203  -4.999  1.00 88.24
ATOM   2296  CA  VAL A 296      17.830  -8.116  -3.807  1.00 88.24
ATOM   2297  C   VAL A 296      16.401  -7.750  -4.203  1.00 88.24
ATOM   2298  CB  VAL A 296      18.384  -7.084  -2.799  1.00 88.24
ATOM   2299  O   VAL A 296      15.444  -8.384  -3.752  1.00 88.24
ATOM   2300  CG1 VAL A 296      17.421  -6.904  -1.626  1.00 88.24
ATOM   2301  CG2 VAL A 296      19.763  -7.512  -2.301  1.00 88.24
ATOM   2302  N   ILE A 297      16.297  -6.829  -5.119  1.00 88.66
ATOM   2303  CA  ILE A 297      14.981  -6.390  -5.570  1.00 88.66
ATOM   2304  C   ILE A 297      14.274  -7.535  -6.292  1.00 88.66
ATOM   2305  CB  ILE A 297      15.082  -5.155  -6.493  1.00 88.66
ATOM   2306  O   ILE A 297      13.100  -7.811  -6.032  1.00 88.66
ATOM   2307  CG1 ILE A 297      15.549  -3.930  -5.698  1.00 88.66
ATOM   2308  CG2 ILE A 297      13.740  -4.883  -7.180  1.00 88.66
ATOM   2309  CD1 ILE A 297      15.930  -2.738  -6.564  1.00 88.66
ATOM   2310  N   TYR A 298      15.045  -8.161  -7.102  1.00 86.31
ATOM   2311  CA  TYR A 298      14.463  -9.269  -7.852  1.00 86.31
ATOM   2312  C   TYR A 298      13.978 -10.367  -6.914  1.00 86.31
ATOM   2313  CB  TYR A 298      15.481  -9.841  -8.843  1.00 86.31
ATOM   2314  O   TYR A 298      12.874 -10.891  -7.079  1.00 86.31
ATOM   2315  CG  TYR A 298      14.919 -10.923  -9.733  1.00 86.31
ATOM   2316  CD1 TYR A 298      15.177 -12.267  -9.475  1.00 86.31
ATOM   2317  CD2 TYR A 298      14.131 -10.604 -10.833  1.00 86.31
ATOM   2318  CE1 TYR A 298      14.664 -13.268 -10.294  1.00 86.31
ATOM   2319  CE2 TYR A 298      13.612 -11.596 -11.659  1.00 86.31
ATOM   2320  OH  TYR A 298      13.372 -13.910 -12.194  1.00 86.31
ATOM   2321  CZ  TYR A 298      13.883 -12.923 -11.381  1.00 86.31
ATOM   2322  N   ARG A 299      14.706 -10.737  -5.901  1.00 84.67
ATOM   2323  CA  ARG A 299      14.330 -11.766  -4.938  1.00 84.67
ATOM   2324  C   ARG A 299      13.052 -11.383  -4.198  1.00 84.67
ATOM   2325  CB  ARG A 299      15.462 -12.007  -3.937  1.00 84.67
ATOM   2326  O   ARG A 299      12.192 -12.231  -3.953  1.00 84.67
ATOM   2327  CG  ARG A 299      16.578 -12.892  -4.471  1.00 84.67
ATOM   2328  CD  ARG A 299      17.483 -13.393  -3.354  1.00 84.67
ATOM   2329  NE  ARG A 299      18.026 -12.291  -2.565  1.00 84.67
ATOM   2330  NH1 ARG A 299      20.199 -12.560  -3.304  1.00 84.67
ATOM   2331  NH2 ARG A 299      19.690 -10.903  -1.803  1.00 84.67
ATOM   2332  CZ  ARG A 299      19.304 -11.921  -2.559  1.00 84.67
ATOM   2333  N   GLN A 300      12.935 -10.197  -3.960  1.00 83.61
ATOM   2334  CA  GLN A 300      11.755  -9.710  -3.254  1.00 83.61
ATOM   2335  C   GLN A 300      10.513  -9.795  -4.137  1.00 83.61
ATOM   2336  CB  GLN A 300      11.966  -8.271  -2.782  1.00 83.61
ATOM   2337  O   GLN A 300       9.424 -10.117  -3.657  1.00 83.61
ATOM   2338  CG  GLN A 300      12.948  -8.141  -1.626  1.00 83.61
ATOM   2339  CD  GLN A 300      13.217  -6.697  -1.244  1.00 83.61
ATOM   2340  NE2 GLN A 300      13.838  -6.496  -0.086  1.00 83.61
ATOM   2341  OE1 GLN A 300      12.871  -5.771  -1.984  1.00 83.61
ATOM   2342  N   LEU A 301      10.752  -9.556  -5.371  1.00 84.16
ATOM   2343  CA  LEU A 301       9.631  -9.528  -6.304  1.00 84.16
ATOM   2344  C   LEU A 301       9.131 -10.938  -6.597  1.00 84.16
ATOM   2345  CB  LEU A 301      10.036  -8.835  -7.608  1.00 84.16
ATOM   2346  O   LEU A 301       7.924 -11.162  -6.714  1.00 84.16
ATOM   2347  CG  LEU A 301      10.288  -7.329  -7.526  1.00 84.16
ATOM   2348  CD1 LEU A 301      10.860  -6.815  -8.843  1.00 84.16
ATOM   2349  CD2 LEU A 301       9.003  -6.590  -7.170  1.00 84.16
ATOM   2350  N   VAL A 302      10.021 -11.743  -6.605  1.00 81.25
ATOM   2351  CA  VAL A 302       9.657 -13.077  -7.074  1.00 81.25
ATOM   2352  C   VAL A 302       9.415 -13.996  -5.879  1.00 81.25
ATOM   2353  CB  VAL A 302      10.747 -13.672  -7.993  1.00 81.25
ATOM   2354  O   VAL A 302       8.798 -15.055  -6.018  1.00 81.25
ATOM   2355  CG1 VAL A 302      10.358 -15.076  -8.453  1.00 81.25
ATOM   2356  CG2 VAL A 302      10.988 -12.760  -9.194  1.00 81.25
ATOM   2357  N   ALA A 303       9.889 -13.661  -4.651  1.00 68.53
ATOM   2358  CA  ALA A 303       9.780 -14.519  -3.475  1.00 68.53
ATOM   2359  C   ALA A 303       8.332 -14.626  -3.005  1.00 68.53
ATOM   2360  CB  ALA A 303      10.664 -13.992  -2.347  1.00 68.53
ATOM   2361  O   ALA A 303       7.889 -15.693  -2.575  1.00 68.53
TER
ATOM   2362  N   MET B   1      16.840  31.453  26.282  1.00 34.22
ATOM   2363  CA  MET B   1      15.575  30.770  26.536  1.00 34.22
ATOM   2364  C   MET B   1      15.393  29.592  25.584  1.00 34.22
ATOM   2365  CB  MET B   1      14.401  31.741  26.397  1.00 34.22
ATOM   2366  O   MET B   1      15.130  29.784  24.395  1.00 34.22
ATOM   2367  CG  MET B   1      13.762  32.122  27.722  1.00 34.22
ATOM   2368  SD  MET B   1      12.160  32.992  27.506  1.00 34.22
ATOM   2369  CE  MET B   1      12.206  34.108  28.936  1.00 34.22
ATOM   2370  N   GLY B   2      15.897  29.247  25.678  1.00 35.25
ATOM   2371  CA  GLY B   2      16.116  28.055  24.874  1.00 35.25
ATOM   2372  C   GLY B   2      14.924  27.117  24.861  1.00 35.25
ATOM   2373  O   GLY B   2      14.502  26.626  25.910  1.00 35.25
ATOM   2374  N   LEU B   3      14.384  27.855  24.691  1.00 38.14
ATOM   2375  CA  LEU B   3      13.205  26.996  24.668  1.00 38.14
ATOM   2376  C   LEU B   3      13.568  25.587  24.211  1.00 38.14
ATOM   2377  CB  LEU B   3      12.132  27.583  23.748  1.00 38.14
ATOM   2378  O   LEU B   3      14.175  25.410  23.152  1.00 38.14
ATOM   2379  CG  LEU B   3      11.248  28.677  24.350  1.00 38.14
ATOM   2380  CD1 LEU B   3      10.894  29.715  23.290  1.00 38.14
ATOM   2381  CD2 LEU B   3       9.986  28.071  24.955  1.00 38.14
ATOM   2382  N   ASP B   4      13.733  24.986  24.938  1.00 42.62
ATOM   2383  CA  ASP B   4      13.918  23.565  24.661  1.00 42.62
ATOM   2384  C   ASP B   4      12.688  22.975  23.973  1.00 42.62
ATOM   2385  CB  ASP B   4      14.216  22.801  25.952  1.00 42.62
ATOM   2386  O   ASP B   4      11.741  22.554  24.640  1.00 42.62
ATOM   2387  CG  ASP B   4      15.701  22.577  26.180  1.00 42.62
ATOM   2388  OD1 ASP B   4      16.105  22.280  27.324  1.00 42.62
ATOM   2389  OD2 ASP B   4      16.474  22.703  25.206  1.00 42.62
ATOM   2390  N   LEU B   5      12.577  23.587  23.009  1.00 39.45
ATOM   2391  CA  LEU B   5      11.410  23.139  22.257  1.00 39.45
ATOM   2392  C   LEU B   5      11.589  21.701  21.781  1.00 39.45
ATOM   2393  CB  LEU B   5      11.158  24.058  21.059  1.00 39.45
ATOM   2394  O   LEU B   5      12.667  21.328  21.313  1.00 39.45
ATOM   2395  CG  LEU B   5      10.741  25.494  21.382  1.00 39.45
ATOM   2396  CD1 LEU B   5      11.136  26.429  20.244  1.00 39.45
ATOM   2397  CD2 LEU B   5       9.240  25.568  21.645  1.00 39.45
ATOM   2398  N   GLU B   6      10.776  21.092  22.153  1.00 39.83
ATOM   2399  CA  GLU B   6      10.759  19.711  21.678  1.00 39.83
ATOM   2400  C   GLU B   6       9.832  19.552  20.477  1.00 39.83
ATOM   2401  CB  GLU B   6      10.334  18.761  22.801  1.00 39.83
ATOM   2402  O   GLU B   6       8.608  19.569  20.625  1.00 39.83
ATOM   2403  CG  GLU B   6      11.378  18.598  23.896  1.00 39.83
ATOM   2404  CD  GLU B   6      10.985  17.575  24.951  1.00 39.83
ATOM   2405  OE1 GLU B   6      11.797  17.303  25.864  1.00 39.83
ATOM   2406  OE2 GLU B   6       9.857  17.042  24.863  1.00 39.83
ATOM   2407  N   PRO B   7      10.258  19.910  19.424  1.00 38.37
ATOM   2408  CA  PRO B   7       9.488  19.960  18.179  1.00 38.37
ATOM   2409  C   PRO B   7       8.531  18.779  18.030  1.00 38.37
ATOM   2410  CB  PRO B   7      10.568  19.927  17.095  1.00 38.37
ATOM   2411  O   PRO B   7       7.462  18.919  17.430  1.00 38.37
ATOM   2412  CG  PRO B   7      11.862  19.927  17.845  1.00 38.37
ATOM   2413  CD  PRO B   7      11.561  19.881  19.315  1.00 38.37
ATOM   2414  N   TRP B   8       8.536  18.419  18.626  1.00 37.67
ATOM   2415  CA  TRP B   8       7.724  17.219  18.454  1.00 37.67
ATOM   2416  C   TRP B   8       6.660  17.122  19.542  1.00 37.67
ATOM   2417  CB  TRP B   8       8.605  15.967  18.471  1.00 37.67
ATOM   2418  O   TRP B   8       5.869  16.176  19.562  1.00 37.67
ATOM   2419  CG  TRP B   8       9.801  16.051  17.571  1.00 37.67
ATOM   2420  CD1 TRP B   8      11.047  16.510  17.898  1.00 37.67
ATOM   2421  CD2 TRP B   8       9.863  15.671  16.193  1.00 37.67
ATOM   2422  CE2 TRP B   8      11.178  15.925  15.747  1.00 37.67
ATOM   2423  CE3 TRP B   8       8.932  15.138  15.291  1.00 37.67
ATOM   2424  NE1 TRP B   8      11.880  16.437  16.805  1.00 37.67
ATOM   2425  CH2 TRP B   8      10.656  15.143  13.575  1.00 37.67
ATOM   2426  CZ2 TRP B   8      11.586  15.665  14.437  1.00 37.67
ATOM   2427  CZ3 TRP B   8       9.340  14.879  13.988  1.00 37.67
ATOM   2428  N   GLU B   9       6.761  18.220  20.548  1.00 41.02
ATOM   2429  CA  GLU B   9       5.706  18.419  21.537  1.00 41.02
ATOM   2430  C   GLU B   9       5.043  19.784  21.370  1.00 41.02
ATOM   2431  CB  GLU B   9       6.264  18.275  22.955  1.00 41.02
ATOM   2432  O   GLU B   9       5.358  20.726  22.100  1.00 41.02
ATOM   2433  CG  GLU B   9       6.605  16.843  23.339  1.00 41.02
ATOM   2434  CD  GLU B   9       6.993  16.690  24.801  1.00 41.02
ATOM   2435  OE1 GLU B   9       7.024  15.544  25.304  1.00 41.02
ATOM   2436  OE2 GLU B   9       7.265  17.725  25.450  1.00 41.02
ATOM   2437  N   PRO B  10       4.809  19.723  20.534  1.00 42.43
ATOM   2438  CA  PRO B  10       4.284  21.029  20.128  1.00 42.43
ATOM   2439  C   PRO B  10       3.511  21.727  21.245  1.00 42.43
ATOM   2440  CB  PRO B  10       3.361  20.689  18.956  1.00 42.43
ATOM   2441  O   PRO B  10       3.593  22.950  21.386  1.00 42.43
ATOM   2442  CG  PRO B  10       3.411  19.199  18.849  1.00 42.43
ATOM   2443  CD  PRO B  10       4.363  18.679  19.888  1.00 42.43
ATOM   2444  N   GLU B  11       3.054  21.017  22.160  1.00 42.53
ATOM   2445  CA  GLU B  11       2.231  21.698  23.156  1.00 42.53
ATOM   2446  C   GLU B  11       3.095  22.445  24.167  1.00 42.53
ATOM   2447  CB  GLU B  11       1.322  20.700  23.876  1.00 42.53
ATOM   2448  O   GLU B  11       2.791  23.584  24.531  1.00 42.53
ATOM   2449  CG  GLU B  11       0.107  20.276  23.063  1.00 42.53
ATOM   2450  CD  GLU B  11      -0.753  19.237  23.765  1.00 42.53
ATOM   2451  OE1 GLU B  11      -1.800  18.839  23.207  1.00 42.53
ATOM   2452  OE2 GLU B  11      -0.376  18.819  24.883  1.00 42.53
ATOM   2453  N   GLU B  12       4.004  21.835  24.600  1.00 45.85
ATOM   2454  CA  GLU B  12       4.899  22.521  25.526  1.00 45.85
ATOM   2455  C   GLU B  12       5.696  23.613  24.817  1.00 45.85
ATOM   2456  CB  GLU B  12       5.851  21.525  26.193  1.00 45.85
ATOM   2457  O   GLU B  12       5.931  24.683  25.381  1.00 45.85
ATOM   2458  CG  GLU B  12       5.370  21.029  27.549  1.00 45.85
ATOM   2459  CD  GLU B  12       6.417  20.220  28.298  1.00 45.85
ATOM   2460  OE1 GLU B  12       6.178  19.857  29.472  1.00 45.85
ATOM   2461  OE2 GLU B  12       7.486  19.948  27.706  1.00 45.85
ATOM   2462  N   THR B  13       5.995  23.208  23.931  1.00 44.63
ATOM   2463  CA  THR B  13       6.761  24.175  23.153  1.00 44.63
ATOM   2464  C   THR B  13       5.921  25.413  22.851  1.00 44.63
ATOM   2465  CB  THR B  13       7.266  23.559  21.835  1.00 44.63
ATOM   2466  O   THR B  13       6.383  26.542  23.030  1.00 44.63
ATOM   2467  CG2 THR B  13       8.305  24.456  21.171  1.00 44.63
ATOM   2468  OG1 THR B  13       7.856  22.282  22.107  1.00 44.63
ATOM   2469  N   VAL B  14       4.976  25.184  22.478  1.00 42.31
ATOM   2470  CA  VAL B  14       4.091  26.312  22.211  1.00 42.31
ATOM   2471  C   VAL B  14       3.899  27.133  23.484  1.00 42.31
ATOM   2472  CB  VAL B  14       2.722  25.844  21.667  1.00 42.31
ATOM   2473  O   VAL B  14       3.936  28.365  23.448  1.00 42.31
ATOM   2474  CG1 VAL B  14       1.757  27.022  21.547  1.00 42.31
ATOM   2475  CG2 VAL B  14       2.894  25.150  20.317  1.00 42.31
ATOM   2476  N   GLY B  15       3.698  26.222  24.684  1.00 40.51
ATOM   2477  CA  GLY B  15       3.628  26.924  25.955  1.00 40.51
ATOM   2478  C   GLY B  15       4.859  27.762  26.243  1.00 40.51
ATOM   2479  O   GLY B  15       4.747  28.913  26.671  1.00 40.51
ATOM   2480  N   LYS B  16       5.756  27.256  26.106  1.00 43.47
ATOM   2481  CA  LYS B  16       7.006  27.971  26.347  1.00 43.47
ATOM   2482  C   LYS B  16       7.168  29.138  25.377  1.00 43.47
ATOM   2483  CB  LYS B  16       8.200  27.022  26.229  1.00 43.47
ATOM   2484  O   LYS B  16       7.585  30.228  25.773  1.00 43.47
ATOM   2485  CG  LYS B  16       8.415  26.143  27.452  1.00 43.47
ATOM   2486  CD  LYS B  16       9.634  25.245  27.287  1.00 43.47
ATOM   2487  CE  LYS B  16       9.783  24.283  28.459  1.00 43.47
ATOM   2488  NZ  LYS B  16      10.962  23.382  28.289  1.00 43.47
ATOM   2489  N   ILE B  17       7.105  28.809  24.260  1.00 40.95
ATOM   2490  CA  ILE B  17       7.187  29.862  23.254  1.00 40.95
ATOM   2491  C   ILE B  17       6.195  30.974  23.590  1.00 40.95
ATOM   2492  CB  ILE B  17       6.915  29.311  21.836  1.00 40.95
ATOM   2493  O   ILE B  17       6.530  32.158  23.507  1.00 40.95
ATOM   2494  CG1 ILE B  17       8.027  28.344  21.417  1.00 40.95
ATOM   2495  CG2 ILE B  17       6.776  30.457  20.829  1.00 40.95
ATOM   2496  CD1 ILE B  17       7.747  27.605  20.115  1.00 40.95
ATOM   2497  N   TRP B  18       5.215  30.497  23.819  1.00 39.96
ATOM   2498  CA  TRP B  18       4.222  31.492  24.210  1.00 39.96
ATOM   2499  C   TRP B  18       4.717  32.319  25.392  1.00 39.96
ATOM   2500  CB  TRP B  18       2.894  30.817  24.564  1.00 39.96
ATOM   2501  O   TRP B  18       4.555  33.542  25.413  1.00 39.96
ATOM   2502  CG  TRP B  18       1.754  31.774  24.744  1.00 39.96
ATOM   2503  CD1 TRP B  18       1.144  32.118  25.918  1.00 39.96
ATOM   2504  CD2 TRP B  18       1.083  32.506  23.714  1.00 39.96
ATOM   2505  CE2 TRP B  18       0.076  33.276  24.337  1.00 39.96
ATOM   2506  CE3 TRP B  18       1.236  32.587  22.323  1.00 39.96
ATOM   2507  NE1 TRP B  18       0.134  33.021  25.680  1.00 39.96
ATOM   2508  CH2 TRP B  18      -0.603  34.178  22.256  1.00 39.96
ATOM   2509  CZ2 TRP B  18      -0.775  34.117  23.615  1.00 39.96
ATOM   2510  CZ3 TRP B  18       0.389  33.425  21.607  1.00 39.96
ATOM   2511  N   HIS B  19       5.393  31.811  26.513  1.00 41.44
ATOM   2512  CA  HIS B  19       5.928  32.527  27.666  1.00 41.44
ATOM   2513  C   HIS B  19       7.054  33.469  27.255  1.00 41.44
ATOM   2514  CB  HIS B  19       6.427  31.541  28.724  1.00 41.44
ATOM   2515  O   HIS B  19       7.111  34.612  27.713  1.00 41.44
ATOM   2516  CG  HIS B  19       6.216  32.010  30.128  1.00 41.44
ATOM   2517  CD2 HIS B  19       5.475  31.493  31.136  1.00 41.44
ATOM   2518  ND1 HIS B  19       6.807  33.150  30.629  1.00 41.44
ATOM   2519  CE1 HIS B  19       6.438  33.313  31.889  1.00 41.44
ATOM   2520  NE2 HIS B  19       5.629  32.321  32.221  1.00 41.44
ATOM   2521  N   VAL B  20       7.786  32.997  26.410  1.00 43.03
ATOM   2522  CA  VAL B  20       8.877  33.835  25.924  1.00 43.03
ATOM   2523  C   VAL B  20       8.311  35.011  25.131  1.00 43.03
ATOM   2524  CB  VAL B  20       9.866  33.030  25.051  1.00 43.03
ATOM   2525  O   VAL B  20       8.750  36.151  25.302  1.00 43.03
ATOM   2526  CG1 VAL B  20      10.916  33.952  24.436  1.00 43.03
ATOM   2527  CG2 VAL B  20      10.533  31.931  25.877  1.00 43.03
ATOM   2528  N   TRP B  21       7.651  34.506  24.338  1.00 40.10
ATOM   2529  CA  TRP B  21       7.019  35.563  23.554  1.00 40.10
ATOM   2530  C   TRP B  21       6.282  36.545  24.459  1.00 40.10
ATOM   2531  CB  TRP B  21       6.050  34.966  22.530  1.00 40.10
ATOM   2532  O   TRP B  21       6.386  37.761  24.281  1.00 40.10
ATOM   2533  CG  TRP B  21       5.836  35.827  21.321  1.00 40.10
ATOM   2534  CD1 TRP B  21       6.726  36.066  20.311  1.00 40.10
ATOM   2535  CD2 TRP B  21       4.655  36.569  20.999  1.00 40.10
ATOM   2536  CE2 TRP B  21       4.900  37.234  19.778  1.00 40.10
ATOM   2537  CE3 TRP B  21       3.413  36.735  21.626  1.00 40.10
ATOM   2538  NE1 TRP B  21       6.169  36.911  19.379  1.00 40.10
ATOM   2539  CH2 TRP B  21       2.738  38.198  19.803  1.00 40.10
ATOM   2540  CZ2 TRP B  21       3.945  38.053  19.170  1.00 40.10
ATOM   2541  CZ3 TRP B  21       2.464  37.550  21.019  1.00 40.10
ATOM   2542  N   ALA B  22       5.730  36.091  25.105  1.00 39.61
ATOM   2543  CA  ALA B  22       4.983  36.948  26.022  1.00 39.61
ATOM   2544  C   ALA B  22       5.927  37.792  26.874  1.00 39.61
ATOM   2545  CB  ALA B  22       4.073  36.107  26.915  1.00 39.61
ATOM   2546  O   ALA B  22       5.606  38.929  27.227  1.00 39.61
ATOM   2547  N   SER B  23       6.958  37.466  27.078  1.00 41.31
ATOM   2548  CA  SER B  23       7.900  38.180  27.933  1.00 41.31
ATOM   2549  C   SER B  23       8.711  39.196  27.135  1.00 41.31
ATOM   2550  CB  SER B  23       8.842  37.197  28.630  1.00 41.31
ATOM   2551  O   SER B  23       9.219  40.170  27.695  1.00 41.31
ATOM   2552  OG  SER B  23       9.303  36.212  27.722  1.00 41.31
ATOM   2553  N   SER B  24       8.888  39.075  25.836  1.00 39.65
ATOM   2554  CA  SER B  24       9.700  39.976  25.025  1.00 39.65
ATOM   2555  C   SER B  24       8.845  41.063  24.381  1.00 39.65
ATOM   2556  CB  SER B  24      10.448  39.196  23.942  1.00 39.65
ATOM   2557  O   SER B  24       9.363  41.928  23.672  1.00 39.65
ATOM   2558  OG  SER B  24       9.943  37.877  23.834  1.00 39.65
ATOM   2559  N   PHE B  25       8.117  40.832  24.130  1.00 35.57
ATOM   2560  CA  PHE B  25       7.266  41.895  23.609  1.00 35.57
ATOM   2561  C   PHE B  25       8.012  43.224  23.586  1.00 35.57
ATOM   2562  CB  PHE B  25       5.991  42.024  24.448  1.00 35.57
ATOM   2563  O   PHE B  25       8.384  43.751  24.636  1.00 35.57
ATOM   2564  CG  PHE B  25       4.808  41.294  23.871  1.00 35.57
ATOM   2565  CD1 PHE B  25       3.999  41.897  22.917  1.00 35.57
ATOM   2566  CD2 PHE B  25       4.506  40.003  24.284  1.00 35.57
ATOM   2567  CE1 PHE B  25       2.904  41.224  22.381  1.00 35.57
ATOM   2568  CE2 PHE B  25       3.413  39.323  23.754  1.00 35.57
ATOM   2569  CZ  PHE B  25       2.613  39.936  22.803  1.00 35.57
ATOM   2570  N   GLY B  26       8.502  43.217  22.064  1.00 36.89
ATOM   2571  CA  GLY B  26       9.061  44.278  21.241  1.00 36.89
ATOM   2572  C   GLY B  26       9.188  43.894  19.779  1.00 36.89
ATOM   2573  O   GLY B  26       8.746  42.818  19.373  1.00 36.89
ATOM   2574  N   ALA B  27       9.606  44.637  18.500  1.00 35.06
ATOM   2575  CA  ALA B  27       9.539  44.368  17.066  1.00 35.06
ATOM   2576  C   ALA B  27       9.879  42.911  16.765  1.00 35.06
ATOM   2577  CB  ALA B  27      10.480  45.299  16.305  1.00 35.06
ATOM   2578  O   ALA B  27      10.853  42.372  17.297  1.00 35.06
ATOM   2579  N   PRO B  28       9.476  43.254  16.205  1.00 34.82
ATOM   2580  CA  PRO B  28       9.509  41.790  16.190  1.00 34.82
ATOM   2581  C   PRO B  28      10.724  41.235  15.450  1.00 34.82
ATOM   2582  CB  PRO B  28       8.212  41.416  15.468  1.00 34.82
ATOM   2583  O   PRO B  28      10.877  41.465  14.248  1.00 34.82
ATOM   2584  CG  PRO B  28       7.575  42.723  15.125  1.00 34.82
ATOM   2585  CD  PRO B  28       8.488  43.830  15.567  1.00 34.82
ATOM   2586  N   GLN B  29      11.510  42.038  15.719  1.00 43.79
ATOM   2587  CA  GLN B  29      12.708  41.489  15.091  1.00 43.79
ATOM   2588  C   GLN B  29      12.603  39.975  14.935  1.00 43.79
ATOM   2589  CB  GLN B  29      13.953  41.848  15.904  1.00 43.79
ATOM   2590  O   GLN B  29      12.072  39.290  15.812  1.00 43.79
ATOM   2591  CG  GLN B  29      14.639  43.128  15.446  1.00 43.79
ATOM   2592  CD  GLN B  29      15.765  43.553  16.369  1.00 43.79
ATOM   2593  NE2 GLN B  29      16.356  44.710  16.090  1.00 43.79
ATOM   2594  OE1 GLN B  29      16.102  42.847  17.325  1.00 43.79
ATOM   2595  N   ALA B  30      12.369  40.205  14.848  1.00 55.11
ATOM   2596  CA  ALA B  30      12.559  38.829  14.395  1.00 55.11
ATOM   2597  C   ALA B  30      13.502  38.071  15.326  1.00 55.11
ATOM   2598  CB  ALA B  30      13.097  38.809  12.967  1.00 55.11
ATOM   2599  O   ALA B  30      14.487  38.631  15.812  1.00 55.11
ATOM   2600  N   PHE B  31      12.883  37.352  15.878  1.00 79.08
ATOM   2601  CA  PHE B  31      13.664  36.442  16.707  1.00 79.08
ATOM   2602  C   PHE B  31      14.542  35.542  15.846  1.00 79.08
ATOM   2603  CB  PHE B  31      12.743  35.590  17.586  1.00 79.08
ATOM   2604  O   PHE B  31      14.351  34.325  15.815  1.00 79.08
ATOM   2605  CG  PHE B  31      11.841  36.396  18.481  1.00 79.08
ATOM   2606  CD1 PHE B  31      12.333  36.984  19.640  1.00 79.08
ATOM   2607  CD2 PHE B  31      10.500  36.567  18.163  1.00 79.08
ATOM   2608  CE1 PHE B  31      11.501  37.731  20.470  1.00 79.08
ATOM   2609  CE2 PHE B  31       9.662  37.312  18.987  1.00 79.08
ATOM   2610  CZ  PHE B  31      10.164  37.893  20.141  1.00 79.08
ATOM   2611  N   GLU B  32      15.508  36.107  15.333  1.00 81.69
ATOM   2612  CA  GLU B  32      16.332  35.408  14.351  1.00 81.69
ATOM   2613  C   GLU B  32      17.018  34.194  14.971  1.00 81.69
ATOM   2614  CB  GLU B  32      17.376  36.354  13.753  1.00 81.69
ATOM   2615  O   GLU B  32      17.189  33.167  14.311  1.00 81.69
ATOM   2616  CG  GLU B  32      16.817  37.300  12.700  1.00 81.69
ATOM   2617  CD  GLU B  32      16.297  36.582  11.465  1.00 81.69
ATOM   2618  OE1 GLU B  32      15.356  37.095  10.816  1.00 81.69
ATOM   2619  OE2 GLU B  32      16.833  35.498  11.144  1.00 81.69
ATOM   2620  N   ASP B  33      17.292  34.198  16.121  1.00 83.16
ATOM   2621  CA  ASP B  33      17.963  33.079  16.774  1.00 83.16
ATOM   2622  C   ASP B  33      16.996  31.921  17.011  1.00 83.16
ATOM   2623  CB  ASP B  33      18.584  33.524  18.100  1.00 83.16
ATOM   2624  O   ASP B  33      17.421  30.794  17.274  1.00 83.16
ATOM   2625  CG  ASP B  33      19.757  34.472  17.916  1.00 83.16
ATOM   2626  OD1 ASP B  33      20.055  35.259  18.840  1.00 83.16
ATOM   2627  OD2 ASP B  33      20.386  34.434  16.837  1.00 83.16
ATOM   2628  N   GLN B  34      15.863  32.169  16.828  1.00 88.36
ATOM   2629  CA  GLN B  34      14.840  31.154  17.057  1.00 88.36
ATOM   2630  C   GLN B  34      14.178  30.734  15.748  1.00 88.36
ATOM   2631  CB  GLN B  34      13.785  31.666  18.039  1.00 88.36
ATOM   2632  O   GLN B  34      13.099  30.137  15.755  1.00 88.36
ATOM   2633  CG  GLN B  34      14.356  32.113  19.378  1.00 88.36
ATOM   2634  CD  GLN B  34      15.040  30.987  20.130  1.00 88.36
ATOM   2635  NE2 GLN B  34      15.899  31.344  21.079  1.00 88.36
ATOM   2636  OE1 GLN B  34      14.798  29.806  19.860  1.00 88.36
ATOM   2637  N   ALA B  35      14.774  30.895  14.623  1.00 89.40
ATOM   2638  CA  ALA B  35      14.204  30.668  13.298  1.00 89.40
ATOM   2639  C   ALA B  35      14.132  29.177  12.980  1.00 89.40
ATOM   2640  CB  ALA B  35      15.023  31.396  12.234  1.00 89.40
ATOM   2641  O   ALA B  35      14.978  28.399  13.427  1.00 89.40
ATOM   2642  N   VAL B  36      13.054  28.851  12.368  1.00 90.45
ATOM   2643  CA  VAL B  36      12.894  27.519  11.795  1.00 90.45
ATOM   2644  C   VAL B  36      12.777  27.620  10.276  1.00 90.45
ATOM   2645  CB  VAL B  36      11.659  26.796  12.378  1.00 90.45
ATOM   2646  O   VAL B  36      11.979  28.405   9.759  1.00 90.45
ATOM   2647  CG1 VAL B  36      11.478  25.426  11.726  1.00 90.45
ATOM   2648  CG2 VAL B  36      11.788  26.657  13.894  1.00 90.45
ATOM   2649  N   ALA B  37      13.594  26.830   9.580  1.00 92.27
ATOM   2650  CA  ALA B  37      13.551  26.817   8.120  1.00 92.27
ATOM   2651  C   ALA B  37      12.532  25.802   7.610  1.00 92.27
ATOM   2652  CB  ALA B  37      14.934  26.510   7.550  1.00 92.27
ATOM   2653  O   ALA B  37      12.367  24.730   8.197  1.00 92.27
ATOM   2654  N   LEU B  38      11.867  26.216   6.574  1.00 90.67
ATOM   2655  CA  LEU B  38      10.896  25.319   5.957  1.00 90.67
ATOM   2656  C   LEU B  38      11.558  24.014   5.528  1.00 90.67
ATOM   2657  CB  LEU B  38      10.237  25.991   4.751  1.00 90.67
ATOM   2658  O   LEU B  38      10.961  22.941   5.648  1.00 90.67
ATOM   2659  CG  LEU B  38       9.194  25.163   3.999  1.00 90.67
ATOM   2660  CD1 LEU B  38       8.053  24.773   4.933  1.00 90.67
ATOM   2661  CD2 LEU B  38       8.665  25.933   2.794  1.00 90.67
ATOM   2662  N   SER B  39      12.781  24.060   5.080  1.00 89.83
ATOM   2663  CA  SER B  39      13.507  22.886   4.607  1.00 89.83
ATOM   2664  C   SER B  39      13.657  21.847   5.712  1.00 89.83
ATOM   2665  CB  SER B  39      14.887  23.285   4.081  1.00 89.83
ATOM   2666  O   SER B  39      13.774  20.651   5.435  1.00 89.83
ATOM   2667  OG  SER B  39      15.629  23.965   5.079  1.00 89.83
ATOM   2668  N   GLU B  40      13.570  22.283   6.979  1.00 89.06
ATOM   2669  CA  GLU B  40      13.747  21.385   8.116  1.00 89.06
ATOM   2670  C   GLU B  40      12.465  20.612   8.413  1.00 89.06
ATOM   2671  CB  GLU B  40      14.188  22.167   9.355  1.00 89.06
ATOM   2672  O   GLU B  40      12.510  19.524   8.991  1.00 89.06
ATOM   2673  CG  GLU B  40      15.559  22.814   9.219  1.00 89.06
ATOM   2674  CD  GLU B  40      15.928  23.695  10.402  1.00 89.06
ATOM   2675  OE1 GLU B  40      16.616  24.721  10.203  1.00 89.06
ATOM   2676  OE2 GLU B  40      15.525  23.355  11.537  1.00 89.06
ATOM   2677  N   VAL B  41      11.337  21.187   7.979  1.00 91.36
ATOM   2678  CA  VAL B  41      10.089  20.612   8.470  1.00 91.36
ATOM   2679  C   VAL B  41       9.197  20.230   7.291  1.00 91.36
ATOM   2680  CB  VAL B  41       9.345  21.588   9.408  1.00 91.36
ATOM   2681  O   VAL B  41       8.104  19.691   7.481  1.00 91.36
ATOM   2682  CG1 VAL B  41      10.125  21.790  10.706  1.00 91.36
ATOM   2683  CG2 VAL B  41       9.110  22.925   8.708  1.00 91.36
ATOM   2684  N   SER B  42       9.613  20.473   6.067  1.00 89.86
ATOM   2685  CA  SER B  42       8.765  20.336   4.887  1.00 89.86
ATOM   2686  C   SER B  42       8.263  18.904   4.730  1.00 89.86
ATOM   2687  CB  SER B  42       9.524  20.760   3.629  1.00 89.86
ATOM   2688  O   SER B  42       7.098  18.683   4.395  1.00 89.86
ATOM   2689  OG  SER B  42      10.670  19.949   3.436  1.00 89.86
ATOM   2690  N   GLY B  43       9.141  17.867   5.007  1.00 88.06
ATOM   2691  CA  GLY B  43       8.759  16.471   4.863  1.00 88.06
ATOM   2692  C   GLY B  43       7.637  16.060   5.797  1.00 88.06
ATOM   2693  O   GLY B  43       6.625  15.510   5.356  1.00 88.06
ATOM   2694  N   ARG B  44       7.824  16.460   7.025  1.00 86.40
ATOM   2695  CA  ARG B  44       6.808  16.097   8.008  1.00 86.40
ATOM   2696  C   ARG B  44       5.528  16.897   7.794  1.00 86.40
ATOM   2697  CB  ARG B  44       7.332  16.316   9.429  1.00 86.40
ATOM   2698  O   ARG B  44       4.426  16.378   7.984  1.00 86.40
ATOM   2699  CG  ARG B  44       7.488  17.780   9.808  1.00 86.40
ATOM   2700  CD  ARG B  44       7.973  17.943  11.242  1.00 86.40
ATOM   2701  NE  ARG B  44       7.963  19.342  11.659  1.00 86.40
ATOM   2702  NH1 ARG B  44       8.808  18.933  13.770  1.00 86.40
ATOM   2703  NH2 ARG B  44       8.309  21.075  13.125  1.00 86.40
ATOM   2704  CZ  ARG B  44       8.360  19.780  12.851  1.00 86.40
ATOM   2705  N   LEU B  45       5.651  18.148   7.318  1.00 89.84
ATOM   2706  CA  LEU B  45       4.479  18.972   7.048  1.00 89.84
ATOM   2707  C   LEU B  45       3.672  18.406   5.885  1.00 89.84
ATOM   2708  CB  LEU B  45       4.896  20.413   6.740  1.00 89.84
ATOM   2709  O   LEU B  45       2.440  18.464   5.892  1.00 89.84
ATOM   2710  CG  LEU B  45       5.462  21.219   7.910  1.00 89.84
ATOM   2711  CD1 LEU B  45       5.769  22.647   7.471  1.00 89.84
ATOM   2712  CD2 LEU B  45       4.490  21.213   9.085  1.00 89.84
ATOM   2713  N   ALA B  46       4.384  17.902   4.876  1.00 90.88
ATOM   2714  CA  ALA B  46       3.710  17.324   3.716  1.00 90.88
ATOM   2715  C   ALA B  46       2.855  16.127   4.119  1.00 90.88
ATOM   2716  CB  ALA B  46       4.731  16.913   2.658  1.00 90.88
ATOM   2717  O   ALA B  46       1.710  15.997   3.677  1.00 90.88
ATOM   2718  N   VAL B  47       3.382  15.260   5.056  1.00 91.62
ATOM   2719  CA  VAL B  47       2.655  14.087   5.529  1.00 91.62
ATOM   2720  C   VAL B  47       1.413  14.526   6.302  1.00 91.62
ATOM   2721  CB  VAL B  47       3.544  13.187   6.416  1.00 91.62
ATOM   2722  O   VAL B  47       0.312  14.029   6.055  1.00 91.62
ATOM   2723  CG1 VAL B  47       2.731  12.036   7.004  1.00 91.62
ATOM   2724  CG2 VAL B  47       4.730  12.653   5.614  1.00 91.62
ATOM   2725  N   LEU B  48       1.649  15.500   7.158  1.00 90.43
ATOM   2726  CA  LEU B  48       0.537  16.009   7.953  1.00 90.43
ATOM   2727  C   LEU B  48      -0.538  16.617   7.058  1.00 90.43
ATOM   2728  CB  LEU B  48       1.031  17.052   8.959  1.00 90.43
ATOM   2729  O   LEU B  48      -1.726  16.335   7.229  1.00 90.43
ATOM   2730  CG  LEU B  48      -0.036  17.699   9.844  1.00 90.43
ATOM   2731  CD1 LEU B  48      -0.635  16.665  10.792  1.00 90.43
ATOM   2732  CD2 LEU B  48       0.554  18.869  10.624  1.00 90.43
ATOM   2733  N   PHE B  49      -0.100  17.465   6.108  1.00 90.59
ATOM   2734  CA  PHE B  49      -1.022  18.118   5.187  1.00 90.59
ATOM   2735  C   PHE B  49      -1.878  17.090   4.457  1.00 90.59
ATOM   2736  CB  PHE B  49      -0.256  18.977   4.177  1.00 90.59
ATOM   2737  O   PHE B  49      -3.102  17.220   4.403  1.00 90.59
ATOM   2738  CG  PHE B  49      -1.124  19.567   3.098  1.00 90.59
ATOM   2739  CD1 PHE B  49      -1.201  18.971   1.845  1.00 90.59
ATOM   2740  CD2 PHE B  49      -1.865  20.717   3.338  1.00 90.59
ATOM   2741  CE1 PHE B  49      -2.004  19.515   0.845  1.00 90.59
ATOM   2742  CE2 PHE B  49      -2.670  21.266   2.344  1.00 90.59
ATOM   2743  CZ  PHE B  49      -2.737  20.664   1.098  1.00 90.59
ATOM   2744  N   ARG B  50      -1.257  16.039   3.960  1.00 89.58
ATOM   2745  CA  ARG B  50      -1.976  15.019   3.203  1.00 89.58
ATOM   2746  C   ARG B  50      -2.902  14.216   4.110  1.00 89.58
ATOM   2747  CB  ARG B  50      -0.993  14.083   2.496  1.00 89.58
ATOM   2748  O   ARG B  50      -4.026  13.887   3.723  1.00 89.58
ATOM   2749  CG  ARG B  50      -0.304  14.708   1.293  1.00 89.58
ATOM   2750  CD  ARG B  50       0.482  13.677   0.495  1.00 89.58
ATOM   2751  NE  ARG B  50       1.689  13.256   1.199  1.00 89.58
ATOM   2752  NH1 ARG B  50       3.034  14.912   0.312  1.00 89.58
ATOM   2753  NH2 ARG B  50       3.907  13.385   1.783  1.00 89.58
ATOM   2754  CZ  ARG B  50       2.874  13.852   1.096  1.00 89.58
ATOM   2755  N   ALA B  51      -2.451  13.973   5.302  1.00 92.47
ATOM   2756  CA  ALA B  51      -3.235  13.184   6.249  1.00 92.47
ATOM   2757  C   ALA B  51      -4.512  13.918   6.650  1.00 92.47
ATOM   2758  CB  ALA B  51      -2.403  12.856   7.487  1.00 92.47
ATOM   2759  O   ALA B  51      -5.527  13.289   6.957  1.00 92.47
ATOM   2760  N   LEU B  52      -4.394  15.201   6.619  1.00 90.46
ATOM   2761  CA  LEU B  52      -5.545  15.995   7.036  1.00 90.46
ATOM   2762  C   LEU B  52      -6.435  16.330   5.843  1.00 90.46
ATOM   2763  CB  LEU B  52      -5.086  17.284   7.722  1.00 90.46
ATOM   2764  O   LEU B  52      -7.349  17.149   5.956  1.00 90.46
ATOM   2765  CG  LEU B  52      -4.413  17.124   9.086  1.00 90.46
ATOM   2766  CD1 LEU B  52      -3.947  18.478   9.611  1.00 90.46
ATOM   2767  CD2 LEU B  52      -5.363  16.459  10.076  1.00 90.46
ATOM   2768  N   GLY B  53      -6.136  15.763   4.730  1.00 87.68
ATOM   2769  CA  GLY B  53      -7.031  15.881   3.590  1.00 87.68
ATOM   2770  C   GLY B  53      -6.468  16.741   2.475  1.00 87.68
ATOM   2771  O   GLY B  53      -7.165  17.042   1.503  1.00 87.68
ATOM   2772  N   GLY B  54      -5.242  17.228   2.577  1.00 86.59
ATOM   2773  CA  GLY B  54      -4.628  17.958   1.479  1.00 86.59
ATOM   2774  C   GLY B  54      -4.371  17.094   0.259  1.00 86.59
ATOM   2775  O   GLY B  54      -4.225  15.875   0.374  1.00 86.59
ATOM   2776  N   GLY B  55      -4.346  17.631  -0.893  1.00 85.29
ATOM   2777  CA  GLY B  55      -4.130  16.897  -2.129  1.00 85.29
ATOM   2778  C   GLY B  55      -2.759  16.253  -2.208  1.00 85.29
ATOM   2779  O   GLY B  55      -1.758  16.862  -1.825  1.00 85.29
ATOM   2780  N   ALA B  56      -2.697  15.072  -2.696  1.00 83.41
ATOM   2781  CA  ALA B  56      -1.460  14.299  -2.784  1.00 83.41
ATOM   2782  C   ALA B  56      -0.492  14.925  -3.783  1.00 83.41
ATOM   2783  CB  ALA B  56      -1.762  12.854  -3.175  1.00 83.41
ATOM   2784  O   ALA B  56       0.725  14.776  -3.655  1.00 83.41
ATOM   2785  N   ALA B  57      -0.971  15.662  -4.710  1.00 83.00
ATOM   2786  CA  ALA B  57      -0.149  16.203  -5.789  1.00 83.00
ATOM   2787  C   ALA B  57       0.349  17.605  -5.449  1.00 83.00
ATOM   2788  CB  ALA B  57      -0.936  16.224  -7.097  1.00 83.00
ATOM   2789  O   ALA B  57       1.138  18.188  -6.196  1.00 83.00
ATOM   2790  N   VAL B  58      -0.179  18.075  -4.342  1.00 88.29
ATOM   2791  CA  VAL B  58       0.191  19.439  -3.978  1.00 88.29
ATOM   2792  C   VAL B  58       1.657  19.481  -3.554  1.00 88.29
ATOM   2793  CB  VAL B  58      -0.708  19.988  -2.848  1.00 88.29
ATOM   2794  O   VAL B  58       2.094  18.676  -2.728  1.00 88.29
ATOM   2795  CG1 VAL B  58      -0.175  21.326  -2.337  1.00 88.29
ATOM   2796  CG2 VAL B  58      -2.148  20.134  -3.335  1.00 88.29
ATOM   2797  N   GLU B  59       2.421  20.372  -4.066  1.00 88.17
ATOM   2798  CA  GLU B  59       3.820  20.578  -3.704  1.00 88.17
ATOM   2799  C   GLU B  59       3.963  21.680  -2.658  1.00 88.17
ATOM   2800  CB  GLU B  59       4.652  20.919  -4.944  1.00 88.17
ATOM   2801  O   GLU B  59       3.329  22.731  -2.766  1.00 88.17
ATOM   2802  CG  GLU B  59       4.750  19.781  -5.950  1.00 88.17
ATOM   2803  CD  GLU B  59       5.635  20.109  -7.142  1.00 88.17
ATOM   2804  OE1 GLU B  59       5.731  19.278  -8.073  1.00 88.17
ATOM   2805  OE2 GLU B  59       6.237  21.206  -7.144  1.00 88.17
ATOM   2806  N   ILE B  60       4.727  21.487  -1.694  1.00 88.19
ATOM   2807  CA  ILE B  60       5.053  22.521  -0.718  1.00 88.19
ATOM   2808  C   ILE B  60       6.352  23.217  -1.117  1.00 88.19
ATOM   2809  CB  ILE B  60       5.175  21.935   0.707  1.00 88.19
ATOM   2810  O   ILE B  60       7.399  22.575  -1.226  1.00 88.19
ATOM   2811  CG1 ILE B  60       3.873  21.230   1.108  1.00 88.19
ATOM   2812  CG2 ILE B  60       5.537  23.031   1.713  1.00 88.19
ATOM   2813  CD1 ILE B  60       3.932  20.550   2.468  1.00 88.19
ATOM   2814  N   ARG B  61       6.327  24.548  -1.342  1.00 88.55
ATOM   2815  CA  ARG B  61       7.483  25.322  -1.784  1.00 88.55
ATOM   2816  C   ARG B  61       7.634  26.598  -0.962  1.00 88.55
ATOM   2817  CB  ARG B  61       7.362  25.668  -3.270  1.00 88.55
ATOM   2818  O   ARG B  61       6.654  27.115  -0.423  1.00 88.55
ATOM   2819  CG  ARG B  61       7.414  24.459  -4.190  1.00 88.55
ATOM   2820  CD  ARG B  61       7.565  24.866  -5.649  1.00 88.55
ATOM   2821  NE  ARG B  61       7.570  23.705  -6.535  1.00 88.55
ATOM   2822  NH1 ARG B  61       7.885  24.925  -8.471  1.00 88.55
ATOM   2823  NH2 ARG B  61       7.710  22.642  -8.565  1.00 88.55
ATOM   2824  CZ  ARG B  61       7.721  23.760  -7.855  1.00 88.55
ATOM   2825  N   PRO B  62       8.825  27.080  -0.797  1.00 88.32
ATOM   2826  CA  PRO B  62       9.010  28.367  -0.123  1.00 88.32
ATOM   2827  C   PRO B  62       8.395  29.532  -0.897  1.00 88.32
ATOM   2828  CB  PRO B  62      10.532  28.508  -0.043  1.00 88.32
ATOM   2829  O   PRO B  62       8.449  29.556  -2.129  1.00 88.32
ATOM   2830  CG  PRO B  62      11.060  27.515  -1.028  1.00 88.32
ATOM   2831  CD  PRO B  62       9.975  26.522  -1.332  1.00 88.32
ATOM   2832  N   ALA B  63       7.717  30.405  -0.170  1.00 85.86
ATOM   2833  CA  ALA B  63       7.117  31.578  -0.800  1.00 85.86
ATOM   2834  C   ALA B  63       8.186  32.584  -1.216  1.00 85.86
ATOM   2835  CB  ALA B  63       6.112  32.234   0.145  1.00 85.86
ATOM   2836  O   ALA B  63       9.192  32.753  -0.522  1.00 85.86
ATOM   2837  N   ALA B  64       8.074  33.183  -2.203  1.00 78.13
ATOM   2838  CA  ALA B  64       8.954  34.271  -2.621  1.00 78.13
ATOM   2839  C   ALA B  64       8.777  35.495  -1.727  1.00 78.13
ATOM   2840  CB  ALA B  64       8.689  34.639  -4.079  1.00 78.13
ATOM   2841  O   ALA B  64       7.688  35.733  -1.198  1.00 78.13
ATOM   2842  N   VAL B  65       9.672  36.077  -1.502  1.00 69.24
ATOM   2843  CA  VAL B  65       9.614  37.301  -0.710  1.00 69.24
ATOM   2844  C   VAL B  65       8.937  38.407  -1.516  1.00 69.24
ATOM   2845  CB  VAL B  65      11.021  37.754  -0.260  1.00 69.24
ATOM   2846  O   VAL B  65       9.295  38.649  -2.671  1.00 69.24
ATOM   2847  CG1 VAL B  65      10.930  38.983   0.642  1.00 69.24
ATOM   2848  CG2 VAL B  65      11.745  36.614   0.455  1.00 69.24
ATOM   2849  N   GLN B  66       7.886  38.823  -1.049  1.00 68.34
ATOM   2850  CA  GLN B  66       7.203  39.936  -1.699  1.00 68.34
ATOM   2851  C   GLN B  66       7.220  41.182  -0.817  1.00 68.34
ATOM   2852  CB  GLN B  66       5.762  39.556  -2.043  1.00 68.34
ATOM   2853  O   GLN B  66       7.214  41.079   0.411  1.00 68.34
ATOM   2854  CG  GLN B  66       5.647  38.534  -3.166  1.00 68.34
ATOM   2855  CD  GLN B  66       4.208  38.226  -3.534  1.00 68.34
ATOM   2856  NE2 GLN B  66       4.021  37.438  -4.588  1.00 68.34
ATOM   2857  OE1 GLN B  66       3.272  38.691  -2.876  1.00 68.34
ATOM   2858  N   ALA B  67       7.186  42.123  -1.394  1.00 62.38
ATOM   2859  CA  ALA B  67       7.086  43.393  -0.679  1.00 62.38
ATOM   2860  C   ALA B  67       5.691  43.584  -0.092  1.00 62.38
ATOM   2861  CB  ALA B  67       7.432  44.555  -1.608  1.00 62.38
ATOM   2862  O   ALA B  67       4.689  43.285  -0.746  1.00 62.38
ATOM   2863  N   SER B  68       5.572  43.694   1.080  1.00 62.86
ATOM   2864  CA  SER B  68       4.308  43.946   1.764  1.00 62.86
ATOM   2865  C   SER B  68       3.967  45.432   1.767  1.00 62.86
ATOM   2866  CB  SER B  68       4.363  43.424   3.200  1.00 62.86
ATOM   2867  O   SER B  68       4.841  46.274   1.984  1.00 62.86
ATOM   2868  OG  SER B  68       3.187  43.776   3.909  1.00 62.86
ATOM   2869  N   HIS B  69       2.779  45.869   1.546  1.00 63.91
ATOM   2870  CA  HIS B  69       2.293  47.245   1.547  1.00 63.91
ATOM   2871  C   HIS B  69       1.474  47.538   2.800  1.00 63.91
ATOM   2872  CB  HIS B  69       1.456  47.518   0.297  1.00 63.91
ATOM   2873  O   HIS B  69       0.518  48.315   2.754  1.00 63.91
ATOM   2874  CG  HIS B  69       2.240  47.457  -0.976  1.00 63.91
ATOM   2875  CD2 HIS B  69       2.206  46.571  -1.999  1.00 63.91
ATOM   2876  ND1 HIS B  69       3.201  48.388  -1.303  1.00 63.91
ATOM   2877  CE1 HIS B  69       3.725  48.078  -2.477  1.00 63.91
ATOM   2878  NE2 HIS B  69       3.138  46.979  -2.921  1.00 63.91
ATOM   2879  N   HIS B  70       1.786  47.002   3.823  1.00 65.87
ATOM   2880  CA  HIS B  70       1.061  47.281   5.058  1.00 65.87
ATOM   2881  C   HIS B  70       1.505  48.604   5.671  1.00 65.87
ATOM   2882  CB  HIS B  70       1.256  46.144   6.062  1.00 65.87
ATOM   2883  O   HIS B  70       2.670  48.990   5.549  1.00 65.87
ATOM   2884  CG  HIS B  70       0.148  46.028   7.060  1.00 65.87
ATOM   2885  CD2 HIS B  70       0.077  45.361   8.236  1.00 65.87
ATOM   2886  ND1 HIS B  70      -1.071  46.647   6.893  1.00 65.87
ATOM   2887  CE1 HIS B  70      -1.847  46.365   7.927  1.00 65.87
ATOM   2888  NE2 HIS B  70      -1.173  45.586   8.756  1.00 65.87
ATOM   2889  N   ARG B  71       0.613  49.264   6.218  1.00 62.14
ATOM   2890  CA  ARG B  71       0.821  50.605   6.755  1.00 62.14
ATOM   2891  C   ARG B  71       1.892  50.600   7.840  1.00 62.14
ATOM   2892  CB  ARG B  71      -0.487  51.170   7.311  1.00 62.14
ATOM   2893  O   ARG B  71       2.750  51.484   7.877  1.00 62.14
ATOM   2894  CG  ARG B  71      -0.398  52.629   7.731  1.00 62.14
ATOM   2895  CD  ARG B  71      -1.760  53.187   8.121  1.00 62.14
ATOM   2896  NE  ARG B  71      -2.623  53.364   6.956  1.00 62.14
ATOM   2897  NH1 ARG B  71      -2.645  55.672   7.065  1.00 62.14
ATOM   2898  NH2 ARG B  71      -3.809  54.587   5.415  1.00 62.14
ATOM   2899  CZ  ARG B  71      -3.023  54.541   6.482  1.00 62.14
ATOM   2900  N   ILE B  72       1.821  49.766   8.710  1.00 57.39
ATOM   2901  CA  ILE B  72       2.758  49.744   9.828  1.00 57.39
ATOM   2902  C   ILE B  72       4.178  49.535   9.307  1.00 57.39
ATOM   2903  CB  ILE B  72       2.395  48.642  10.849  1.00 57.39
ATOM   2904  O   ILE B  72       5.131  50.118   9.831  1.00 57.39
ATOM   2905  CG1 ILE B  72       1.004  48.900  11.440  1.00 57.39
ATOM   2906  CG2 ILE B  72       3.452  48.560  11.954  1.00 57.39
ATOM   2907  CD1 ILE B  72       0.467  47.751  12.283  1.00 57.39
ATOM   2908  N   GLY B  73       4.152  48.681   8.537  1.00 50.89
ATOM   2909  CA  GLY B  73       5.455  48.531   7.909  1.00 50.89
ATOM   2910  C   GLY B  73       5.975  49.818   7.298  1.00 50.89
ATOM   2911  O   GLY B  73       7.163  50.128   7.407  1.00 50.89
ATOM   2912  N   TRP B  74       5.219  50.456   6.924  1.00 50.63
ATOM   2913  CA  TRP B  74       5.591  51.718   6.294  1.00 50.63
ATOM   2914  C   TRP B  74       6.028  52.740   7.338  1.00 50.63
ATOM   2915  CB  TRP B  74       4.424  52.275   5.474  1.00 50.63
ATOM   2916  O   TRP B  74       6.994  53.478   7.128  1.00 50.63
ATOM   2917  CG  TRP B  74       4.751  53.532   4.725  1.00 50.63
ATOM   2918  CD1 TRP B  74       5.557  53.651   3.627  1.00 50.63
ATOM   2919  CD2 TRP B  74       4.283  54.851   5.024  1.00 50.63
ATOM   2920  CE2 TRP B  74       4.845  55.721   4.064  1.00 50.63
ATOM   2921  CE3 TRP B  74       3.441  55.381   6.011  1.00 50.63
ATOM   2922  NE1 TRP B  74       5.617  54.966   3.224  1.00 50.63
ATOM   2923  CH2 TRP B  74       3.764  57.588   5.040  1.00 50.63
ATOM   2924  CZ2 TRP B  74       4.591  57.095   4.064  1.00 50.63
ATOM   2925  CZ3 TRP B  74       3.190  56.748   6.009  1.00 50.63
ATOM   2926  N   LEU B  75       5.471  52.610   8.356  1.00 47.49
ATOM   2927  CA  LEU B  75       5.786  53.575   9.405  1.00 47.49
ATOM   2928  C   LEU B  75       7.153  53.287  10.015  1.00 47.49
ATOM   2929  CB  LEU B  75       4.712  53.551  10.496  1.00 47.49
ATOM   2930  O   LEU B  75       7.865  54.211  10.416  1.00 47.49
ATOM   2931  CG  LEU B  75       3.393  54.251  10.164  1.00 47.49
ATOM   2932  CD1 LEU B  75       2.291  53.780  11.108  1.00 47.49
ATOM   2933  CD2 LEU B  75       3.557  55.765  10.240  1.00 47.49
ATOM   2934  N   ARG B  76       7.410  52.335   9.871  1.00 47.48
ATOM   2935  CA  ARG B  76       8.694  51.939  10.440  1.00 47.48
ATOM   2936  C   ARG B  76       9.832  52.209   9.462  1.00 47.48
ATOM   2937  CB  ARG B  76       8.677  50.459  10.828  1.00 47.48
ATOM   2938  O   ARG B  76      10.986  52.356   9.870  1.00 47.48
ATOM   2939  CG  ARG B  76       8.004  50.180  12.163  1.00 47.48
ATOM   2940  CD  ARG B  76       8.115  48.713  12.555  1.00 47.48
ATOM   2941  NE  ARG B  76       7.374  48.425  13.780  1.00 47.48
ATOM   2942  NH1 ARG B  76       7.792  46.153  13.744  1.00 47.48
ATOM   2943  NH2 ARG B  76       6.542  47.067  15.434  1.00 47.48
ATOM   2944  CZ  ARG B  76       7.238  47.216  14.316  1.00 47.48
ATOM   2945  N   ARG B  77       9.221  51.972   8.512  1.00 43.04
ATOM   2946  CA  ARG B  77      10.200  52.227   7.460  1.00 43.04
ATOM   2947  C   ARG B  77      10.736  53.652   7.544  1.00 43.04
ATOM   2948  CB  ARG B  77       9.585  51.978   6.081  1.00 43.04
ATOM   2949  O   ARG B  77      11.823  53.943   7.040  1.00 43.04
ATOM   2950  CG  ARG B  77       9.768  50.557   5.573  1.00 43.04
ATOM   2951  CD  ARG B  77       9.267  50.400   4.144  1.00 43.04
ATOM   2952  NE  ARG B  77       8.838  49.032   3.870  1.00 43.04
ATOM   2953  NH1 ARG B  77       7.955  49.505   1.788  1.00 43.04
ATOM   2954  NH2 ARG B  77       7.878  47.368   2.611  1.00 43.04
ATOM   2955  CZ  ARG B  77       8.225  48.638   2.757  1.00 43.04
ATOM   2956  N   LEU B  78      10.234  53.905   7.933  1.00 39.75
ATOM   2957  CA  LEU B  78      10.997  55.147   7.971  1.00 39.75
ATOM   2958  C   LEU B  78      12.363  54.927   8.613  1.00 39.75
ATOM   2959  CB  LEU B  78      10.227  56.225   8.740  1.00 39.75
ATOM   2960  O   LEU B  78      12.452  54.618   9.803  1.00 39.75
ATOM   2961  CG  LEU B  78       9.119  56.945   7.970  1.00 39.75
ATOM   2962  CD1 LEU B  78       8.026  57.411   8.927  1.00 39.75
ATOM   2963  CD2 LEU B  78       9.689  58.124   7.188  1.00 39.75
ATOM   2964  N   GLY B  79      12.459  54.357   7.960  1.00 39.49
ATOM   2965  CA  GLY B  79      13.875  54.173   8.237  1.00 39.49
ATOM   2966  C   GLY B  79      14.303  52.718   8.216  1.00 39.49
ATOM   2967  O   GLY B  79      15.489  52.413   8.356  1.00 39.49
ATOM   2968  N   THR B  80      13.229  52.222   7.462  1.00 44.98
ATOM   2969  CA  THR B  80      13.635  50.821   7.500  1.00 44.98
ATOM   2970  C   THR B  80      13.165  50.087   6.247  1.00 44.98
ATOM   2971  CB  THR B  80      13.082  50.113   8.751  1.00 44.98
ATOM   2972  O   THR B  80      12.146  50.450   5.655  1.00 44.98
ATOM   2973  CG2 THR B  80      14.166  49.941   9.810  1.00 44.98
ATOM   2974  OG1 THR B  80      12.013  50.893   9.300  1.00 44.98
ATOM   2975  N   PRO B  81      13.509  49.830   5.614  1.00 46.91
ATOM   2976  CA  PRO B  81      13.174  49.042   4.425  1.00 46.91
ATOM   2977  C   PRO B  81      11.915  48.198   4.612  1.00 46.91
ATOM   2978  CB  PRO B  81      14.405  48.152   4.235  1.00 46.91
ATOM   2979  O   PRO B  81      11.584  47.818   5.738  1.00 46.91
ATOM   2980  CG  PRO B  81      15.313  48.508   5.367  1.00 46.91
ATOM   2981  CD  PRO B  81      14.629  49.535   6.223  1.00 46.91
ATOM   2982  N   ALA B  82      11.074  48.338   3.724  1.00 50.08
ATOM   2983  CA  ALA B  82       9.866  47.527   3.597  1.00 50.08
ATOM   2984  C   ALA B  82      10.096  46.113   4.122  1.00 50.08
ATOM   2985  CB  ALA B  82       9.405  47.483   2.142  1.00 50.08
ATOM   2986  O   ALA B  82      11.137  45.508   3.858  1.00 50.08
ATOM   2987  N   GLU B  83       9.434  45.922   4.699  1.00 58.19
ATOM   2988  CA  GLU B  83       9.480  44.607   5.331  1.00 58.19
ATOM   2989  C   GLU B  83       9.041  43.513   4.361  1.00 58.19
ATOM   2990  CB  GLU B  83       8.602  44.582   6.585  1.00 58.19
ATOM   2991  O   GLU B  83       8.069  43.685   3.623  1.00 58.19
ATOM   2992  CG  GLU B  83       9.389  44.577   7.887  1.00 58.19
ATOM   2993  CD  GLU B  83       8.505  44.634   9.123  1.00 58.19
ATOM   2994  OE1 GLU B  83       9.042  44.650  10.253  1.00 58.19
ATOM   2995  OE2 GLU B  83       7.264  44.662   8.959  1.00 58.19
ATOM   2996  N   THR B  84       9.708  42.950   4.122  1.00 56.82
ATOM   2997  CA  THR B  84       9.383  41.773   3.324  1.00 56.82
ATOM   2998  C   THR B  84       8.871  40.642   4.211  1.00 56.82
ATOM   2999  CB  THR B  84      10.604  41.286   2.522  1.00 56.82
ATOM   3000  O   THR B  84       9.533  40.254   5.176  1.00 56.82
ATOM   3001  CG2 THR B  84      10.758  42.072   1.224  1.00 56.82
ATOM   3002  OG1 THR B  84      11.786  41.456   3.313  1.00 56.82
ATOM   3003  N   VAL B  85       7.515  40.452   4.043  1.00 63.17
ATOM   3004  CA  VAL B  85       6.941  39.377   4.847  1.00 63.17
ATOM   3005  C   VAL B  85       6.523  38.221   3.941  1.00 63.17
ATOM   3006  CB  VAL B  85       5.733  39.870   5.674  1.00 63.17
ATOM   3007  O   VAL B  85       5.825  38.426   2.945  1.00 63.17
ATOM   3008  CG1 VAL B  85       5.213  38.760   6.585  1.00 63.17
ATOM   3009  CG2 VAL B  85       6.115  41.102   6.493  1.00 63.17
ATOM   3010  N   PRO B  86       7.123  37.176   4.026  1.00 66.72
ATOM   3011  CA  PRO B  86       6.639  36.058   3.212  1.00 66.72
ATOM   3012  C   PRO B  86       5.186  35.697   3.511  1.00 66.72
ATOM   3013  CB  PRO B  86       7.577  34.911   3.596  1.00 66.72
ATOM   3014  O   PRO B  86       4.793  35.615   4.678  1.00 66.72
ATOM   3015  CG  PRO B  86       8.328  35.413   4.787  1.00 66.72
ATOM   3016  CD  PRO B  86       8.021  36.872   4.963  1.00 66.72
ATOM   3017  N   HIS B  87       4.450  35.693   2.551  1.00 71.67
ATOM   3018  CA  HIS B  87       3.038  35.353   2.691  1.00 71.67
ATOM   3019  C   HIS B  87       2.772  33.917   2.255  1.00 71.67
ATOM   3020  CB  HIS B  87       2.172  36.318   1.880  1.00 71.67
ATOM   3021  O   HIS B  87       3.235  33.489   1.195  1.00 71.67
ATOM   3022  CG  HIS B  87       2.049  37.676   2.494  1.00 71.67
ATOM   3023  CD2 HIS B  87       2.670  38.843   2.201  1.00 71.67
ATOM   3024  ND1 HIS B  87       1.203  37.942   3.549  1.00 71.67
ATOM   3025  CE1 HIS B  87       1.309  39.219   3.879  1.00 71.67
ATOM   3026  NE2 HIS B  87       2.192  39.788   3.076  1.00 71.67
ATOM   3027  N   ALA B  88       2.133  33.329   3.076  1.00 82.93
ATOM   3028  CA  ALA B  88       1.656  32.002   2.695  1.00 82.93
ATOM   3029  C   ALA B  88       0.507  32.098   1.695  1.00 82.93
ATOM   3030  CB  ALA B  88       1.218  31.219   3.930  1.00 82.93
ATOM   3031  O   ALA B  88      -0.350  32.978   1.807  1.00 82.93
ATOM   3032  N   SER B  89       0.627  31.322   0.658  1.00 85.63
ATOM   3033  CA  SER B  89      -0.438  31.280  -0.338  1.00 85.63
ATOM   3034  C   SER B  89      -0.668  29.860  -0.843  1.00 85.63
ATOM   3035  CB  SER B  89      -0.109  32.201  -1.514  1.00 85.63
ATOM   3036  O   SER B  89       0.227  29.015  -0.766  1.00 85.63
ATOM   3037  OG  SER B  89       1.008  31.713  -2.237  1.00 85.63
ATOM   3038  N   PHE B  90      -1.832  29.508  -1.246  1.00 86.16
ATOM   3039  CA  PHE B  90      -2.221  28.207  -1.778  1.00 86.16
ATOM   3040  C   PHE B  90      -3.110  28.368  -3.005  1.00 86.16
ATOM   3041  CB  PHE B  90      -2.945  27.382  -0.710  1.00 86.16
ATOM   3042  O   PHE B  90      -4.202  28.932  -2.917  1.00 86.16
ATOM   3043  CG  PHE B  90      -3.270  25.979  -1.144  1.00 86.16
ATOM   3044  CD1 PHE B  90      -4.415  25.341  -0.682  1.00 86.16
ATOM   3045  CD2 PHE B  90      -2.430  25.296  -2.015  1.00 86.16
ATOM   3046  CE1 PHE B  90      -4.719  24.042  -1.082  1.00 86.16
ATOM   3047  CE2 PHE B  90      -2.727  23.998  -2.419  1.00 86.16
ATOM   3048  CZ  PHE B  90      -3.872  23.372  -1.951  1.00 86.16
ATOM   3049  N   ASP B  91      -2.660  27.788  -4.064  1.00 84.51
ATOM   3050  CA  ASP B  91      -3.441  27.955  -5.286  1.00 84.51
ATOM   3051  C   ASP B  91      -4.093  26.639  -5.705  1.00 84.51
ATOM   3052  CB  ASP B  91      -2.561  28.490  -6.417  1.00 84.51
ATOM   3053  O   ASP B  91      -4.695  26.551  -6.777  1.00 84.51
ATOM   3054  CG  ASP B  91      -1.422  27.552  -6.775  1.00 84.51
ATOM   3055  OD1 ASP B  91      -0.552  27.932  -7.589  1.00 84.51
ATOM   3056  OD2 ASP B  91      -1.394  26.422  -6.241  1.00 84.51
ATOM   3057  N   GLY B  92      -3.964  25.731  -4.878  1.00 82.97
ATOM   3058  CA  GLY B  92      -4.541  24.430  -5.174  1.00 82.97
ATOM   3059  C   GLY B  92      -3.524  23.428  -5.687  1.00 82.97
ATOM   3060  O   GLY B  92      -3.758  22.219  -5.639  1.00 82.97
ATOM   3061  N   GLU B  93      -2.506  23.922  -6.190  1.00 86.63
ATOM   3062  CA  GLU B  93      -1.451  23.052  -6.701  1.00 86.63
ATOM   3063  C   GLU B  93      -0.176  23.187  -5.875  1.00 86.63
ATOM   3064  CB  GLU B  93      -1.162  23.366  -8.171  1.00 86.63
ATOM   3065  O   GLU B  93       0.456  22.186  -5.530  1.00 86.63
ATOM   3066  CG  GLU B  93      -2.269  22.935  -9.122  1.00 86.63
ATOM   3067  CD  GLU B  93      -1.913  23.132 -10.587  1.00 86.63
ATOM   3068  OE1 GLU B  93      -2.695  22.702 -11.465  1.00 86.63
ATOM   3069  OE2 GLU B  93      -0.843  23.721 -10.859  1.00 86.63
ATOM   3070  N   ILE B  94       0.190  24.314  -5.548  1.00 87.21
ATOM   3071  CA  ILE B  94       1.407  24.585  -4.791  1.00 87.21
ATOM   3072  C   ILE B  94       1.056  25.310  -3.493  1.00 87.21
ATOM   3073  CB  ILE B  94       2.412  25.420  -5.616  1.00 87.21
ATOM   3074  O   ILE B  94       0.381  26.341  -3.513  1.00 87.21
ATOM   3075  CG1 ILE B  94       2.763  24.696  -6.921  1.00 87.21
ATOM   3076  CG2 ILE B  94       3.671  25.714  -4.796  1.00 87.21
ATOM   3077  CD1 ILE B  94       3.601  25.527  -7.883  1.00 87.21
ATOM   3078  N   LEU B  95       1.423  24.768  -2.391  1.00 89.08
ATOM   3079  CA  LEU B  95       1.351  25.441  -1.098  1.00 89.08
ATOM   3080  C   LEU B  95       2.658  26.164  -0.788  1.00 89.08
ATOM   3081  CB  LEU B  95       1.036  24.435   0.012  1.00 89.08
ATOM   3082  O   LEU B  95       3.688  25.525  -0.565  1.00 89.08
ATOM   3083  CG  LEU B  95       1.019  24.984   1.440  1.00 89.08
ATOM   3084  CD1 LEU B  95      -0.067  26.044   1.588  1.00 89.08
ATOM   3085  CD2 LEU B  95       0.813  23.856   2.445  1.00 89.08
ATOM   3086  N   ARG B  96       2.642  27.528  -0.796  1.00 88.72
ATOM   3087  CA  ARG B  96       3.834  28.326  -0.531  1.00 88.72
ATOM   3088  C   ARG B  96       3.868  28.795   0.920  1.00 88.72
ATOM   3089  CB  ARG B  96       3.895  29.531  -1.473  1.00 88.72
ATOM   3090  O   ARG B  96       2.940  29.460   1.384  1.00 88.72
ATOM   3091  CG  ARG B  96       4.071  29.161  -2.937  1.00 88.72
ATOM   3092  CD  ARG B  96       4.148  30.394  -3.825  1.00 88.72
ATOM   3093  NE  ARG B  96       4.320  30.036  -5.230  1.00 88.72
ATOM   3094  NH1 ARG B  96       2.067  30.094  -5.735  1.00 88.72
ATOM   3095  NH2 ARG B  96       3.597  29.573  -7.360  1.00 88.72
ATOM   3096  CZ  ARG B  96       3.328  29.902  -6.105  1.00 88.72
ATOM   3097  N   LEU B  97       4.746  28.346   1.642  1.00 89.64
ATOM   3098  CA  LEU B  97       4.972  28.741   3.028  1.00 89.64
ATOM   3099  C   LEU B  97       6.259  29.549   3.160  1.00 89.64
ATOM   3100  CB  LEU B  97       5.035  27.508   3.934  1.00 89.64
ATOM   3101  O   LEU B  97       7.122  29.496   2.280  1.00 89.64
ATOM   3102  CG  LEU B  97       3.770  26.651   4.001  1.00 89.64
ATOM   3103  CD1 LEU B  97       4.037  25.374   4.791  1.00 89.64
ATOM   3104  CD2 LEU B  97       2.622  27.440   4.622  1.00 89.64
ATOM   3105  N   PRO B  98       6.340  30.419   4.208  1.00 87.85
ATOM   3106  CA  PRO B  98       7.574  31.189   4.382  1.00 87.85
ATOM   3107  C   PRO B  98       8.819  30.305   4.427  1.00 87.85
ATOM   3108  CB  PRO B  98       7.360  31.900   5.721  1.00 87.85
ATOM   3109  O   PRO B  98       8.792  29.225   5.023  1.00 87.85
ATOM   3110  CG  PRO B  98       5.877  31.947   5.896  1.00 87.85
ATOM   3111  CD  PRO B  98       5.282  30.725   5.257  1.00 87.85
ATOM   3112  N   GLU B  99       9.867  30.767   3.785  1.00 90.42
ATOM   3113  CA  GLU B  99      11.117  30.014   3.740  1.00 90.42
ATOM   3114  C   GLU B  99      11.686  29.807   5.141  1.00 90.42
ATOM   3115  CB  GLU B  99      12.143  30.727   2.855  1.00 90.42
ATOM   3116  O   GLU B  99      12.296  28.772   5.422  1.00 90.42
ATOM   3117  CG  GLU B  99      13.410  29.921   2.611  1.00 90.42
ATOM   3118  CD  GLU B  99      14.371  30.593   1.644  1.00 90.42
ATOM   3119  OE1 GLU B  99      15.413  29.987   1.303  1.00 90.42
ATOM   3120  OE2 GLU B  99      14.081  31.735   1.223  1.00 90.42
ATOM   3121  N   ARG B 100      11.465  30.762   5.911  1.00 90.28
ATOM   3122  CA  ARG B 100      11.918  30.752   7.298  1.00 90.28
ATOM   3123  C   ARG B 100      10.953  31.521   8.195  1.00 90.28
ATOM   3124  CB  ARG B 100      13.323  31.347   7.409  1.00 90.28
ATOM   3125  O   ARG B 100      10.437  32.570   7.805  1.00 90.28
ATOM   3126  CG  ARG B 100      13.992  31.103   8.753  1.00 90.28
ATOM   3127  CD  ARG B 100      15.427  31.609   8.769  1.00 90.28
ATOM   3128  NE  ARG B 100      16.044  31.439  10.081  1.00 90.28
ATOM   3129  NH1 ARG B 100      18.061  32.395   9.487  1.00 90.28
ATOM   3130  NH2 ARG B 100      17.742  31.614  11.618  1.00 90.28
ATOM   3131  CZ  ARG B 100      17.281  31.816  10.392  1.00 90.28
ATOM   3132  N   LEU B 101      10.616  30.936   9.345  1.00 88.83
ATOM   3133  CA  LEU B 101       9.775  31.624  10.318  1.00 88.83
ATOM   3134  C   LEU B 101      10.572  31.983  11.568  1.00 88.83
ATOM   3135  CB  LEU B 101       8.573  30.755  10.697  1.00 88.83
ATOM   3136  O   LEU B 101      11.224  31.122  12.162  1.00 88.83
ATOM   3137  CG  LEU B 101       7.427  30.704   9.685  1.00 88.83
ATOM   3138  CD1 LEU B 101       6.361  29.714  10.142  1.00 88.83
ATOM   3139  CD2 LEU B 101       6.826  32.091   9.487  1.00 88.83
ATOM   3140  N   SER B 102      10.713  33.356  11.897  1.00 89.14
ATOM   3141  CA  SER B 102      11.362  33.868  13.099  1.00 89.14
ATOM   3142  C   SER B 102      10.484  34.894  13.807  1.00 89.14
ATOM   3143  CB  SER B 102      12.714  34.494  12.754  1.00 89.14
ATOM   3144  O   SER B 102      10.981  35.720  14.576  1.00 89.14
ATOM   3145  OG  SER B 102      12.557  35.546  11.817  1.00 89.14
ATOM   3146  N   VAL B 103       9.217  34.708  13.689  1.00 86.21
ATOM   3147  CA  VAL B 103       8.291  35.743  14.135  1.00 86.21
ATOM   3148  C   VAL B 103       7.914  35.506  15.596  1.00 86.21
ATOM   3149  CB  VAL B 103       7.020  35.784  13.257  1.00 86.21
ATOM   3150  O   VAL B 103       7.503  36.434  16.296  1.00 86.21
ATOM   3151  CG1 VAL B 103       7.349  36.290  11.853  1.00 86.21
ATOM   3152  CG2 VAL B 103       6.373  34.402  13.191  1.00 86.21
ATOM   3153  N   LEU B 104       8.092  34.421  16.141  1.00 89.34
ATOM   3154  CA  LEU B 104       7.748  34.090  17.520  1.00 89.34
ATOM   3155  C   LEU B 104       9.004  33.857  18.352  1.00 89.34
ATOM   3156  CB  LEU B 104       6.854  32.848  17.565  1.00 89.34
ATOM   3157  O   LEU B 104      10.076  33.590  17.805  1.00 89.34
ATOM   3158  CG  LEU B 104       5.521  32.945  16.821  1.00 89.34
ATOM   3159  CD1 LEU B 104       4.828  31.587  16.797  1.00 89.34
ATOM   3160  CD2 LEU B 104       4.624  33.997  17.464  1.00 89.34
ATOM   3161  N   PRO B 105       9.012  34.063  19.661  1.00 89.12
ATOM   3162  CA  PRO B 105      10.183  34.181  20.532  1.00 89.12
ATOM   3163  C   PRO B 105      10.859  32.838  20.797  1.00 89.12
ATOM   3164  CB  PRO B 105       9.604  34.766  21.823  1.00 89.12
ATOM   3165  O   PRO B 105      11.883  32.783  21.484  1.00 89.12
ATOM   3166  CG  PRO B 105       8.168  34.353  21.819  1.00 89.12
ATOM   3167  CD  PRO B 105       7.713  34.223  20.394  1.00 89.12
ATOM   3168  N   SER B 106      10.397  31.687  20.355  1.00 91.46
ATOM   3169  CA  SER B 106      11.046  30.395  20.551  1.00 91.46
ATOM   3170  C   SER B 106      11.012  29.560  19.275  1.00 91.46
ATOM   3171  CB  SER B 106      10.376  29.626  21.691  1.00 91.46
ATOM   3172  O   SER B 106      10.121  29.729  18.440  1.00 91.46
ATOM   3173  OG  SER B 106       9.112  29.129  21.288  1.00 91.46
ATOM   3174  N   ARG B 107      11.960  28.773  19.094  1.00 90.34
ATOM   3175  CA  ARG B 107      12.034  27.873  17.947  1.00 90.34
ATOM   3176  C   ARG B 107      10.827  26.943  17.903  1.00 90.34
ATOM   3177  CB  ARG B 107      13.326  27.054  17.989  1.00 90.34
ATOM   3178  O   ARG B 107      10.274  26.685  16.831  1.00 90.34
ATOM   3179  CG  ARG B 107      13.618  26.299  16.702  1.00 90.34
ATOM   3180  CD  ARG B 107      14.989  25.638  16.734  1.00 90.34
ATOM   3181  NE  ARG B 107      15.228  24.834  15.539  1.00 90.34
ATOM   3182  NH1 ARG B 107      17.471  25.365  15.380  1.00 90.34
ATOM   3183  NH2 ARG B 107      16.508  23.964  13.842  1.00 90.34
ATOM   3184  CZ  ARG B 107      16.402  24.723  14.923  1.00 90.34
ATOM   3185  N   GLN B 108      10.442  26.481  19.063  1.00 88.30
ATOM   3186  CA  GLN B 108       9.284  25.598  19.165  1.00 88.30
ATOM   3187  C   GLN B 108       8.022  26.285  18.652  1.00 88.30
ATOM   3188  CB  GLN B 108       9.082  25.142  20.611  1.00 88.30
ATOM   3189  O   GLN B 108       7.230  25.679  17.927  1.00 88.30
ATOM   3190  CG  GLN B 108       8.089  23.998  20.762  1.00 88.30
ATOM   3191  CD  GLN B 108       7.994  23.487  22.187  1.00 88.30
ATOM   3192  NE2 GLN B 108       7.097  22.534  22.417  1.00 88.30
ATOM   3193  OE1 GLN B 108       8.721  23.944  23.074  1.00 88.30
ATOM   3194  N   ALA B 109       7.872  27.487  19.027  1.00 91.41
ATOM   3195  CA  ALA B 109       6.698  28.242  18.597  1.00 91.41
ATOM   3196  C   ALA B 109       6.707  28.456  17.086  1.00 91.41
ATOM   3197  CB  ALA B 109       6.634  29.584  19.321  1.00 91.41
ATOM   3198  O   ALA B 109       5.668  28.341  16.430  1.00 91.41
ATOM   3199  N   ASN B 110       7.791  28.791  16.560  1.00 89.99
ATOM   3200  CA  ASN B 110       7.901  28.982  15.118  1.00 89.99
ATOM   3201  C   ASN B 110       7.666  27.678  14.360  1.00 89.99
ATOM   3202  CB  ASN B 110       9.268  29.567  14.756  1.00 89.99
ATOM   3203  O   ASN B 110       7.037  27.676  13.300  1.00 89.99
ATOM   3204  CG  ASN B 110       9.403  31.023  15.154  1.00 89.99
ATOM   3205  ND2 ASN B 110      10.415  31.327  15.958  1.00 89.99
ATOM   3206  OD1 ASN B 110       8.604  31.869  14.742  1.00 89.99
ATOM   3207  N   GLY B 111       8.177  26.501  14.889  1.00 89.92
ATOM   3208  CA  GLY B 111       7.856  25.199  14.326  1.00 89.92
ATOM   3209  C   GLY B 111       6.375  24.874  14.380  1.00 89.92
ATOM   3210  O   GLY B 111       5.808  24.370  13.408  1.00 89.92
ATOM   3211  N   ALA B 112       5.788  25.246  15.470  1.00 92.16
ATOM   3212  CA  ALA B 112       4.356  25.023  15.653  1.00 92.16
ATOM   3213  C   ALA B 112       3.541  25.850  14.663  1.00 92.16
ATOM   3214  CB  ALA B 112       3.945  25.355  17.085  1.00 92.16
ATOM   3215  O   ALA B 112       2.489  25.408  14.194  1.00 92.16
ATOM   3216  N   LEU B 113       4.015  27.017  14.442  1.00 91.04
ATOM   3217  CA  LEU B 113       3.323  27.871  13.483  1.00 91.04
ATOM   3218  C   LEU B 113       3.336  27.247  12.091  1.00 91.04
ATOM   3219  CB  LEU B 113       3.968  29.259  13.438  1.00 91.04
ATOM   3220  O   LEU B 113       2.324  27.270  11.386  1.00 91.04
ATOM   3221  CG  LEU B 113       3.293  30.291  12.533  1.00 91.04
ATOM   3222  CD1 LEU B 113       1.813  30.412  12.879  1.00 91.04
ATOM   3223  CD2 LEU B 113       3.988  31.643  12.654  1.00 91.04
ATOM   3224  N   PHE B 114       4.474  26.688  11.674  1.00 90.00
ATOM   3225  CA  PHE B 114       4.517  25.961  10.411  1.00 90.00
ATOM   3226  C   PHE B 114       3.497  24.828  10.403  1.00 90.00
ATOM   3227  CB  PHE B 114       5.921  25.405  10.156  1.00 90.00
ATOM   3228  O   PHE B 114       2.790  24.629   9.413  1.00 90.00
ATOM   3229  CG  PHE B 114       6.826  26.355   9.418  1.00 90.00
ATOM   3230  CD1 PHE B 114       6.449  26.882   8.189  1.00 90.00
ATOM   3231  CD2 PHE B 114       8.053  26.722   9.955  1.00 90.00
ATOM   3232  CE1 PHE B 114       7.284  27.762   7.504  1.00 90.00
ATOM   3233  CE2 PHE B 114       8.893  27.601   9.276  1.00 90.00
ATOM   3234  CZ  PHE B 114       8.507  28.119   8.051  1.00 90.00
ATOM   3235  N   LEU B 115       3.455  24.059  11.443  1.00 90.21
ATOM   3236  CA  LEU B 115       2.527  22.940  11.562  1.00 90.21
ATOM   3237  C   LEU B 115       1.085  23.412  11.412  1.00 90.21
ATOM   3238  CB  LEU B 115       2.708  22.235  12.909  1.00 90.21
ATOM   3239  O   LEU B 115       0.304  22.809  10.672  1.00 90.21
ATOM   3240  CG  LEU B 115       1.923  20.937  13.105  1.00 90.21
ATOM   3241  CD1 LEU B 115       2.729  19.952  13.946  1.00 90.21
ATOM   3242  CD2 LEU B 115       0.573  21.221  13.753  1.00 90.21
ATOM   3243  N   TRP B 116       0.790  24.505  12.098  1.00 91.71
ATOM   3244  CA  TRP B 116      -0.568  25.035  12.027  1.00 91.71
ATOM   3245  C   TRP B 116      -0.901  25.490  10.610  1.00 91.71
ATOM   3246  CB  TRP B 116      -0.743  26.200  13.005  1.00 91.71
ATOM   3247  O   TRP B 116      -1.985  25.202  10.097  1.00 91.71
ATOM   3248  CG  TRP B 116      -2.070  26.891  12.898  1.00 91.71
ATOM   3249  CD1 TRP B 116      -2.327  28.093  12.301  1.00 91.71
ATOM   3250  CD2 TRP B 116      -3.321  26.420  13.409  1.00 91.71
ATOM   3251  CE2 TRP B 116      -4.296  27.389  13.084  1.00 91.71
ATOM   3252  CE3 TRP B 116      -3.713  25.272  14.110  1.00 91.71
ATOM   3253  NE1 TRP B 116      -3.664  28.399  12.409  1.00 91.71
ATOM   3254  CH2 TRP B 116      -5.996  26.112  14.122  1.00 91.71
ATOM   3255  CZ2 TRP B 116      -5.640  27.244  13.437  1.00 91.71
ATOM   3256  CZ3 TRP B 116      -5.050  25.129  14.460  1.00 91.71
ATOM   3257  N   LEU B 117       0.049  26.205   9.998  1.00 89.36
ATOM   3258  CA  LEU B 117      -0.190  26.692   8.644  1.00 89.36
ATOM   3259  C   LEU B 117      -0.455  25.534   7.688  1.00 89.36
ATOM   3260  CB  LEU B 117       1.004  27.513   8.151  1.00 89.36
ATOM   3261  O   LEU B 117      -1.357  25.608   6.851  1.00 89.36
ATOM   3262  CG  LEU B 117       1.205  28.880   8.808  1.00 89.36
ATOM   3263  CD1 LEU B 117       2.526  29.495   8.359  1.00 89.36
ATOM   3264  CD2 LEU B 117       0.038  29.807   8.481  1.00 89.36
ATOM   3265  N   ALA B 118       0.304  24.475   7.795  1.00 90.76
ATOM   3266  CA  ALA B 118       0.111  23.297   6.953  1.00 90.76
ATOM   3267  C   ALA B 118      -1.243  22.646   7.223  1.00 90.76
ATOM   3268  CB  ALA B 118       1.236  22.290   7.180  1.00 90.76
ATOM   3269  O   ALA B 118      -1.962  22.285   6.288  1.00 90.76
ATOM   3270  N   ALA B 119      -1.633  22.500   8.447  1.00 91.99
ATOM   3271  CA  ALA B 119      -2.903  21.889   8.831  1.00 91.99
ATOM   3272  C   ALA B 119      -4.083  22.705   8.311  1.00 91.99
ATOM   3273  CB  ALA B 119      -2.987  21.746  10.349  1.00 91.99
ATOM   3274  O   ALA B 119      -5.027  22.151   7.743  1.00 91.99
ATOM   3275  N   CYS B 120      -3.943  23.985   8.540  1.00 89.63
ATOM   3276  CA  CYS B 120      -5.018  24.879   8.124  1.00 89.63
ATOM   3277  C   CYS B 120      -5.167  24.884   6.607  1.00 89.63
ATOM   3278  CB  CYS B 120      -4.758  26.299   8.624  1.00 89.63
ATOM   3279  O   CYS B 120      -6.282  24.966   6.089  1.00 89.63
ATOM   3280  SG  CYS B 120      -6.206  27.376   8.544  1.00 89.63
ATOM   3281  N   ALA B 121      -4.063  24.770   5.906  1.00 90.61
ATOM   3282  CA  ALA B 121      -4.075  24.779   4.446  1.00 90.61
ATOM   3283  C   ALA B 121      -4.821  23.566   3.897  1.00 90.61
ATOM   3284  CB  ALA B 121      -2.649  24.813   3.902  1.00 90.61
ATOM   3285  O   ALA B 121      -5.391  23.622   2.804  1.00 90.61
ATOM   3286  N   ALA B 122      -4.839  22.536   4.594  1.00 89.77
ATOM   3287  CA  ALA B 122      -5.523  21.319   4.164  1.00 89.77
ATOM   3288  C   ALA B 122      -7.031  21.537   4.078  1.00 89.77
ATOM   3289  CB  ALA B 122      -5.209  20.167   5.116  1.00 89.77
ATOM   3290  O   ALA B 122      -7.732  20.803   3.378  1.00 89.77
ATOM   3291  N   HIS B 123      -7.496  22.518   4.755  1.00 87.34
ATOM   3292  CA  HIS B 123      -8.929  22.784   4.819  1.00 87.34
ATOM   3293  C   HIS B 123      -9.272  24.114   4.156  1.00 87.34
ATOM   3294  CB  HIS B 123      -9.409  22.783   6.272  1.00 87.34
ATOM   3295  O   HIS B 123     -10.437  24.516   4.129  1.00 87.34
ATOM   3296  CG  HIS B 123      -9.236  21.466   6.960  1.00 87.34
ATOM   3297  CD2 HIS B 123      -8.352  21.066   7.903  1.00 87.34
ATOM   3298  ND1 HIS B 123     -10.036  20.376   6.692  1.00 87.34
ATOM   3299  CE1 HIS B 123      -9.650  19.360   7.445  1.00 87.34
ATOM   3300  NE2 HIS B 123      -8.630  19.752   8.189  1.00 87.34
ATOM   3301  N   GLY B 124      -8.347  24.842   3.718  1.00 75.93
ATOM   3302  CA  GLY B 124      -8.596  26.210   3.294  1.00 75.93
ATOM   3303  C   GLY B 124      -8.889  26.331   1.811  1.00 75.93
ATOM   3304  O   GLY B 124      -8.600  25.415   1.039  1.00 75.93
ATOM   3305  N   SER B 125      -9.342  27.291   1.614  1.00 62.06
ATOM   3306  CA  SER B 125      -9.711  27.668   0.253  1.00 62.06
ATOM   3307  C   SER B 125      -8.941  28.901  -0.208  1.00 62.06
ATOM   3308  CB  SER B 125     -11.215  27.930   0.158  1.00 62.06
ATOM   3309  O   SER B 125      -8.551  29.737   0.610  1.00 62.06
ATOM   3310  OG  SER B 125     -11.580  29.050   0.947  1.00 62.06
ATOM   3311  N   LEU B 126      -8.681  29.141  -1.075  1.00 56.04
ATOM   3312  CA  LEU B 126      -7.978  30.241  -1.726  1.00 56.04
ATOM   3313  C   LEU B 126      -8.799  31.525  -1.662  1.00 56.04
ATOM   3314  CB  LEU B 126      -7.669  29.891  -3.184  1.00 56.04
ATOM   3315  O   LEU B 126      -9.994  31.518  -1.966  1.00 56.04
ATOM   3316  CG  LEU B 126      -6.487  28.949  -3.419  1.00 56.04
ATOM   3317  CD1 LEU B 126      -6.771  28.028  -4.601  1.00 56.04
ATOM   3318  CD2 LEU B 126      -5.207  29.745  -3.650  1.00 56.04
ATOM   3319  N   ALA B 127      -8.640  32.356  -1.240  1.00 62.51
ATOM   3320  CA  ALA B 127      -9.264  33.676  -1.268  1.00 62.51
ATOM   3321  C   ALA B 127      -9.038  34.360  -2.614  1.00 62.51
ATOM   3322  CB  ALA B 127      -8.723  34.545  -0.136  1.00 62.51
ATOM   3323  O   ALA B 127      -8.024  34.125  -3.274  1.00 62.51
ATOM   3324  N   PRO B 128      -9.877  34.954  -3.042  1.00 62.63
ATOM   3325  CA  PRO B 128      -9.757  35.653  -4.324  1.00 62.63
ATOM   3326  C   PRO B 128      -8.566  36.607  -4.366  1.00 62.63
ATOM   3327  CB  PRO B 128     -11.076  36.421  -4.431  1.00 62.63
ATOM   3328  O   PRO B 128      -8.269  37.274  -3.371  1.00 62.63
ATOM   3329  CG  PRO B 128     -11.743  36.223  -3.108  1.00 62.63
ATOM   3330  CD  PRO B 128     -10.912  35.274  -2.293  1.00 62.63
ATOM   3331  N   ALA B 129      -8.210  36.649  -5.324  1.00 62.06
ATOM   3332  CA  ALA B 129      -6.993  37.438  -5.500  1.00 62.06
ATOM   3333  C   ALA B 129      -7.322  38.860  -5.945  1.00 62.06
ATOM   3334  CB  ALA B 129      -6.067  36.768  -6.513  1.00 62.06
ATOM   3335  O   ALA B 129      -6.557  39.792  -5.682  1.00 62.06
ATOM   3336  N   GLN B 130      -8.538  39.081  -6.328  1.00 67.15
ATOM   3337  CA  GLN B 130      -8.778  40.376  -6.958  1.00 67.15
ATOM   3338  C   GLN B 130     -10.000  41.063  -6.354  1.00 67.15
ATOM   3339  CB  GLN B 130      -8.959  40.214  -8.468  1.00 67.15
ATOM   3340  O   GLN B 130     -10.854  40.407  -5.754  1.00 67.15
ATOM   3341  CG  GLN B 130      -7.681  39.834  -9.203  1.00 67.15
ATOM   3342  CD  GLN B 130      -7.825  39.919 -10.711  1.00 67.15
ATOM   3343  NE2 GLN B 130      -6.742  39.634 -11.427  1.00 67.15
ATOM   3344  OE1 GLN B 130      -8.900  40.238 -11.229  1.00 67.15
ATOM   3345  N   GLY B 131      -9.904  42.286  -6.439  1.00 76.21
ATOM   3346  CA  GLY B 131     -11.047  43.072  -6.001  1.00 76.21
ATOM   3347  C   GLY B 131     -10.683  44.139  -4.986  1.00 76.21
ATOM   3348  O   GLY B 131      -9.506  44.466  -4.816  1.00 76.21
ATOM   3349  N   ASP B 132     -11.641  44.805  -4.518  1.00 89.08
ATOM   3350  CA  ASP B 132     -11.514  45.833  -3.489  1.00 89.08
ATOM   3351  C   ASP B 132     -10.701  45.322  -2.301  1.00 89.08
ATOM   3352  CB  ASP B 132     -12.894  46.298  -3.020  1.00 89.08
ATOM   3353  O   ASP B 132     -10.950  44.225  -1.797  1.00 89.08
ATOM   3354  CG  ASP B 132     -12.827  47.432  -2.013  1.00 89.08
ATOM   3355  OD1 ASP B 132     -12.711  48.607  -2.424  1.00 89.08
ATOM   3356  OD2 ASP B 132     -12.889  47.149  -0.797  1.00 89.08
ATOM   3357  N   PRO B 133      -9.576  46.078  -1.891  1.00 90.19
ATOM   3358  CA  PRO B 133      -8.665  45.631  -0.835  1.00 90.19
ATOM   3359  C   PRO B 133      -9.381  45.354   0.485  1.00 90.19
ATOM   3360  CB  PRO B 133      -7.690  46.802  -0.691  1.00 90.19
ATOM   3361  O   PRO B 133      -9.011  44.426   1.209  1.00 90.19
ATOM   3362  CG  PRO B 133      -8.381  47.957  -1.341  1.00 90.19
ATOM   3363  CD  PRO B 133      -9.330  47.424  -2.375  1.00 90.19
ATOM   3364  N   LEU B 134     -10.375  46.194   0.862  1.00 91.58
ATOM   3365  CA  LEU B 134     -11.135  45.967   2.087  1.00 91.58
ATOM   3366  C   LEU B 134     -11.970  44.696   1.980  1.00 91.58
ATOM   3367  CB  LEU B 134     -12.041  47.164   2.385  1.00 91.58
ATOM   3368  O   LEU B 134     -12.031  43.906   2.926  1.00 91.58
ATOM   3369  CG  LEU B 134     -12.937  47.045   3.619  1.00 91.58
ATOM   3370  CD1 LEU B 134     -12.095  46.775   4.861  1.00 91.58
ATOM   3371  CD2 LEU B 134     -13.773  48.308   3.797  1.00 91.58
ATOM   3372  N   PHE B 135     -12.621  44.585   0.873  1.00 90.98
ATOM   3373  CA  PHE B 135     -13.388  43.371   0.614  1.00 90.98
ATOM   3374  C   PHE B 135     -12.504  42.136   0.739  1.00 90.98
ATOM   3375  CB  PHE B 135     -14.023  43.423  -0.779  1.00 90.98
ATOM   3376  O   PHE B 135     -12.881  41.161   1.394  1.00 90.98
ATOM   3377  CG  PHE B 135     -14.740  42.158  -1.167  1.00 90.98
ATOM   3378  CD1 PHE B 135     -14.104  41.188  -1.932  1.00 90.98
ATOM   3379  CD2 PHE B 135     -16.051  41.938  -0.765  1.00 90.98
ATOM   3380  CE1 PHE B 135     -14.765  40.016  -2.292  1.00 90.98
ATOM   3381  CE2 PHE B 135     -16.718  40.769  -1.121  1.00 90.98
ATOM   3382  CZ  PHE B 135     -16.074  39.810  -1.885  1.00 90.98
ATOM   3383  N   ARG B 136     -11.300  42.201   0.174  1.00 88.43
ATOM   3384  CA  ARG B 136     -10.365  41.081   0.201  1.00 88.43
ATOM   3385  C   ARG B 136      -9.951  40.748   1.631  1.00 88.43
ATOM   3386  CB  ARG B 136      -9.127  41.394  -0.642  1.00 88.43
ATOM   3387  O   ARG B 136      -9.861  39.574   1.998  1.00 88.43
ATOM   3388  CG  ARG B 136      -9.369  41.319  -2.142  1.00 88.43
ATOM   3389  CD  ARG B 136      -8.084  41.530  -2.931  1.00 88.43
ATOM   3390  NE  ARG B 136      -7.082  40.518  -2.609  1.00 88.43
ATOM   3391  NH1 ARG B 136      -5.395  41.498  -3.846  1.00 88.43
ATOM   3392  NH2 ARG B 136      -4.998  39.556  -2.696  1.00 88.43
ATOM   3393  CZ  ARG B 136      -5.827  40.526  -3.051  1.00 88.43
ATOM   3394  N   ASP B 137      -9.690  41.743   2.422  1.00 90.68
ATOM   3395  CA  ASP B 137      -9.287  41.527   3.809  1.00 90.68
ATOM   3396  C   ASP B 137     -10.395  40.836   4.600  1.00 90.68
ATOM   3397  CB  ASP B 137      -8.915  42.854   4.473  1.00 90.68
ATOM   3398  O   ASP B 137     -10.129  39.915   5.376  1.00 90.68
ATOM   3399  CG  ASP B 137      -7.487  43.282   4.185  1.00 90.68
ATOM   3400  OD1 ASP B 137      -7.108  44.419   4.537  1.00 90.68
ATOM   3401  OD2 ASP B 137      -6.734  42.475   3.597  1.00 90.68
ATOM   3402  N   LEU B 138     -11.645  41.276   4.424  1.00 92.21
ATOM   3403  CA  LEU B 138     -12.760  40.689   5.159  1.00 92.21
ATOM   3404  C   LEU B 138     -13.002  39.248   4.720  1.00 92.21
ATOM   3405  CB  LEU B 138     -14.032  41.517   4.956  1.00 92.21
ATOM   3406  O   LEU B 138     -13.302  38.385   5.548  1.00 92.21
ATOM   3407  CG  LEU B 138     -14.029  42.922   5.560  1.00 92.21
ATOM   3408  CD1 LEU B 138     -15.386  43.589   5.356  1.00 92.21
ATOM   3409  CD2 LEU B 138     -13.671  42.867   7.041  1.00 92.21
ATOM   3410  N   VAL B 139     -12.909  39.009   3.382  1.00 90.37
ATOM   3411  CA  VAL B 139     -13.068  37.655   2.862  1.00 90.37
ATOM   3412  C   VAL B 139     -11.968  36.754   3.419  1.00 90.37
ATOM   3413  CB  VAL B 139     -13.044  37.633   1.317  1.00 90.37
ATOM   3414  O   VAL B 139     -12.223  35.605   3.784  1.00 90.37
ATOM   3415  CG1 VAL B 139     -12.953  36.199   0.798  1.00 90.37
ATOM   3416  CG2 VAL B 139     -14.281  38.331   0.755  1.00 90.37
ATOM   3417  N   ARG B 140     -10.762  37.286   3.460  1.00 87.79
ATOM   3418  CA  ARG B 140      -9.636  36.538   4.010  1.00 87.79
ATOM   3419  C   ARG B 140      -9.876  36.185   5.474  1.00 87.79
ATOM   3420  CB  ARG B 140      -8.339  37.337   3.869  1.00 87.79
ATOM   3421  O   ARG B 140      -9.591  35.065   5.903  1.00 87.79
ATOM   3422  CG  ARG B 140      -7.082  36.523   4.135  1.00 87.79
ATOM   3423  CD  ARG B 140      -5.820  37.343   3.905  1.00 87.79
ATOM   3424  NE  ARG B 140      -5.305  37.172   2.550  1.00 87.79
ATOM   3425  NH1 ARG B 140      -3.601  38.714   2.780  1.00 87.79
ATOM   3426  NH2 ARG B 140      -3.878  37.593   0.800  1.00 87.79
ATOM   3427  CZ  ARG B 140      -4.263  37.827   2.047  1.00 87.79
ATOM   3428  N   LEU B 141     -10.356  37.092   6.230  1.00 90.91
ATOM   3429  CA  LEU B 141     -10.648  36.839   7.637  1.00 90.91
ATOM   3430  C   LEU B 141     -11.744  35.788   7.784  1.00 90.91
ATOM   3431  CB  LEU B 141     -11.069  38.133   8.339  1.00 90.91
ATOM   3432  O   LEU B 141     -11.660  34.915   8.651  1.00 90.91
ATOM   3433  CG  LEU B 141      -9.956  39.144   8.619  1.00 90.91
ATOM   3434  CD1 LEU B 141     -10.544  40.439   9.170  1.00 90.91
ATOM   3435  CD2 LEU B 141      -8.934  38.560   9.588  1.00 90.91
ATOM   3436  N   GLY B 142     -12.788  35.863   6.942  1.00 91.48
ATOM   3437  CA  GLY B 142     -13.826  34.844   6.944  1.00 91.48
ATOM   3438  C   GLY B 142     -13.305  33.461   6.599  1.00 91.48
ATOM   3439  O   GLY B 142     -13.675  32.475   7.240  1.00 91.48
ATOM   3440  N   ALA B 143     -12.491  33.430   5.556  1.00 90.55
ATOM   3441  CA  ALA B 143     -11.898  32.161   5.144  1.00 90.55
ATOM   3442  C   ALA B 143     -11.017  31.583   6.247  1.00 90.55
ATOM   3443  CB  ALA B 143     -11.089  32.344   3.862  1.00 90.55
ATOM   3444  O   ALA B 143     -11.014  30.371   6.478  1.00 90.55
ATOM   3445  N   ALA B 144     -10.304  32.494   6.909  1.00 90.58
ATOM   3446  CA  ALA B 144      -9.443  32.057   8.005  1.00 90.58
ATOM   3447  C   ALA B 144     -10.265  31.464   9.146  1.00 90.58
ATOM   3448  CB  ALA B 144      -8.596  33.222   8.514  1.00 90.58
ATOM   3449  O   ALA B 144      -9.911  30.419   9.697  1.00 90.58
ATOM   3450  N   GLN B 145     -11.345  32.117   9.466  1.00 91.78
ATOM   3451  CA  GLN B 145     -12.216  31.622  10.526  1.00 91.78
ATOM   3452  C   GLN B 145     -12.769  30.241  10.185  1.00 91.78
ATOM   3453  CB  GLN B 145     -13.364  32.600  10.779  1.00 91.78
ATOM   3454  O   GLN B 145     -12.769  29.340  11.026  1.00 91.78
ATOM   3455  CG  GLN B 145     -14.271  32.198  11.935  1.00 91.78
ATOM   3456  CD  GLN B 145     -15.408  33.178  12.157  1.00 91.78
ATOM   3457  NE2 GLN B 145     -15.870  33.278  13.398  1.00 91.78
ATOM   3458  OE1 GLN B 145     -15.867  33.839  11.220  1.00 91.78
ATOM   3459  N   ARG B 146     -13.222  30.093   8.987  1.00 91.65
ATOM   3460  CA  ARG B 146     -13.767  28.813   8.547  1.00 91.65
ATOM   3461  C   ARG B 146     -12.694  27.729   8.555  1.00 91.65
ATOM   3462  CB  ARG B 146     -14.374  28.939   7.148  1.00 91.65
ATOM   3463  O   ARG B 146     -12.955  26.593   8.956  1.00 91.65
ATOM   3464  CG  ARG B 146     -15.682  29.712   7.111  1.00 91.65
ATOM   3465  CD  ARG B 146     -16.382  29.575   5.766  1.00 91.65
ATOM   3466  NE  ARG B 146     -15.603  30.179   4.689  1.00 91.65
ATOM   3467  NH1 ARG B 146     -16.847  32.124   4.601  1.00 91.65
ATOM   3468  NH2 ARG B 146     -15.069  31.829   3.184  1.00 91.65
ATOM   3469  CZ  ARG B 146     -15.841  31.376   4.160  1.00 91.65
ATOM   3470  N   ALA B 147     -11.505  28.070   8.065  1.00 91.53
ATOM   3471  CA  ALA B 147     -10.400  27.117   8.018  1.00 91.53
ATOM   3472  C   ALA B 147      -9.998  26.674   9.422  1.00 91.53
ATOM   3473  CB  ALA B 147      -9.203  27.725   7.292  1.00 91.53
ATOM   3474  O   ALA B 147      -9.722  25.494   9.652  1.00 91.53
ATOM   3475  N   VAL B 148      -9.983  27.598  10.418  1.00 93.02
ATOM   3476  CA  VAL B 148      -9.634  27.286  11.800  1.00 93.02
ATOM   3477  C   VAL B 148     -10.667  26.329  12.391  1.00 93.02
ATOM   3478  CB  VAL B 148      -9.537  28.564  12.663  1.00 93.02
ATOM   3479  O   VAL B 148     -10.309  25.308  12.982  1.00 93.02
ATOM   3480  CG1 VAL B 148      -9.470  28.210  14.147  1.00 93.02
ATOM   3481  CG2 VAL B 148      -8.321  29.393  12.253  1.00 93.02
ATOM   3482  N   GLU B 149     -11.895  26.676  12.138  1.00 93.51
ATOM   3483  CA  GLU B 149     -12.964  25.833  12.665  1.00 93.51
ATOM   3484  C   GLU B 149     -12.892  24.423  12.085  1.00 93.51
ATOM   3485  CB  GLU B 149     -14.332  26.453  12.370  1.00 93.51
ATOM   3486  O   GLU B 149     -12.990  23.439  12.820  1.00 93.51
ATOM   3487  CG  GLU B 149     -14.645  27.681  13.213  1.00 93.51
ATOM   3488  CD  GLU B 149     -15.919  28.394  12.786  1.00 93.51
ATOM   3489  OE1 GLU B 149     -16.262  29.437  13.388  1.00 93.51
ATOM   3490  OE2 GLU B 149     -16.579  27.904  11.843  1.00 93.51
ATOM   3491  N   ALA B 150     -12.722  24.326  10.803  1.00 93.53
ATOM   3492  CA  ALA B 150     -12.653  23.031  10.131  1.00 93.53
ATOM   3493  C   ALA B 150     -11.445  22.229  10.608  1.00 93.53
ATOM   3494  CB  ALA B 150     -12.598  23.219   8.617  1.00 93.53
ATOM   3495  O   ALA B 150     -11.539  21.018  10.818  1.00 93.53
ATOM   3496  N   THR B 151     -10.318  22.942  10.778  1.00 93.58
ATOM   3497  CA  THR B 151      -9.091  22.288  11.219  1.00 93.58
ATOM   3498  C   THR B 151      -9.250  21.734  12.632  1.00 93.58
ATOM   3499  CB  THR B 151      -7.895  23.258  11.176  1.00 93.58
ATOM   3500  O   THR B 151      -8.881  20.589  12.900  1.00 93.58
ATOM   3501  CG2 THR B 151      -6.611  22.567  11.622  1.00 93.58
ATOM   3502  OG1 THR B 151      -7.726  23.739   9.837  1.00 93.58
ATOM   3503  N   LEU B 152      -9.856  22.533  13.523  1.00 93.44
ATOM   3504  CA  LEU B 152      -9.987  22.136  14.921  1.00 93.44
ATOM   3505  C   LEU B 152     -11.038  21.042  15.078  1.00 93.44
ATOM   3506  CB  LEU B 152     -10.355  23.342  15.789  1.00 93.44
ATOM   3507  O   LEU B 152     -10.975  20.246  16.018  1.00 93.44
ATOM   3508  CG  LEU B 152      -9.294  24.437  15.913  1.00 93.44
ATOM   3509  CD1 LEU B 152      -9.803  25.570  16.797  1.00 93.44
ATOM   3510  CD2 LEU B 152      -7.995  23.862  16.467  1.00 93.44
ATOM   3511  N   GLN B 153     -12.006  20.973  14.152  1.00 92.71
ATOM   3512  CA  GLN B 153     -12.967  19.875  14.147  1.00 92.71
ATOM   3513  C   GLN B 153     -12.309  18.570  13.708  1.00 92.71
ATOM   3514  CB  GLN B 153     -14.150  20.200  13.233  1.00 92.71
ATOM   3515  O   GLN B 153     -12.563  17.514  14.292  1.00 92.71
ATOM   3516  CG  GLN B 153     -15.293  19.199  13.328  1.00 92.71
ATOM   3517  CD  GLN B 153     -16.498  19.605  12.500  1.00 92.71
ATOM   3518  NE2 GLN B 153     -17.549  18.792  12.544  1.00 92.71
ATOM   3519  OE1 GLN B 153     -16.486  20.640  11.827  1.00 92.71
ATOM   3520  N   ASP B 154     -11.478  18.650  12.749  1.00 91.81
ATOM   3521  CA  ASP B 154     -10.822  17.479  12.176  1.00 91.81
ATOM   3522  C   ASP B 154      -9.664  17.012  13.055  1.00 91.81
ATOM   3523  CB  ASP B 154     -10.320  17.784  10.763  1.00 91.81
ATOM   3524  O   ASP B 154      -9.418  15.811  13.180  1.00 91.81
ATOM   3525  CG  ASP B 154      -9.988  16.532   9.969  1.00 91.81
ATOM   3526  OD1 ASP B 154      -9.045  16.563   9.149  1.00 91.81
ATOM   3527  OD2 ASP B 154     -10.677  15.508  10.163  1.00 91.81
ATOM   3528  N   ALA B 155      -8.974  17.937  13.658  1.00 93.49
ATOM   3529  CA  ALA B 155      -7.818  17.665  14.509  1.00 93.49
ATOM   3530  C   ALA B 155      -7.939  18.389  15.846  1.00 93.49
ATOM   3531  CB  ALA B 155      -6.528  18.073  13.801  1.00 93.49
ATOM   3532  O   ALA B 155      -7.295  19.419  16.062  1.00 93.49
ATOM   3533  N   PRO B 156      -8.830  17.813  16.731  1.00 92.82
ATOM   3534  CA  PRO B 156      -9.130  18.480  18.000  1.00 92.82
ATOM   3535  C   PRO B 156      -7.896  18.652  18.882  1.00 92.82
ATOM   3536  CB  PRO B 156     -10.146  17.543  18.659  1.00 92.82
ATOM   3537  O   PRO B 156      -7.858  19.548  19.730  1.00 92.82
ATOM   3538  CG  PRO B 156     -10.008  16.251  17.922  1.00 92.82
ATOM   3539  CD  PRO B 156      -9.464  16.539  16.552  1.00 92.82
ATOM   3540  N   GLY B 157      -6.916  17.849  18.649  1.00 90.47
ATOM   3541  CA  GLY B 157      -5.691  17.941  19.429  1.00 90.47
ATOM   3542  C   GLY B 157      -4.932  19.233  19.196  1.00 90.47
ATOM   3543  O   GLY B 157      -4.021  19.569  19.955  1.00 90.47
ATOM   3544  N   LEU B 158      -5.243  19.929  18.158  1.00 92.42
ATOM   3545  CA  LEU B 158      -4.535  21.156  17.811  1.00 92.42
ATOM   3546  C   LEU B 158      -5.155  22.359  18.514  1.00 92.42
ATOM   3547  CB  LEU B 158      -4.548  21.372  16.296  1.00 92.42
ATOM   3548  O   LEU B 158      -4.662  23.482  18.382  1.00 92.42
ATOM   3549  CG  LEU B 158      -3.729  20.386  15.462  1.00 92.42
ATOM   3550  CD1 LEU B 158      -3.796  20.757  13.985  1.00 92.42
ATOM   3551  CD2 LEU B 158      -2.283  20.350  15.945  1.00 92.42
ATOM   3552  N   THR B 159      -6.246  22.189  19.266  1.00 93.43
ATOM   3553  CA  THR B 159      -6.949  23.287  19.918  1.00 93.43
ATOM   3554  C   THR B 159      -6.021  24.033  20.873  1.00 93.43
ATOM   3555  CB  THR B 159      -8.183  22.782  20.688  1.00 93.43
ATOM   3556  O   THR B 159      -5.960  25.264  20.852  1.00 93.43
ATOM   3557  CG2 THR B 159      -8.918  23.933  21.366  1.00 93.43
ATOM   3558  OG1 THR B 159      -9.076  22.132  19.775  1.00 93.43
ATOM   3559  N   GLY B 160      -5.253  23.346  21.687  1.00 92.89
ATOM   3560  CA  GLY B 160      -4.301  23.962  22.597  1.00 92.89
ATOM   3561  C   GLY B 160      -3.210  24.738  21.885  1.00 92.89
ATOM   3562  O   GLY B 160      -2.872  25.855  22.285  1.00 92.89
ATOM   3563  N   LEU B 161      -2.710  24.080  20.831  1.00 91.79
ATOM   3564  CA  LEU B 161      -1.676  24.733  20.036  1.00 91.79
ATOM   3565  C   LEU B 161      -2.199  26.029  19.424  1.00 91.79
ATOM   3566  CB  LEU B 161      -1.178  23.798  18.931  1.00 91.79
ATOM   3567  O   LEU B 161      -1.532  27.064  19.489  1.00 91.79
ATOM   3568  CG  LEU B 161      -0.083  24.350  18.017  1.00 91.79
ATOM   3569  CD1 LEU B 161       1.226  24.494  18.787  1.00 91.79
ATOM   3570  CD2 LEU B 161       0.103  23.450  16.800  1.00 91.79
ATOM   3571  N   TYR B 162      -3.378  25.941  18.883  1.00 93.28
ATOM   3572  CA  TYR B 162      -3.977  27.126  18.279  1.00 93.28
ATOM   3573  C   TYR B 162      -4.150  28.235  19.310  1.00 93.28
ATOM   3574  CB  TYR B 162      -5.331  26.783  17.650  1.00 93.28
ATOM   3575  O   TYR B 162      -3.798  29.389  19.054  1.00 93.28
ATOM   3576  CG  TYR B 162      -6.093  27.988  17.155  1.00 93.28
ATOM   3577  CD1 TYR B 162      -7.157  28.512  17.886  1.00 93.28
ATOM   3578  CD2 TYR B 162      -5.752  28.604  15.956  1.00 93.28
ATOM   3579  CE1 TYR B 162      -7.863  29.621  17.433  1.00 93.28
ATOM   3580  CE2 TYR B 162      -6.452  29.714  15.493  1.00 93.28
ATOM   3581  OH  TYR B 162      -8.200  31.313  15.785  1.00 93.28
ATOM   3582  CZ  TYR B 162      -7.504  30.215  16.238  1.00 93.28
ATOM   3583  N   ASP B 163      -4.687  27.915  20.462  1.00 93.63
ATOM   3584  CA  ASP B 163      -4.924  28.903  21.511  1.00 93.63
ATOM   3585  C   ASP B 163      -3.619  29.568  21.943  1.00 93.63
ATOM   3586  CB  ASP B 163      -5.607  28.253  22.716  1.00 93.63
ATOM   3587  O   ASP B 163      -3.564  30.788  22.112  1.00 93.63
ATOM   3588  CG  ASP B 163      -7.051  27.868  22.442  1.00 93.63
ATOM   3589  OD1 ASP B 163      -7.612  27.036  23.187  1.00 93.63
ATOM   3590  OD2 ASP B 163      -7.632  28.401  21.472  1.00 93.63
ATOM   3591  N   ASP B 164      -2.564  28.796  22.092  1.00 92.64
ATOM   3592  CA  ASP B 164      -1.264  29.327  22.493  1.00 92.64
ATOM   3593  C   ASP B 164      -0.700  30.262  21.425  1.00 92.64
ATOM   3594  CB  ASP B 164      -0.280  28.188  22.768  1.00 92.64
ATOM   3595  O   ASP B 164      -0.205  31.346  21.740  1.00 92.64
ATOM   3596  CG  ASP B 164      -0.597  27.426  24.043  1.00 92.64
ATOM   3597  OD1 ASP B 164      -0.054  26.319  24.243  1.00 92.64
ATOM   3598  OD2 ASP B 164      -1.400  27.937  24.854  1.00 92.64
ATOM   3599  N   LEU B 165      -0.799  29.786  20.171  1.00 91.93
ATOM   3600  CA  LEU B 165      -0.298  30.603  19.071  1.00 91.93
ATOM   3601  C   LEU B 165      -1.097  31.895  18.945  1.00 91.93
ATOM   3602  CB  LEU B 165      -0.355  29.823  17.755  1.00 91.93
ATOM   3603  O   LEU B 165      -0.524  32.966  18.734  1.00 91.93
ATOM   3604  CG  LEU B 165       0.687  28.718  17.575  1.00 91.93
ATOM   3605  CD1 LEU B 165       0.405  27.925  16.303  1.00 91.93
ATOM   3606  CD2 LEU B 165       2.093  29.309  17.542  1.00 91.93
ATOM   3607  N   ALA B 166      -2.390  31.731  19.112  1.00 93.14
ATOM   3608  CA  ALA B 166      -3.265  32.896  19.020  1.00 93.14
ATOM   3609  C   ALA B 166      -2.933  33.919  20.103  1.00 93.14
ATOM   3610  CB  ALA B 166      -4.728  32.473  19.122  1.00 93.14
ATOM   3611  O   ALA B 166      -2.846  35.118  19.828  1.00 93.14
ATOM   3612  N   GLU B 167      -2.717  33.457  21.318  1.00 93.04
ATOM   3613  CA  GLU B 167      -2.362  34.331  22.431  1.00 93.04
ATOM   3614  C   GLU B 167      -1.024  35.023  22.185  1.00 93.04
ATOM   3615  CB  GLU B 167      -2.312  33.541  23.741  1.00 93.04
ATOM   3616  O   GLU B 167      -0.878  36.217  22.453  1.00 93.04
ATOM   3617  CG  GLU B 167      -2.153  34.412  24.979  1.00 93.04
ATOM   3618  CD  GLU B 167      -2.166  33.619  26.276  1.00 93.04
ATOM   3619  OE1 GLU B 167      -2.017  34.227  27.361  1.00 93.04
ATOM   3620  OE2 GLU B 167      -2.326  32.380  26.208  1.00 93.04
ATOM   3621  N   LEU B 168      -0.064  34.279  21.624  1.00 89.84
ATOM   3622  CA  LEU B 168       1.258  34.827  21.341  1.00 89.84
ATOM   3623  C   LEU B 168       1.186  35.878  20.238  1.00 89.84
ATOM   3624  CB  LEU B 168       2.226  33.712  20.938  1.00 89.84
ATOM   3625  O   LEU B 168       1.744  36.969  20.376  1.00 89.84
ATOM   3626  CG  LEU B 168       3.699  34.107  20.809  1.00 89.84
ATOM   3627  CD1 LEU B 168       4.228  34.620  22.144  1.00 89.84
ATOM   3628  CD2 LEU B 168       4.528  32.925  20.318  1.00 89.84
ATOM   3629  N   VAL B 169       0.472  35.563  19.229  1.00 88.93
ATOM   3630  CA  VAL B 169       0.355  36.470  18.091  1.00 88.93
ATOM   3631  C   VAL B 169      -0.380  37.739  18.515  1.00 88.93
ATOM   3632  CB  VAL B 169      -0.376  35.801  16.905  1.00 88.93
ATOM   3633  O   VAL B 169       0.003  38.845  18.126  1.00 88.93
ATOM   3634  CG1 VAL B 169      -0.710  36.830  15.827  1.00 88.93
ATOM   3635  CG2 VAL B 169       0.472  34.671  16.325  1.00 88.93
ATOM   3636  N   LEU B 170      -1.417  37.531  19.286  1.00 90.59
ATOM   3637  CA  LEU B 170      -2.186  38.667  19.782  1.00 90.59
ATOM   3638  C   LEU B 170      -1.310  39.592  20.620  1.00 90.59
ATOM   3639  CB  LEU B 170      -3.380  38.185  20.611  1.00 90.59
ATOM   3640  O   LEU B 170      -1.385  40.815  20.485  1.00 90.59
ATOM   3641  CG  LEU B 170      -4.353  39.264  21.089  1.00 90.59
ATOM   3642  CD1 LEU B 170      -4.979  39.979  19.896  1.00 90.59
ATOM   3643  CD2 LEU B 170      -5.431  38.656  21.980  1.00 90.59
ATOM   3644  N   SER B 171      -0.456  39.075  21.445  1.00 89.08
ATOM   3645  CA  SER B 171       0.399  39.855  22.334  1.00 89.08
ATOM   3646  C   SER B 171       1.466  40.613  21.550  1.00 89.08
ATOM   3647  CB  SER B 171       1.064  38.949  23.371  1.00 89.08
ATOM   3648  O   SER B 171       1.934  41.666  21.987  1.00 89.08
ATOM   3649  OG  SER B 171       2.075  38.157  22.773  1.00 89.08
ATOM   3650  N   LEU B 172       1.763  40.121  20.356  1.00 86.40
ATOM   3651  CA  LEU B 172       2.850  40.702  19.575  1.00 86.40
ATOM   3652  C   LEU B 172       2.309  41.668  18.526  1.00 86.40
ATOM   3653  CB  LEU B 172       3.670  39.601  18.897  1.00 86.40
ATOM   3654  O   LEU B 172       3.078  42.378  17.874  1.00 86.40
ATOM   3655  CG  LEU B 172       4.485  38.696  19.822  1.00 86.40
ATOM   3656  CD1 LEU B 172       5.070  37.526  19.038  1.00 86.40
ATOM   3657  CD2 LEU B 172       5.590  39.490  20.511  1.00 86.40
ATOM   3658  N   ARG B 173       1.083  41.645  18.412  1.00 85.13
ATOM   3659  CA  ARG B 173       0.502  42.513  17.393  1.00 85.13
ATOM   3660  C   ARG B 173       0.618  43.980  17.791  1.00 85.13
ATOM   3661  CB  ARG B 173      -0.965  42.150  17.151  1.00 85.13
ATOM   3662  O   ARG B 173       0.191  44.369  18.881  1.00 85.13
ATOM   3663  CG  ARG B 173      -1.160  40.934  16.259  1.00 85.13
ATOM   3664  CD  ARG B 173      -2.628  40.707  15.927  1.00 85.13
ATOM   3665  NE  ARG B 173      -2.994  41.322  14.654  1.00 85.13
ATOM   3666  NH1 ARG B 173      -2.949  39.350  13.452  1.00 85.13
ATOM   3667  NH2 ARG B 173      -3.474  41.323  12.408  1.00 85.13
ATOM   3668  CZ  ARG B 173      -3.138  40.664  13.508  1.00 85.13
ATOM   3669  N   PRO B 174       1.110  44.806  16.904  1.00 82.62
ATOM   3670  CA  PRO B 174       1.284  46.217  17.253  1.00 82.62
ATOM   3671  C   PRO B 174      -0.043  46.962  17.383  1.00 82.62
ATOM   3672  CB  PRO B 174       2.108  46.769  16.087  1.00 82.62
ATOM   3673  O   PRO B 174      -0.980  46.695  16.627  1.00 82.62
ATOM   3674  CG  PRO B 174       2.168  45.650  15.098  1.00 82.62
ATOM   3675  CD  PRO B 174       1.438  44.469  15.670  1.00 82.62
ATOM   3676  N   VAL B 175      -0.051  47.739  18.301  1.00 79.53
ATOM   3677  CA  VAL B 175      -1.200  48.623  18.470  1.00 79.53
ATOM   3678  C   VAL B 175      -0.859  50.018  17.953  1.00 79.53
ATOM   3679  CB  VAL B 175      -1.647  48.696  19.948  1.00 79.53
ATOM   3680  O   VAL B 175       0.059  50.668  18.460  1.00 79.53
ATOM   3681  CG1 VAL B 175      -2.906  49.549  20.089  1.00 79.53
ATOM   3682  CG2 VAL B 175      -1.884  47.293  20.503  1.00 79.53
ATOM   3683  N   ALA B 176      -1.330  50.351  16.883  1.00 82.50
ATOM   3684  CA  ALA B 176      -1.083  51.674  16.316  1.00 82.50
ATOM   3685  C   ALA B 176      -2.391  52.361  15.935  1.00 82.50
ATOM   3686  CB  ALA B 176      -0.166  51.570  15.100  1.00 82.50
ATOM   3687  O   ALA B 176      -3.397  51.695  15.676  1.00 82.50
ATOM   3688  N   PRO B 177      -2.250  53.636  16.028  1.00 83.93
ATOM   3689  CA  PRO B 177      -3.430  54.344  15.526  1.00 83.93
ATOM   3690  C   PRO B 177      -3.666  54.113  14.035  1.00 83.93
ATOM   3691  CB  PRO B 177      -3.105  55.814  15.806  1.00 83.93
ATOM   3692  O   PRO B 177      -2.746  54.271  13.229  1.00 83.93
ATOM   3693  CG  PRO B 177      -1.659  55.820  16.181  1.00 83.93
ATOM   3694  CD  PRO B 177      -1.212  54.401  16.385  1.00 83.93
ATOM   3695  N   LEU B 178      -4.664  53.655  13.716  1.00 88.90
ATOM   3696  CA  LEU B 178      -5.002  53.341  12.332  1.00 88.90
ATOM   3697  C   LEU B 178      -6.219  54.138  11.876  1.00 88.90
ATOM   3698  CB  LEU B 178      -5.270  51.842  12.173  1.00 88.90
ATOM   3699  O   LEU B 178      -7.065  54.510  12.692  1.00 88.90
ATOM   3700  CG  LEU B 178      -4.094  50.908  12.463  1.00 88.90
ATOM   3701  CD1 LEU B 178      -4.582  49.471  12.613  1.00 88.90
ATOM   3702  CD2 LEU B 178      -3.046  51.009  11.359  1.00 88.90
ATOM   3703  N   PRO B 179      -6.442  54.450  10.627  1.00 89.81
ATOM   3704  CA  PRO B 179      -7.693  55.016  10.118  1.00 89.81
ATOM   3705  C   PRO B 179      -8.903  54.131  10.409  1.00 89.81
ATOM   3706  CB  PRO B 179      -7.445  55.122   8.611  1.00 89.81
ATOM   3707  O   PRO B 179      -8.750  52.930  10.648  1.00 89.81
ATOM   3708  CG  PRO B 179      -5.958  55.081   8.465  1.00 89.81
ATOM   3709  CD  PRO B 179      -5.390  54.277   9.599  1.00 89.81
ATOM   3710  N   PRO B 180      -9.986  54.712  10.436  1.00 91.25
ATOM   3711  CA  PRO B 180     -11.185  54.041  10.945  1.00 91.25
ATOM   3712  C   PRO B 180     -11.423  52.682  10.290  1.00 91.25
ATOM   3713  CB  PRO B 180     -12.311  55.019  10.597  1.00 91.25
ATOM   3714  O   PRO B 180     -11.664  51.692  10.985  1.00 91.25
ATOM   3715  CG  PRO B 180     -11.667  56.367  10.625  1.00 91.25
ATOM   3716  CD  PRO B 180     -10.257  56.233  10.128  1.00 91.25
ATOM   3717  N   ALA B 181     -11.376  52.572   9.055  1.00 91.62
ATOM   3718  CA  ALA B 181     -11.640  51.298   8.391  1.00 91.62
ATOM   3719  C   ALA B 181     -10.575  50.264   8.744  1.00 91.62
ATOM   3720  CB  ALA B 181     -11.710  51.490   6.878  1.00 91.62
ATOM   3721  O   ALA B 181     -10.893  49.105   9.022  1.00 91.62
ATOM   3722  N   GLU B 182      -9.415  50.672   8.704  1.00 91.95
ATOM   3723  CA  GLU B 182      -8.308  49.790   9.061  1.00 91.95
ATOM   3724  C   GLU B 182      -8.379  49.381  10.529  1.00 91.95
ATOM   3725  CB  GLU B 182      -6.966  50.466   8.767  1.00 91.95
ATOM   3726  O   GLU B 182      -8.041  48.248  10.880  1.00 91.95
ATOM   3727  CG  GLU B 182      -6.724  50.737   7.290  1.00 91.95
ATOM   3728  CD  GLU B 182      -5.421  51.473   7.020  1.00 91.95
ATOM   3729  OE1 GLU B 182      -5.309  52.144   5.969  1.00 91.95
ATOM   3730  OE2 GLU B 182      -4.504  51.377   7.866  1.00 91.95
ATOM   3731  N   ALA B 183      -8.788  50.289  11.375  1.00 92.33
ATOM   3732  CA  ALA B 183      -8.941  50.002  12.798  1.00 92.33
ATOM   3733  C   ALA B 183     -10.002  48.930  13.031  1.00 92.33
ATOM   3734  CB  ALA B 183      -9.298  51.275  13.563  1.00 92.33
ATOM   3735  O   ALA B 183      -9.853  48.081  13.912  1.00 92.33
ATOM   3736  N   VAL B 184     -11.034  49.016  12.254  1.00 93.50
ATOM   3737  CA  VAL B 184     -12.106  48.035  12.378  1.00 93.50
ATOM   3738  C   VAL B 184     -11.607  46.663  11.928  1.00 93.50
ATOM   3739  CB  VAL B 184     -13.349  48.445  11.555  1.00 93.50
ATOM   3740  O   VAL B 184     -11.886  45.651  12.575  1.00 93.50
ATOM   3741  CG1 VAL B 184     -14.383  47.321  11.542  1.00 93.50
ATOM   3742  CG2 VAL B 184     -13.958  49.729  12.115  1.00 93.50
ATOM   3743  N   VAL B 185     -10.839  46.605  10.790  1.00 92.36
ATOM   3744  CA  VAL B 185     -10.270  45.352  10.303  1.00 92.36
ATOM   3745  C   VAL B 185      -9.329  44.769  11.355  1.00 92.36
ATOM   3746  CB  VAL B 185      -9.520  45.550   8.967  1.00 92.36
ATOM   3747  O   VAL B 185      -9.360  43.566  11.626  1.00 92.36
ATOM   3748  CG1 VAL B 185      -8.759  44.282   8.582  1.00 92.36
ATOM   3749  CG2 VAL B 185     -10.496  45.948   7.862  1.00 92.36
ATOM   3750  N   GLU B 186      -8.573  45.585  11.933  1.00 92.24
ATOM   3751  CA  GLU B 186      -7.670  45.145  12.993  1.00 92.24
ATOM   3752  C   GLU B 186      -8.447  44.632  14.202  1.00 92.24
ATOM   3753  CB  GLU B 186      -6.737  46.284  13.412  1.00 92.24
ATOM   3754  O   GLU B 186      -8.068  43.629  14.810  1.00 92.24
ATOM   3755  CG  GLU B 186      -5.804  45.924  14.559  1.00 92.24
ATOM   3756  CD  GLU B 186      -4.839  44.800  14.218  1.00 92.24
ATOM   3757  OE1 GLU B 186      -4.240  44.211  15.146  1.00 92.24
ATOM   3758  OE2 GLU B 186      -4.679  44.507  13.012  1.00 92.24
ATOM   3759  N   ALA B 187      -9.486  45.335  14.576  1.00 93.83
ATOM   3760  CA  ALA B 187     -10.320  44.891  15.690  1.00 93.83
ATOM   3761  C   ALA B 187     -10.915  43.513  15.415  1.00 93.83
ATOM   3762  CB  ALA B 187     -11.432  45.903  15.957  1.00 93.83
ATOM   3763  O   ALA B 187     -11.002  42.677  16.317  1.00 93.83
ATOM   3764  N   LEU B 188     -11.305  43.291  14.205  1.00 93.25
ATOM   3765  CA  LEU B 188     -11.846  41.994  13.814  1.00 93.25
ATOM   3766  C   LEU B 188     -10.782  40.907  13.918  1.00 93.25
ATOM   3767  CB  LEU B 188     -12.397  42.051  12.387  1.00 93.25
ATOM   3768  O   LEU B 188     -11.046  39.821  14.440  1.00 93.25
ATOM   3769  CG  LEU B 188     -13.728  42.781  12.202  1.00 93.25
ATOM   3770  CD1 LEU B 188     -14.024  42.976  10.719  1.00 93.25
ATOM   3771  CD2 LEU B 188     -14.858  42.015  12.882  1.00 93.25
ATOM   3772  N   ALA B 189      -9.625  41.243  13.367  1.00 91.95
ATOM   3773  CA  ALA B 189      -8.523  40.287  13.434  1.00 91.95
ATOM   3774  C   ALA B 189      -8.207  39.916  14.880  1.00 91.95
ATOM   3775  CB  ALA B 189      -7.282  40.856  12.750  1.00 91.95
ATOM   3776  O   ALA B 189      -8.063  38.736  15.208  1.00 91.95
ATOM   3777  N   ARG B 190      -8.124  40.873  15.724  1.00 93.51
ATOM   3778  CA  ARG B 190      -7.820  40.638  17.132  1.00 93.51
ATOM   3779  C   ARG B 190      -8.927  39.831  17.804  1.00 93.51
ATOM   3780  CB  ARG B 190      -7.617  41.964  17.868  1.00 93.51
ATOM   3781  O   ARG B 190      -8.653  38.965  18.636  1.00 93.51
ATOM   3782  CG  ARG B 190      -6.340  42.693  17.483  1.00 93.51
ATOM   3783  CD  ARG B 190      -6.197  44.012  18.229  1.00 93.51
ATOM   3784  NE  ARG B 190      -5.851  43.803  19.632  1.00 93.51
ATOM   3785  NH1 ARG B 190      -3.569  43.770  19.279  1.00 93.51
ATOM   3786  NH2 ARG B 190      -4.410  43.503  21.395  1.00 93.51
ATOM   3787  CZ  ARG B 190      -4.611  43.693  20.099  1.00 93.51
ATOM   3788  N   HIS B 191     -10.159  40.216  17.426  1.00 93.91
ATOM   3789  CA  HIS B 191     -11.291  39.472  17.965  1.00 93.91
ATOM   3790  C   HIS B 191     -11.212  37.997  17.584  1.00 93.91
ATOM   3791  CB  HIS B 191     -12.609  40.071  17.471  1.00 93.91
ATOM   3792  O   HIS B 191     -11.430  37.122  18.426  1.00 93.91
ATOM   3793  CG  HIS B 191     -13.819  39.330  17.944  1.00 93.91
ATOM   3794  CD2 HIS B 191     -14.627  38.448  17.309  1.00 93.91
ATOM   3795  ND1 HIS B 191     -14.323  39.465  19.220  1.00 93.91
ATOM   3796  CE1 HIS B 191     -15.391  38.695  19.349  1.00 93.91
ATOM   3797  NE2 HIS B 191     -15.597  38.068  18.203  1.00 93.91
ATOM   3798  N   LEU B 192     -10.853  37.718  16.389  1.00 91.80
ATOM   3799  CA  LEU B 192     -10.768  36.346  15.903  1.00 91.80
ATOM   3800  C   LEU B 192      -9.617  35.602  16.572  1.00 91.80
ATOM   3801  CB  LEU B 192     -10.589  36.325  14.382  1.00 91.80
ATOM   3802  O   LEU B 192      -9.653  34.376  16.695  1.00 91.80
ATOM   3803  CG  LEU B 192     -11.793  36.771  13.552  1.00 91.80
ATOM   3804  CD1 LEU B 192     -11.434  36.799  12.070  1.00 91.80
ATOM   3805  CD2 LEU B 192     -12.985  35.852  13.801  1.00 91.80
ATOM   3806  N   LEU B 193      -8.691  36.379  16.996  1.00 91.85
ATOM   3807  CA  LEU B 193      -7.558  35.781  17.695  1.00 91.85
ATOM   3808  C   LEU B 193      -7.873  35.587  19.174  1.00 91.85
ATOM   3809  CB  LEU B 193      -6.310  36.654  17.537  1.00 91.85
ATOM   3810  O   LEU B 193      -7.057  35.044  19.922  1.00 91.85
ATOM   3811  CG  LEU B 193      -5.628  36.620  16.169  1.00 91.85
ATOM   3812  CD1 LEU B 193      -4.583  37.727  16.070  1.00 91.85
ATOM   3813  CD2 LEU B 193      -4.994  35.256  15.921  1.00 91.85
ATOM   3814  N   GLY B 194      -8.903  36.033  19.652  1.00 93.05
ATOM   3815  CA  GLY B 194      -9.333  35.766  21.015  1.00 93.05
ATOM   3816  C   GLY B 194      -9.225  36.977  21.922  1.00 93.05
ATOM   3817  O   GLY B 194      -9.273  36.847  23.147  1.00 93.05
ATOM   3818  N   ASP B 195      -9.065  38.187  21.297  1.00 93.12
ATOM   3819  CA  ASP B 195      -9.047  39.397  22.113  1.00 93.12
ATOM   3820  C   ASP B 195     -10.402  39.633  22.775  1.00 93.12
ATOM   3821  CB  ASP B 195      -8.657  40.610  21.265  1.00 93.12
ATOM   3822  O   ASP B 195     -11.426  39.722  22.093  1.00 93.12
ATOM   3823  CG  ASP B 195      -8.369  41.847  22.097  1.00 93.12
ATOM   3824  OD1 ASP B 195      -7.814  42.829  21.558  1.00 93.12
ATOM   3825  OD2 ASP B 195      -8.697  41.839  23.303  1.00 93.12
ATOM   3826  N   PRO B 196     -10.418  39.731  24.111  1.00 92.66
ATOM   3827  CA  PRO B 196     -11.690  39.863  24.825  1.00 92.66
ATOM   3828  C   PRO B 196     -12.275  41.270  24.734  1.00 92.66
ATOM   3829  CB  PRO B 196     -11.320  39.518  26.270  1.00 92.66
ATOM   3830  O   PRO B 196     -13.423  41.492  25.125  1.00 92.66
ATOM   3831  CG  PRO B 196      -9.861  39.826  26.375  1.00 92.66
ATOM   3832  CD  PRO B 196      -9.233  39.624  25.026  1.00 92.66
ATOM   3833  N   ALA B 197     -11.560  42.172  24.215  1.00 91.90
ATOM   3834  CA  ALA B 197     -12.044  43.547  24.121  1.00 91.90
ATOM   3835  C   ALA B 197     -13.329  43.621  23.302  1.00 91.90
ATOM   3836  CB  ALA B 197     -10.974  44.447  23.509  1.00 91.90
ATOM   3837  O   ALA B 197     -13.484  42.902  22.312  1.00 91.90
ATOM   3838  N   PRO B 198     -14.247  44.416  23.668  1.00 91.77
ATOM   3839  CA  PRO B 198     -15.490  44.565  22.907  1.00 91.77
ATOM   3840  C   PRO B 198     -15.258  45.107  21.498  1.00 91.77
ATOM   3841  CB  PRO B 198     -16.301  45.556  23.746  1.00 91.77
ATOM   3842  O   PRO B 198     -14.385  45.955  21.295  1.00 91.77
ATOM   3843  CG  PRO B 198     -15.328  46.097  24.744  1.00 91.77
ATOM   3844  CD  PRO B 198     -14.071  45.278  24.677  1.00 91.77
ATOM   3845  N   LEU B 199     -16.041  44.615  20.654  1.00 91.67
ATOM   3846  CA  LEU B 199     -15.930  45.041  19.263  1.00 91.67
ATOM   3847  C   LEU B 199     -16.667  46.356  19.037  1.00 91.67
ATOM   3848  CB  LEU B 199     -16.483  43.964  18.326  1.00 91.67
ATOM   3849  O   LEU B 199     -17.792  46.532  19.512  1.00 91.67
ATOM   3850  CG  LEU B 199     -15.580  42.755  18.076  1.00 91.67
ATOM   3851  CD1 LEU B 199     -16.386  41.608  17.474  1.00 91.67
ATOM   3852  CD2 LEU B 199     -14.418  43.134  17.164  1.00 91.67
ATOM   3853  N   PRO B 200     -16.083  47.268  18.403  1.00 90.28
ATOM   3854  CA  PRO B 200     -16.850  48.441  17.978  1.00 90.28
ATOM   3855  C   PRO B 200     -18.048  48.078  17.102  1.00 90.28
ATOM   3856  CB  PRO B 200     -15.828  49.264  17.190  1.00 90.28
ATOM   3857  O   PRO B 200     -18.047  47.028  16.454  1.00 90.28
ATOM   3858  CG  PRO B 200     -14.505  48.661  17.535  1.00 90.28
ATOM   3859  CD  PRO B 200     -14.729  47.250  17.996  1.00 90.28
ATOM   3860  N   PRO B 201     -19.056  48.863  17.138  1.00 92.21
ATOM   3861  CA  PRO B 201     -20.293  48.558  16.414  1.00 92.21
ATOM   3862  C   PRO B 201     -20.048  48.216  14.946  1.00 92.21
ATOM   3863  CB  PRO B 201     -21.106  49.848  16.546  1.00 92.21
ATOM   3864  O   PRO B 201     -20.611  47.246  14.433  1.00 92.21
ATOM   3865  CG  PRO B 201     -20.618  50.480  17.810  1.00 92.21
ATOM   3866  CD  PRO B 201     -19.169  50.127  17.991  1.00 92.21
ATOM   3867  N   LEU B 202     -19.264  48.903  14.390  1.00 91.37
ATOM   3868  CA  LEU B 202     -18.990  48.636  12.982  1.00 91.37
ATOM   3869  C   LEU B 202     -18.295  47.290  12.809  1.00 91.37
ATOM   3870  CB  LEU B 202     -18.127  49.750  12.384  1.00 91.37
ATOM   3871  O   LEU B 202     -18.581  46.557  11.860  1.00 91.37
ATOM   3872  CG  LEU B 202     -17.924  49.711  10.869  1.00 91.37
ATOM   3873  CD1 LEU B 202     -19.262  49.853  10.151  1.00 91.37
ATOM   3874  CD2 LEU B 202     -16.958  50.806  10.430  1.00 91.37
ATOM   3875  N   ALA B 203     -17.450  46.963  13.621  1.00 93.73
ATOM   3876  CA  ALA B 203     -16.758  45.677  13.585  1.00 93.73
ATOM   3877  C   ALA B 203     -17.738  44.522  13.767  1.00 93.73
ATOM   3878  CB  ALA B 203     -15.674  45.626  14.659  1.00 93.73
ATOM   3879  O   ALA B 203     -17.601  43.477  13.126  1.00 93.73
ATOM   3880  N   ARG B 204     -18.712  44.702  14.576  1.00 92.94
ATOM   3881  CA  ARG B 204     -19.740  43.689  14.795  1.00 92.94
ATOM   3882  C   ARG B 204     -20.547  43.445  13.524  1.00 92.94
ATOM   3883  CB  ARG B 204     -20.671  44.105  15.935  1.00 92.94
ATOM   3884  O   ARG B 204     -20.878  42.302  13.203  1.00 92.94
ATOM   3885  CG  ARG B 204     -20.112  43.824  17.321  1.00 92.94
ATOM   3886  CD  ARG B 204     -21.152  44.058  18.407  1.00 92.94
ATOM   3887  NE  ARG B 204     -20.997  45.371  19.028  1.00 92.94
ATOM   3888  NH1 ARG B 204     -22.085  44.804  20.985  1.00 92.94
ATOM   3889  NH2 ARG B 204     -21.248  46.919  20.705  1.00 92.94
ATOM   3890  CZ  ARG B 204     -21.444  45.695  20.238  1.00 92.94
ATOM   3891  N   ASP B 205     -20.852  44.512  12.914  1.00 91.62
ATOM   3892  CA  ASP B 205     -21.593  44.399  11.662  1.00 91.62
ATOM   3893  C   ASP B 205     -20.777  43.656  10.606  1.00 91.62
ATOM   3894  CB  ASP B 205     -21.987  45.784  11.145  1.00 91.62
ATOM   3895  O   ASP B 205     -21.297  42.774   9.920  1.00 91.62
ATOM   3896  CG  ASP B 205     -23.042  46.459  12.002  1.00 91.62
ATOM   3897  OD1 ASP B 205     -23.231  47.689  11.882  1.00 91.62
ATOM   3898  OD2 ASP B 205     -23.689  45.756  12.809  1.00 91.62
ATOM   3899  N   TRP B 206     -19.552  44.034  10.565  1.00 92.54
ATOM   3900  CA  TRP B 206     -18.696  43.408   9.563  1.00 92.54
ATOM   3901  C   TRP B 206     -18.439  41.944   9.903  1.00 92.54
ATOM   3902  CB  TRP B 206     -17.366  44.159   9.447  1.00 92.54
ATOM   3903  O   TRP B 206     -18.341  41.100   9.009  1.00 92.54
ATOM   3904  CG  TRP B 206     -17.477  45.493   8.772  1.00 92.54
ATOM   3905  CD1 TRP B 206     -18.623  46.119   8.366  1.00 92.54
ATOM   3906  CD2 TRP B 206     -16.398  46.364   8.420  1.00 92.54
ATOM   3907  CE2 TRP B 206     -16.963  47.502   7.803  1.00 92.54
ATOM   3908  CE3 TRP B 206     -15.006  46.293   8.566  1.00 92.54
ATOM   3909  NE1 TRP B 206     -18.321  47.328   7.783  1.00 92.54
ATOM   3910  CH2 TRP B 206     -14.825  48.467   7.489  1.00 92.54
ATOM   3911  CZ2 TRP B 206     -16.184  48.562   7.333  1.00 92.54
ATOM   3912  CZ3 TRP B 206     -14.232  47.349   8.098  1.00 92.54
ATOM   3913  N   LEU B 207     -18.340  41.570  11.118  1.00 93.61
ATOM   3914  CA  LEU B 207     -18.153  40.190  11.552  1.00 93.61
ATOM   3915  C   LEU B 207     -19.294  39.306  11.061  1.00 93.61
ATOM   3916  CB  LEU B 207     -18.056  40.116  13.078  1.00 93.61
ATOM   3917  O   LEU B 207     -19.069  38.165  10.651  1.00 93.61
ATOM   3918  CG  LEU B 207     -17.788  38.733  13.675  1.00 93.61
ATOM   3919  CD1 LEU B 207     -16.427  38.215  13.223  1.00 93.61
ATOM   3920  CD2 LEU B 207     -17.869  38.782  15.197  1.00 93.61
ATOM   3921  N   ALA B 208     -20.438  39.860  10.964  1.00 91.23
ATOM   3922  CA  ALA B 208     -21.632  39.111  10.583  1.00 91.23
ATOM   3923  C   ALA B 208     -21.687  38.899   9.072  1.00 91.23
ATOM   3924  CB  ALA B 208     -22.889  39.834  11.061  1.00 91.23
ATOM   3925  O   ALA B 208     -22.383  38.002   8.590  1.00 91.23
ATOM   3926  N   MET B 209     -20.837  39.627   8.466  1.00 90.61
ATOM   3927  CA  MET B 209     -20.945  39.562   7.011  1.00 90.61
ATOM   3928  C   MET B 209     -19.649  39.049   6.392  1.00 90.61
ATOM   3929  CB  MET B 209     -21.292  40.935   6.435  1.00 90.61
ATOM   3930  O   MET B 209     -19.389  39.276   5.209  1.00 90.61
ATOM   3931  CG  MET B 209     -20.292  42.022   6.794  1.00 90.61
ATOM   3932  SD  MET B 209     -20.769  43.665   6.131  1.00 90.61
ATOM   3933  CE  MET B 209     -22.080  44.114   7.302  1.00 90.61
ATOM   3934  N   LEU B 210     -18.908  38.354   7.221  1.00 89.15
ATOM   3935  CA  LEU B 210     -17.606  37.906   6.738  1.00 89.15
ATOM   3936  C   LEU B 210     -17.764  36.918   5.587  1.00 89.15
ATOM   3937  CB  LEU B 210     -16.806  37.261   7.873  1.00 89.15
ATOM   3938  O   LEU B 210     -16.877  36.801   4.738  1.00 89.15
ATOM   3939  CG  LEU B 210     -16.136  38.219   8.859  1.00 89.15
ATOM   3940  CD1 LEU B 210     -15.425  37.436   9.958  1.00 89.15
ATOM   3941  CD2 LEU B 210     -15.159  39.137   8.133  1.00 89.15
ATOM   3942  N   ASP B 211     -18.829  36.311   5.494  1.00 86.28
ATOM   3943  CA  ASP B 211     -19.059  35.339   4.430  1.00 86.28
ATOM   3944  C   ASP B 211     -19.417  36.035   3.119  1.00 86.28
ATOM   3945  CB  ASP B 211     -20.167  34.361   4.826  1.00 86.28
ATOM   3946  O   ASP B 211     -19.140  35.514   2.037  1.00 86.28
ATOM   3947  CG  ASP B 211     -19.743  33.395   5.918  1.00 86.28
ATOM   3948  OD1 ASP B 211     -20.601  32.964   6.718  1.00 86.28
ATOM   3949  OD2 ASP B 211     -18.539  33.065   5.982  1.00 86.28
ATOM   3950  N   ASP B 212     -19.914  37.229   3.258  1.00 89.44
ATOM   3951  CA  ASP B 212     -20.291  38.020   2.090  1.00 89.44
ATOM   3952  C   ASP B 212     -20.202  39.515   2.387  1.00 89.44
ATOM   3953  CB  ASP B 212     -21.704  37.658   1.630  1.00 89.44
ATOM   3954  O   ASP B 212     -21.224  40.174   2.593  1.00 89.44
ATOM   3955  CG  ASP B 212     -22.062  38.260   0.283  1.00 89.44
ATOM   3956  OD1 ASP B 212     -23.265  38.341  -0.049  1.00 89.44
ATOM   3957  OD2 ASP B 212     -21.134  38.654  -0.455  1.00 89.44
ATOM   3958  N   PRO B 213     -18.976  39.986   2.379  1.00 91.41
ATOM   3959  CA  PRO B 213     -18.808  41.393   2.753  1.00 91.41
ATOM   3960  C   PRO B 213     -19.361  42.353   1.702  1.00 91.41
ATOM   3961  CB  PRO B 213     -17.291  41.544   2.886  1.00 91.41
ATOM   3962  O   PRO B 213     -19.182  42.130   0.502  1.00 91.41
ATOM   3963  CG  PRO B 213     -16.772  40.144   2.949  1.00 91.41
ATOM   3964  CD  PRO B 213     -17.777  39.233   2.305  1.00 91.41
ATOM   3965  N   GLN B 214     -20.151  43.340   2.148  1.00 89.17
ATOM   3966  CA  GLN B 214     -20.649  44.406   1.286  1.00 89.17
ATOM   3967  C   GLN B 214     -20.035  45.751   1.662  1.00 89.17
ATOM   3968  CB  GLN B 214     -22.175  44.487   1.359  1.00 89.17
ATOM   3969  O   GLN B 214     -20.686  46.580   2.301  1.00 89.17
ATOM   3970  CG  GLN B 214     -22.880  43.209   0.924  1.00 89.17
ATOM   3971  CD  GLN B 214     -22.774  42.959  -0.569  1.00 89.17
ATOM   3972  NE2 GLN B 214     -22.720  41.689  -0.955  1.00 89.17
ATOM   3973  OE1 GLN B 214     -22.742  43.900  -1.368  1.00 89.17
ATOM   3974  N   VAL B 215     -18.717  45.838   1.413  1.00 91.16
ATOM   3975  CA  VAL B 215     -17.994  47.035   1.829  1.00 91.16
ATOM   3976  C   VAL B 215     -17.122  47.539   0.680  1.00 91.16
ATOM   3977  CB  VAL B 215     -17.125  46.768   3.079  1.00 91.16
ATOM   3978  O   VAL B 215     -16.788  46.779  -0.232  1.00 91.16
ATOM   3979  CG1 VAL B 215     -18.003  46.453   4.289  1.00 91.16
ATOM   3980  CG2 VAL B 215     -16.146  45.627   2.813  1.00 91.16
ATOM   3981  N   LYS B 216     -16.915  48.809   0.668  1.00 90.68
ATOM   3982  CA  LYS B 216     -15.963  49.427  -0.250  1.00 90.68
ATOM   3983  C   LYS B 216     -14.853  50.146   0.512  1.00 90.68
ATOM   3984  CB  LYS B 216     -16.675  50.406  -1.185  1.00 90.68
ATOM   3985  O   LYS B 216     -15.120  50.864   1.478  1.00 90.68
ATOM   3986  CG  LYS B 216     -15.862  50.793  -2.411  1.00 90.68
ATOM   3987  CD  LYS B 216     -16.667  51.671  -3.361  1.00 90.68
ATOM   3988  CE  LYS B 216     -15.837  52.105  -4.562  1.00 90.68
ATOM   3989  NZ  LYS B 216     -16.623  52.963  -5.497  1.00 90.68
ATOM   3990  N   ALA B 217     -13.628  49.966  -0.018  1.00 92.15
ATOM   3991  CA  ALA B 217     -12.472  50.549   0.657  1.00 92.15
ATOM   3992  C   ALA B 217     -12.456  52.068   0.506  1.00 92.15
ATOM   3993  CB  ALA B 217     -11.178  49.950   0.111  1.00 92.15
ATOM   3994  O   ALA B 217     -12.685  52.591  -0.587  1.00 92.15
ATOM   3995  N   PRO B 218     -12.282  52.701   1.676  1.00 90.36
ATOM   3996  CA  PRO B 218     -12.047  54.141   1.546  1.00 90.36
ATOM   3997  C   PRO B 218     -10.772  54.462   0.769  1.00 90.36
ATOM   3998  CB  PRO B 218     -11.935  54.612   2.998  1.00 90.36
ATOM   3999  O   PRO B 218      -9.941  53.578   0.546  1.00 90.36
ATOM   4000  CG  PRO B 218     -11.603  53.380   3.775  1.00 90.36
ATOM   4001  CD  PRO B 218     -12.036  52.182   2.980  1.00 90.36
ATOM   4002  N   ARG B 219     -10.649  55.757   0.314  1.00 82.82
ATOM   4003  CA  ARG B 219      -9.497  56.196  -0.467  1.00 82.82
ATOM   4004  C   ARG B 219      -8.205  56.034   0.326  1.00 82.82
ATOM   4005  CB  ARG B 219      -9.666  57.653  -0.902  1.00 82.82
ATOM   4006  O   ARG B 219      -8.158  56.347   1.518  1.00 82.82
ATOM   4007  CG  ARG B 219     -10.366  57.819  -2.242  1.00 82.82
ATOM   4008  CD  ARG B 219     -10.418  59.277  -2.674  1.00 82.82
ATOM   4009  NE  ARG B 219     -11.007  59.425  -4.002  1.00 82.82
ATOM   4010  NH1 ARG B 219     -10.853  61.730  -4.041  1.00 82.82
ATOM   4011  NH2 ARG B 219     -11.743  60.606  -5.829  1.00 82.82
ATOM   4012  CZ  ARG B 219     -11.199  60.587  -4.621  1.00 82.82
ATOM   4013  N   ASP B 220      -7.665  55.638   0.627  1.00 84.48
ATOM   4014  CA  ASP B 220      -6.345  55.494   1.231  1.00 84.48
ATOM   4015  C   ASP B 220      -6.266  54.229   2.083  1.00 84.48
ATOM   4016  CB  ASP B 220      -6.006  56.721   2.080  1.00 84.48
ATOM   4017  O   ASP B 220      -5.387  54.104   2.939  1.00 84.48
ATOM   4018  CG  ASP B 220      -5.787  57.974   1.250  1.00 84.48
ATOM   4019  OD1 ASP B 220      -5.997  59.092   1.767  1.00 84.48
ATOM   4020  OD2 ASP B 220      -5.403  57.841   0.068  1.00 84.48
ATOM   4021  N   TYR B 221      -7.088  53.377   1.810  1.00 89.18
ATOM   4022  CA  TYR B 221      -7.081  52.126   2.560  1.00 89.18
ATOM   4023  C   TYR B 221      -5.842  51.301   2.233  1.00 89.18
ATOM   4024  CB  TYR B 221      -8.343  51.311   2.260  1.00 89.18
ATOM   4025  O   TYR B 221      -5.489  51.135   1.063  1.00 89.18
ATOM   4026  CG  TYR B 221      -8.385  49.975   2.961  1.00 89.18
ATOM   4027  CD1 TYR B 221      -7.980  48.812   2.310  1.00 89.18
ATOM   4028  CD2 TYR B 221      -8.830  49.873   4.274  1.00 89.18
ATOM   4029  CE1 TYR B 221      -8.018  47.579   2.951  1.00 89.18
ATOM   4030  CE2 TYR B 221      -8.872  48.645   4.926  1.00 89.18
ATOM   4031  OH  TYR B 221      -8.505  46.286   4.897  1.00 89.18
ATOM   4032  CZ  TYR B 221      -8.465  47.505   4.257  1.00 89.18
ATOM   4033  N   ARG B 222      -5.253  50.744   3.325  1.00 88.24
ATOM   4034  CA  ARG B 222      -4.128  49.826   3.172  1.00 88.24
ATOM   4035  C   ARG B 222      -4.460  48.452   3.744  1.00 88.24
ATOM   4036  CB  ARG B 222      -2.878  50.389   3.853  1.00 88.24
ATOM   4037  O   ARG B 222      -4.959  48.345   4.866  1.00 88.24
ATOM   4038  CG  ARG B 222      -2.333  51.647   3.196  1.00 88.24
ATOM   4039  CD  ARG B 222      -0.905  51.939   3.637  1.00 88.24
ATOM   4040  NE  ARG B 222      -0.381  53.144   3.001  1.00 88.24
ATOM   4041  NH1 ARG B 222       1.735  52.953   3.909  1.00 88.24
ATOM   4042  NH2 ARG B 222       1.234  54.706   2.519  1.00 88.24
ATOM   4043  CZ  ARG B 222       0.861  53.598   3.144  1.00 88.24
ATOM   4044  N   PRO B 223      -4.319  47.461   3.067  1.00 85.63
ATOM   4045  CA  PRO B 223      -4.692  46.103   3.468  1.00 85.63
ATOM   4046  C   PRO B 223      -3.948  45.630   4.715  1.00 85.63
ATOM   4047  CB  PRO B 223      -4.308  45.258   2.251  1.00 85.63
ATOM   4048  O   PRO B 223      -2.867  46.139   5.024  1.00 85.63
ATOM   4049  CG  PRO B 223      -4.186  46.238   1.129  1.00 85.63
ATOM   4050  CD  PRO B 223      -3.828  47.578   1.704  1.00 85.63
ATOM   4051  N   MET B 224      -4.598  44.711   5.293  1.00 80.34
ATOM   4052  CA  MET B 224      -4.065  44.130   6.522  1.00 80.34
ATOM   4053  C   MET B 224      -2.800  43.327   6.240  1.00 80.34
ATOM   4054  CB  MET B 224      -5.112  43.239   7.194  1.00 80.34
ATOM   4055  O   MET B 224      -2.700  42.660   5.209  1.00 80.34
ATOM   4056  CG  MET B 224      -4.607  42.538   8.444  1.00 80.34
ATOM   4057  SD  MET B 224      -5.877  41.451   9.202  1.00 80.34
ATOM   4058  CE  MET B 224      -5.774  40.019   8.093  1.00 80.34
TER
ATOM   4059  N   MET C   1       5.562 -27.285   6.872  1.00 33.30
ATOM   4060  CA  MET C   1       4.489 -27.410   7.855  1.00 33.30
ATOM   4061  C   MET C   1       3.693 -26.114   7.960  1.00 33.30
ATOM   4062  CB  MET C   1       5.056 -27.788   9.224  1.00 33.30
ATOM   4063  O   MET C   1       4.146 -25.150   8.580  1.00 33.30
ATOM   4064  CG  MET C   1       4.509 -29.095   9.775  1.00 33.30
ATOM   4065  SD  MET C   1       5.107 -29.448  11.474  1.00 33.30
ATOM   4066  CE  MET C   1       5.928 -31.043  11.199  1.00 33.30
ATOM   4067  N   ASN C   2       3.234 -26.431   7.598  1.00 41.24
ATOM   4068  CA  ASN C   2       2.161 -25.459   7.414  1.00 41.24
ATOM   4069  C   ASN C   2       1.296 -25.335   8.665  1.00 41.24
ATOM   4070  CB  ASN C   2       1.299 -25.834   6.207  1.00 41.24
ATOM   4071  O   ASN C   2       0.864 -26.343   9.228  1.00 41.24
ATOM   4072  CG  ASN C   2       1.851 -25.289   4.904  1.00 41.24
ATOM   4073  ND2 ASN C   2       1.359 -25.813   3.787  1.00 41.24
ATOM   4074  OD1 ASN C   2       2.712 -24.405   4.901  1.00 41.24
ATOM   4075  N   ALA C   3       1.506 -24.640   8.976  1.00 46.59
ATOM   4076  CA  ALA C   3       0.800 -24.326  10.215  1.00 46.59
ATOM   4077  C   ALA C   3      -0.708 -24.273   9.988  1.00 46.59
ATOM   4078  CB  ALA C   3       1.295 -23.001  10.790  1.00 46.59
ATOM   4079  O   ALA C   3      -1.198 -23.436   9.226  1.00 46.59
ATOM   4080  N   HIS C   4      -1.377 -25.626  10.429  1.00 57.89
ATOM   4081  CA  HIS C   4      -2.833 -25.689  10.390  1.00 57.89
ATOM   4082  C   HIS C   4      -3.421 -25.726  11.797  1.00 57.89
ATOM   4083  CB  HIS C   4      -3.295 -26.913   9.596  1.00 57.89
ATOM   4084  O   HIS C   4      -2.801 -26.259  12.720  1.00 57.89
ATOM   4085  CG  HIS C   4      -2.770 -28.208  10.129  1.00 57.89
ATOM   4086  CD2 HIS C   4      -3.360 -29.161  10.888  1.00 57.89
ATOM   4087  ND1 HIS C   4      -1.483 -28.641   9.895  1.00 57.89
ATOM   4088  CE1 HIS C   4      -1.304 -29.810  10.488  1.00 57.89
ATOM   4089  NE2 HIS C   4      -2.427 -30.147  11.098  1.00 57.89
ATOM   4090  N   VAL C   5      -4.232 -25.017  11.966  1.00 67.40
ATOM   4091  CA  VAL C   5      -4.907 -25.006  13.260  1.00 67.40
ATOM   4092  C   VAL C   5      -6.334 -25.525  13.102  1.00 67.40
ATOM   4093  CB  VAL C   5      -4.920 -23.592  13.882  1.00 67.40
ATOM   4094  O   VAL C   5      -7.056 -25.108  12.193  1.00 67.40
ATOM   4095  CG1 VAL C   5      -5.613 -23.607  15.243  1.00 67.40
ATOM   4096  CG2 VAL C   5      -3.496 -23.053  14.009  1.00 67.40
ATOM   4097  N   LYS C   6      -6.668 -26.663  13.832  1.00 74.21
ATOM   4098  CA  LYS C   6      -8.041 -27.157  13.894  1.00 74.21
ATOM   4099  C   LYS C   6      -8.807 -26.508  15.043  1.00 74.21
ATOM   4100  CB  LYS C   6      -8.058 -28.679  14.046  1.00 74.21
ATOM   4101  O   LYS C   6      -8.337 -26.498  16.182  1.00 74.21
ATOM   4102  CG  LYS C   6      -9.448 -29.292  13.974  1.00 74.21
ATOM   4103  CD  LYS C   6      -9.402 -30.804  14.153  1.00 74.21
ATOM   4104  CE  LYS C   6     -10.799 -31.410  14.168  1.00 74.21
ATOM   4105  NZ  LYS C   6     -10.760 -32.887  14.387  1.00 74.21
ATOM   4106  N   THR C   7      -9.817 -25.847  14.781  1.00 71.22
ATOM   4107  CA  THR C   7     -10.676 -25.294  15.822  1.00 71.22
ATOM   4108  C   THR C   7     -12.054 -25.949  15.791  1.00 71.22
ATOM   4109  CB  THR C   7     -10.826 -23.769  15.670  1.00 71.22
ATOM   4110  O   THR C   7     -12.620 -26.166  14.718  1.00 71.22
ATOM   4111  CG2 THR C   7      -9.989 -23.027  16.706  1.00 71.22
ATOM   4112  OG1 THR C   7     -10.397 -23.381  14.359  1.00 71.22
ATOM   4113  N   GLN C   8     -12.368 -26.501  16.815  1.00 53.72
ATOM   4114  CA  GLN C   8     -13.694 -27.101  16.922  1.00 53.72
ATOM   4115  C   GLN C   8     -14.750 -26.048  17.248  1.00 53.72
ATOM   4116  CB  GLN C   8     -13.703 -28.199  17.986  1.00 53.72
ATOM   4117  O   GLN C   8     -14.514 -25.159  18.069  1.00 53.72
ATOM   4118  CG  GLN C   8     -13.385 -29.585  17.442  1.00 53.72
ATOM   4119  CD  GLN C   8     -13.541 -30.676  18.485  1.00 53.72
ATOM   4120  NE2 GLN C   8     -13.186 -31.903  18.119  1.00 53.72
ATOM   4121  OE1 GLN C   8     -13.976 -30.418  19.612  1.00 53.72
ATOM   4122  N   GLY C   9     -15.394 -25.819  16.477  1.00 50.44
ATOM   4123  CA  GLY C   9     -16.524 -24.934  16.706  1.00 50.44
ATOM   4124  C   GLY C   9     -17.464 -25.434  17.787  1.00 50.44
ATOM   4125  O   GLY C   9     -17.902 -26.586  17.751  1.00 50.44
ATOM   4126  N   ASN C  10     -17.569 -24.890  18.585  1.00 54.33
ATOM   4127  CA  ASN C  10     -18.481 -25.277  19.656  1.00 54.33
ATOM   4128  C   ASN C  10     -19.807 -24.528  19.562  1.00 54.33
ATOM   4129  CB  ASN C  10     -17.834 -25.043  21.023  1.00 54.33
ATOM   4130  O   ASN C  10     -20.517 -24.387  20.559  1.00 54.33
ATOM   4131  CG  ASN C  10     -17.243 -26.307  21.614  1.00 54.33
ATOM   4132  ND2 ASN C  10     -16.765 -26.218  22.849  1.00 54.33
ATOM   4133  OD1 ASN C  10     -17.215 -27.356  20.965  1.00 54.33
ATOM   4134  N   GLY C  11     -20.141 -24.237  18.865  1.00 54.01
ATOM   4135  CA  GLY C  11     -21.426 -23.570  18.722  1.00 54.01
ATOM   4136  C   GLY C  11     -21.321 -22.057  18.768  1.00 54.01
ATOM   4137  O   GLY C  11     -20.251 -21.512  19.047  1.00 54.01
ATOM   4138  N   ALA C  12     -22.395 -21.630  18.523  1.00 55.24
ATOM   4139  CA  ALA C  12     -22.563 -20.186  18.382  1.00 55.24
ATOM   4140  C   ALA C  12     -22.109 -19.455  19.642  1.00 55.24
ATOM   4141  CB  ALA C  12     -24.019 -19.849  18.069  1.00 55.24
ATOM   4142  O   ALA C  12     -21.580 -18.344  19.566  1.00 55.24
ATOM   4143  N   VAL C  13     -22.197 -20.112  20.590  1.00 56.00
ATOM   4144  CA  VAL C  13     -21.883 -19.466  21.860  1.00 56.00
ATOM   4145  C   VAL C  13     -20.370 -19.319  22.006  1.00 56.00
ATOM   4146  CB  VAL C  13     -22.459 -20.256  23.056  1.00 56.00
ATOM   4147  O   VAL C  13     -19.889 -18.355  22.605  1.00 56.00
ATOM   4148  CG1 VAL C  13     -22.203 -19.515  24.367  1.00 56.00
ATOM   4149  CG2 VAL C  13     -23.954 -20.503  22.862  1.00 56.00
ATOM   4150  N   ASP C  14     -19.990 -19.979  21.320  1.00 71.80
ATOM   4151  CA  ASP C  14     -18.538 -19.950  21.464  1.00 71.80
ATOM   4152  C   ASP C  14     -17.876 -19.328  20.236  1.00 71.80
ATOM   4153  CB  ASP C  14     -17.994 -21.360  21.697  1.00 71.80
ATOM   4154  O   ASP C  14     -16.652 -19.368  20.097  1.00 71.80
ATOM   4155  CG  ASP C  14     -18.254 -21.872  23.103  1.00 71.80
ATOM   4156  OD1 ASP C  14     -18.292 -23.104  23.307  1.00 71.80
ATOM   4157  OD2 ASP C  14     -18.426 -21.034  24.015  1.00 71.80
ATOM   4158  N   ALA C  15     -18.782 -18.733  19.645  1.00 82.97
ATOM   4159  CA  ALA C  15     -18.242 -18.148  18.420  1.00 82.97
ATOM   4160  C   ALA C  15     -17.417 -16.901  18.725  1.00 82.97
ATOM   4161  CB  ALA C  15     -19.370 -17.812  17.449  1.00 82.97
ATOM   4162  O   ALA C  15     -17.799 -16.088  19.570  1.00 82.97
ATOM   4163  N   PRO C  16     -16.342 -16.839  18.111  1.00 88.85
ATOM   4164  CA  PRO C  16     -15.584 -15.595  18.263  1.00 88.85
ATOM   4165  C   PRO C  16     -16.388 -14.360  17.861  1.00 88.85
ATOM   4166  CB  PRO C  16     -14.388 -15.795  17.328  1.00 88.85
ATOM   4167  O   PRO C  16     -17.205 -14.424  16.938  1.00 88.85
ATOM   4168  CG  PRO C  16     -14.393 -17.255  17.010  1.00 88.85
ATOM   4169  CD  PRO C  16     -15.771 -17.795  17.263  1.00 88.85
ATOM   4170  N   PHE C  17     -16.274 -13.248  18.624  1.00 88.54
ATOM   4171  CA  PHE C  17     -17.019 -12.022  18.368  1.00 88.54
ATOM   4172  C   PHE C  17     -16.752 -11.510  16.958  1.00 88.54
ATOM   4173  CB  PHE C  17     -16.654 -10.945  19.395  1.00 88.54
ATOM   4174  O   PHE C  17     -15.601 -11.454  16.520  1.00 88.54
ATOM   4175  CG  PHE C  17     -17.238  -9.592  19.090  1.00 88.54
ATOM   4176  CD1 PHE C  17     -16.426  -8.549  18.662  1.00 88.54
ATOM   4177  CD2 PHE C  17     -18.601  -9.364  19.231  1.00 88.54
ATOM   4178  CE1 PHE C  17     -16.964  -7.296  18.378  1.00 88.54
ATOM   4179  CE2 PHE C  17     -19.146  -8.114  18.950  1.00 88.54
ATOM   4180  CZ  PHE C  17     -18.326  -7.081  18.525  1.00 88.54
ATOM   4181  N   TYR C  18     -17.774 -11.264  16.255  1.00 92.61
ATOM   4182  CA  TYR C  18     -17.720 -10.631  14.941  1.00 92.61
ATOM   4183  C   TYR C  18     -18.899  -9.688  14.741  1.00 92.61
ATOM   4184  CB  TYR C  18     -17.705 -11.690  13.835  1.00 92.61
ATOM   4185  O   TYR C  18     -20.052 -10.071  14.952  1.00 92.61
ATOM   4186  CG  TYR C  18     -17.663 -11.111  12.441  1.00 92.61
ATOM   4187  CD1 TYR C  18     -18.812 -11.053  11.656  1.00 92.61
ATOM   4188  CD2 TYR C  18     -16.475 -10.623  11.908  1.00 92.61
ATOM   4189  CE1 TYR C  18     -18.778 -10.522  10.370  1.00 92.61
ATOM   4190  CE2 TYR C  18     -16.429 -10.089  10.624  1.00 92.61
ATOM   4191  OH  TYR C  18     -17.544  -9.516   8.592  1.00 92.61
ATOM   4192  CZ  TYR C  18     -17.584 -10.043   9.864  1.00 92.61
ATOM   4193  N   LEU C  19     -18.626  -8.416  14.467  1.00 93.04
ATOM   4194  CA  LEU C  19     -19.667  -7.439  14.169  1.00 93.04
ATOM   4195  C   LEU C  19     -19.877  -7.311  12.664  1.00 93.04
ATOM   4196  CB  LEU C  19     -19.310  -6.075  14.765  1.00 93.04
ATOM   4197  O   LEU C  19     -19.010  -6.796  11.954  1.00 93.04
ATOM   4198  CG  LEU C  19     -20.376  -4.984  14.649  1.00 93.04
ATOM   4199  CD1 LEU C  19     -21.633  -5.389  15.411  1.00 93.04
ATOM   4200  CD2 LEU C  19     -19.837  -3.654  15.163  1.00 93.04
ATOM   4201  N   PRO C  20     -21.093  -7.777  12.119  1.00 92.63
ATOM   4202  CA  PRO C  20     -21.356  -7.696  10.680  1.00 92.63
ATOM   4203  C   PRO C  20     -21.340  -6.261  10.157  1.00 92.63
ATOM   4204  CB  PRO C  20     -22.750  -8.312  10.542  1.00 92.63
ATOM   4205  O   PRO C  20     -21.843  -5.352  10.822  1.00 92.63
ATOM   4206  CG  PRO C  20     -22.912  -9.169  11.755  1.00 92.63
ATOM   4207  CD  PRO C  20     -22.151  -8.540  12.887  1.00 92.63
ATOM   4208  N   GLN C  21     -20.700  -6.108   9.007  1.00 91.16
ATOM   4209  CA  GLN C  21     -20.588  -4.787   8.398  1.00 91.16
ATOM   4210  C   GLN C  21     -21.596  -4.616   7.265  1.00 91.16
ATOM   4211  CB  GLN C  21     -19.169  -4.553   7.877  1.00 91.16
ATOM   4212  O   GLN C  21     -21.886  -3.492   6.849  1.00 91.16
ATOM   4213  CG  GLN C  21     -18.092  -4.699   8.943  1.00 91.16
ATOM   4214  CD  GLN C  21     -18.252  -3.706  10.079  1.00 91.16
ATOM   4215  NE2 GLN C  21     -18.186  -4.199  11.312  1.00 91.16
ATOM   4216  OE1 GLN C  21     -18.433  -2.506   9.852  1.00 91.16
ATOM   4217  N   GLY C  22     -22.192  -5.508   6.956  1.00 91.10
ATOM   4218  CA  GLY C  22     -23.166  -5.559   5.877  1.00 91.10
ATOM   4219  C   GLY C  22     -23.894  -6.887   5.793  1.00 91.10
ATOM   4220  O   GLY C  22     -24.373  -7.405   6.804  1.00 91.10
ATOM   4221  N   ASP C  23     -23.922  -7.469   4.600  1.00 93.79
ATOM   4222  CA  ASP C  23     -24.684  -8.699   4.410  1.00 93.79
ATOM   4223  C   ASP C  23     -23.757  -9.908   4.301  1.00 93.79
ATOM   4224  CB  ASP C  23     -25.564  -8.598   3.162  1.00 93.79
ATOM   4225  O   ASP C  23     -24.157 -10.961   3.800  1.00 93.79
ATOM   4226  CG  ASP C  23     -24.767  -8.351   1.893  1.00 93.79
ATOM   4227  OD1 ASP C  23     -25.333  -8.468   0.785  1.00 93.79
ATOM   4228  OD2 ASP C  23     -23.561  -8.041   2.002  1.00 93.79
ATOM   4229  N   GLU C  24     -22.559  -9.794   4.739  1.00 94.57
ATOM   4230  CA  GLU C  24     -21.571 -10.857   4.577  1.00 94.57
ATOM   4231  C   GLU C  24     -22.003 -12.127   5.304  1.00 94.57
ATOM   4232  CB  GLU C  24     -20.201 -10.400   5.085  1.00 94.57
ATOM   4233  O   GLU C  24     -21.736 -13.236   4.838  1.00 94.57
ATOM   4234  CG  GLU C  24     -20.166 -10.100   6.576  1.00 94.57
ATOM   4235  CD  GLU C  24     -20.560  -8.670   6.911  1.00 94.57
ATOM   4236  OE1 GLU C  24     -20.198  -8.181   8.005  1.00 94.57
ATOM   4237  OE2 GLU C  24     -21.236  -8.034   6.072  1.00 94.57
ATOM   4238  N   VAL C  25     -22.691 -12.021   6.372  1.00 95.22
ATOM   4239  CA  VAL C  25     -23.169 -13.184   7.112  1.00 95.22
ATOM   4240  C   VAL C  25     -24.220 -13.925   6.288  1.00 95.22
ATOM   4241  CB  VAL C  25     -23.754 -12.782   8.484  1.00 95.22
ATOM   4242  O   VAL C  25     -24.159 -15.149   6.150  1.00 95.22
ATOM   4243  CG1 VAL C  25     -24.426 -13.978   9.156  1.00 95.22
ATOM   4244  CG2 VAL C  25     -22.661 -12.205   9.382  1.00 95.22
ATOM   4245  N   ALA C  26     -25.119 -13.201   5.764  1.00 95.74
ATOM   4246  CA  ALA C  26     -26.184 -13.781   4.949  1.00 95.74
ATOM   4247  C   ALA C  26     -25.614 -14.468   3.711  1.00 95.74
ATOM   4248  CB  ALA C  26     -27.188 -12.706   4.542  1.00 95.74
ATOM   4249  O   ALA C  26     -26.048 -15.564   3.347  1.00 95.74
ATOM   4250  N   VAL C  27     -24.650 -13.834   3.063  1.00 96.09
ATOM   4251  CA  VAL C  27     -24.037 -14.380   1.856  1.00 96.09
ATOM   4252  C   VAL C  27     -23.299 -15.674   2.191  1.00 96.09
ATOM   4253  CB  VAL C  27     -23.069 -13.367   1.204  1.00 96.09
ATOM   4254  O   VAL C  27     -23.411 -16.665   1.465  1.00 96.09
ATOM   4255  CG1 VAL C  27     -22.328 -14.008   0.031  1.00 96.09
ATOM   4256  CG2 VAL C  27     -23.828 -12.124   0.745  1.00 96.09
ATOM   4257  N   PHE C  28     -22.613 -15.695   3.328  1.00 96.66
ATOM   4258  CA  PHE C  28     -21.857 -16.869   3.747  1.00 96.66
ATOM   4259  C   PHE C  28     -22.792 -18.029   4.069  1.00 96.66
ATOM   4260  CB  PHE C  28     -20.987 -16.543   4.965  1.00 96.66
ATOM   4261  O   PHE C  28     -22.536 -19.168   3.674  1.00 96.66
ATOM   4262  CG  PHE C  28     -19.921 -17.569   5.241  1.00 96.66
ATOM   4263  CD1 PHE C  28     -20.219 -18.730   5.945  1.00 96.66
ATOM   4264  CD2 PHE C  28     -18.620 -17.373   4.796  1.00 96.66
ATOM   4265  CE1 PHE C  28     -19.234 -19.681   6.202  1.00 96.66
ATOM   4266  CE2 PHE C  28     -17.630 -18.319   5.049  1.00 96.66
ATOM   4267  CZ  PHE C  28     -17.939 -19.472   5.753  1.00 96.66
ATOM   4268  N   GLU C  29     -23.901 -17.766   4.770  1.00 95.27
ATOM   4269  CA  GLU C  29     -24.877 -18.794   5.119  1.00 95.27
ATOM   4270  C   GLU C  29     -25.525 -19.386   3.871  1.00 95.27
ATOM   4271  CB  GLU C  29     -25.951 -18.222   6.048  1.00 95.27
ATOM   4272  O   GLU C  29     -25.739 -20.598   3.792  1.00 95.27
ATOM   4273  CG  GLU C  29     -25.473 -17.997   7.476  1.00 95.27
ATOM   4274  CD  GLU C  29     -26.534 -17.382   8.374  1.00 95.27
ATOM   4275  OE1 GLU C  29     -26.412 -17.484   9.616  1.00 95.27
ATOM   4276  OE2 GLU C  29     -27.497 -16.795   7.832  1.00 95.27
ATOM   4277  N   ALA C  30     -25.810 -18.514   2.952  1.00 96.20
ATOM   4278  CA  ALA C  30     -26.392 -18.974   1.694  1.00 96.20
ATOM   4279  C   ALA C  30     -25.409 -19.851   0.923  1.00 96.20
ATOM   4280  CB  ALA C  30     -26.821 -17.784   0.840  1.00 96.20
ATOM   4281  O   ALA C  30     -25.797 -20.870   0.348  1.00 96.20
ATOM   4282  N   ALA C  31     -24.140 -19.424   0.906  1.00 96.53
ATOM   4283  CA  ALA C  31     -23.107 -20.215   0.241  1.00 96.53
ATOM   4284  C   ALA C  31     -22.956 -21.583   0.901  1.00 96.53
ATOM   4285  CB  ALA C  31     -21.775 -19.471   0.255  1.00 96.53
ATOM   4286  O   ALA C  31     -22.836 -22.601   0.214  1.00 96.53
ATOM   4287  N   ALA C  32     -23.025 -21.607   2.234  1.00 95.05
ATOM   4288  CA  ALA C  32     -22.910 -22.855   2.985  1.00 95.05
ATOM   4289  C   ALA C  32     -24.086 -23.782   2.691  1.00 95.05
ATOM   4290  CB  ALA C  32     -22.824 -22.569   4.482  1.00 95.05
ATOM   4291  O   ALA C  32     -23.905 -24.990   2.519  1.00 95.05
ATOM   4292  N   ALA C  33     -25.306 -23.199   2.579  1.00 94.55
ATOM   4293  CA  ALA C  33     -26.520 -23.972   2.330  1.00 94.55
ATOM   4294  C   ALA C  33     -26.506 -24.578   0.929  1.00 94.55
ATOM   4295  CB  ALA C  33     -27.756 -23.095   2.514  1.00 94.55
ATOM   4296  O   ALA C  33     -27.106 -25.630   0.696  1.00 94.55
ATOM   4297  N   ASN C  34     -25.738 -23.977   0.127  1.00 94.69
ATOM   4298  CA  ASN C  34     -25.721 -24.429  -1.260  1.00 94.69
ATOM   4299  C   ASN C  34     -24.382 -25.064  -1.626  1.00 94.69
ATOM   4300  CB  ASN C  34     -26.035 -23.269  -2.207  1.00 94.69
ATOM   4301  O   ASN C  34     -24.121 -25.339  -2.799  1.00 94.69
ATOM   4302  CG  ASN C  34     -27.494 -22.862  -2.168  1.00 94.69
ATOM   4303  ND2 ASN C  34     -27.780 -21.740  -1.518  1.00 94.69
ATOM   4304  OD1 ASN C  34     -28.358 -23.551  -2.717  1.00 94.69
ATOM   4305  N   ASP C  35     -23.495 -25.285  -0.664  1.00 93.67
ATOM   4306  CA  ASP C  35     -22.200 -25.933  -0.847  1.00 93.67
ATOM   4307  C   ASP C  35     -21.333 -25.160  -1.838  1.00 93.67
ATOM   4308  CB  ASP C  35     -22.384 -27.375  -1.323  1.00 93.67
ATOM   4309  O   ASP C  35     -20.659 -25.757  -2.679  1.00 93.67
ATOM   4310  CG  ASP C  35     -23.116 -28.244  -0.315  1.00 93.67
ATOM   4311  OD1 ASP C  35     -23.993 -29.038  -0.717  1.00 93.67
ATOM   4312  OD2 ASP C  35     -22.814 -28.131   0.893  1.00 93.67
ATOM   4313  N   LEU C  36     -21.398 -23.875  -1.800  1.00 94.88
ATOM   4314  CA  LEU C  36     -20.622 -23.024  -2.696  1.00 94.88
ATOM   4315  C   LEU C  36     -19.321 -22.582  -2.033  1.00 94.88
ATOM   4316  CB  LEU C  36     -21.438 -21.798  -3.112  1.00 94.88
ATOM   4317  O   LEU C  36     -19.303 -22.266  -0.841  1.00 94.88
ATOM   4318  CG  LEU C  36     -22.777 -22.076  -3.798  1.00 94.88
ATOM   4319  CD1 LEU C  36     -23.542 -20.774  -4.015  1.00 94.88
ATOM   4320  CD2 LEU C  36     -22.560 -22.802  -5.121  1.00 94.88
ATOM   4321  N   PRO C  37     -18.168 -22.681  -2.770  1.00 95.35
ATOM   4322  CA  PRO C  37     -16.921 -22.123  -2.240  1.00 95.35
ATOM   4323  C   PRO C  37     -16.968 -20.603  -2.101  1.00 95.35
ATOM   4324  CB  PRO C  37     -15.877 -22.544  -3.277  1.00 95.35
ATOM   4325  O   PRO C  37     -17.649 -19.929  -2.877  1.00 95.35
ATOM   4326  CG  PRO C  37     -16.645 -22.702  -4.550  1.00 95.35
ATOM   4327  CD  PRO C  37     -18.042 -23.140  -4.213  1.00 95.35
ATOM   4328  N   VAL C  38     -16.231 -20.070  -1.041  1.00 95.92
ATOM   4329  CA  VAL C  38     -16.298 -18.642  -0.749  1.00 95.92
ATOM   4330  C   VAL C  38     -14.897 -18.037  -0.807  1.00 95.92
ATOM   4331  CB  VAL C  38     -16.937 -18.374   0.632  1.00 95.92
ATOM   4332  O   VAL C  38     -13.935 -18.633  -0.317  1.00 95.92
ATOM   4333  CG1 VAL C  38     -16.804 -16.900   1.012  1.00 95.92
ATOM   4334  CG2 VAL C  38     -18.405 -18.797   0.630  1.00 95.92
ATOM   4335  N   LEU C  39     -14.748 -16.873  -1.524  1.00 95.09
ATOM   4336  CA  LEU C  39     -13.517 -16.092  -1.572  1.00 95.09
ATOM   4337  C   LEU C  39     -13.689 -14.761  -0.847  1.00 95.09
ATOM   4338  CB  LEU C  39     -13.094 -15.846  -3.022  1.00 95.09
ATOM   4339  O   LEU C  39     -14.576 -13.975  -1.186  1.00 95.09
ATOM   4340  CG  LEU C  39     -11.797 -15.063  -3.227  1.00 95.09
ATOM   4341  CD1 LEU C  39     -10.611 -15.848  -2.676  1.00 95.09
ATOM   4342  CD2 LEU C  39     -11.592 -14.742  -4.703  1.00 95.09
ATOM   4343  N   LEU C  40     -12.795 -14.527   0.264  1.00 94.59
ATOM   4344  CA  LEU C  40     -12.791 -13.268   1.001  1.00 94.59
ATOM   4345  C   LEU C  40     -11.643 -12.375   0.543  1.00 94.59
ATOM   4346  CB  LEU C  40     -12.681 -13.528   2.506  1.00 94.59
ATOM   4347  O   LEU C  40     -10.484 -12.796   0.543  1.00 94.59
ATOM   4348  CG  LEU C  40     -13.655 -14.553   3.090  1.00 94.59
ATOM   4349  CD1 LEU C  40     -13.385 -14.753   4.577  1.00 94.59
ATOM   4350  CD2 LEU C  40     -15.097 -14.114   2.857  1.00 94.59
ATOM   4351  N   LYS C  41     -11.974 -11.121   0.071  1.00 93.58
ATOM   4352  CA  LYS C  41     -10.980 -10.140  -0.357  1.00 93.58
ATOM   4353  C   LYS C  41     -10.969  -8.929   0.572  1.00 93.58
ATOM   4354  CB  LYS C  41     -11.249  -9.695  -1.795  1.00 93.58
ATOM   4355  O   LYS C  41     -12.024  -8.383   0.901  1.00 93.58
ATOM   4356  CG  LYS C  41     -11.347 -10.843  -2.790  1.00 93.58
ATOM   4357  CD  LYS C  41     -11.754 -10.351  -4.173  1.00 93.58
ATOM   4358  CE  LYS C  41     -13.226  -9.966  -4.219  1.00 93.58
ATOM   4359  NZ  LYS C  41     -13.654  -9.577  -5.596  1.00 93.58
ATOM   4360  N   GLY C  42      -9.765  -8.576   1.054  1.00 90.97
ATOM   4361  CA  GLY C  42      -9.661  -7.397   1.898  1.00 90.97
ATOM   4362  C   GLY C  42      -8.260  -7.166   2.430  1.00 90.97
ATOM   4363  O   GLY C  42      -7.405  -8.051   2.348  1.00 90.97
ATOM   4364  N   PRO C  43      -7.971  -5.962   2.929  1.00 87.56
ATOM   4365  CA  PRO C  43      -6.644  -5.661   3.469  1.00 87.56
ATOM   4366  C   PRO C  43      -6.316  -6.475   4.719  1.00 87.56
ATOM   4367  CB  PRO C  43      -6.726  -4.168   3.795  1.00 87.56
ATOM   4368  O   PRO C  43      -7.212  -7.069   5.325  1.00 87.56
ATOM   4369  CG  PRO C  43      -8.184  -3.899   3.986  1.00 87.56
ATOM   4370  CD  PRO C  43      -8.963  -4.904   3.187  1.00 87.56
ATOM   4371  N   THR C  44      -5.118  -6.497   5.002  1.00 85.67
ATOM   4372  CA  THR C  44      -4.667  -7.201   6.197  1.00 85.67
ATOM   4373  C   THR C  44      -5.298  -6.599   7.450  1.00 85.67
ATOM   4374  CB  THR C  44      -3.133  -7.164   6.323  1.00 85.67
ATOM   4375  O   THR C  44      -5.383  -5.377   7.582  1.00 85.67
ATOM   4376  CG2 THR C  44      -2.658  -7.998   7.507  1.00 85.67
ATOM   4377  OG1 THR C  44      -2.548  -7.683   5.122  1.00 85.67
ATOM   4378  N   GLY C  45      -5.840  -7.390   8.256  1.00 89.09
ATOM   4379  CA  GLY C  45      -6.287  -7.003   9.585  1.00 89.09
ATOM   4380  C   GLY C  45      -7.685  -6.415   9.596  1.00 89.09
ATOM   4381  O   GLY C  45      -8.067  -5.726  10.544  1.00 89.09
ATOM   4382  N   CYS C  46      -8.464  -6.703   8.684  1.00 90.09
ATOM   4383  CA  CYS C  46      -9.801  -6.122   8.633  1.00 90.09
ATOM   4384  C   CYS C  46     -10.837  -7.086   9.200  1.00 90.09
ATOM   4385  CB  CYS C  46     -10.170  -5.751   7.197  1.00 90.09
ATOM   4386  O   CYS C  46     -12.014  -6.741   9.317  1.00 90.09
ATOM   4387  SG  CYS C  46     -10.233  -7.163   6.073  1.00 90.09
ATOM   4388  N   GLY C  47     -10.427  -8.373   9.411  1.00 90.86
ATOM   4389  CA  GLY C  47     -11.317  -9.277  10.122  1.00 90.86
ATOM   4390  C   GLY C  47     -11.729 -10.481   9.297  1.00 90.86
ATOM   4391  O   GLY C  47     -12.701 -11.163   9.626  1.00 90.86
ATOM   4392  N   LYS C  48     -11.088 -10.895   8.202  1.00 91.28
ATOM   4393  CA  LYS C  48     -11.444 -12.024   7.348  1.00 91.28
ATOM   4394  C   LYS C  48     -11.360 -13.341   8.115  1.00 91.28
ATOM   4395  CB  LYS C  48     -10.536 -12.075   6.119  1.00 91.28
ATOM   4396  O   LYS C  48     -12.308 -14.130   8.110  1.00 91.28
ATOM   4397  CG  LYS C  48     -10.637 -10.849   5.223  1.00 91.28
ATOM   4398  CD  LYS C  48      -9.787 -11.002   3.969  1.00 91.28
ATOM   4399  CE  LYS C  48      -8.303 -11.068   4.303  1.00 91.28
ATOM   4400  NZ  LYS C  48      -7.778  -9.748   4.762  1.00 91.28
ATOM   4401  N   THR C  49     -10.150 -13.627   8.785  1.00 88.02
ATOM   4402  CA  THR C  49      -9.958 -14.865   9.533  1.00 88.02
ATOM   4403  C   THR C  49     -10.942 -14.952  10.696  1.00 88.02
ATOM   4404  CB  THR C  49      -8.518 -14.977  10.067  1.00 88.02
ATOM   4405  O   THR C  49     -11.519 -16.011  10.950  1.00 88.02
ATOM   4406  CG2 THR C  49      -8.310 -16.289  10.817  1.00 88.02
ATOM   4407  OG1 THR C  49      -7.601 -14.919   8.967  1.00 88.02
ATOM   4408  N   ARG C  50     -11.185 -13.807  11.337  1.00 92.21
ATOM   4409  CA  ARG C  50     -12.154 -13.749  12.426  1.00 92.21
ATOM   4410  C   ARG C  50     -13.558 -14.076  11.927  1.00 92.21
ATOM   4411  CB  ARG C  50     -12.141 -12.369  13.086  1.00 92.21
ATOM   4412  O   ARG C  50     -14.308 -14.792  12.593  1.00 92.21
ATOM   4413  CG  ARG C  50     -13.176 -12.202  14.187  1.00 92.21
ATOM   4414  CD  ARG C  50     -12.833 -13.035  15.414  1.00 92.21
ATOM   4415  NE  ARG C  50     -11.658 -12.516  16.108  1.00 92.21
ATOM   4416  NH1 ARG C  50     -12.565 -12.709  18.223  1.00 92.21
ATOM   4417  NH2 ARG C  50     -10.442 -11.889  17.952  1.00 92.21
ATOM   4418  CZ  ARG C  50     -11.558 -12.373  17.426  1.00 92.21
ATOM   4419  N   PHE C  51     -13.922 -13.557  10.845  1.00 94.00
ATOM   4420  CA  PHE C  51     -15.228 -13.796  10.242  1.00 94.00
ATOM   4421  C   PHE C  51     -15.429 -15.279   9.957  1.00 94.00
ATOM   4422  CB  PHE C  51     -15.382 -12.987   8.950  1.00 94.00
ATOM   4423  O   PHE C  51     -16.478 -15.842  10.277  1.00 94.00
ATOM   4424  CG  PHE C  51     -16.632 -13.310   8.177  1.00 94.00
ATOM   4425  CD1 PHE C  51     -16.556 -13.886   6.915  1.00 94.00
ATOM   4426  CD2 PHE C  51     -17.884 -13.037   8.713  1.00 94.00
ATOM   4427  CE1 PHE C  51     -17.711 -14.186   6.197  1.00 94.00
ATOM   4428  CE2 PHE C  51     -19.043 -13.334   8.001  1.00 94.00
ATOM   4429  CZ  PHE C  51     -18.954 -13.908   6.743  1.00 94.00
ATOM   4430  N   VAL C  52     -14.410 -15.986   9.397  1.00 95.14
ATOM   4431  CA  VAL C  52     -14.502 -17.400   9.050  1.00 95.14
ATOM   4432  C   VAL C  52     -14.656 -18.235  10.319  1.00 95.14
ATOM   4433  CB  VAL C  52     -13.267 -17.869   8.249  1.00 95.14
ATOM   4434  O   VAL C  52     -15.481 -19.150  10.371  1.00 95.14
ATOM   4435  CG1 VAL C  52     -13.315 -19.378   8.017  1.00 95.14
ATOM   4436  CG2 VAL C  52     -13.179 -17.123   6.919  1.00 95.14
ATOM   4437  N   ALA C  53     -13.861 -17.885  11.326  1.00 94.60
ATOM   4438  CA  ALA C  53     -13.957 -18.588  12.603  1.00 94.60
ATOM   4439  C   ALA C  53     -15.342 -18.420  13.220  1.00 94.60
ATOM   4440  CB  ALA C  53     -12.884 -18.088  13.567  1.00 94.60
ATOM   4441  O   ALA C  53     -15.911 -19.374  13.755  1.00 94.60
ATOM   4442  N   HIS C  54     -15.922 -17.186  13.126  1.00 94.33
ATOM   4443  CA  HIS C  54     -17.264 -16.900  13.622  1.00 94.33
ATOM   4444  C   HIS C  54     -18.311 -17.730  12.888  1.00 94.33
ATOM   4445  CB  HIS C  54     -17.581 -15.410  13.481  1.00 94.33
ATOM   4446  O   HIS C  54     -19.184 -18.333  13.517  1.00 94.33
ATOM   4447  CG  HIS C  54     -18.985 -15.057  13.858  1.00 94.33
ATOM   4448  CD2 HIS C  54     -20.086 -14.854  13.097  1.00 94.33
ATOM   4449  ND1 HIS C  54     -19.379 -14.870  15.166  1.00 94.33
ATOM   4450  CE1 HIS C  54     -20.666 -14.568  15.192  1.00 94.33
ATOM   4451  NE2 HIS C  54     -21.119 -14.552  13.950  1.00 94.33
ATOM   4452  N   MET C  55     -18.167 -17.766  11.654  1.00 95.45
ATOM   4453  CA  MET C  55     -19.147 -18.480  10.841  1.00 95.45
ATOM   4454  C   MET C  55     -19.045 -19.986  11.063  1.00 95.45
ATOM   4455  CB  MET C  55     -18.954 -18.156   9.358  1.00 95.45
ATOM   4456  O   MET C  55     -20.059 -20.686  11.075  1.00 95.45
ATOM   4457  CG  MET C  55     -19.331 -16.731   8.988  1.00 95.45
ATOM   4458  SD  MET C  55     -20.995 -16.261   9.603  1.00 95.45
ATOM   4459  CE  MET C  55     -22.025 -17.405   8.643  1.00 95.45
ATOM   4460  N   ALA C  56     -17.758 -20.541  11.174  1.00 95.21
ATOM   4461  CA  ALA C  56     -17.577 -21.960  11.466  1.00 95.21
ATOM   4462  C   ALA C  56     -18.283 -22.347  12.763  1.00 95.21
ATOM   4463  CB  ALA C  56     -16.092 -22.302  11.550  1.00 95.21
ATOM   4464  O   ALA C  56     -18.961 -23.375  12.826  1.00 95.21
ATOM   4465  N   ALA C  57     -18.197 -21.502  13.709  1.00 94.23
ATOM   4466  CA  ALA C  57     -18.857 -21.747  14.990  1.00 94.23
ATOM   4467  C   ALA C  57     -20.372 -21.624  14.859  1.00 94.23
ATOM   4468  CB  ALA C  57     -18.336 -20.780  16.050  1.00 94.23
ATOM   4469  O   ALA C  57     -21.117 -22.452  15.388  1.00 94.23
ATOM   4470  N   ARG C  58     -20.802 -20.693  14.204  1.00 93.06
ATOM   4471  CA  ARG C  58     -22.226 -20.452  14.002  1.00 93.06
ATOM   4472  C   ARG C  58     -22.879 -21.614  13.261  1.00 93.06
ATOM   4473  CB  ARG C  58     -22.447 -19.149  13.230  1.00 93.06
ATOM   4474  O   ARG C  58     -24.006 -22.003  13.575  1.00 93.06
ATOM   4475  CG  ARG C  58     -23.905 -18.727  13.138  1.00 93.06
ATOM   4476  CD  ARG C  58     -24.050 -17.324  12.565  1.00 93.06
ATOM   4477  NE  ARG C  58     -25.453 -16.957  12.388  1.00 93.06
ATOM   4478  NH1 ARG C  58     -25.064 -14.680  12.330  1.00 93.06
ATOM   4479  NH2 ARG C  58     -27.199 -15.489  12.123  1.00 93.06
ATOM   4480  CZ  ARG C  58     -25.902 -15.709  12.281  1.00 93.06
ATOM   4481  N   LEU C  59     -22.142 -22.148  12.343  1.00 93.19
ATOM   4482  CA  LEU C  59     -22.680 -23.238  11.536  1.00 93.19
ATOM   4483  C   LEU C  59     -22.421 -24.585  12.202  1.00 93.19
ATOM   4484  CB  LEU C  59     -22.066 -23.221  10.134  1.00 93.19
ATOM   4485  O   LEU C  59     -22.944 -25.611  11.760  1.00 93.19
ATOM   4486  CG  LEU C  59     -22.446 -22.039   9.242  1.00 93.19
ATOM   4487  CD1 LEU C  59     -21.602 -22.041   7.972  1.00 93.19
ATOM   4488  CD2 LEU C  59     -23.932 -22.080   8.902  1.00 93.19
ATOM   4489  N   GLY C  60     -21.711 -24.598  13.232  1.00 93.21
ATOM   4490  CA  GLY C  60     -21.377 -25.822  13.942  1.00 93.21
ATOM   4491  C   GLY C  60     -20.487 -26.753  13.141  1.00 93.21
ATOM   4492  O   GLY C  60     -20.618 -27.975  13.230  1.00 93.21
ATOM   4493  N   ARG C  61     -19.616 -26.255  12.459  1.00 92.87
ATOM   4494  CA  ARG C  61     -18.715 -27.055  11.636  1.00 92.87
ATOM   4495  C   ARG C  61     -17.273 -26.919  12.112  1.00 92.87
ATOM   4496  CB  ARG C  61     -18.823 -26.644  10.166  1.00 92.87
ATOM   4497  O   ARG C  61     -16.840 -25.830  12.494  1.00 92.87
ATOM   4498  CG  ARG C  61     -20.194 -26.888   9.556  1.00 92.87
ATOM   4499  CD  ARG C  61     -20.238 -26.490   8.088  1.00 92.87
ATOM   4500  NE  ARG C  61     -21.572 -26.666   7.521  1.00 92.87
ATOM   4501  NH1 ARG C  61     -21.008 -25.884   5.421  1.00 92.87
ATOM   4502  NH2 ARG C  61     -23.151 -26.575   5.856  1.00 92.87
ATOM   4503  CZ  ARG C  61     -21.907 -26.375   6.267  1.00 92.87
ATOM   4504  N   PRO C  62     -16.455 -28.040  12.025  1.00 94.71
ATOM   4505  CA  PRO C  62     -15.022 -27.915  12.298  1.00 94.71
ATOM   4506  C   PRO C  62     -14.300 -27.043  11.273  1.00 94.71
ATOM   4507  CB  PRO C  62     -14.523 -29.361  12.232  1.00 94.71
ATOM   4508  O   PRO C  62     -14.713 -26.976  10.113  1.00 94.71
ATOM   4509  CG  PRO C  62     -15.753 -30.197  12.387  1.00 94.71
ATOM   4510  CD  PRO C  62     -16.924 -29.426  11.847  1.00 94.71
ATOM   4511  N   LEU C  63     -13.236 -26.328  11.820  1.00 95.13
ATOM   4512  CA  LEU C  63     -12.500 -25.413  10.955  1.00 95.13
ATOM   4513  C   LEU C  63     -11.028 -25.802  10.879  1.00 95.13
ATOM   4514  CB  LEU C  63     -12.635 -23.973  11.458  1.00 95.13
ATOM   4515  O   LEU C  63     -10.366 -25.949  11.909  1.00 95.13
ATOM   4516  CG  LEU C  63     -11.805 -22.918  10.725  1.00 95.13
ATOM   4517  CD1 LEU C  63     -12.274 -22.786   9.280  1.00 95.13
ATOM   4518  CD2 LEU C  63     -11.890 -21.576  11.444  1.00 95.13
ATOM   4519  N   TYR C  64     -10.546 -26.136   9.604  1.00 94.96
ATOM   4520  CA  TYR C  64      -9.122 -26.290   9.325  1.00 94.96
ATOM   4521  C   TYR C  64      -8.560 -25.042   8.655  1.00 94.96
ATOM   4522  CB  TYR C  64      -8.876 -27.515   8.439  1.00 94.96
ATOM   4523  O   TYR C  64      -8.930 -24.717   7.524  1.00 94.96
ATOM   4524  CG  TYR C  64      -9.179 -28.827   9.120  1.00 94.96
ATOM   4525  CD1 TYR C  64      -8.180 -29.539   9.781  1.00 94.96
ATOM   4526  CD2 TYR C  64     -10.464 -29.359   9.103  1.00 94.96
ATOM   4527  CE1 TYR C  64      -8.455 -30.750  10.408  1.00 94.96
ATOM   4528  CE2 TYR C  64     -10.750 -30.569   9.727  1.00 94.96
ATOM   4529  OH  TYR C  64     -10.018 -32.454  10.996  1.00 94.96
ATOM   4530  CZ  TYR C  64      -9.740 -31.256  10.376  1.00 94.96
ATOM   4531  N   THR C  65      -7.754 -24.264   9.341  1.00 94.58
ATOM   4532  CA  THR C  65      -7.156 -23.047   8.803  1.00 94.58
ATOM   4533  C   THR C  65      -5.727 -23.307   8.335  1.00 94.58
ATOM   4534  CB  THR C  65      -7.160 -21.914   9.847  1.00 94.58
ATOM   4535  O   THR C  65      -4.910 -23.840   9.088  1.00 94.58
ATOM   4536  CG2 THR C  65      -6.614 -20.619   9.254  1.00 94.58
ATOM   4537  OG1 THR C  65      -8.501 -21.692  10.298  1.00 94.58
ATOM   4538  N   VAL C  66      -5.491 -23.029   7.010  1.00 93.13
ATOM   4539  CA  VAL C  66      -4.170 -23.241   6.427  1.00 93.13
ATOM   4540  C   VAL C  66      -3.585 -21.906   5.973  1.00 93.13
ATOM   4541  CB  VAL C  66      -4.226 -24.230   5.240  1.00 93.13
ATOM   4542  O   VAL C  66      -4.222 -21.166   5.219  1.00 93.13
ATOM   4543  CG1 VAL C  66      -2.829 -24.471   4.672  1.00 93.13
ATOM   4544  CG2 VAL C  66      -4.865 -25.548   5.674  1.00 93.13
ATOM   4545  N   ALA C  67      -2.402 -21.478   6.462  1.00 90.45
ATOM   4546  CA  ALA C  67      -1.678 -20.295   6.005  1.00 90.45
ATOM   4547  C   ALA C  67      -0.923 -20.580   4.709  1.00 90.45
ATOM   4548  CB  ALA C  67      -0.712 -19.811   7.084  1.00 90.45
ATOM   4549  O   ALA C  67       0.033 -21.359   4.700  1.00 90.45
ATOM   4550  N   CYS C  68      -1.234 -19.841   3.666  1.00 89.35
ATOM   4551  CA  CYS C  68      -0.687 -20.125   2.345  1.00 89.35
ATOM   4552  C   CYS C  68       0.561 -19.291   2.081  1.00 89.35
ATOM   4553  CB  CYS C  68      -1.731 -19.853   1.262  1.00 89.35
ATOM   4554  O   CYS C  68       1.225 -19.466   1.057  1.00 89.35
ATOM   4555  SG  CYS C  68      -3.150 -20.968   1.323  1.00 89.35
ATOM   4556  N   HIS C  69       0.831 -18.407   2.849  1.00 79.26
ATOM   4557  CA  HIS C  69       1.952 -17.511   2.586  1.00 79.26
ATOM   4558  C   HIS C  69       3.285 -18.215   2.816  1.00 79.26
ATOM   4559  CB  HIS C  69       1.858 -16.263   3.466  1.00 79.26
ATOM   4560  O   HIS C  69       4.347 -17.642   2.558  1.00 79.26
ATOM   4561  CG  HIS C  69       1.671 -16.566   4.919  1.00 79.26
ATOM   4562  CD2 HIS C  69       0.805 -16.060   5.828  1.00 79.26
ATOM   4563  ND1 HIS C  69       2.438 -17.493   5.590  1.00 79.26
ATOM   4564  CE1 HIS C  69       2.050 -17.545   6.853  1.00 79.26
ATOM   4565  NE2 HIS C  69       1.060 -16.685   7.024  1.00 79.26
ATOM   4566  N   ASP C  70       3.501 -19.340   3.098  1.00 76.00
ATOM   4567  CA  ASP C  70       4.731 -20.074   3.379  1.00 76.00
ATOM   4568  C   ASP C  70       4.986 -21.144   2.320  1.00 76.00
ATOM   4569  CB  ASP C  70       4.670 -20.712   4.768  1.00 76.00
ATOM   4570  O   ASP C  70       5.244 -22.304   2.651  1.00 76.00
ATOM   4571  CG  ASP C  70       4.829 -19.704   5.892  1.00 76.00
ATOM   4572  OD1 ASP C  70       4.383 -19.978   7.026  1.00 76.00
ATOM   4573  OD2 ASP C  70       5.405 -18.623   5.640  1.00 76.00
ATOM   4574  N   ASP C  71       4.956 -20.821   1.108  1.00 79.30
ATOM   4575  CA  ASP C  71       5.227 -21.736   0.003  1.00 79.30
ATOM   4576  C   ASP C  71       4.462 -23.046   0.175  1.00 79.30
ATOM   4577  CB  ASP C  71       6.728 -22.014  -0.108  1.00 79.30
ATOM   4578  O   ASP C  71       5.057 -24.126   0.156  1.00 79.30
ATOM   4579  CG  ASP C  71       7.125 -22.593  -1.454  1.00 79.30
ATOM   4580  OD1 ASP C  71       8.161 -23.287  -1.538  1.00 79.30
ATOM   4581  OD2 ASP C  71       6.397 -22.350  -2.441  1.00 79.30
ATOM   4582  N   LEU C  72       3.279 -22.956   0.265  1.00 87.86
ATOM   4583  CA  LEU C  72       2.400 -24.102   0.475  1.00 87.86
ATOM   4584  C   LEU C  72       2.236 -24.904  -0.812  1.00 87.86
ATOM   4585  CB  LEU C  72       1.031 -23.642   0.981  1.00 87.86
ATOM   4586  O   LEU C  72       1.863 -24.352  -1.850  1.00 87.86
ATOM   4587  CG  LEU C  72       0.015 -24.744   1.286  1.00 87.86
ATOM   4588  CD1 LEU C  72       0.383 -25.460   2.581  1.00 87.86
ATOM   4589  CD2 LEU C  72      -1.393 -24.166   1.370  1.00 87.86
ATOM   4590  N   SER C  73       2.512 -26.300  -0.746  1.00 89.58
ATOM   4591  CA  SER C  73       2.342 -27.188  -1.891  1.00 89.58
ATOM   4592  C   SER C  73       1.095 -28.053  -1.740  1.00 89.58
ATOM   4593  CB  SER C  73       3.573 -28.079  -2.065  1.00 89.58
ATOM   4594  O   SER C  73       0.513 -28.128  -0.656  1.00 89.58
ATOM   4595  OG  SER C  73       3.621 -29.073  -1.056  1.00 89.58
ATOM   4596  N   ALA C  74       0.658 -28.631  -2.735  1.00 89.63
ATOM   4597  CA  ALA C  74      -0.499 -29.522  -2.728  1.00 89.63
ATOM   4598  C   ALA C  74      -0.307 -30.663  -1.733  1.00 89.63
ATOM   4599  CB  ALA C  74      -0.750 -30.078  -4.128  1.00 89.63
ATOM   4600  O   ALA C  74      -1.259 -31.085  -1.072  1.00 89.63
ATOM   4601  N   ALA C  75       0.903 -31.197  -1.654  1.00 91.39
ATOM   4602  CA  ALA C  75       1.194 -32.287  -0.726  1.00 91.39
ATOM   4603  C   ALA C  75       0.887 -31.878   0.713  1.00 91.39
ATOM   4604  CB  ALA C  75       2.652 -32.720  -0.853  1.00 91.39
ATOM   4605  O   ALA C  75       0.441 -32.700   1.516  1.00 91.39
ATOM   4606  N   ASP C  76       1.046 -30.545   1.007  1.00 90.95
ATOM   4607  CA  ASP C  76       0.759 -30.030   2.343  1.00 90.95
ATOM   4608  C   ASP C  76      -0.738 -30.080   2.641  1.00 90.95
ATOM   4609  CB  ASP C  76       1.277 -28.598   2.489  1.00 90.95
ATOM   4610  O   ASP C  76      -1.141 -30.254   3.792  1.00 90.95
ATOM   4611  CG  ASP C  76       2.790 -28.502   2.394  1.00 90.95
ATOM   4612  OD1 ASP C  76       3.303 -27.526   1.805  1.00 90.95
ATOM   4613  OD2 ASP C  76       3.474 -29.412   2.910  1.00 90.95
ATOM   4614  N   LEU C  77      -1.441 -30.005   1.652  1.00 92.96
ATOM   4615  CA  LEU C  77      -2.891 -29.970   1.804  1.00 92.96
ATOM   4616  C   LEU C  77      -3.476 -31.377   1.763  1.00 92.96
ATOM   4617  CB  LEU C  77      -3.525 -29.109   0.708  1.00 92.96
ATOM   4618  O   LEU C  77      -4.350 -31.715   2.565  1.00 92.96
ATOM   4619  CG  LEU C  77      -3.254 -27.606   0.784  1.00 92.96
ATOM   4620  CD1 LEU C  77      -3.942 -26.884  -0.370  1.00 92.96
ATOM   4621  CD2 LEU C  77      -3.718 -27.046   2.125  1.00 92.96
ATOM   4622  N   ILE C  78      -2.947 -32.194   0.982  1.00 92.76
ATOM   4623  CA  ILE C  78      -3.537 -33.498   0.701  1.00 92.76
ATOM   4624  C   ILE C  78      -3.028 -34.523   1.713  1.00 92.76
ATOM   4625  CB  ILE C  78      -3.221 -33.963  -0.738  1.00 92.76
ATOM   4626  O   ILE C  78      -3.811 -35.297   2.269  1.00 92.76
ATOM   4627  CG1 ILE C  78      -3.863 -33.015  -1.758  1.00 92.76
ATOM   4628  CG2 ILE C  78      -3.694 -35.404  -0.956  1.00 92.76
ATOM   4629  CD1 ILE C  78      -3.493 -33.320  -3.203  1.00 92.76
ATOM   4630  N   GLY C  79      -1.761 -34.533   1.968  1.00 92.11
ATOM   4631  CA  GLY C  79      -1.125 -35.472   2.878  1.00 92.11
ATOM   4632  C   GLY C  79       0.197 -36.005   2.358  1.00 92.11
ATOM   4633  O   GLY C  79       0.574 -35.737   1.215  1.00 92.11
ATOM   4634  N   ARG C  80       0.811 -36.626   3.203  1.00 90.82
ATOM   4635  CA  ARG C  80       2.116 -37.200   2.894  1.00 90.82
ATOM   4636  C   ARG C  80       2.297 -38.549   3.583  1.00 90.82
ATOM   4637  CB  ARG C  80       3.236 -36.245   3.311  1.00 90.82
ATOM   4638  O   ARG C  80       1.630 -38.838   4.578  1.00 90.82
ATOM   4639  CG  ARG C  80       3.152 -34.874   2.659  1.00 90.82
ATOM   4640  CD  ARG C  80       4.281 -33.961   3.117  1.00 90.82
ATOM   4641  NE  ARG C  80       4.148 -32.618   2.558  1.00 90.82
ATOM   4642  NH1 ARG C  80       6.404 -32.344   2.143  1.00 90.82
ATOM   4643  NH2 ARG C  80       4.925 -30.672   1.621  1.00 90.82
ATOM   4644  CZ  ARG C  80       5.159 -31.881   2.109  1.00 90.82
ATOM   4645  N   TYR C  81       3.163 -39.500   2.949  1.00 90.28
ATOM   4646  CA  TYR C  81       3.583 -40.718   3.632  1.00 90.28
ATOM   4647  C   TYR C  81       4.606 -40.410   4.718  1.00 90.28
ATOM   4648  CB  TYR C  81       4.168 -41.720   2.632  1.00 90.28
ATOM   4649  O   TYR C  81       5.590 -39.708   4.472  1.00 90.28
ATOM   4650  CG  TYR C  81       3.125 -42.435   1.807  1.00 90.28
ATOM   4651  CD1 TYR C  81       2.412 -43.511   2.331  1.00 90.28
ATOM   4652  CD2 TYR C  81       2.852 -42.036   0.504  1.00 90.28
ATOM   4653  CE1 TYR C  81       1.451 -44.173   1.574  1.00 90.28
ATOM   4654  CE2 TYR C  81       1.893 -42.691  -0.263  1.00 90.28
ATOM   4655  OH  TYR C  81       0.249 -44.409  -0.474  1.00 90.28
ATOM   4656  CZ  TYR C  81       1.199 -43.757   0.280  1.00 90.28
ATOM   4657  N   LEU C  82       4.325 -40.761   5.799  1.00 89.95
ATOM   4658  CA  LEU C  82       5.257 -40.596   6.909  1.00 89.95
ATOM   4659  C   LEU C  82       5.772 -41.948   7.392  1.00 89.95
ATOM   4660  CB  LEU C  82       4.587 -39.850   8.066  1.00 89.95
ATOM   4661  O   LEU C  82       5.077 -42.960   7.275  1.00 89.95
ATOM   4662  CG  LEU C  82       4.081 -38.440   7.760  1.00 89.95
ATOM   4663  CD1 LEU C  82       3.317 -37.880   8.955  1.00 89.95
ATOM   4664  CD2 LEU C  82       5.242 -37.524   7.385  1.00 89.95
ATOM   4665  N   LEU C  83       6.894 -42.058   7.890  1.00 85.96
ATOM   4666  CA  LEU C  83       7.453 -43.262   8.495  1.00 85.96
ATOM   4667  C   LEU C  83       7.062 -43.365   9.965  1.00 85.96
ATOM   4668  CB  LEU C  83       8.978 -43.272   8.359  1.00 85.96
ATOM   4669  O   LEU C  83       7.381 -42.478  10.760  1.00 85.96
ATOM   4670  CG  LEU C  83       9.532 -43.540   6.958  1.00 85.96
ATOM   4671  CD1 LEU C  83      10.980 -43.069   6.862  1.00 85.96
ATOM   4672  CD2 LEU C  83       9.422 -45.021   6.614  1.00 85.96
ATOM   4673  N   LYS C  84       6.312 -44.140  10.251  1.00 85.97
ATOM   4674  CA  LYS C  84       5.900 -44.408  11.626  1.00 85.97
ATOM   4675  C   LYS C  84       6.163 -45.863  12.005  1.00 85.97
ATOM   4676  CB  LYS C  84       4.419 -44.076  11.818  1.00 85.97
ATOM   4677  O   LYS C  84       5.605 -46.779  11.398  1.00 85.97
ATOM   4678  CG  LYS C  84       4.131 -42.589  11.956  1.00 85.97
ATOM   4679  CD  LYS C  84       2.668 -42.331  12.292  1.00 85.97
ATOM   4680  CE  LYS C  84       2.359 -40.841  12.345  1.00 85.97
ATOM   4681  NZ  LYS C  84       0.926 -40.584  12.677  1.00 85.97
ATOM   4682  N   GLY C  85       6.985 -46.053  12.936  1.00 81.85
ATOM   4683  CA  GLY C  85       7.295 -47.398  13.393  1.00 81.85
ATOM   4684  C   GLY C  85       7.955 -48.253  12.328  1.00 81.85
ATOM   4685  O   GLY C  85       7.684 -49.451  12.230  1.00 81.85
ATOM   4686  N   GLY C  86       8.593 -47.845  11.606  1.00 77.25
ATOM   4687  CA  GLY C  86       9.306 -48.565  10.563  1.00 77.25
ATOM   4688  C   GLY C  86       8.467 -48.803   9.322  1.00 77.25
ATOM   4689  O   GLY C  86       8.954 -49.355   8.334  1.00 77.25
ATOM   4690  N   GLU C  87       7.337 -48.338   9.294  1.00 88.05
ATOM   4691  CA  GLU C  87       6.477 -48.485   8.124  1.00 88.05
ATOM   4692  C   GLU C  87       6.069 -47.125   7.565  1.00 88.05
ATOM   4693  CB  GLU C  87       5.232 -49.305   8.472  1.00 88.05
ATOM   4694  O   GLU C  87       6.005 -46.138   8.302  1.00 88.05
ATOM   4695  CG  GLU C  87       5.527 -50.762   8.797  1.00 88.05
ATOM   4696  CD  GLU C  87       4.272 -51.601   8.983  1.00 88.05
ATOM   4697  OE1 GLU C  87       4.384 -52.843   9.097  1.00 88.05
ATOM   4698  OE2 GLU C  87       3.169 -51.012   9.014  1.00 88.05
ATOM   4699  N   THR C  88       5.980 -46.985   6.299  1.00 88.10
ATOM   4700  CA  THR C  88       5.495 -45.782   5.632  1.00 88.10
ATOM   4701  C   THR C  88       3.970 -45.730   5.654  1.00 88.10
ATOM   4702  CB  THR C  88       5.993 -45.711   4.177  1.00 88.10
ATOM   4703  O   THR C  88       3.305 -46.661   5.196  1.00 88.10
ATOM   4704  CG2 THR C  88       7.467 -45.327   4.118  1.00 88.10
ATOM   4705  OG1 THR C  88       5.818 -46.990   3.555  1.00 88.10
ATOM   4706  N   VAL C  89       3.368 -44.793   6.408  1.00 91.39
ATOM   4707  CA  VAL C  89       1.921 -44.663   6.550  1.00 91.39
ATOM   4708  C   VAL C  89       1.462 -43.332   5.958  1.00 91.39
ATOM   4709  CB  VAL C  89       1.484 -44.768   8.028  1.00 91.39
ATOM   4710  O   VAL C  89       2.104 -42.300   6.163  1.00 91.39
ATOM   4711  CG1 VAL C  89      -0.034 -44.649   8.152  1.00 91.39
ATOM   4712  CG2 VAL C  89       1.971 -46.082   8.636  1.00 91.39
ATOM   4713  N   TRP C  90       0.327 -43.465   5.260  1.00 92.85
ATOM   4714  CA  TRP C  90      -0.279 -42.256   4.712  1.00 92.85
ATOM   4715  C   TRP C  90      -0.959 -41.443   5.808  1.00 92.85
ATOM   4716  CB  TRP C  90      -1.290 -42.609   3.618  1.00 92.85
ATOM   4717  O   TRP C  90      -1.714 -41.988   6.616  1.00 92.85
ATOM   4718  CG  TRP C  90      -2.052 -41.431   3.090  1.00 92.85
ATOM   4719  CD1 TRP C  90      -3.292 -41.009   3.482  1.00 92.85
ATOM   4720  CD2 TRP C  90      -1.625 -40.525   2.068  1.00 92.85
ATOM   4721  CE2 TRP C  90      -2.657 -39.577   1.892  1.00 92.85
ATOM   4722  CE3 TRP C  90      -0.468 -40.423   1.284  1.00 92.85
ATOM   4723  NE1 TRP C  90      -3.661 -39.894   2.765  1.00 92.85
ATOM   4724  CH2 TRP C  90      -1.423 -38.461   0.208  1.00 92.85
ATOM   4725  CZ2 TRP C  90      -2.565 -38.538   0.962  1.00 92.85
ATOM   4726  CZ3 TRP C  90      -0.379 -39.389   0.359  1.00 92.85
ATOM   4727  N   THR C  91      -0.568 -40.075   5.890  1.00 92.35
ATOM   4728  CA  THR C  91      -1.222 -39.150   6.810  1.00 92.35
ATOM   4729  C   THR C  91      -1.939 -38.042   6.044  1.00 92.35
ATOM   4730  CB  THR C  91      -0.210 -38.528   7.790  1.00 92.35
ATOM   4731  O   THR C  91      -1.325 -37.339   5.239  1.00 92.35
ATOM   4732  CG2 THR C  91      -0.913 -37.667   8.834  1.00 92.35
ATOM   4733  OG1 THR C  91       0.507 -39.576   8.456  1.00 92.35
ATOM   4734  N   ASP C  92      -3.195 -37.933   6.270  1.00 94.72
ATOM   4735  CA  ASP C  92      -4.011 -36.928   5.596  1.00 94.72
ATOM   4736  C   ASP C  92      -3.544 -35.517   5.947  1.00 94.72
ATOM   4737  CB  ASP C  92      -5.486 -37.100   5.962  1.00 94.72
ATOM   4738  O   ASP C  92      -3.199 -35.239   7.097  1.00 94.72
ATOM   4739  CG  ASP C  92      -6.131 -38.293   5.278  1.00 94.72
ATOM   4740  OD1 ASP C  92      -7.288 -38.633   5.608  1.00 94.72
ATOM   4741  OD2 ASP C  92      -5.476 -38.900   4.403  1.00 94.72
ATOM   4742  N   GLY C  93      -3.507 -34.623   4.863  1.00 94.06
ATOM   4743  CA  GLY C  93      -3.336 -33.200   5.107  1.00 94.06
ATOM   4744  C   GLY C  93      -4.623 -32.503   5.506  1.00 94.06
ATOM   4745  O   GLY C  93      -5.694 -33.114   5.497  1.00 94.06
ATOM   4746  N   PRO C  94      -4.587 -31.256   5.885  1.00 93.99
ATOM   4747  CA  PRO C  94      -5.755 -30.535   6.398  1.00 93.99
ATOM   4748  C   PRO C  94      -6.912 -30.502   5.402  1.00 93.99
ATOM   4749  CB  PRO C  94      -5.215 -29.126   6.655  1.00 93.99
ATOM   4750  O   PRO C  94      -8.077 -30.581   5.801  1.00 93.99
ATOM   4751  CG  PRO C  94      -3.965 -29.042   5.840  1.00 93.99
ATOM   4752  CD  PRO C  94      -3.373 -30.418   5.731  1.00 93.99
ATOM   4753  N   LEU C  95      -6.669 -30.411   4.125  1.00 94.64
ATOM   4754  CA  LEU C  95      -7.736 -30.397   3.130  1.00 94.64
ATOM   4755  C   LEU C  95      -8.433 -31.752   3.062  1.00 94.64
ATOM   4756  CB  LEU C  95      -7.180 -30.026   1.753  1.00 94.64
ATOM   4757  O   LEU C  95      -9.664 -31.821   3.038  1.00 94.64
ATOM   4758  CG  LEU C  95      -8.186 -29.993   0.602  1.00 94.64
ATOM   4759  CD1 LEU C  95      -9.259 -28.941   0.866  1.00 94.64
ATOM   4760  CD2 LEU C  95      -7.478 -29.721  -0.721  1.00 94.64
ATOM   4761  N   THR C  96      -7.583 -32.828   3.050  1.00 95.56
ATOM   4762  CA  THR C  96      -8.144 -34.174   3.010  1.00 95.56
ATOM   4763  C   THR C  96      -9.001 -34.439   4.244  1.00 95.56
ATOM   4764  CB  THR C  96      -7.035 -35.239   2.914  1.00 95.56
ATOM   4765  O   THR C  96     -10.106 -34.976   4.135  1.00 95.56
ATOM   4766  CG2 THR C  96      -7.626 -36.638   2.775  1.00 95.56
ATOM   4767  OG1 THR C  96      -6.214 -34.963   1.772  1.00 95.56
ATOM   4768  N   ARG C  97      -8.605 -34.012   5.385  1.00 94.74
ATOM   4769  CA  ARG C  97      -9.353 -34.183   6.627  1.00 94.74
ATOM   4770  C   ARG C  97     -10.661 -33.400   6.591  1.00 94.74
ATOM   4771  CB  ARG C  97      -8.511 -33.743   7.827  1.00 94.74
ATOM   4772  O   ARG C  97     -11.708 -33.911   6.995  1.00 94.74
ATOM   4773  CG  ARG C  97      -7.355 -34.678   8.144  1.00 94.74
ATOM   4774  CD  ARG C  97      -6.612 -34.249   9.401  1.00 94.74
ATOM   4775  NE  ARG C  97      -5.446 -35.092   9.653  1.00 94.74
ATOM   4776  NH1 ARG C  97      -5.431 -34.747  11.937  1.00 94.74
ATOM   4777  NH2 ARG C  97      -3.851 -36.095  10.966  1.00 94.74
ATOM   4778  CZ  ARG C  97      -4.912 -35.309  10.851  1.00 94.74
ATOM   4779  N   ALA C  98     -10.558 -32.205   6.077  1.00 95.81
ATOM   4780  CA  ALA C  98     -11.744 -31.357   5.997  1.00 95.81
ATOM   4781  C   ALA C  98     -12.791 -31.964   5.067  1.00 95.81
ATOM   4782  CB  ALA C  98     -11.365 -29.956   5.523  1.00 95.81
ATOM   4783  O   ALA C  98     -13.986 -31.946   5.372  1.00 95.81
ATOM   4784  N   VAL C  99     -12.324 -32.486   3.967  1.00 95.36
ATOM   4785  CA  VAL C  99     -13.221 -33.088   2.986  1.00 95.36
ATOM   4786  C   VAL C  99     -13.888 -34.324   3.584  1.00 95.36
ATOM   4787  CB  VAL C  99     -12.471 -33.463   1.688  1.00 95.36
ATOM   4788  O   VAL C  99     -15.095 -34.523   3.426  1.00 95.36
ATOM   4789  CG1 VAL C  99     -13.365 -34.294   0.769  1.00 95.36
ATOM   4790  CG2 VAL C  99     -11.985 -32.205   0.970  1.00 95.36
ATOM   4791  N   ARG C 100     -13.132 -35.101   4.414  1.00 93.41
ATOM   4792  CA  ARG C 100     -13.640 -36.338   4.999  1.00 93.41
ATOM   4793  C   ARG C 100     -14.623 -36.046   6.128  1.00 93.41
ATOM   4794  CB  ARG C 100     -12.487 -37.200   5.519  1.00 93.41
ATOM   4795  O   ARG C 100     -15.649 -36.719   6.254  1.00 93.41
ATOM   4796  CG  ARG C 100     -11.671 -37.864   4.421  1.00 93.41
ATOM   4797  CD  ARG C 100     -10.644 -38.833   4.989  1.00 93.41
ATOM   4798  NE  ARG C 100      -9.721 -39.304   3.961  1.00 93.41
ATOM   4799  NH1 ARG C 100     -11.165 -40.888   3.098  1.00 93.41
ATOM   4800  NH2 ARG C 100      -9.076 -40.620   2.192  1.00 93.41
ATOM   4801  CZ  ARG C 100      -9.989 -40.270   3.086  1.00 93.41
ATOM   4802  N   GLU C 101     -14.407 -34.958   6.772  1.00 94.25
ATOM   4803  CA  GLU C 101     -15.145 -34.684   8.001  1.00 94.25
ATOM   4804  C   GLU C 101     -16.308 -33.730   7.747  1.00 94.25
ATOM   4805  CB  GLU C 101     -14.214 -34.106   9.070  1.00 94.25
ATOM   4806  O   GLU C 101     -17.164 -33.541   8.613  1.00 94.25
ATOM   4807  CG  GLU C 101     -13.124 -35.067   9.523  1.00 94.25
ATOM   4808  CD  GLU C 101     -12.124 -34.434  10.476  1.00 94.25
ATOM   4809  OE1 GLU C 101     -11.034 -35.014  10.685  1.00 94.25
ATOM   4810  OE2 GLU C 101     -12.432 -33.349  11.019  1.00 94.25
ATOM   4811  N   GLY C 102     -16.392 -33.282   6.557  1.00 94.12
ATOM   4812  CA  GLY C 102     -17.380 -32.247   6.297  1.00 94.12
ATOM   4813  C   GLY C 102     -17.120 -30.966   7.068  1.00 94.12
ATOM   4814  O   GLY C 102     -18.049 -30.356   7.600  1.00 94.12
ATOM   4815  N   ALA C 103     -15.838 -30.565   7.095  1.00 95.46
ATOM   4816  CA  ALA C 103     -15.383 -29.375   7.811  1.00 95.46
ATOM   4817  C   ALA C 103     -15.157 -28.211   6.852  1.00 95.46
ATOM   4818  CB  ALA C 103     -14.104 -29.678   8.587  1.00 95.46
ATOM   4819  O   ALA C 103     -15.191 -28.388   5.631  1.00 95.46
ATOM   4820  N   ILE C 104     -15.057 -26.985   7.405  1.00 95.73
ATOM   4821  CA  ILE C 104     -14.643 -25.828   6.619  1.00 95.73
ATOM   4822  C   ILE C 104     -13.121 -25.799   6.504  1.00 95.73
ATOM   4823  CB  ILE C 104     -15.159 -24.509   7.239  1.00 95.73
ATOM   4824  O   ILE C 104     -12.414 -25.896   7.511  1.00 95.73
ATOM   4825  CG1 ILE C 104     -16.692 -24.487   7.248  1.00 95.73
ATOM   4826  CG2 ILE C 104     -14.598 -23.301   6.483  1.00 95.73
ATOM   4827  CD1 ILE C 104     -17.289 -23.280   7.958  1.00 95.73
ATOM   4828  N   CYS C 105     -12.627 -25.880   5.268  1.00 96.45
ATOM   4829  CA  CYS C 105     -11.205 -25.663   5.027  1.00 96.45
ATOM   4830  C   CYS C 105     -10.938 -24.223   4.605  1.00 96.45
ATOM   4831  CB  CYS C 105     -10.691 -26.622   3.953  1.00 96.45
ATOM   4832  O   CYS C 105     -11.374 -23.793   3.536  1.00 96.45
ATOM   4833  SG  CYS C 105      -8.916 -26.489   3.649  1.00 96.45
ATOM   4834  N   TYR C 106     -10.256 -23.399   5.461  1.00 95.08
ATOM   4835  CA  TYR C 106      -9.955 -21.997   5.192  1.00 95.08
ATOM   4836  C   TYR C 106      -8.508 -21.827   4.743  1.00 95.08
ATOM   4837  CB  TYR C 106     -10.220 -21.142   6.435  1.00 95.08
ATOM   4838  O   TYR C 106      -7.579 -22.092   5.509  1.00 95.08
ATOM   4839  CG  TYR C 106      -9.788 -19.704   6.285  1.00 95.08
ATOM   4840  CD1 TYR C 106      -9.116 -19.047   7.314  1.00 95.08
ATOM   4841  CD2 TYR C 106     -10.052 -18.998   5.117  1.00 95.08
ATOM   4842  CE1 TYR C 106      -8.718 -17.721   7.181  1.00 95.08
ATOM   4843  CE2 TYR C 106      -9.659 -17.671   4.973  1.00 95.08
ATOM   4844  OH  TYR C 106      -8.602 -15.729   5.873  1.00 95.08
ATOM   4845  CZ  TYR C 106      -8.993 -17.042   6.009  1.00 95.08
ATOM   4846  N   LEU C 107      -8.286 -21.479   3.472  1.00 93.92
ATOM   4847  CA  LEU C 107      -6.967 -21.187   2.923  1.00 93.92
ATOM   4848  C   LEU C 107      -6.669 -19.693   2.986  1.00 93.92
ATOM   4849  CB  LEU C 107      -6.868 -21.678   1.476  1.00 93.92
ATOM   4850  O   LEU C 107      -7.181 -18.919   2.174  1.00 93.92
ATOM   4851  CG  LEU C 107      -7.215 -23.148   1.234  1.00 93.92
ATOM   4852  CD1 LEU C 107      -7.156 -23.468  -0.256  1.00 93.92
ATOM   4853  CD2 LEU C 107      -6.275 -24.056   2.019  1.00 93.92
ATOM   4854  N   ASP C 108      -5.876 -19.238   3.982  1.00 90.96
ATOM   4855  CA  ASP C 108      -5.524 -17.836   4.186  1.00 90.96
ATOM   4856  C   ASP C 108      -4.423 -17.400   3.221  1.00 90.96
ATOM   4857  CB  ASP C 108      -5.080 -17.599   5.631  1.00 90.96
ATOM   4858  O   ASP C 108      -3.379 -18.048   3.129  1.00 90.96
ATOM   4859  CG  ASP C 108      -4.966 -16.126   5.982  1.00 90.96
ATOM   4860  OD1 ASP C 108      -4.378 -15.794   7.034  1.00 90.96
ATOM   4861  OD2 ASP C 108      -5.471 -15.290   5.202  1.00 90.96
ATOM   4862  N   GLU C 109      -4.661 -16.345   2.353  1.00 90.62
ATOM   4863  CA  GLU C 109      -3.742 -15.789   1.364  1.00 90.62
ATOM   4864  C   GLU C 109      -3.434 -16.803   0.266  1.00 90.62
ATOM   4865  CB  GLU C 109      -2.444 -15.329   2.034  1.00 90.62
ATOM   4866  O   GLU C 109      -2.268 -17.086  -0.015  1.00 90.62
ATOM   4867  CG  GLU C 109      -2.631 -14.176   3.009  1.00 90.62
ATOM   4868  CD  GLU C 109      -2.899 -12.847   2.322  1.00 90.62
ATOM   4869  OE1 GLU C 109      -3.371 -11.901   2.992  1.00 90.62
ATOM   4870  OE2 GLU C 109      -2.636 -12.751   1.102  1.00 90.62
ATOM   4871  N   VAL C 110      -4.473 -17.254  -0.283  1.00 89.41
ATOM   4872  CA  VAL C 110      -4.427 -18.360  -1.233  1.00 89.41
ATOM   4873  C   VAL C 110      -3.560 -17.976  -2.431  1.00 89.41
ATOM   4874  CB  VAL C 110      -5.842 -18.761  -1.706  1.00 89.41
ATOM   4875  O   VAL C 110      -2.935 -18.838  -3.054  1.00 89.41
ATOM   4876  CG1 VAL C 110      -6.476 -17.639  -2.526  1.00 89.41
ATOM   4877  CG2 VAL C 110      -5.786 -20.054  -2.518  1.00 89.41
ATOM   4878  N   VAL C 111      -3.335 -16.728  -2.654  1.00 86.07
ATOM   4879  CA  VAL C 111      -2.586 -16.260  -3.815  1.00 86.07
ATOM   4880  C   VAL C 111      -1.102 -16.570  -3.632  1.00 86.07
ATOM   4881  CB  VAL C 111      -2.789 -14.746  -4.050  1.00 86.07
ATOM   4882  O   VAL C 111      -0.365 -16.712  -4.611  1.00 86.07
ATOM   4883  CG1 VAL C 111      -1.884 -14.248  -5.175  1.00 86.07
ATOM   4884  CG2 VAL C 111      -4.254 -14.448  -4.366  1.00 86.07
ATOM   4885  N   GLU C 112      -0.794 -16.832  -2.446  1.00 84.52
ATOM   4886  CA  GLU C 112       0.616 -17.063  -2.144  1.00 84.52
ATOM   4887  C   GLU C 112       0.960 -18.548  -2.221  1.00 84.52
ATOM   4888  CB  GLU C 112       0.966 -16.512  -0.760  1.00 84.52
ATOM   4889  O   GLU C 112       2.132 -18.923  -2.148  1.00 84.52
ATOM   4890  CG  GLU C 112       0.774 -15.008  -0.629  1.00 84.52
ATOM   4891  CD  GLU C 112       1.659 -14.207  -1.571  1.00 84.52
ATOM   4892  OE1 GLU C 112       1.239 -13.116  -2.017  1.00 84.52
ATOM   4893  OE2 GLU C 112       2.782 -14.675  -1.864  1.00 84.52
ATOM   4894  N   ALA C 113      -0.006 -19.345  -2.376  1.00 86.85
ATOM   4895  CA  ALA C 113       0.225 -20.784  -2.469  1.00 86.85
ATOM   4896  C   ALA C 113       0.848 -21.154  -3.812  1.00 86.85
ATOM   4897  CB  ALA C 113      -1.082 -21.546  -2.265  1.00 86.85
ATOM   4898  O   ALA C 113       0.749 -20.395  -4.779  1.00 86.85
ATOM   4899  N   ARG C 114       1.412 -22.324  -3.899  1.00 85.41
ATOM   4900  CA  ARG C 114       1.979 -22.819  -5.150  1.00 85.41
ATOM   4901  C   ARG C 114       0.880 -23.160  -6.151  1.00 85.41
ATOM   4902  CB  ARG C 114       2.855 -24.047  -4.895  1.00 85.41
ATOM   4903  O   ARG C 114      -0.260 -23.424  -5.764  1.00 85.41
ATOM   4904  CG  ARG C 114       4.124 -23.747  -4.114  1.00 85.41
ATOM   4905  CD  ARG C 114       5.013 -24.977  -3.987  1.00 85.41
ATOM   4906  NE  ARG C 114       6.237 -24.683  -3.249  1.00 85.41
ATOM   4907  NH1 ARG C 114       7.159 -26.783  -3.534  1.00 85.41
ATOM   4908  NH2 ARG C 114       8.298 -25.175  -2.363  1.00 85.41
ATOM   4909  CZ  ARG C 114       7.229 -25.548  -3.050  1.00 85.41
ATOM   4910  N   LYS C 115       1.245 -23.125  -7.321  1.00 81.46
ATOM   4911  CA  LYS C 115       0.298 -23.352  -8.410  1.00 81.46
ATOM   4912  C   LYS C 115      -0.368 -24.719  -8.283  1.00 81.46
ATOM   4913  CB  LYS C 115       0.999 -23.234  -9.764  1.00 81.46
ATOM   4914  O   LYS C 115      -1.549 -24.872  -8.600  1.00 81.46
ATOM   4915  CG  LYS C 115       0.049 -23.216 -10.953  1.00 81.46
ATOM   4916  CD  LYS C 115       0.795 -22.990 -12.261  1.00 81.46
ATOM   4917  CE  LYS C 115      -0.141 -23.063 -13.460  1.00 81.46
ATOM   4918  NZ  LYS C 115       0.590 -22.864 -14.747  1.00 81.46
ATOM   4919  N   ASP C 116       0.337 -25.723  -7.878  1.00 87.13
ATOM   4920  CA  ASP C 116      -0.236 -27.061  -7.770  1.00 87.13
ATOM   4921  C   ASP C 116      -1.386 -27.086  -6.766  1.00 87.13
ATOM   4922  CB  ASP C 116       0.837 -28.074  -7.366  1.00 87.13
ATOM   4923  O   ASP C 116      -2.283 -27.926  -6.862  1.00 87.13
ATOM   4924  CG  ASP C 116       1.511 -27.731  -6.050  1.00 87.13
ATOM   4925  OD1 ASP C 116       2.108 -28.629  -5.418  1.00 87.13
ATOM   4926  OD2 ASP C 116       1.443 -26.552  -5.640  1.00 87.13
ATOM   4927  N   VAL C 117      -1.418 -26.173  -5.862  1.00 88.94
ATOM   4928  CA  VAL C 117      -2.495 -26.077  -4.883  1.00 88.94
ATOM   4929  C   VAL C 117      -3.801 -25.710  -5.585  1.00 88.94
ATOM   4930  CB  VAL C 117      -2.172 -25.042  -3.783  1.00 88.94
ATOM   4931  O   VAL C 117      -4.847 -26.306  -5.316  1.00 88.94
ATOM   4932  CG1 VAL C 117      -3.409 -24.749  -2.936  1.00 88.94
ATOM   4933  CG2 VAL C 117      -1.024 -25.538  -2.905  1.00 88.94
ATOM   4934  N   THR C 118      -3.773 -24.829  -6.542  1.00 86.82
ATOM   4935  CA  THR C 118      -4.952 -24.377  -7.273  1.00 86.82
ATOM   4936  C   THR C 118      -5.560 -25.521  -8.079  1.00 86.82
ATOM   4937  CB  THR C 118      -4.611 -23.207  -8.214  1.00 86.82
ATOM   4938  O   THR C 118      -6.783 -25.661  -8.143  1.00 86.82
ATOM   4939  CG2 THR C 118      -5.863 -22.665  -8.894  1.00 86.82
ATOM   4940  OG1 THR C 118      -3.999 -22.156  -7.457  1.00 86.82
ATOM   4941  N   VAL C 119      -4.772 -26.330  -8.578  1.00 85.99
ATOM   4942  CA  VAL C 119      -5.211 -27.440  -9.418  1.00 85.99
ATOM   4943  C   VAL C 119      -5.939 -28.477  -8.566  1.00 85.99
ATOM   4944  CB  VAL C 119      -4.024 -28.096 -10.158  1.00 85.99
ATOM   4945  O   VAL C 119      -6.989 -28.989  -8.962  1.00 85.99
ATOM   4946  CG1 VAL C 119      -4.470 -29.373 -10.868  1.00 85.99
ATOM   4947  CG2 VAL C 119      -3.407 -27.115 -11.152  1.00 85.99
ATOM   4948  N   VAL C 120      -5.497 -28.594  -7.405  1.00 88.52
ATOM   4949  CA  VAL C 120      -6.068 -29.599  -6.514  1.00 88.52
ATOM   4950  C   VAL C 120      -7.430 -29.129  -6.009  1.00 88.52
ATOM   4951  CB  VAL C 120      -5.132 -29.899  -5.322  1.00 88.52
ATOM   4952  O   VAL C 120      -8.320 -29.944  -5.755  1.00 88.52
ATOM   4953  CG1 VAL C 120      -5.867 -30.695  -4.245  1.00 88.52
ATOM   4954  CG2 VAL C 120      -3.891 -30.654  -5.796  1.00 88.52
ATOM   4955  N   LEU C 121      -7.594 -27.844  -6.046  1.00 89.89
ATOM   4956  CA  LEU C 121      -8.800 -27.262  -5.467  1.00 89.89
ATOM   4957  C   LEU C 121      -9.948 -27.279  -6.472  1.00 89.89
ATOM   4958  CB  LEU C 121      -8.534 -25.828  -5.002  1.00 89.89
ATOM   4959  O   LEU C 121     -11.118 -27.282  -6.084  1.00 89.89
ATOM   4960  CG  LEU C 121      -7.545 -25.663  -3.847  1.00 89.89
ATOM   4961  CD1 LEU C 121      -7.334 -24.185  -3.537  1.00 89.89
ATOM   4962  CD2 LEU C 121      -8.037 -26.408  -2.610  1.00 89.89
ATOM   4963  N   HIS C 122      -9.630 -27.243  -7.727  1.00 89.21
ATOM   4964  CA  HIS C 122     -10.601 -27.004  -8.789  1.00 89.21
ATOM   4965  C   HIS C 122     -11.724 -28.035  -8.750  1.00 89.21
ATOM   4966  CB  HIS C 122      -9.915 -27.026 -10.156  1.00 89.21
ATOM   4967  O   HIS C 122     -12.903 -27.674  -8.721  1.00 89.21
ATOM   4968  CG  HIS C 122      -9.245 -25.737 -10.512  1.00 89.21
ATOM   4969  CD2 HIS C 122      -9.067 -24.601  -9.798  1.00 89.21
ATOM   4970  ND1 HIS C 122      -8.666 -25.515 -11.742  1.00 89.21
ATOM   4971  CE1 HIS C 122      -8.157 -24.294 -11.769  1.00 89.21
ATOM   4972  NE2 HIS C 122      -8.387 -23.719 -10.601  1.00 89.21
ATOM   4973  N   PRO C 123     -11.495 -29.350  -8.549  1.00 92.97
ATOM   4974  CA  PRO C 123     -12.598 -30.313  -8.534  1.00 92.97
ATOM   4975  C   PRO C 123     -13.506 -30.152  -7.317  1.00 92.97
ATOM   4976  CB  PRO C 123     -11.884 -31.667  -8.506  1.00 92.97
ATOM   4977  O   PRO C 123     -14.677 -30.539  -7.360  1.00 92.97
ATOM   4978  CG  PRO C 123     -10.526 -31.394  -9.070  1.00 92.97
ATOM   4979  CD  PRO C 123     -10.144 -29.982  -8.730  1.00 92.97
ATOM   4980  N   LEU C 124     -12.937 -29.519  -6.342  1.00 92.19
ATOM   4981  CA  LEU C 124     -13.717 -29.316  -5.127  1.00 92.19
ATOM   4982  C   LEU C 124     -14.654 -28.122  -5.276  1.00 92.19
ATOM   4983  CB  LEU C 124     -12.793 -29.107  -3.925  1.00 92.19
ATOM   4984  O   LEU C 124     -15.633 -28.000  -4.536  1.00 92.19
ATOM   4985  CG  LEU C 124     -12.057 -30.345  -3.411  1.00 92.19
ATOM   4986  CD1 LEU C 124     -10.981 -29.945  -2.407  1.00 92.19
ATOM   4987  CD2 LEU C 124     -13.040 -31.330  -2.785  1.00 92.19
ATOM   4988  N   THR C 125     -14.374 -27.299  -6.263  1.00 92.24
ATOM   4989  CA  THR C 125     -15.144 -26.071  -6.423  1.00 92.24
ATOM   4990  C   THR C 125     -16.194 -26.230  -7.519  1.00 92.24
ATOM   4991  CB  THR C 125     -14.229 -24.877  -6.755  1.00 92.24
ATOM   4992  O   THR C 125     -17.037 -25.351  -7.712  1.00 92.24
ATOM   4993  CG2 THR C 125     -13.135 -24.715  -5.705  1.00 92.24
ATOM   4994  OG1 THR C 125     -13.620 -25.090  -8.034  1.00 92.24
ATOM   4995  N   ASP C 126     -16.262 -27.278  -8.219  1.00 87.47
ATOM   4996  CA  ASP C 126     -17.273 -27.475  -9.252  1.00 87.47
ATOM   4997  C   ASP C 126     -18.288 -28.537  -8.833  1.00 87.47
ATOM   4998  CB  ASP C 126     -16.617 -27.869 -10.577  1.00 87.47
ATOM   4999  O   ASP C 126     -18.348 -28.917  -7.662  1.00 87.47
ATOM   5000  CG  ASP C 126     -15.890 -29.200 -10.506  1.00 87.47
ATOM   5001  OD1 ASP C 126     -14.935 -29.416 -11.284  1.00 87.47
ATOM   5002  OD2 ASP C 126     -16.276 -30.042  -9.666  1.00 87.47
ATOM   5003  N   ASP C 127     -18.945 -29.067  -9.627  1.00 88.50
ATOM   5004  CA  ASP C 127     -20.071 -29.941  -9.313  1.00 88.50
ATOM   5005  C   ASP C 127     -19.588 -31.313  -8.847  1.00 88.50
ATOM   5006  CB  ASP C 127     -20.989 -30.092 -10.528  1.00 88.50
ATOM   5007  O   ASP C 127     -20.325 -32.042  -8.179  1.00 88.50
ATOM   5008  CG  ASP C 127     -20.256 -30.575 -11.768  1.00 88.50
ATOM   5009  OD1 ASP C 127     -20.845 -31.335 -12.566  1.00 88.50
ATOM   5010  OD2 ASP C 127     -19.079 -30.194 -11.946  1.00 88.50
ATOM   5011  N   ARG C 128     -18.272 -31.518  -9.013  1.00 91.79
ATOM   5012  CA  ARG C 128     -17.759 -32.840  -8.667  1.00 91.79
ATOM   5013  C   ARG C 128     -17.561 -32.973  -7.161  1.00 91.79
ATOM   5014  CB  ARG C 128     -16.441 -33.113  -9.395  1.00 91.79
ATOM   5015  O   ARG C 128     -17.838 -34.026  -6.583  1.00 91.79
ATOM   5016  CG  ARG C 128     -16.583 -33.221 -10.905  1.00 91.79
ATOM   5017  CD  ARG C 128     -15.232 -33.377 -11.588  1.00 91.79
ATOM   5018  NE  ARG C 128     -14.438 -32.154 -11.499  1.00 91.79
ATOM   5019  NH1 ARG C 128     -12.605 -33.016 -12.609  1.00 91.79
ATOM   5020  NH2 ARG C 128     -12.578 -30.854 -11.848  1.00 91.79
ATOM   5021  CZ  ARG C 128     -13.209 -32.011 -11.985  1.00 91.79
ATOM   5022  N   ARG C 129     -17.104 -31.903  -6.626  1.00 92.91
ATOM   5023  CA  ARG C 129     -16.833 -31.872  -5.193  1.00 92.91
ATOM   5024  C   ARG C 129     -16.087 -33.126  -4.750  1.00 92.91
ATOM   5025  CB  ARG C 129     -18.135 -31.729  -4.401  1.00 92.91
ATOM   5026  O   ARG C 129     -16.519 -33.818  -3.825  1.00 92.91
ATOM   5027  CG  ARG C 129     -18.873 -30.426  -4.659  1.00 92.91
ATOM   5028  CD  ARG C 129     -20.036 -30.235  -3.696  1.00 92.91
ATOM   5029  NE  ARG C 129     -19.572 -30.022  -2.327  1.00 92.91
ATOM   5030  NH1 ARG C 129     -21.485 -30.849  -1.331  1.00 92.91
ATOM   5031  NH2 ARG C 129     -19.754 -30.082  -0.039  1.00 92.91
ATOM   5032  CZ  ARG C 129     -20.272 -30.318  -1.235  1.00 92.91
ATOM   5033  N   ILE C 130     -15.012 -33.357  -5.408  1.00 93.88
ATOM   5034  CA  ILE C 130     -14.191 -34.532  -5.134  1.00 93.88
ATOM   5035  C   ILE C 130     -12.730 -34.115  -4.979  1.00 93.88
ATOM   5036  CB  ILE C 130     -14.331 -35.592  -6.249  1.00 93.88
ATOM   5037  O   ILE C 130     -12.297 -33.119  -5.564  1.00 93.88
ATOM   5038  CG1 ILE C 130     -13.916 -35.002  -7.602  1.00 93.88
ATOM   5039  CG2 ILE C 130     -15.763 -36.133  -6.303  1.00 93.88
ATOM   5040  CD1 ILE C 130     -13.696 -36.044  -8.690  1.00 93.88
ATOM   5041  N   LEU C 131     -12.062 -34.918  -4.165  1.00 94.63
ATOM   5042  CA  LEU C 131     -10.624 -34.744  -3.998  1.00 94.63
ATOM   5043  C   LEU C 131      -9.872 -36.005  -4.409  1.00 94.63
ATOM   5044  CB  LEU C 131     -10.291 -34.388  -2.546  1.00 94.63
ATOM   5045  O   LEU C 131      -9.929 -37.022  -3.714  1.00 94.63
ATOM   5046  CG  LEU C 131      -8.812 -34.176  -2.222  1.00 94.63
ATOM   5047  CD1 LEU C 131      -8.278 -32.952  -2.958  1.00 94.63
ATOM   5048  CD2 LEU C 131      -8.610 -34.031  -0.717  1.00 94.63
ATOM   5049  N   PRO C 132      -9.267 -35.919  -5.652  1.00 93.08
ATOM   5050  CA  PRO C 132      -8.444 -37.066  -6.043  1.00 93.08
ATOM   5051  C   PRO C 132      -7.099 -37.102  -5.321  1.00 93.08
ATOM   5052  CB  PRO C 132      -8.250 -36.863  -7.548  1.00 93.08
ATOM   5053  O   PRO C 132      -6.410 -36.082  -5.241  1.00 93.08
ATOM   5054  CG  PRO C 132      -8.482 -35.403  -7.770  1.00 93.08
ATOM   5055  CD  PRO C 132      -9.337 -34.881  -6.652  1.00 93.08
ATOM   5056  N   ILE C 133      -6.695 -38.239  -4.709  1.00 92.98
ATOM   5057  CA  ILE C 133      -5.395 -38.405  -4.068  1.00 92.98
ATOM   5058  C   ILE C 133      -4.547 -39.391  -4.867  1.00 92.98
ATOM   5059  CB  ILE C 133      -5.543 -38.887  -2.607  1.00 92.98
ATOM   5060  O   ILE C 133      -4.751 -40.605  -4.786  1.00 92.98
ATOM   5061  CG1 ILE C 133      -6.483 -37.957  -1.831  1.00 92.98
ATOM   5062  CG2 ILE C 133      -4.174 -38.975  -1.926  1.00 92.98
ATOM   5063  CD1 ILE C 133      -6.737 -38.393  -0.394  1.00 92.98
ATOM   5064  N   ASP C 134      -3.682 -38.742  -5.685  1.00 89.52
ATOM   5065  CA  ASP C 134      -2.881 -39.539  -6.608  1.00 89.52
ATOM   5066  C   ASP C 134      -1.998 -40.531  -5.854  1.00 89.52
ATOM   5067  CB  ASP C 134      -2.019 -38.634  -7.491  1.00 89.52
ATOM   5068  O   ASP C 134      -1.876 -41.691  -6.255  1.00 89.52
ATOM   5069  CG  ASP C 134      -2.835 -37.815  -8.476  1.00 89.52
ATOM   5070  OD1 ASP C 134      -2.370 -36.736  -8.904  1.00 89.52
ATOM   5071  OD2 ASP C 134      -3.953 -38.251  -8.824  1.00 89.52
ATOM   5072  N   ARG C 135      -1.601 -40.333  -4.694  1.00 90.56
ATOM   5073  CA  ARG C 135      -0.624 -41.122  -3.951  1.00 90.56
ATOM   5074  C   ARG C 135      -1.267 -42.370  -3.356  1.00 90.56
ATOM   5075  CB  ARG C 135       0.015 -40.282  -2.843  1.00 90.56
ATOM   5076  O   ARG C 135      -0.616 -43.409  -3.229  1.00 90.56
ATOM   5077  CG  ARG C 135       0.953 -39.200  -3.353  1.00 90.56
ATOM   5078  CD  ARG C 135       1.798 -38.612  -2.232  1.00 90.56
ATOM   5079  NE  ARG C 135       2.673 -37.549  -2.717  1.00 90.56
ATOM   5080  NH1 ARG C 135       3.533 -37.024  -0.638  1.00 90.56
ATOM   5081  NH2 ARG C 135       4.231 -35.876  -2.496  1.00 90.56
ATOM   5082  CZ  ARG C 135       3.477 -36.818  -1.949  1.00 90.56
ATOM   5083  N   THR C 136      -2.590 -42.234  -3.105  1.00 90.56
ATOM   5084  CA  THR C 136      -3.281 -43.382  -2.528  1.00 90.56
ATOM   5085  C   THR C 136      -4.246 -43.997  -3.538  1.00 90.56
ATOM   5086  CB  THR C 136      -4.051 -42.988  -1.254  1.00 90.56
ATOM   5087  O   THR C 136      -4.767 -45.093  -3.319  1.00 90.56
ATOM   5088  CG2 THR C 136      -3.108 -42.432  -0.192  1.00 90.56
ATOM   5089  OG1 THR C 136      -5.025 -41.990  -1.581  1.00 90.56
ATOM   5090  N   GLY C 137      -4.386 -43.319  -4.567  1.00 89.20
ATOM   5091  CA  GLY C 137      -5.323 -43.760  -5.587  1.00 89.20
ATOM   5092  C   GLY C 137      -6.774 -43.587  -5.180  1.00 89.20
ATOM   5093  O   GLY C 137      -7.680 -44.040  -5.882  1.00 89.20
ATOM   5094  N   GLU C 138      -7.011 -42.897  -4.155  1.00 92.16
ATOM   5095  CA  GLU C 138      -8.354 -42.661  -3.632  1.00 92.16
ATOM   5096  C   GLU C 138      -8.978 -41.416  -4.254  1.00 92.16
ATOM   5097  CB  GLU C 138      -8.322 -42.528  -2.107  1.00 92.16
ATOM   5098  O   GLU C 138      -8.275 -40.453  -4.567  1.00 92.16
ATOM   5099  CG  GLU C 138      -9.700 -42.506  -1.462  1.00 92.16
ATOM   5100  CD  GLU C 138      -9.655 -42.293   0.042  1.00 92.16
ATOM   5101  OE1 GLU C 138     -10.729 -42.272   0.685  1.00 92.16
ATOM   5102  OE2 GLU C 138      -8.536 -42.144   0.583  1.00 92.16
ATOM   5103  N   GLU C 139     -10.207 -41.456  -4.527  1.00 93.75
ATOM   5104  CA  GLU C 139     -11.028 -40.291  -4.843  1.00 93.75
ATOM   5105  C   GLU C 139     -12.074 -40.043  -3.760  1.00 93.75
ATOM   5106  CB  GLU C 139     -11.710 -40.467  -6.202  1.00 93.75
ATOM   5107  O   GLU C 139     -13.034 -40.806  -3.630  1.00 93.75
ATOM   5108  CG  GLU C 139     -12.337 -39.191  -6.745  1.00 93.75
ATOM   5109  CD  GLU C 139     -12.924 -39.356  -8.137  1.00 93.75
ATOM   5110  OE1 GLU C 139     -14.168 -39.410  -8.269  1.00 93.75
ATOM   5111  OE2 GLU C 139     -12.134 -39.433  -9.105  1.00 93.75
ATOM   5112  N   ILE C 140     -11.940 -38.995  -3.011  1.00 94.28
ATOM   5113  CA  ILE C 140     -12.787 -38.737  -1.851  1.00 94.28
ATOM   5114  C   ILE C 140     -13.878 -37.734  -2.221  1.00 94.28
ATOM   5115  CB  ILE C 140     -11.962 -38.215  -0.654  1.00 94.28
ATOM   5116  O   ILE C 140     -13.589 -36.666  -2.764  1.00 94.28
ATOM   5117  CG1 ILE C 140     -10.814 -39.180  -0.334  1.00 94.28
ATOM   5118  CG2 ILE C 140     -12.859 -38.006   0.570  1.00 94.28
ATOM   5119  CD1 ILE C 140      -9.827 -38.648   0.696  1.00 94.28
ATOM   5120  N   GLU C 141     -15.107 -38.221  -2.004  1.00 94.08
ATOM   5121  CA  GLU C 141     -16.220 -37.291  -2.167  1.00 94.08
ATOM   5122  C   GLU C 141     -16.375 -36.396  -0.941  1.00 94.08
ATOM   5123  CB  GLU C 141     -17.522 -38.052  -2.431  1.00 94.08
ATOM   5124  O   GLU C 141     -16.267 -36.864   0.194  1.00 94.08
ATOM   5125  CG  GLU C 141     -17.605 -38.664  -3.822  1.00 94.08
ATOM   5126  CD  GLU C 141     -18.954 -39.301  -4.117  1.00 94.08
ATOM   5127  OE1 GLU C 141     -19.139 -39.842  -5.231  1.00 94.08
ATOM   5128  OE2 GLU C 141     -19.833 -39.257  -3.228  1.00 94.08
ATOM   5129  N   ALA C 142     -16.592 -35.117  -1.126  1.00 95.30
ATOM   5130  CA  ALA C 142     -16.742 -34.178  -0.017  1.00 95.30
ATOM   5131  C   ALA C 142     -17.927 -34.557   0.866  1.00 95.30
ATOM   5132  CB  ALA C 142     -16.908 -32.755  -0.544  1.00 95.30
ATOM   5133  O   ALA C 142     -19.050 -34.707   0.378  1.00 95.30
ATOM   5134  N   ALA C 143     -17.684 -34.781   2.179  1.00 95.45
ATOM   5135  CA  ALA C 143     -18.742 -35.090   3.138  1.00 95.45
ATOM   5136  C   ALA C 143     -19.682 -33.902   3.319  1.00 95.45
ATOM   5137  CB  ALA C 143     -18.140 -35.498   4.480  1.00 95.45
ATOM   5138  O   ALA C 143     -19.290 -32.753   3.101  1.00 95.45
ATOM   5139  N   PRO C 144     -20.968 -34.228   3.584  1.00 93.47
ATOM   5140  CA  PRO C 144     -21.901 -33.131   3.851  1.00 93.47
ATOM   5141  C   PRO C 144     -21.372 -32.145   4.890  1.00 93.47
ATOM   5142  CB  PRO C 144     -23.151 -33.848   4.367  1.00 93.47
ATOM   5143  O   PRO C 144     -20.838 -32.558   5.923  1.00 93.47
ATOM   5144  CG  PRO C 144     -23.049 -35.235   3.819  1.00 93.47
ATOM   5145  CD  PRO C 144     -21.597 -35.606   3.729  1.00 93.47
ATOM   5146  N   GLY C 145     -21.362 -30.980   4.495  1.00 92.79
ATOM   5147  CA  GLY C 145     -20.890 -29.947   5.404  1.00 92.79
ATOM   5148  C   GLY C 145     -19.570 -29.334   4.976  1.00 92.79
ATOM   5149  O   GLY C 145     -19.202 -28.253   5.442  1.00 92.79
ATOM   5150  N   PHE C 146     -18.903 -29.947   4.031  1.00 95.45
ATOM   5151  CA  PHE C 146     -17.615 -29.421   3.593  1.00 95.45
ATOM   5152  C   PHE C 146     -17.789 -28.081   2.889  1.00 95.45
ATOM   5153  CB  PHE C 146     -16.915 -30.416   2.663  1.00 95.45
ATOM   5154  O   PHE C 146     -18.692 -27.918   2.066  1.00 95.45
ATOM   5155  CG  PHE C 146     -15.693 -29.858   1.986  1.00 95.45
ATOM   5156  CD1 PHE C 146     -15.725 -29.505   0.642  1.00 95.45
ATOM   5157  CD2 PHE C 146     -14.511 -29.684   2.694  1.00 95.45
ATOM   5158  CE1 PHE C 146     -14.595 -28.988   0.013  1.00 95.45
ATOM   5159  CE2 PHE C 146     -13.377 -29.168   2.072  1.00 95.45
ATOM   5160  CZ  PHE C 146     -13.421 -28.821   0.732  1.00 95.45
ATOM   5161  N   MET C 147     -16.940 -27.211   3.209  1.00 95.31
ATOM   5162  CA  MET C 147     -16.925 -25.911   2.543  1.00 95.31
ATOM   5163  C   MET C 147     -15.497 -25.398   2.383  1.00 95.31
ATOM   5164  CB  MET C 147     -17.760 -24.896   3.325  1.00 95.31
ATOM   5165  O   MET C 147     -14.704 -25.452   3.325  1.00 95.31
ATOM   5166  CG  MET C 147     -17.901 -23.552   2.630  1.00 95.31
ATOM   5167  SD  MET C 147     -18.998 -22.399   3.543  1.00 95.31
ATOM   5168  CE  MET C 147     -18.974 -20.976   2.418  1.00 95.31
ATOM   5169  N   LEU C 148     -15.151 -25.016   1.144  1.00 95.18
ATOM   5170  CA  LEU C 148     -13.860 -24.397   0.864  1.00 95.18
ATOM   5171  C   LEU C 148     -13.954 -22.878   0.957  1.00 95.18
ATOM   5172  CB  LEU C 148     -13.360 -24.805  -0.525  1.00 95.18
ATOM   5173  O   LEU C 148     -14.783 -22.260   0.284  1.00 95.18
ATOM   5174  CG  LEU C 148     -11.971 -24.302  -0.920  1.00 95.18
ATOM   5175  CD1 LEU C 148     -10.909 -24.903  -0.005  1.00 95.18
ATOM   5176  CD2 LEU C 148     -11.677 -24.634  -2.379  1.00 95.18
ATOM   5177  N   VAL C 149     -13.206 -22.248   1.869  1.00 95.86
ATOM   5178  CA  VAL C 149     -13.124 -20.799   2.018  1.00 95.86
ATOM   5179  C   VAL C 149     -11.690 -20.335   1.771  1.00 95.86
ATOM   5180  CB  VAL C 149     -13.598 -20.344   3.416  1.00 95.86
ATOM   5181  O   VAL C 149     -10.741 -20.925   2.292  1.00 95.86
ATOM   5182  CG1 VAL C 149     -13.581 -18.820   3.522  1.00 95.86
ATOM   5183  CG2 VAL C 149     -14.996 -20.887   3.707  1.00 95.86
ATOM   5184  N   ALA C 150     -11.475 -19.372   0.911  1.00 94.51
ATOM   5185  CA  ALA C 150     -10.165 -18.786   0.638  1.00 94.51
ATOM   5186  C   ALA C 150     -10.195 -17.271   0.814  1.00 94.51
ATOM   5187  CB  ALA C 150      -9.706 -19.146  -0.773  1.00 94.51
ATOM   5188  O   ALA C 150     -11.245 -16.642   0.663  1.00 94.51
ATOM   5189  N   SER C 151      -9.025 -16.660   1.288  1.00 94.23
ATOM   5190  CA  SER C 151      -8.911 -15.211   1.417  1.00 94.23
ATOM   5191  C   SER C 151      -7.623 -14.698   0.782  1.00 94.23
ATOM   5192  CB  SER C 151      -8.964 -14.798   2.888  1.00 94.23
ATOM   5193  O   SER C 151      -6.662 -15.453   0.620  1.00 94.23
ATOM   5194  OG  SER C 151      -7.782 -15.192   3.564  1.00 94.23
ATOM   5195  N   TYR C 152      -7.556 -13.559   0.292  1.00 89.43
ATOM   5196  CA  TYR C 152      -6.339 -12.882  -0.143  1.00 89.43
ATOM   5197  C   TYR C 152      -6.499 -11.368  -0.065  1.00 89.43
ATOM   5198  CB  TYR C 152      -5.975 -13.296  -1.572  1.00 89.43
ATOM   5199  O   TYR C 152      -7.620 -10.858  -0.020  1.00 89.43
ATOM   5200  CG  TYR C 152      -6.832 -12.644  -2.629  1.00 89.43
ATOM   5201  CD1 TYR C 152      -8.085 -13.160  -2.954  1.00 89.43
ATOM   5202  CD2 TYR C 152      -6.391 -11.513  -3.307  1.00 89.43
ATOM   5203  CE1 TYR C 152      -8.878 -12.564  -3.929  1.00 89.43
ATOM   5204  CE2 TYR C 152      -7.176 -10.909  -4.284  1.00 89.43
ATOM   5205  OH  TYR C 152      -9.196 -10.847  -5.554  1.00 89.43
ATOM   5206  CZ  TYR C 152      -8.415 -11.441  -4.587  1.00 89.43
ATOM   5207  N   ASN C 153      -5.401 -10.634   0.078  1.00 85.63
ATOM   5208  CA  ASN C 153      -5.343  -9.177   0.100  1.00 85.63
ATOM   5209  C   ASN C 153      -5.024  -8.607  -1.280  1.00 85.63
ATOM   5210  CB  ASN C 153      -4.313  -8.696   1.124  1.00 85.63
ATOM   5211  O   ASN C 153      -3.895  -8.727  -1.759  1.00 85.63
ATOM   5212  CG  ASN C 153      -4.307  -7.188   1.283  1.00 85.63
ATOM   5213  ND2 ASN C 153      -3.676  -6.706   2.347  1.00 85.63
ATOM   5214  OD1 ASN C 153      -4.867  -6.462   0.457  1.00 85.63
ATOM   5215  N   PRO C 154      -6.002  -7.994  -1.937  1.00 83.32
ATOM   5216  CA  PRO C 154      -5.770  -7.476  -3.287  1.00 83.32
ATOM   5217  C   PRO C 154      -4.671  -6.417  -3.332  1.00 83.32
ATOM   5218  CB  PRO C 154      -7.124  -6.874  -3.670  1.00 83.32
ATOM   5219  O   PRO C 154      -4.031  -6.230  -4.370  1.00 83.32
ATOM   5220  CG  PRO C 154      -8.108  -7.533  -2.758  1.00 83.32
ATOM   5221  CD  PRO C 154      -7.389  -7.961  -1.511  1.00 83.32
ATOM   5222  N   GLY C 155      -4.328  -5.782  -2.278  1.00 73.98
ATOM   5223  CA  GLY C 155      -3.339  -4.717  -2.224  1.00 73.98
ATOM   5224  C   GLY C 155      -1.952  -5.209  -1.856  1.00 73.98
ATOM   5225  O   GLY C 155      -0.970  -4.478  -1.999  1.00 73.98
ATOM   5226  N   TYR C 156      -1.906  -6.432  -1.732  1.00 66.36
ATOM   5227  CA  TYR C 156      -0.647  -6.934  -1.193  1.00 66.36
ATOM   5228  C   TYR C 156      -0.089  -8.054  -2.063  1.00 66.36
ATOM   5229  CB  TYR C 156      -0.838  -7.435   0.242  1.00 66.36
ATOM   5230  O   TYR C 156       0.980  -8.597  -1.777  1.00 66.36
ATOM   5231  CG  TYR C 156       0.457  -7.658   0.985  1.00 66.36
ATOM   5232  CD1 TYR C 156       0.984  -8.939   1.135  1.00 66.36
ATOM   5233  CD2 TYR C 156       1.155  -6.590   1.538  1.00 66.36
ATOM   5234  CE1 TYR C 156       2.176  -9.150   1.820  1.00 66.36
ATOM   5235  CE2 TYR C 156       2.348  -6.789   2.225  1.00 66.36
ATOM   5236  OH  TYR C 156       4.031  -8.274   3.039  1.00 66.36
ATOM   5237  CZ  TYR C 156       2.850  -8.071   2.360  1.00 66.36
ATOM   5238  N   GLN C 157      -0.179  -8.212  -2.831  1.00 67.80
ATOM   5239  CA  GLN C 157       0.294  -9.338  -3.629  1.00 67.80
ATOM   5240  C   GLN C 157       1.484  -8.936  -4.496  1.00 67.80
ATOM   5241  CB  GLN C 157      -0.833  -9.886  -4.506  1.00 67.80
ATOM   5242  O   GLN C 157       1.567  -7.795  -4.955  1.00 67.80
ATOM   5243  CG  GLN C 157      -2.036 -10.388  -3.720  1.00 67.80
ATOM   5244  CD  GLN C 157      -3.173 -10.844  -4.614  1.00 67.80
ATOM   5245  NE2 GLN C 157      -4.273 -11.270  -4.003  1.00 67.80
ATOM   5246  OE1 GLN C 157      -3.064 -10.812  -5.844  1.00 67.80
ATOM   5247  N   ASN C 158       2.395  -9.900  -4.403  1.00 66.37
ATOM   5248  CA  ASN C 158       3.508  -9.758  -5.336  1.00 66.37
ATOM   5249  C   ASN C 158       3.018  -9.587  -6.771  1.00 66.37
ATOM   5250  CB  ASN C 158       4.450 -10.959  -5.236  1.00 66.37
ATOM   5251  O   ASN C 158       2.003 -10.170  -7.158  1.00 66.37
ATOM   5252  CG  ASN C 158       5.818 -10.680  -5.825  1.00 66.37
ATOM   5253  ND2 ASN C 158       6.847 -11.293  -5.253  1.00 66.37
ATOM   5254  OD1 ASN C 158       5.950  -9.917  -6.786  1.00 66.37
ATOM   5255  N   ILE C 159       3.800  -8.963  -7.267  1.00 64.88
ATOM   5256  CA  ILE C 159       3.414  -8.563  -8.616  1.00 64.88
ATOM   5257  C   ILE C 159       3.187  -9.803  -9.477  1.00 64.88
ATOM   5258  CB  ILE C 159       4.481  -7.651  -9.262  1.00 64.88
ATOM   5259  O   ILE C 159       2.286  -9.826 -10.319  1.00 64.88
ATOM   5260  CG1 ILE C 159       4.566  -6.316  -8.513  1.00 64.88
ATOM   5261  CG2 ILE C 159       4.175  -7.429 -10.746  1.00 64.88
ATOM   5262  CD1 ILE C 159       5.804  -5.495  -8.849  1.00 64.88
ATOM   5263  N   LEU C 160       3.631 -10.785  -9.153  1.00 69.16
ATOM   5264  CA  LEU C 160       3.551 -11.975  -9.993  1.00 69.16
ATOM   5265  C   LEU C 160       2.517 -12.956  -9.451  1.00 69.16
ATOM   5266  CB  LEU C 160       4.918 -12.658 -10.087  1.00 69.16
ATOM   5267  O   LEU C 160       2.213 -13.963 -10.093  1.00 69.16
ATOM   5268  CG  LEU C 160       6.025 -11.866 -10.786  1.00 69.16
ATOM   5269  CD1 LEU C 160       7.353 -12.609 -10.684  1.00 69.16
ATOM   5270  CD2 LEU C 160       5.660 -11.610 -12.244  1.00 69.16
ATOM   5271  N   LYS C 161       1.944 -12.641  -8.318  1.00 73.21
ATOM   5272  CA  LYS C 161       1.021 -13.583  -7.692  1.00 73.21
ATOM   5273  C   LYS C 161      -0.402 -13.032  -7.679  1.00 73.21
ATOM   5274  CB  LYS C 161       1.470 -13.908  -6.266  1.00 73.21
ATOM   5275  O   LYS C 161      -0.710 -12.109  -6.922  1.00 73.21
ATOM   5276  CG  LYS C 161       2.781 -14.676  -6.190  1.00 73.21
ATOM   5277  CD  LYS C 161       3.027 -15.224  -4.791  1.00 73.21
ATOM   5278  CE  LYS C 161       4.313 -16.038  -4.726  1.00 73.21
ATOM   5279  NZ  LYS C 161       4.569 -16.559  -3.350  1.00 73.21
ATOM   5280  N   THR C 162      -1.146 -13.354  -8.642  1.00 76.33
ATOM   5281  CA  THR C 162      -2.553 -12.972  -8.690  1.00 76.33
ATOM   5282  C   THR C 162      -3.440 -14.199  -8.877  1.00 76.33
ATOM   5283  CB  THR C 162      -2.820 -11.965  -9.824  1.00 76.33
ATOM   5284  O   THR C 162      -2.991 -15.223  -9.395  1.00 76.33
ATOM   5285  CG2 THR C 162      -2.023 -10.681  -9.619  1.00 76.33
ATOM   5286  OG1 THR C 162      -2.443 -12.552 -11.076  1.00 76.33
ATOM   5287  N   LEU C 163      -4.628 -14.015  -8.416  1.00 81.14
ATOM   5288  CA  LEU C 163      -5.587 -15.089  -8.650  1.00 81.14
ATOM   5289  C   LEU C 163      -6.174 -14.997 -10.055  1.00 81.14
ATOM   5290  CB  LEU C 163      -6.711 -15.041  -7.611  1.00 81.14
ATOM   5291  O   LEU C 163      -6.681 -13.946 -10.453  1.00 81.14
ATOM   5292  CG  LEU C 163      -7.553 -16.309  -7.464  1.00 81.14
ATOM   5293  CD1 LEU C 163      -6.708 -17.443  -6.891  1.00 81.14
ATOM   5294  CD2 LEU C 163      -8.769 -16.044  -6.583  1.00 81.14
ATOM   5295  N   LYS C 164      -6.158 -16.101 -10.853  1.00 86.38
ATOM   5296  CA  LYS C 164      -6.700 -16.114 -12.209  1.00 86.38
ATOM   5297  C   LYS C 164      -8.210 -15.893 -12.199  1.00 86.38
ATOM   5298  CB  LYS C 164      -6.368 -17.433 -12.908  1.00 86.38
ATOM   5299  O   LYS C 164      -8.911 -16.403 -11.323  1.00 86.38
ATOM   5300  CG  LYS C 164      -4.886 -17.624 -13.197  1.00 86.38
ATOM   5301  CD  LYS C 164      -4.632 -18.896 -13.996  1.00 86.38
ATOM   5302  CE  LYS C 164      -3.153 -19.075 -14.309  1.00 86.38
ATOM   5303  NZ  LYS C 164      -2.895 -20.336 -15.067  1.00 86.38
ATOM   5304  N   PRO C 165      -8.558 -15.141 -13.183  1.00 85.31
ATOM   5305  CA  PRO C 165     -10.003 -14.911 -13.263  1.00 85.31
ATOM   5306  C   PRO C 165     -10.805 -16.210 -13.313  1.00 85.31
ATOM   5307  CB  PRO C 165     -10.163 -14.121 -14.565  1.00 85.31
ATOM   5308  O   PRO C 165     -11.878 -16.300 -12.711  1.00 85.31
ATOM   5309  CG  PRO C 165      -8.869 -13.391 -14.730  1.00 85.31
ATOM   5310  CD  PRO C 165      -7.763 -14.254 -14.193  1.00 85.31
ATOM   5311  N   SER C 166     -10.250 -17.187 -13.947  1.00 88.41
ATOM   5312  CA  SER C 166     -10.939 -18.469 -14.054  1.00 88.41
ATOM   5313  C   SER C 166     -11.105 -19.123 -12.687  1.00 88.41
ATOM   5314  CB  SER C 166     -10.178 -19.409 -14.990  1.00 88.41
ATOM   5315  O   SER C 166     -12.120 -19.770 -12.421  1.00 88.41
ATOM   5316  OG  SER C 166      -8.877 -19.671 -14.491  1.00 88.41
ATOM   5317  N   THR C 167     -10.111 -19.005 -11.900  1.00 86.58
ATOM   5318  CA  THR C 167     -10.195 -19.535 -10.544  1.00 86.58
ATOM   5319  C   THR C 167     -11.162 -18.710  -9.699  1.00 86.58
ATOM   5320  CB  THR C 167      -8.811 -19.560  -9.868  1.00 86.58
ATOM   5321  O   THR C 167     -11.978 -19.266  -8.961  1.00 86.58
ATOM   5322  CG2 THR C 167      -8.892 -20.166  -8.471  1.00 86.58
ATOM   5323  OG1 THR C 167      -7.911 -20.341 -10.664  1.00 86.58
ATOM   5324  N   ARG C 168     -11.101 -17.372  -9.809  1.00 88.07
ATOM   5325  CA  ARG C 168     -11.963 -16.469  -9.054  1.00 88.07
ATOM   5326  C   ARG C 168     -13.433 -16.724  -9.368  1.00 88.07
ATOM   5327  CB  ARG C 168     -11.608 -15.011  -9.353  1.00 88.07
ATOM   5328  O   ARG C 168     -14.288 -16.628  -8.485  1.00 88.07
ATOM   5329  CG  ARG C 168     -12.249 -14.013  -8.402  1.00 88.07
ATOM   5330  CD  ARG C 168     -11.701 -12.607  -8.606  1.00 88.07
ATOM   5331  NE  ARG C 168     -12.004 -12.099  -9.941  1.00 88.07
ATOM   5332  NH1 ARG C 168     -10.708 -10.197  -9.737  1.00 88.07
ATOM   5333  NH2 ARG C 168     -11.866 -10.599 -11.674  1.00 88.07
ATOM   5334  CZ  ARG C 168     -11.526 -10.966 -10.448  1.00 88.07
ATOM   5335  N   GLN C 169     -13.728 -17.159 -10.511  1.00 89.17
ATOM   5336  CA  GLN C 169     -15.096 -17.350 -10.980  1.00 89.17
ATOM   5337  C   GLN C 169     -15.692 -18.642 -10.427  1.00 89.17
ATOM   5338  CB  GLN C 169     -15.144 -17.362 -12.509  1.00 89.17
ATOM   5339  O   GLN C 169     -16.870 -18.932 -10.645  1.00 89.17
ATOM   5340  CG  GLN C 169     -14.938 -15.993 -13.141  1.00 89.17
ATOM   5341  CD  GLN C 169     -15.159 -16.000 -14.642  1.00 89.17
ATOM   5342  NE2 GLN C 169     -14.431 -15.145 -15.353  1.00 89.17
ATOM   5343  OE1 GLN C 169     -15.977 -16.768 -15.159  1.00 89.17
ATOM   5344  N   ARG C 170     -14.893 -19.326  -9.672  1.00 92.37
ATOM   5345  CA  ARG C 170     -15.373 -20.562  -9.064  1.00 92.37
ATOM   5346  C   ARG C 170     -15.894 -20.312  -7.653  1.00 92.37
ATOM   5347  CB  ARG C 170     -14.261 -21.613  -9.033  1.00 92.37
ATOM   5348  O   ARG C 170     -16.423 -21.222  -7.010  1.00 92.37
ATOM   5349  CG  ARG C 170     -13.783 -22.045 -10.410  1.00 92.37
ATOM   5350  CD  ARG C 170     -12.584 -22.979 -10.324  1.00 92.37
ATOM   5351  NE  ARG C 170     -12.107 -23.367 -11.648  1.00 92.37
ATOM   5352  NH1 ARG C 170     -13.313 -25.336 -11.733  1.00 92.37
ATOM   5353  NH2 ARG C 170     -11.968 -24.733 -13.489  1.00 92.37
ATOM   5354  CZ  ARG C 170     -12.464 -24.478 -12.287  1.00 92.37
ATOM   5355  N   PHE C 171     -15.734 -19.092  -7.242  1.00 94.07
ATOM   5356  CA  PHE C 171     -16.086 -18.746  -5.869  1.00 94.07
ATOM   5357  C   PHE C 171     -17.179 -17.684  -5.842  1.00 94.07
ATOM   5358  CB  PHE C 171     -14.854 -18.251  -5.106  1.00 94.07
ATOM   5359  O   PHE C 171     -17.222 -16.808  -6.708  1.00 94.07
ATOM   5360  CG  PHE C 171     -13.797 -19.304  -4.911  1.00 94.07
ATOM   5361  CD1 PHE C 171     -13.701 -20.000  -3.713  1.00 94.07
ATOM   5362  CD2 PHE C 171     -12.898 -19.598  -5.929  1.00 94.07
ATOM   5363  CE1 PHE C 171     -12.723 -20.975  -3.530  1.00 94.07
ATOM   5364  CE2 PHE C 171     -11.918 -20.572  -5.754  1.00 94.07
ATOM   5365  CZ  PHE C 171     -11.832 -21.258  -4.553  1.00 94.07
ATOM   5366  N   VAL C 172     -18.023 -17.810  -4.727  1.00 94.99
ATOM   5367  CA  VAL C 172     -18.742 -16.615  -4.298  1.00 94.99
ATOM   5368  C   VAL C 172     -17.798 -15.689  -3.535  1.00 94.99
ATOM   5369  CB  VAL C 172     -19.963 -16.971  -3.421  1.00 94.99
ATOM   5370  O   VAL C 172     -17.103 -16.123  -2.614  1.00 94.99
ATOM   5371  CG1 VAL C 172     -20.665 -15.705  -2.932  1.00 94.99
ATOM   5372  CG2 VAL C 172     -20.936 -17.858  -4.196  1.00 94.99
ATOM   5373  N   ALA C 173     -17.678 -14.440  -4.013  1.00 94.99
ATOM   5374  CA  ALA C 173     -16.654 -13.560  -3.455  1.00 94.99
ATOM   5375  C   ALA C 173     -17.285 -12.405  -2.683  1.00 94.99
ATOM   5376  CB  ALA C 173     -15.752 -13.024  -4.564  1.00 94.99
ATOM   5377  O   ALA C 173     -18.357 -11.917  -3.050  1.00 94.99
ATOM   5378  N   MET C 174     -16.662 -12.045  -1.481  1.00 93.25
ATOM   5379  CA  MET C 174     -17.043 -10.890  -0.674  1.00 93.25
ATOM   5380  C   MET C 174     -15.845  -9.978  -0.430  1.00 93.25
ATOM   5381  CB  MET C 174     -17.639 -11.338   0.661  1.00 93.25
ATOM   5382  O   MET C 174     -14.740 -10.455  -0.165  1.00 93.25
ATOM   5383  CG  MET C 174     -18.916 -12.151   0.519  1.00 93.25
ATOM   5384  SD  MET C 174     -19.460 -12.888   2.110  1.00 93.25
ATOM   5385  CE  MET C 174     -18.362 -14.331   2.186  1.00 93.25
ATOM   5386  N   GLU C 175     -16.073  -8.702  -0.621  1.00 91.90
ATOM   5387  CA  GLU C 175     -15.023  -7.727  -0.343  1.00 91.90
ATOM   5388  C   GLU C 175     -15.117  -7.206   1.088  1.00 91.90
ATOM   5389  CB  GLU C 175     -15.096  -6.561  -1.333  1.00 91.90
ATOM   5390  O   GLU C 175     -16.189  -6.787   1.532  1.00 91.90
ATOM   5391  CG  GLU C 175     -13.901  -5.621  -1.266  1.00 91.90
ATOM   5392  CD  GLU C 175     -13.864  -4.615  -2.405  1.00 91.90
ATOM   5393  OE1 GLU C 175     -12.866  -3.868  -2.524  1.00 91.90
ATOM   5394  OE2 GLU C 175     -14.842  -4.572  -3.184  1.00 91.90
ATOM   5395  N   PHE C 176     -13.959  -7.352   1.763  1.00 91.94
ATOM   5396  CA  PHE C 176     -13.833  -6.815   3.113  1.00 91.94
ATOM   5397  C   PHE C 176     -13.001  -5.538   3.113  1.00 91.94
ATOM   5398  CB  PHE C 176     -13.204  -7.851   4.049  1.00 91.94
ATOM   5399  O   PHE C 176     -12.152  -5.344   2.240  1.00 91.94
ATOM   5400  CG  PHE C 176     -14.154  -8.935   4.481  1.00 91.94
ATOM   5401  CD1 PHE C 176     -14.547  -9.045   5.810  1.00 91.94
ATOM   5402  CD2 PHE C 176     -14.655  -9.844   3.559  1.00 91.94
ATOM   5403  CE1 PHE C 176     -15.427 -10.047   6.213  1.00 91.94
ATOM   5404  CE2 PHE C 176     -15.535 -10.848   3.954  1.00 91.94
ATOM   5405  CZ  PHE C 176     -15.918 -10.948   5.282  1.00 91.94
ATOM   5406  N   ASP C 177     -13.309  -4.607   3.987  1.00 91.82
ATOM   5407  CA  ASP C 177     -12.520  -3.414   4.276  1.00 91.82
ATOM   5408  C   ASP C 177     -12.572  -3.068   5.763  1.00 91.82
ATOM   5409  CB  ASP C 177     -13.012  -2.229   3.443  1.00 91.82
ATOM   5410  O   ASP C 177     -13.266  -3.732   6.536  1.00 91.82
ATOM   5411  CG  ASP C 177     -11.916  -1.223   3.137  1.00 91.82
ATOM   5412  OD1 ASP C 177     -12.119  -0.344   2.272  1.00 91.82
ATOM   5413  OD2 ASP C 177     -10.838  -1.314   3.763  1.00 91.82
ATOM   5414  N   PHE C 178     -11.807  -2.108   6.024  1.00 91.74
ATOM   5415  CA  PHE C 178     -11.899  -1.675   7.413  1.00 91.74
ATOM   5416  C   PHE C 178     -13.308  -1.192   7.737  1.00 91.74
ATOM   5417  CB  PHE C 178     -10.884  -0.564   7.700  1.00 91.74
ATOM   5418  O   PHE C 178     -13.958  -0.556   6.906  1.00 91.74
ATOM   5419  CG  PHE C 178      -9.459  -0.957   7.419  1.00 91.74
ATOM   5420  CD1 PHE C 178      -8.879  -2.038   8.073  1.00 91.74
ATOM   5421  CD2 PHE C 178      -8.698  -0.245   6.502  1.00 91.74
ATOM   5422  CE1 PHE C 178      -7.560  -2.403   7.815  1.00 91.74
ATOM   5423  CE2 PHE C 178      -7.379  -0.604   6.239  1.00 91.74
ATOM   5424  CZ  PHE C 178      -6.812  -1.683   6.897  1.00 91.74
ATOM   5425  N   PRO C 179     -13.805  -1.434   8.989  1.00 92.92
ATOM   5426  CA  PRO C 179     -15.166  -1.043   9.362  1.00 92.92
ATOM   5427  C   PRO C 179     -15.367   0.470   9.359  1.00 92.92
ATOM   5428  CB  PRO C 179     -15.324  -1.613  10.774  1.00 92.92
ATOM   5429  O   PRO C 179     -14.403   1.225   9.516  1.00 92.92
ATOM   5430  CG  PRO C 179     -14.241  -2.637  10.895  1.00 92.92
ATOM   5431  CD  PRO C 179     -13.109  -2.243   9.991  1.00 92.92
ATOM   5432  N   GLU C 180     -16.661   0.815   9.125  1.00 91.85
ATOM   5433  CA  GLU C 180     -16.987   2.225   9.317  1.00 91.85
ATOM   5434  C   GLU C 180     -16.655   2.680  10.735  1.00 91.85
ATOM   5435  CB  GLU C 180     -18.465   2.482   9.014  1.00 91.85
ATOM   5436  O   GLU C 180     -16.773   1.903  11.685  1.00 91.85
ATOM   5437  CG  GLU C 180     -18.839   2.278   7.553  1.00 91.85
ATOM   5438  CD  GLU C 180     -18.354   3.399   6.648  1.00 91.85
ATOM   5439  OE1 GLU C 180     -18.015   3.128   5.474  1.00 91.85
ATOM   5440  OE2 GLU C 180     -18.312   4.559   7.117  1.00 91.85
ATOM   5441  N   PRO C 181     -16.200   3.959  10.841  1.00 92.72
ATOM   5442  CA  PRO C 181     -15.658   4.470  12.102  1.00 92.72
ATOM   5443  C   PRO C 181     -16.523   4.105  13.307  1.00 92.72
ATOM   5444  CB  PRO C 181     -15.633   5.985  11.887  1.00 92.72
ATOM   5445  O   PRO C 181     -16.003   3.656  14.331  1.00 92.72
ATOM   5446  CG  PRO C 181     -15.395   6.159  10.422  1.00 92.72
ATOM   5447  CD  PRO C 181     -16.136   5.080   9.687  1.00 92.72
ATOM   5448  N   ALA C 182     -17.843   4.261  13.269  1.00 93.00
ATOM   5449  CA  ALA C 182     -18.722   3.968  14.398  1.00 93.00
ATOM   5450  C   ALA C 182     -18.656   2.491  14.775  1.00 93.00
ATOM   5451  CB  ALA C 182     -20.159   4.367  14.071  1.00 93.00
ATOM   5452  O   ALA C 182     -18.594   2.148  15.958  1.00 93.00
ATOM   5453  N   ARG C 183     -18.601   1.605  13.816  1.00 94.02
ATOM   5454  CA  ARG C 183     -18.516   0.167  14.049  1.00 94.02
ATOM   5455  C   ARG C 183     -17.122  -0.230  14.521  1.00 94.02
ATOM   5456  CB  ARG C 183     -18.880  -0.606  12.779  1.00 94.02
ATOM   5457  O   ARG C 183     -16.975  -1.117  15.364  1.00 94.02
ATOM   5458  CG  ARG C 183     -20.354  -0.536  12.416  1.00 94.02
ATOM   5459  CD  ARG C 183     -20.672  -1.373  11.184  1.00 94.02
ATOM   5460  NE  ARG C 183     -22.055  -1.190  10.751  1.00 94.02
ATOM   5461  NH1 ARG C 183     -21.902  -2.639   8.959  1.00 94.02
ATOM   5462  NH2 ARG C 183     -23.874  -1.557   9.398  1.00 94.02
ATOM   5463  CZ  ARG C 183     -22.607  -1.796   9.704  1.00 94.02
ATOM   5464  N   GLU C 184     -16.174   0.453  13.916  1.00 94.52
ATOM   5465  CA  GLU C 184     -14.800   0.155  14.307  1.00 94.52
ATOM   5466  C   GLU C 184     -14.560   0.490  15.776  1.00 94.52
ATOM   5467  CB  GLU C 184     -13.811   0.920  13.424  1.00 94.52
ATOM   5468  O   GLU C 184     -13.845  -0.232  16.474  1.00 94.52
ATOM   5469  CG  GLU C 184     -12.388   0.383  13.486  1.00 94.52
ATOM   5470  CD  GLU C 184     -11.487   0.945  12.399  1.00 94.52
ATOM   5471  OE1 GLU C 184     -10.415   0.355  12.134  1.00 94.52
ATOM   5472  OE2 GLU C 184     -11.855   1.985  11.807  1.00 94.52
ATOM   5473  N   VAL C 185     -15.153   1.678  16.211  1.00 94.77
ATOM   5474  CA  VAL C 185     -15.052   2.060  17.616  1.00 94.77
ATOM   5475  C   VAL C 185     -15.614   0.945  18.495  1.00 94.77
ATOM   5476  CB  VAL C 185     -15.792   3.386  17.898  1.00 94.77
ATOM   5477  O   VAL C 185     -15.011   0.579  19.506  1.00 94.77
ATOM   5478  CG1 VAL C 185     -15.913   3.628  19.402  1.00 94.77
ATOM   5479  CG2 VAL C 185     -15.072   4.552  17.223  1.00 94.77
ATOM   5480  N   GLU C 186     -16.732   0.327  18.150  1.00 94.77
ATOM   5481  CA  GLU C 186     -17.353  -0.760  18.901  1.00 94.77
ATOM   5482  C   GLU C 186     -16.449  -1.989  18.943  1.00 94.77
ATOM   5483  CB  GLU C 186     -18.710  -1.126  18.294  1.00 94.77
ATOM   5484  O   GLU C 186     -16.297  -2.618  19.992  1.00 94.77
ATOM   5485  CG  GLU C 186     -19.490  -2.151  19.105  1.00 94.77
ATOM   5486  CD  GLU C 186     -20.860  -2.459  18.522  1.00 94.77
ATOM   5487  OE1 GLU C 186     -21.481  -3.467  18.932  1.00 94.77
ATOM   5488  OE2 GLU C 186     -21.316  -1.688  17.649  1.00 94.77
ATOM   5489  N   ILE C 187     -15.812  -2.341  17.805  1.00 94.54
ATOM   5490  CA  ILE C 187     -14.944  -3.507  17.685  1.00 94.54
ATOM   5491  C   ILE C 187     -13.711  -3.326  18.567  1.00 94.54
ATOM   5492  CB  ILE C 187     -14.522  -3.749  16.218  1.00 94.54
ATOM   5493  O   ILE C 187     -13.376  -4.205  19.365  1.00 94.54
ATOM   5494  CG1 ILE C 187     -15.732  -4.176  15.378  1.00 94.54
ATOM   5495  CG2 ILE C 187     -13.406  -4.794  16.142  1.00 94.54
ATOM   5496  CD1 ILE C 187     -15.480  -4.160  13.877  1.00 94.54
ATOM   5497  N   VAL C 188     -13.119  -2.223  18.468  1.00 95.79
ATOM   5498  CA  VAL C 188     -11.875  -1.955  19.182  1.00 95.79
ATOM   5499  C   VAL C 188     -12.144  -1.897  20.684  1.00 95.79
ATOM   5500  CB  VAL C 188     -11.220  -0.639  18.706  1.00 95.79
ATOM   5501  O   VAL C 188     -11.374  -2.440  21.480  1.00 95.79
ATOM   5502  CG1 VAL C 188     -10.025  -0.281  19.589  1.00 95.79
ATOM   5503  CG2 VAL C 188     -10.792  -0.755  17.244  1.00 95.79
ATOM   5504  N   ALA C 189     -13.242  -1.184  21.063  1.00 94.80
ATOM   5505  CA  ALA C 189     -13.593  -1.072  22.477  1.00 94.80
ATOM   5506  C   ALA C 189     -13.862  -2.445  23.086  1.00 94.80
ATOM   5507  CB  ALA C 189     -14.811  -0.168  22.652  1.00 94.80
ATOM   5508  O   ALA C 189     -13.397  -2.744  24.189  1.00 94.80
ATOM   5509  N   ARG C 190     -14.532  -3.300  22.344  1.00 94.09
ATOM   5510  CA  ARG C 190     -14.874  -4.631  22.833  1.00 94.09
ATOM   5511  C   ARG C 190     -13.636  -5.517  22.921  1.00 94.09
ATOM   5512  CB  ARG C 190     -15.922  -5.283  21.929  1.00 94.09
ATOM   5513  O   ARG C 190     -13.449  -6.235  23.906  1.00 94.09
ATOM   5514  CG  ARG C 190     -16.422  -6.627  22.435  1.00 94.09
ATOM   5515  CD  ARG C 190     -17.638  -7.107  21.655  1.00 94.09
ATOM   5516  NE  ARG C 190     -18.043  -8.449  22.061  1.00 94.09
ATOM   5517  NH1 ARG C 190     -19.872  -8.547  20.652  1.00 94.09
ATOM   5518  NH2 ARG C 190     -19.373 -10.321  22.015  1.00 94.09
ATOM   5519  CZ  ARG C 190     -19.095  -9.103  21.575  1.00 94.09
ATOM   5520  N   GLU C 191     -12.810  -5.497  21.992  1.00 93.87
ATOM   5521  CA  GLU C 191     -11.655  -6.385  21.907  1.00 93.87
ATOM   5522  C   GLU C 191     -10.552  -5.950  22.868  1.00 93.87
ATOM   5523  CB  GLU C 191     -11.116  -6.433  20.475  1.00 93.87
ATOM   5524  O   GLU C 191      -9.853  -6.788  23.440  1.00 93.87
ATOM   5525  CG  GLU C 191     -12.033  -7.151  19.497  1.00 93.87
ATOM   5526  CD  GLU C 191     -11.933  -8.666  19.581  1.00 93.87
ATOM   5527  OE1 GLU C 191     -12.884  -9.362  19.159  1.00 93.87
ATOM   5528  OE2 GLU C 191     -10.895  -9.161  20.075  1.00 93.87
ATOM   5529  N   SER C 192     -10.431  -4.738  23.041  1.00 94.79
ATOM   5530  CA  SER C 192      -9.323  -4.232  23.845  1.00 94.79
ATOM   5531  C   SER C 192      -9.763  -3.950  25.277  1.00 94.79
ATOM   5532  CB  SER C 192      -8.745  -2.961  23.221  1.00 94.79
ATOM   5533  O   SER C 192      -8.943  -3.965  26.198  1.00 94.79
ATOM   5534  OG  SER C 192      -9.672  -1.892  23.308  1.00 94.79
ATOM   5535  N   GLY C 193     -11.068  -3.572  25.455  1.00 94.79
ATOM   5536  CA  GLY C 193     -11.587  -3.156  26.748  1.00 94.79
ATOM   5537  C   GLY C 193     -11.360  -1.684  27.037  1.00 94.79
ATOM   5538  O   GLY C 193     -11.684  -1.202  28.124  1.00 94.79
ATOM   5539  N   LEU C 194     -10.838  -0.922  26.152  1.00 95.34
ATOM   5540  CA  LEU C 194     -10.589   0.504  26.327  1.00 95.34
ATOM   5541  C   LEU C 194     -11.892   1.294  26.272  1.00 95.34
ATOM   5542  CB  LEU C 194      -9.623   1.015  25.255  1.00 95.34
ATOM   5543  O   LEU C 194     -12.811   0.934  25.532  1.00 95.34
ATOM   5544  CG  LEU C 194      -9.082   2.433  25.450  1.00 95.34
ATOM   5545  CD1 LEU C 194      -8.168   2.488  26.670  1.00 95.34
ATOM   5546  CD2 LEU C 194      -8.343   2.900  24.200  1.00 95.34
ATOM   5547  N   ASP C 195     -12.017   2.420  26.962  1.00 93.88
ATOM   5548  CA  ASP C 195     -13.244   3.210  26.992  1.00 93.88
ATOM   5549  C   ASP C 195     -13.537   3.823  25.625  1.00 93.88
ATOM   5550  CB  ASP C 195     -13.148   4.309  28.052  1.00 93.88
ATOM   5551  O   ASP C 195     -12.619   4.065  24.838  1.00 93.88
ATOM   5552  CG  ASP C 195     -12.082   5.344  27.739  1.00 93.88
ATOM   5553  OD1 ASP C 195     -10.900   5.124  28.082  1.00 93.88
ATOM   5554  OD2 ASP C 195     -12.427   6.389  27.147  1.00 93.88
ATOM   5555  N   ARG C 196     -14.652   4.145  25.403  1.00 92.91
ATOM   5556  CA  ARG C 196     -15.170   4.571  24.107  1.00 92.91
ATOM   5557  C   ARG C 196     -14.521   5.876  23.660  1.00 92.91
ATOM   5558  CB  ARG C 196     -16.691   4.734  24.163  1.00 92.91
ATOM   5559  O   ARG C 196     -14.181   6.036  22.486  1.00 92.91
ATOM   5560  CG  ARG C 196     -17.338   4.944  22.803  1.00 92.91
ATOM   5561  CD  ARG C 196     -18.857   4.917  22.892  1.00 92.91
ATOM   5562  NE  ARG C 196     -19.477   5.135  21.588  1.00 92.91
ATOM   5563  NH1 ARG C 196     -21.648   5.038  22.372  1.00 92.91
ATOM   5564  NH2 ARG C 196     -21.244   5.391  20.144  1.00 92.91
ATOM   5565  CZ  ARG C 196     -20.788   5.187  21.371  1.00 92.91
ATOM   5566  N   ASP C 197     -14.253   6.813  24.528  1.00 90.87
ATOM   5567  CA  ASP C 197     -13.709   8.122  24.180  1.00 90.87
ATOM   5568  C   ASP C 197     -12.292   7.999  23.625  1.00 90.87
ATOM   5569  CB  ASP C 197     -13.718   9.048  25.398  1.00 90.87
ATOM   5570  O   ASP C 197     -11.975   8.577  22.583  1.00 90.87
ATOM   5571  CG  ASP C 197     -15.108   9.541  25.758  1.00 90.87
ATOM   5572  OD1 ASP C 197     -15.327   9.961  26.915  1.00 90.87
ATOM   5573  OD2 ASP C 197     -15.995   9.507  24.877  1.00 90.87
ATOM   5574  N   ARG C 198     -11.533   7.288  24.266  1.00 92.45
ATOM   5575  CA  ARG C 198     -10.159   7.090  23.815  1.00 92.45
ATOM   5576  C   ARG C 198     -10.116   6.249  22.544  1.00 92.45
ATOM   5577  CB  ARG C 198      -9.323   6.426  24.911  1.00 92.45
ATOM   5578  O   ARG C 198      -9.287   6.487  21.663  1.00 92.45
ATOM   5579  CG  ARG C 198      -9.016   7.337  26.089  1.00 92.45
ATOM   5580  CD  ARG C 198      -8.120   6.654  27.112  1.00 92.45
ATOM   5581  NE  ARG C 198      -7.820   7.533  28.239  1.00 92.45
ATOM   5582  NH1 ARG C 198      -6.311   6.091  29.230  1.00 92.45
ATOM   5583  NH2 ARG C 198      -6.770   8.118  30.195  1.00 92.45
ATOM   5584  CZ  ARG C 198      -6.968   7.245  29.219  1.00 92.45
ATOM   5585  N   THR C 199     -11.061   5.315  22.454  1.00 95.04
ATOM   5586  CA  THR C 199     -11.154   4.481  21.261  1.00 95.04
ATOM   5587  C   THR C 199     -11.538   5.319  20.044  1.00 95.04
ATOM   5588  CB  THR C 199     -12.178   3.346  21.450  1.00 95.04
ATOM   5589  O   THR C 199     -11.027   5.097  18.945  1.00 95.04
ATOM   5590  CG2 THR C 199     -12.207   2.424  20.236  1.00 95.04
ATOM   5591  OG1 THR C 199     -11.825   2.582  22.609  1.00 95.04
ATOM   5592  N   LEU C 200     -12.471   6.304  20.259  1.00 92.98
ATOM   5593  CA  LEU C 200     -12.883   7.203  19.186  1.00 92.98
ATOM   5594  C   LEU C 200     -11.681   7.936  18.599  1.00 92.98
ATOM   5595  CB  LEU C 200     -13.912   8.214  19.698  1.00 92.98
ATOM   5596  O   LEU C 200     -11.556   8.054  17.378  1.00 92.98
ATOM   5597  CG  LEU C 200     -15.322   8.100  19.118  1.00 92.98
ATOM   5598  CD1 LEU C 200     -16.363   8.237  20.224  1.00 92.98
ATOM   5599  CD2 LEU C 200     -15.543   9.151  18.036  1.00 92.98
ATOM   5600  N   GLY C 201     -10.763   8.405  19.426  1.00 93.55
ATOM   5601  CA  GLY C 201      -9.558   9.080  18.971  1.00 93.55
ATOM   5602  C   GLY C 201      -8.642   8.183  18.160  1.00 93.55
ATOM   5603  O   GLY C 201      -8.101   8.603  17.135  1.00 93.55
ATOM   5604  N   LEU C 202      -8.462   6.941  18.611  1.00 95.24
ATOM   5605  CA  LEU C 202      -7.610   5.989  17.906  1.00 95.24
ATOM   5606  C   LEU C 202      -8.176   5.674  16.525  1.00 95.24
ATOM   5607  CB  LEU C 202      -7.462   4.699  18.717  1.00 95.24
ATOM   5608  O   LEU C 202      -7.429   5.594  15.547  1.00 95.24
ATOM   5609  CG  LEU C 202      -6.647   4.800  20.007  1.00 95.24
ATOM   5610  CD1 LEU C 202      -6.669   3.469  20.753  1.00 95.24
ATOM   5611  CD2 LEU C 202      -5.214   5.225  19.703  1.00 95.24
ATOM   5612  N   VAL C 203      -9.502   5.526  16.450  1.00 94.91
ATOM   5613  CA  VAL C 203     -10.161   5.211  15.187  1.00 94.91
ATOM   5614  C   VAL C 203     -10.075   6.411  14.246  1.00 94.91
ATOM   5615  CB  VAL C 203     -11.637   4.808  15.402  1.00 94.91
ATOM   5616  O   VAL C 203      -9.877   6.249  13.039  1.00 94.91
ATOM   5617  CG1 VAL C 203     -12.378   4.737  14.067  1.00 94.91
ATOM   5618  CG2 VAL C 203     -11.723   3.471  16.135  1.00 94.91
ATOM   5619  N   ARG C 204     -10.175   7.631  14.783  1.00 93.66
ATOM   5620  CA  ARG C 204     -10.009   8.834  13.973  1.00 93.66
ATOM   5621  C   ARG C 204      -8.600   8.916  13.396  1.00 93.66
ATOM   5622  CB  ARG C 204     -10.311  10.085  14.800  1.00 93.66
ATOM   5623  O   ARG C 204      -8.424   9.222  12.214  1.00 93.66
ATOM   5624  CG  ARG C 204     -10.279  11.376  13.998  1.00 93.66
ATOM   5625  CD  ARG C 204     -10.652  12.580  14.852  1.00 93.66
ATOM   5626  NE  ARG C 204     -12.084  12.618  15.134  1.00 93.66
ATOM   5627  NH1 ARG C 204     -11.971  14.460  16.524  1.00 93.66
ATOM   5628  NH2 ARG C 204     -13.988  13.452  16.110  1.00 93.66
ATOM   5629  CZ  ARG C 204     -12.678  13.510  15.922  1.00 93.66
ATOM   5630  N   LEU C 205      -7.606   8.642  14.280  1.00 93.93
ATOM   5631  CA  LEU C 205      -6.217   8.636  13.833  1.00 93.93
ATOM   5632  C   LEU C 205      -6.003   7.597  12.738  1.00 93.93
ATOM   5633  CB  LEU C 205      -5.277   8.357  15.008  1.00 93.93
ATOM   5634  O   LEU C 205      -5.377   7.886  11.716  1.00 93.93
ATOM   5635  CG  LEU C 205      -3.790   8.235  14.673  1.00 93.93
ATOM   5636  CD1 LEU C 205      -3.281   9.527  14.043  1.00 93.93
ATOM   5637  CD2 LEU C 205      -2.986   7.890  15.922  1.00 93.93
ATOM   5638  N   ALA C 206      -6.584   6.376  12.899  1.00 94.75
ATOM   5639  CA  ALA C 206      -6.456   5.300  11.920  1.00 94.75
ATOM   5640  C   ALA C 206      -7.034   5.715  10.570  1.00 94.75
ATOM   5641  CB  ALA C 206      -7.147   4.036  12.425  1.00 94.75
ATOM   5642  O   ALA C 206      -6.430   5.463   9.525  1.00 94.75
ATOM   5643  N   GLY C 207      -8.183   6.377  10.604  1.00 92.62
ATOM   5644  CA  GLY C 207      -8.804   6.844   9.375  1.00 92.62
ATOM   5645  C   GLY C 207      -7.932   7.810   8.596  1.00 92.62
ATOM   5646  O   GLY C 207      -7.820   7.706   7.372  1.00 92.62
ATOM   5647  N   LYS C 208      -7.299   8.753   9.302  1.00 92.71
ATOM   5648  CA  LYS C 208      -6.434   9.737   8.656  1.00 92.71
ATOM   5649  C   LYS C 208      -5.180   9.079   8.090  1.00 92.71
ATOM   5650  CB  LYS C 208      -6.048  10.840   9.642  1.00 92.71
ATOM   5651  O   LYS C 208      -4.736   9.419   6.991  1.00 92.71
ATOM   5652  CG  LYS C 208      -7.222  11.679  10.124  1.00 92.71
ATOM   5653  CD  LYS C 208      -6.754  12.887  10.926  1.00 92.71
ATOM   5654  CE  LYS C 208      -7.930  13.703  11.447  1.00 92.71
ATOM   5655  NZ  LYS C 208      -8.556  14.524  10.368  1.00 92.71
ATOM   5656  N   ILE C 209      -4.643   8.088   8.797  1.00 92.74
ATOM   5657  CA  ILE C 209      -3.441   7.390   8.353  1.00 92.74
ATOM   5658  C   ILE C 209      -3.756   6.557   7.112  1.00 92.74
ATOM   5659  CB  ILE C 209      -2.864   6.491   9.469  1.00 92.74
ATOM   5660  O   ILE C 209      -2.952   6.493   6.179  1.00 92.74
ATOM   5661  CG1 ILE C 209      -2.340   7.349  10.628  1.00 92.74
ATOM   5662  CG2 ILE C 209      -1.761   5.584   8.917  1.00 92.74
ATOM   5663  CD1 ILE C 209      -1.857   6.542  11.825  1.00 92.74
ATOM   5664  N   ARG C 210      -4.935   5.998   7.080  1.00 91.31
ATOM   5665  CA  ARG C 210      -5.333   5.180   5.939  1.00 91.31
ATOM   5666  C   ARG C 210      -5.428   6.021   4.670  1.00 91.31
ATOM   5667  CB  ARG C 210      -6.671   4.490   6.211  1.00 91.31
ATOM   5668  O   ARG C 210      -5.239   5.510   3.564  1.00 91.31
ATOM   5669  CG  ARG C 210      -6.586   3.358   7.222  1.00 91.31
ATOM   5670  CD  ARG C 210      -7.961   2.802   7.564  1.00 91.31
ATOM   5671  NE  ARG C 210      -7.908   1.901   8.712  1.00 91.31
ATOM   5672  NH1 ARG C 210      -9.810   2.740   9.719  1.00 91.31
ATOM   5673  NH2 ARG C 210      -8.645   1.029  10.705  1.00 91.31
ATOM   5674  CZ  ARG C 210      -8.788   1.892   9.709  1.00 91.31
ATOM   5675  N   GLY C 211      -5.588   7.342   4.797  1.00 88.08
ATOM   5676  CA  GLY C 211      -5.656   8.245   3.659  1.00 88.08
ATOM   5677  C   GLY C 211      -4.303   8.510   3.026  1.00 88.08
ATOM   5678  O   GLY C 211      -4.224   9.051   1.921  1.00 88.08
ATOM   5679  N   LEU C 212      -3.306   8.027   3.735  1.00 89.55
ATOM   5680  CA  LEU C 212      -1.952   8.257   3.242  1.00 89.55
ATOM   5681  C   LEU C 212      -1.475   7.081   2.395  1.00 89.55
ATOM   5682  CB  LEU C 212      -0.988   8.485   4.409  1.00 89.55
ATOM   5683  O   LEU C 212      -0.383   7.125   1.825  1.00 89.55
ATOM   5684  CG  LEU C 212      -1.252   9.717   5.276  1.00 89.55
ATOM   5685  CD1 LEU C 212      -0.305   9.736   6.472  1.00 89.55
ATOM   5686  CD2 LEU C 212      -1.106  10.992   4.452  1.00 89.55
ATOM   5687  N   LYS C 213      -2.352   6.059   2.341  1.00 86.41
ATOM   5688  CA  LYS C 213      -1.993   4.867   1.577  1.00 86.41
ATOM   5689  C   LYS C 213      -1.744   5.208   0.110  1.00 86.41
ATOM   5690  CB  LYS C 213      -3.089   3.807   1.689  1.00 86.41
ATOM   5691  O   LYS C 213      -2.561   5.880  -0.523  1.00 86.41
ATOM   5692  CG  LYS C 213      -2.774   2.510   0.959  1.00 86.41
ATOM   5693  CD  LYS C 213      -3.936   1.529   1.033  1.00 86.41
ATOM   5694  CE  LYS C 213      -3.681   0.292   0.182  1.00 86.41
ATOM   5695  NZ  LYS C 213      -4.855  -0.632   0.182  1.00 86.41
ATOM   5696  N   GLY C 214      -0.499   4.712  -0.446  1.00 81.75
ATOM   5697  CA  GLY C 214      -0.150   4.937  -1.840  1.00 81.75
ATOM   5698  C   GLY C 214       0.620   6.225  -2.062  1.00 81.75
ATOM   5699  O   GLY C 214       0.983   6.550  -3.194  1.00 81.75
ATOM   5700  N   GLN C 215       0.760   6.901  -1.070  1.00 81.74
ATOM   5701  CA  GLN C 215       1.542   8.132  -1.125  1.00 81.74
ATOM   5702  C   GLN C 215       2.753   8.056  -0.199  1.00 81.74
ATOM   5703  CB  GLN C 215       0.674   9.337  -0.757  1.00 81.74
ATOM   5704  O   GLN C 215       3.846   7.681  -0.628  1.00 81.74
ATOM   5705  CG  GLN C 215      -0.509   9.550  -1.690  1.00 81.74
ATOM   5706  CD  GLN C 215      -1.386  10.715  -1.270  1.00 81.74
ATOM   5707  NE2 GLN C 215      -2.389  11.026  -2.083  1.00 81.74
ATOM   5708  OE1 GLN C 215      -1.165  11.329  -0.221  1.00 81.74
ATOM   5709  N   ASP C 216       2.397   8.224   1.071  1.00 86.93
ATOM   5710  CA  ASP C 216       3.465   8.239   2.067  1.00 86.93
ATOM   5711  C   ASP C 216       3.624   6.868   2.722  1.00 86.93
ATOM   5712  CB  ASP C 216       3.190   9.302   3.133  1.00 86.93
ATOM   5713  O   ASP C 216       4.676   6.564   3.287  1.00 86.93
ATOM   5714  CG  ASP C 216       3.086  10.704   2.559  1.00 86.93
ATOM   5715  OD1 ASP C 216       1.980  11.286   2.568  1.00 86.93
ATOM   5716  OD2 ASP C 216       4.119  11.230   2.091  1.00 86.93
ATOM   5717  N   LEU C 217       2.513   6.104   2.588  1.00 87.23
ATOM   5718  CA  LEU C 217       2.504   4.774   3.187  1.00 87.23
ATOM   5719  C   LEU C 217       2.132   3.715   2.155  1.00 87.23
ATOM   5720  CB  LEU C 217       1.525   4.723   4.364  1.00 87.23
ATOM   5721  O   LEU C 217       1.326   3.972   1.258  1.00 87.23
ATOM   5722  CG  LEU C 217       1.850   5.624   5.556  1.00 87.23
ATOM   5723  CD1 LEU C 217       0.678   5.656   6.531  1.00 87.23
ATOM   5724  CD2 LEU C 217       3.121   5.150   6.254  1.00 87.23
ATOM   5725  N   GLU C 218       2.761   2.612   2.379  1.00 83.60
ATOM   5726  CA  GLU C 218       2.416   1.496   1.503  1.00 83.60
ATOM   5727  C   GLU C 218       1.074   0.882   1.895  1.00 83.60
ATOM   5728  CB  GLU C 218       3.512   0.427   1.535  1.00 83.60
ATOM   5729  O   GLU C 218       0.281   0.509   1.029  1.00 83.60
ATOM   5730  CG  GLU C 218       4.798   0.845   0.837  1.00 83.60
ATOM   5731  CD  GLU C 218       5.850  -0.252   0.812  1.00 83.60
ATOM   5732  OE1 GLU C 218       6.941  -0.034   0.237  1.00 83.60
ATOM   5733  OE2 GLU C 218       5.582  -1.339   1.371  1.00 83.60
ATOM   5734  N   GLU C 219       0.888   0.801   3.067  1.00 85.69
ATOM   5735  CA  GLU C 219      -0.360   0.268   3.606  1.00 85.69
ATOM   5736  C   GLU C 219      -0.895   1.149   4.731  1.00 85.69
ATOM   5737  CB  GLU C 219      -0.161  -1.164   4.107  1.00 85.69
ATOM   5738  O   GLU C 219      -0.130   1.857   5.390  1.00 85.69
ATOM   5739  CG  GLU C 219       0.061  -2.180   2.996  1.00 85.69
ATOM   5740  CD  GLU C 219       0.033  -3.619   3.484  1.00 85.69
ATOM   5741  OE1 GLU C 219       0.075  -4.546   2.644  1.00 85.69
ATOM   5742  OE2 GLU C 219      -0.032  -3.822   4.717  1.00 85.69
ATOM   5743  N   GLY C 220      -2.173   1.213   4.834  1.00 86.59
ATOM   5744  CA  GLY C 220      -2.785   1.899   5.961  1.00 86.59
ATOM   5745  C   GLY C 220      -2.706   1.110   7.254  1.00 86.59
ATOM   5746  O   GLY C 220      -2.167   0.001   7.279  1.00 86.59
ATOM   5747  N   VAL C 221      -3.182   1.711   8.305  1.00 92.14
ATOM   5748  CA  VAL C 221      -3.183   1.047   9.605  1.00 92.14
ATOM   5749  C   VAL C 221      -4.367   0.087   9.694  1.00 92.14
ATOM   5750  CB  VAL C 221      -3.235   2.067  10.764  1.00 92.14
ATOM   5751  O   VAL C 221      -5.501   0.459   9.383  1.00 92.14
ATOM   5752  CG1 VAL C 221      -4.544   2.854  10.731  1.00 92.14
ATOM   5753  CG2 VAL C 221      -3.068   1.358  12.106  1.00 92.14
ATOM   5754  N   SER C 222      -4.170  -1.208  10.068  1.00 93.78
ATOM   5755  CA  SER C 222      -5.208  -2.229  10.151  1.00 93.78
ATOM   5756  C   SER C 222      -6.019  -2.091  11.435  1.00 93.78
ATOM   5757  CB  SER C 222      -4.593  -3.627  10.074  1.00 93.78
ATOM   5758  O   SER C 222      -5.547  -1.506  12.413  1.00 93.78
ATOM   5759  OG  SER C 222      -3.819  -3.900  11.230  1.00 93.78
ATOM   5760  N   THR C 223      -7.275  -2.504  11.436  1.00 93.08
ATOM   5761  CA  THR C 223      -8.063  -2.579  12.662  1.00 93.08
ATOM   5762  C   THR C 223      -7.337  -3.403  13.721  1.00 93.08
ATOM   5763  CB  THR C 223      -9.452  -3.187  12.397  1.00 93.08
ATOM   5764  O   THR C 223      -7.444  -3.120  14.917  1.00 93.08
ATOM   5765  CG2 THR C 223     -10.282  -3.242  13.676  1.00 93.08
ATOM   5766  OG1 THR C 223     -10.141  -2.387  11.428  1.00 93.08
ATOM   5767  N   ARG C 224      -6.554  -4.443  13.280  1.00 90.07
ATOM   5768  CA  ARG C 224      -5.733  -5.243  14.184  1.00 90.07
ATOM   5769  C   ARG C 224      -4.765  -4.363  14.968  1.00 90.07
ATOM   5770  CB  ARG C 224      -4.959  -6.309  13.406  1.00 90.07
ATOM   5771  O   ARG C 224      -4.653  -4.490  16.189  1.00 90.07
ATOM   5772  CG  ARG C 224      -4.107  -7.213  14.281  1.00 90.07
ATOM   5773  CD  ARG C 224      -3.399  -8.286  13.465  1.00 90.07
ATOM   5774  NE  ARG C 224      -4.349  -9.210  12.851  1.00 90.07
ATOM   5775  NH1 ARG C 224      -3.702  -8.758  10.680  1.00 90.07
ATOM   5776  NH2 ARG C 224      -5.368 -10.277  11.092  1.00 90.07
ATOM   5777  CZ  ARG C 224      -4.471  -9.413  11.542  1.00 90.07
ATOM   5778  N   LEU C 225      -4.114  -3.385  14.271  1.00 94.04
ATOM   5779  CA  LEU C 225      -3.132  -2.516  14.910  1.00 94.04
ATOM   5780  C   LEU C 225      -3.810  -1.527  15.851  1.00 94.04
ATOM   5781  CB  LEU C 225      -2.318  -1.761  13.856  1.00 94.04
ATOM   5782  O   LEU C 225      -3.250  -1.166  16.888  1.00 94.04
ATOM   5783  CG  LEU C 225      -1.329  -2.593  13.038  1.00 94.04
ATOM   5784  CD1 LEU C 225      -0.581  -1.705  12.048  1.00 94.04
ATOM   5785  CD2 LEU C 225      -0.352  -3.318  13.957  1.00 94.04
ATOM   5786  N   VAL C 226      -5.051  -1.050  15.519  1.00 95.96
ATOM   5787  CA  VAL C 226      -5.804  -0.162  16.399  1.00 95.96
ATOM   5788  C   VAL C 226      -6.153  -0.892  17.694  1.00 95.96
ATOM   5789  CB  VAL C 226      -7.090   0.356  15.717  1.00 95.96
ATOM   5790  O   VAL C 226      -6.057  -0.319  18.782  1.00 95.96
ATOM   5791  CG1 VAL C 226      -7.835   1.325  16.634  1.00 95.96
ATOM   5792  CG2 VAL C 226      -6.754   1.027  14.386  1.00 95.96
ATOM   5793  N   VAL C 227      -6.485  -2.193  17.549  1.00 94.65
ATOM   5794  CA  VAL C 227      -6.784  -3.017  18.715  1.00 94.65
ATOM   5795  C   VAL C 227      -5.531  -3.171  19.574  1.00 94.65
ATOM   5796  CB  VAL C 227      -7.323  -4.406  18.306  1.00 94.65
ATOM   5797  O   VAL C 227      -5.604  -3.116  20.804  1.00 94.65
ATOM   5798  CG1 VAL C 227      -7.366  -5.345  19.509  1.00 94.65
ATOM   5799  CG2 VAL C 227      -8.709  -4.275  17.677  1.00 94.65
ATOM   5800  N   TYR C 228      -4.347  -3.316  18.939  1.00 95.15
ATOM   5801  CA  TYR C 228      -3.089  -3.421  19.669  1.00 95.15
ATOM   5802  C   TYR C 228      -2.814  -2.153  20.468  1.00 95.15
ATOM   5803  CB  TYR C 228      -1.929  -3.693  18.706  1.00 95.15
ATOM   5804  O   TYR C 228      -2.464  -2.219  21.649  1.00 95.15
ATOM   5805  CG  TYR C 228      -1.907  -5.101  18.164  1.00 95.15
ATOM   5806  CD1 TYR C 228      -2.838  -6.047  18.589  1.00 95.15
ATOM   5807  CD2 TYR C 228      -0.957  -5.490  17.226  1.00 95.15
ATOM   5808  CE1 TYR C 228      -2.821  -7.346  18.094  1.00 95.15
ATOM   5809  CE2 TYR C 228      -0.930  -6.787  16.724  1.00 95.15
ATOM   5810  OH  TYR C 228      -1.843  -8.991  16.669  1.00 95.15
ATOM   5811  CZ  TYR C 228      -1.865  -7.706  17.162  1.00 95.15
ATOM   5812  N   ALA C 229      -3.059  -0.973  19.763  1.00 96.38
ATOM   5813  CA  ALA C 229      -2.839   0.300  20.446  1.00 96.38
ATOM   5814  C   ALA C 229      -3.794   0.460  21.626  1.00 96.38
ATOM   5815  CB  ALA C 229      -3.004   1.463  19.471  1.00 96.38
ATOM   5816  O   ALA C 229      -3.382   0.870  22.714  1.00 96.38
ATOM   5817  N   ALA C 230      -4.998   0.086  21.429  1.00 95.90
ATOM   5818  CA  ALA C 230      -6.015   0.177  22.474  1.00 95.90
ATOM   5819  C   ALA C 230      -5.706  -0.777  23.624  1.00 95.90
ATOM   5820  CB  ALA C 230      -7.397  -0.119  21.898  1.00 95.90
ATOM   5821  O   ALA C 230      -5.854  -0.417  24.794  1.00 95.90
ATOM   5822  N   SER C 231      -5.202  -2.026  23.284  1.00 95.40
ATOM   5823  CA  SER C 231      -4.878  -3.030  24.292  1.00 95.40
ATOM   5824  C   SER C 231      -3.680  -2.603  25.133  1.00 95.40
ATOM   5825  CB  SER C 231      -4.593  -4.380  23.633  1.00 95.40
ATOM   5826  O   SER C 231      -3.687  -2.754  26.357  1.00 95.40
ATOM   5827  OG  SER C 231      -5.758  -4.890  23.007  1.00 95.40
ATOM   5828  N   LEU C 232      -2.693  -1.979  24.509  1.00 95.83
ATOM   5829  CA  LEU C 232      -1.510  -1.500  25.215  1.00 95.83
ATOM   5830  C   LEU C 232      -1.865  -0.348  26.150  1.00 95.83
ATOM   5831  CB  LEU C 232      -0.436  -1.052  24.220  1.00 95.83
ATOM   5832  O   LEU C 232      -1.358  -0.276  27.272  1.00 95.83
ATOM   5833  CG  LEU C 232       0.236  -2.159  23.405  1.00 95.83
ATOM   5834  CD1 LEU C 232       1.141  -1.554  22.336  1.00 95.83
ATOM   5835  CD2 LEU C 232       1.027  -3.090  24.318  1.00 95.83
ATOM   5836  N   THR C 233      -2.822   0.588  25.684  1.00 95.29
ATOM   5837  CA  THR C 233      -3.259   1.719  26.495  1.00 95.29
ATOM   5838  C   THR C 233      -4.079   1.242  27.691  1.00 95.29
ATOM   5839  CB  THR C 233      -4.090   2.714  25.664  1.00 95.29
ATOM   5840  O   THR C 233      -3.910   1.742  28.805  1.00 95.29
ATOM   5841  CG2 THR C 233      -4.474   3.936  26.493  1.00 95.29
ATOM   5842  OG1 THR C 233      -3.321   3.141  24.533  1.00 95.29
ATOM   5843  N   ARG C 234      -4.876   0.266  27.475  1.00 94.06
ATOM   5844  CA  ARG C 234      -5.699  -0.294  28.542  1.00 94.06
ATOM   5845  C   ARG C 234      -4.834  -0.932  29.624  1.00 94.06
ATOM   5846  CB  ARG C 234      -6.680  -1.326  27.980  1.00 94.06
ATOM   5847  O   ARG C 234      -5.172  -0.878  30.808  1.00 94.06
ATOM   5848  CG  ARG C 234      -7.523  -2.016  29.040  1.00 94.06
ATOM   5849  CD  ARG C 234      -8.444  -1.036  29.753  1.00 94.06
ATOM   5850  NE  ARG C 234      -9.264  -1.703  30.761  1.00 94.06
ATOM   5851  NH1 ARG C 234      -9.399   0.129  32.162  1.00 94.06
ATOM   5852  NH2 ARG C 234     -10.438  -1.833  32.731  1.00 94.06
ATOM   5853  CZ  ARG C 234      -9.698  -1.134  31.882  1.00 94.06
ATOM   5854  N   ARG C 235      -3.697  -1.465  29.209  1.00 92.52
ATOM   5855  CA  ARG C 235      -2.810  -2.139  30.151  1.00 92.52
ATOM   5856  C   ARG C 235      -1.913  -1.138  30.871  1.00 92.52
ATOM   5857  CB  ARG C 235      -1.956  -3.185  29.431  1.00 92.52
ATOM   5858  O   ARG C 235      -1.063  -1.525  31.676  1.00 92.52
ATOM   5859  CG  ARG C 235      -2.716  -4.447  29.053  1.00 92.52
ATOM   5860  CD  ARG C 235      -1.783  -5.535  28.541  1.00 92.52
ATOM   5861  NE  ARG C 235      -2.520  -6.724  28.123  1.00 92.52
ATOM   5862  NH1 ARG C 235      -0.654  -8.078  27.966  1.00 92.52
ATOM   5863  NH2 ARG C 235      -2.732  -8.921  27.486  1.00 92.52
ATOM   5864  CZ  ARG C 235      -1.967  -7.905  27.859  1.00 92.52
ATOM   5865  N   GLY C 236      -2.009   0.145  30.498  1.00 93.29
ATOM   5866  CA  GLY C 236      -1.351   1.166  31.297  1.00 93.29
ATOM   5867  C   GLY C 236      -0.247   1.889  30.550  1.00 93.29
ATOM   5868  O   GLY C 236       0.378   2.805  31.090  1.00 93.29
ATOM   5869  N   MET C 237       0.013   1.458  29.314  1.00 94.47
ATOM   5870  CA  MET C 237       1.018   2.169  28.529  1.00 94.47
ATOM   5871  C   MET C 237       0.523   3.559  28.143  1.00 94.47
ATOM   5872  CB  MET C 237       1.381   1.375  27.273  1.00 94.47
ATOM   5873  O   MET C 237      -0.665   3.748  27.879  1.00 94.47
ATOM   5874  CG  MET C 237       2.505   1.996  26.459  1.00 94.47
ATOM   5875  SD  MET C 237       2.888   1.036  24.943  1.00 94.47
ATOM   5876  CE  MET C 237       3.693  -0.415  25.678  1.00 94.47
ATOM   5877  N   ASN C 238       1.443   4.542  28.221  1.00 94.32
ATOM   5878  CA  ASN C 238       1.091   5.882  27.764  1.00 94.32
ATOM   5879  C   ASN C 238       0.557   5.865  26.334  1.00 94.32
ATOM   5880  CB  ASN C 238       2.296   6.819  27.870  1.00 94.32
ATOM   5881  O   ASN C 238       1.108   5.181  25.470  1.00 94.32
ATOM   5882  CG  ASN C 238       1.987   8.225  27.392  1.00 94.32
ATOM   5883  ND2 ASN C 238       1.707   9.122  28.330  1.00 94.32
ATOM   5884  OD1 ASN C 238       1.998   8.501  26.190  1.00 94.32
ATOM   5885  N   LEU C 239      -0.535   6.539  26.127  1.00 93.63
ATOM   5886  CA  LEU C 239      -1.214   6.553  24.836  1.00 93.63
ATOM   5887  C   LEU C 239      -0.234   6.868  23.710  1.00 93.63
ATOM   5888  CB  LEU C 239      -2.352   7.576  24.839  1.00 93.63
ATOM   5889  O   LEU C 239      -0.238   6.200  22.673  1.00 93.63
ATOM   5890  CG  LEU C 239      -3.143   7.715  23.537  1.00 93.63
ATOM   5891  CD1 LEU C 239      -3.831   6.399  23.192  1.00 93.63
ATOM   5892  CD2 LEU C 239      -4.162   8.844  23.648  1.00 93.63
ATOM   5893  N   ASP C 240       0.684   7.889  23.864  1.00 92.76
ATOM   5894  CA  ASP C 240       1.644   8.284  22.838  1.00 92.76
ATOM   5895  C   ASP C 240       2.587   7.133  22.496  1.00 92.76
ATOM   5896  CB  ASP C 240       2.447   9.504  23.295  1.00 92.76
ATOM   5897  O   ASP C 240       2.879   6.889  21.323  1.00 92.76
ATOM   5898  CG  ASP C 240       1.627  10.782  23.310  1.00 92.76
ATOM   5899  OD1 ASP C 240       1.977  11.723  24.055  1.00 92.76
ATOM   5900  OD2 ASP C 240       0.620  10.848  22.572  1.00 92.76
ATOM   5901  N   ARG C 241       2.977   6.471  23.523  1.00 94.63
ATOM   5902  CA  ARG C 241       3.882   5.345  23.318  1.00 94.63
ATOM   5903  C   ARG C 241       3.161   4.177  22.654  1.00 94.63
ATOM   5904  CB  ARG C 241       4.492   4.896  24.648  1.00 94.63
ATOM   5905  O   ARG C 241       3.726   3.501  21.792  1.00 94.63
ATOM   5906  CG  ARG C 241       5.454   3.725  24.520  1.00 94.63
ATOM   5907  CD  ARG C 241       6.678   4.089  23.691  1.00 94.63
ATOM   5908  NE  ARG C 241       7.625   2.980  23.614  1.00 94.63
ATOM   5909  NH1 ARG C 241       7.629   2.873  21.306  1.00 94.63
ATOM   5910  NH2 ARG C 241       8.918   1.424  22.528  1.00 94.63
ATOM   5911  CZ  ARG C 241       8.055   2.428  22.483  1.00 94.63
ATOM   5912  N   ALA C 242       1.917   3.921  23.050  1.00 95.33
ATOM   5913  CA  ALA C 242       1.114   2.863  22.441  1.00 95.33
ATOM   5914  C   ALA C 242       0.900   3.125  20.953  1.00 95.33
ATOM   5915  CB  ALA C 242      -0.229   2.737  23.154  1.00 95.33
ATOM   5916  O   ALA C 242       1.012   2.211  20.133  1.00 95.33
ATOM   5917  N   ILE C 243       0.546   4.355  20.638  1.00 95.00
ATOM   5918  CA  ILE C 243       0.345   4.747  19.248  1.00 95.00
ATOM   5919  C   ILE C 243       1.644   4.567  18.467  1.00 95.00
ATOM   5920  CB  ILE C 243      -0.149   6.207  19.138  1.00 95.00
ATOM   5921  O   ILE C 243       1.642   4.018  17.363  1.00 95.00
ATOM   5922  CG1 ILE C 243      -1.585   6.327  19.662  1.00 95.00
ATOM   5923  CG2 ILE C 243      -0.050   6.704  17.693  1.00 95.00
ATOM   5924  CD1 ILE C 243      -2.073   7.761  19.809  1.00 95.00
ATOM   5925  N   GLU C 244       2.789   5.023  19.074  1.00 94.88
ATOM   5926  CA  GLU C 244       4.088   4.880  18.423  1.00 94.88
ATOM   5927  C   GLU C 244       4.398   3.416  18.125  1.00 94.88
ATOM   5928  CB  GLU C 244       5.194   5.485  19.292  1.00 94.88
ATOM   5929  O   GLU C 244       4.744   3.067  16.995  1.00 94.88
ATOM   5930  CG  GLU C 244       6.587   5.353  18.694  1.00 94.88
ATOM   5931  CD  GLU C 244       6.840   6.314  17.543  1.00 94.88
ATOM   5932  OE1 GLU C 244       7.805   6.101  16.775  1.00 94.88
ATOM   5933  OE2 GLU C 244       6.067   7.289  17.410  1.00 94.88
ATOM   5934  N   ALA C 245       4.175   2.567  19.022  1.00 95.41
ATOM   5935  CA  ALA C 245       4.561   1.162  18.918  1.00 95.41
ATOM   5936  C   ALA C 245       3.628   0.404  17.978  1.00 95.41
ATOM   5937  CB  ALA C 245       4.567   0.508  20.298  1.00 95.41
ATOM   5938  O   ALA C 245       4.068  -0.470  17.227  1.00 95.41
ATOM   5939  N   ALA C 246       2.321   0.759  17.952  1.00 95.77
ATOM   5940  CA  ALA C 246       1.338  -0.074  17.264  1.00 95.77
ATOM   5941  C   ALA C 246       0.922   0.552  15.937  1.00 95.77
ATOM   5942  CB  ALA C 246       0.116  -0.297  18.151  1.00 95.77
ATOM   5943  O   ALA C 246       0.616  -0.159  14.976  1.00 95.77
ATOM   5944  N   MET C 247       0.929   1.935  15.862  1.00 94.49
ATOM   5945  CA  MET C 247       0.270   2.557  14.717  1.00 94.49
ATOM   5946  C   MET C 247       1.254   3.403  13.916  1.00 94.49
ATOM   5947  CB  MET C 247      -0.908   3.419  15.176  1.00 94.49
ATOM   5948  O   MET C 247       0.910   3.925  12.854  1.00 94.49
ATOM   5949  CG  MET C 247      -2.038   2.625  15.810  1.00 94.49
ATOM   5950  SD  MET C 247      -3.368   3.701  16.473  1.00 94.49
ATOM   5951  CE  MET C 247      -4.045   4.364  14.926  1.00 94.49
ATOM   5952  N   ILE C 248       2.543   3.554  14.341  1.00 93.89
ATOM   5953  CA  ILE C 248       3.515   4.349  13.598  1.00 93.89
ATOM   5954  C   ILE C 248       4.686   3.466  13.173  1.00 93.89
ATOM   5955  CB  ILE C 248       4.021   5.547  14.431  1.00 93.89
ATOM   5956  O   ILE C 248       4.945   3.300  11.978  1.00 93.89
ATOM   5957  CG1 ILE C 248       2.870   6.514  14.730  1.00 93.89
ATOM   5958  CG2 ILE C 248       5.165   6.264  13.707  1.00 93.89
ATOM   5959  CD1 ILE C 248       3.263   7.690  15.614  1.00 93.89
ATOM   5960  N   GLU C 249       5.276   2.672  14.032  1.00 93.20
ATOM   5961  CA  GLU C 249       6.506   1.928  13.775  1.00 93.20
ATOM   5962  C   GLU C 249       6.278   0.822  12.750  1.00 93.20
ATOM   5963  CB  GLU C 249       7.057   1.336  15.075  1.00 93.20
ATOM   5964  O   GLU C 249       7.091   0.631  11.843  1.00 93.20
ATOM   5965  CG  GLU C 249       7.767   2.350  15.960  1.00 93.20
ATOM   5966  CD  GLU C 249       9.069   2.860  15.364  1.00 93.20
ATOM   5967  OE1 GLU C 249       9.641   3.836  15.900  1.00 93.20
ATOM   5968  OE2 GLU C 249       9.521   2.278  14.353  1.00 93.20
ATOM   5969  N   PRO C 250       5.074   0.193  12.807  1.00 92.84
ATOM   5970  CA  PRO C 250       4.857  -0.888  11.844  1.00 92.84
[truncated: 10,327 more chars]
