# Supplementary material for: Insights into the structure-function relationship of the NorQ/NorD chaperones from Paracoccus denitrificans reveal shared principles of interacting MoxR AAA+/VWA domain proteins
Source: BMC Biol. 2023 Feb 28;21:47. doi: 10.1186/s12915-023-01546-w (PMC9976466; doi:10.1186/s12915-023-01546-w)
Supplement: Supplementary file 5 — Additional file 5. AlphaFold-multimer models related to Additional file 1: Table S2. [file 12915_2023_1546_MOESM5_ESM.zip › NorD-NorQx1.pdb]

MODEL     1                                                                     
ATOM      1  N   MET B   1      -7.704  -3.279 -27.083  1.00 23.13           N  
ATOM      2  CA  MET B   1      -9.069  -3.740 -26.847  1.00 23.13           C  
ATOM      3  C   MET B   1      -9.143  -4.597 -25.587  1.00 23.13           C  
ATOM      4  CB  MET B   1      -9.586  -4.532 -28.049  1.00 23.13           C  
ATOM      5  O   MET B   1      -8.499  -5.644 -25.505  1.00 23.13           O  
ATOM      6  CG  MET B   1     -10.620  -3.785 -28.876  1.00 23.13           C  
ATOM      7  SD  MET B   1     -11.370  -4.837 -30.179  1.00 23.13           S  
ATOM      8  CE  MET B   1     -11.843  -3.565 -31.384  1.00 23.13           C  
ATOM      9  N   GLY B   2      -9.031  -4.021 -24.388  1.00 31.02           N  
ATOM     10  CA  GLY B   2      -8.974  -4.497 -23.015  1.00 31.02           C  
ATOM     11  C   GLY B   2     -10.112  -5.436 -22.662  1.00 31.02           C  
ATOM     12  O   GLY B   2     -11.192  -5.361 -23.252  1.00 31.02           O  
ATOM     13  N   LEU B   3      -9.902  -6.734 -22.477  1.00 35.18           N  
ATOM     14  CA  LEU B   3     -10.879  -7.744 -22.086  1.00 35.18           C  
ATOM     15  C   LEU B   3     -11.815  -7.207 -21.009  1.00 35.18           C  
ATOM     16  CB  LEU B   3     -10.173  -9.006 -21.583  1.00 35.18           C  
ATOM     17  O   LEU B   3     -11.373  -6.863 -19.911  1.00 35.18           O  
ATOM     18  CG  LEU B   3      -9.813 -10.049 -22.641  1.00 35.18           C  
ATOM     19  CD1 LEU B   3      -8.513 -10.755 -22.268  1.00 35.18           C  
ATOM     20  CD2 LEU B   3     -10.945 -11.057 -22.806  1.00 35.18           C  
ATOM     21  N   ASP B   4     -12.558  -6.269 -21.377  1.00 42.00           N  
ATOM     22  CA  ASP B   4     -13.623  -5.908 -20.447  1.00 42.00           C  
ATOM     23  C   ASP B   4     -14.415  -7.140 -20.014  1.00 42.00           C  
ATOM     24  CB  ASP B   4     -14.560  -4.875 -21.077  1.00 42.00           C  
ATOM     25  O   ASP B   4     -15.041  -7.804 -20.843  1.00 42.00           O  
ATOM     26  CG  ASP B   4     -14.255  -3.453 -20.640  1.00 42.00           C  
ATOM     27  OD1 ASP B   4     -13.512  -3.265 -19.652  1.00 42.00           O  
ATOM     28  OD2 ASP B   4     -14.763  -2.513 -21.288  1.00 42.00           O  
ATOM     29  N   LEU B   5     -13.684  -7.933 -19.245  1.00 43.33           N  
ATOM     30  CA  LEU B   5     -14.449  -9.079 -18.766  1.00 43.33           C  
ATOM     31  C   LEU B   5     -15.871  -8.668 -18.400  1.00 43.33           C  
ATOM     32  CB  LEU B   5     -13.761  -9.715 -17.556  1.00 43.33           C  
ATOM     33  O   LEU B   5     -16.074  -7.858 -17.494  1.00 43.33           O  
ATOM     34  CG  LEU B   5     -12.460 -10.469 -17.834  1.00 43.33           C  
ATOM     35  CD1 LEU B   5     -11.666 -10.649 -16.544  1.00 43.33           C  
ATOM     36  CD2 LEU B   5     -12.751 -11.819 -18.481  1.00 43.33           C  
ATOM     37  N   GLU B   6     -16.572  -8.208 -19.469  1.00 44.41           N  
ATOM     38  CA  GLU B   6     -17.998  -8.003 -19.234  1.00 44.41           C  
ATOM     39  C   GLU B   6     -18.531  -8.976 -18.187  1.00 44.41           C  
ATOM     40  CB  GLU B   6     -18.785  -8.151 -20.539  1.00 44.41           C  
ATOM     41  O   GLU B   6     -17.985 -10.067 -18.011  1.00 44.41           O  
ATOM     42  CG  GLU B   6     -18.754  -6.911 -21.420  1.00 44.41           C  
ATOM     43  CD  GLU B   6     -19.755  -6.962 -22.563  1.00 44.41           C  
ATOM     44  OE1 GLU B   6     -19.905  -5.950 -23.285  1.00 44.41           O  
ATOM     45  OE2 GLU B   6     -20.395  -8.023 -22.738  1.00 44.41           O  
ATOM     46  N   PRO B   7     -19.231  -8.446 -17.278  1.00 43.70           N  
ATOM     47  CA  PRO B   7     -19.800  -9.371 -16.295  1.00 43.70           C  
ATOM     48  C   PRO B   7     -20.264 -10.685 -16.920  1.00 43.70           C  
ATOM     49  CB  PRO B   7     -20.985  -8.590 -15.721  1.00 43.70           C  
ATOM     50  O   PRO B   7     -20.709 -10.702 -18.070  1.00 43.70           O  
ATOM     51  CG  PRO B   7     -21.027  -7.323 -16.512  1.00 43.70           C  
ATOM     52  CD  PRO B   7     -19.918  -7.356 -17.524  1.00 43.70           C  
ATOM     53  N   TRP B   8     -19.535 -11.689 -16.796  1.00 45.11           N  
ATOM     54  CA  TRP B   8     -19.900 -13.060 -17.136  1.00 45.11           C  
ATOM     55  C   TRP B   8     -21.416 -13.232 -17.151  1.00 45.11           C  
ATOM     56  CB  TRP B   8     -19.271 -14.046 -16.148  1.00 45.11           C  
ATOM     57  O   TRP B   8     -22.086 -12.964 -16.151  1.00 45.11           O  
ATOM     58  CG  TRP B   8     -18.814 -15.328 -16.776  1.00 45.11           C  
ATOM     59  CD1 TRP B   8     -17.678 -15.527 -17.510  1.00 45.11           C  
ATOM     60  CD2 TRP B   8     -19.487 -16.590 -16.728  1.00 45.11           C  
ATOM     61  CE2 TRP B   8     -18.700 -17.511 -17.455  1.00 45.11           C  
ATOM     62  CE3 TRP B   8     -20.680 -17.032 -16.140  1.00 45.11           C  
ATOM     63  NE1 TRP B   8     -17.603 -16.838 -17.921  1.00 45.11           N  
ATOM     64  CH2 TRP B   8     -20.241 -19.256 -17.024  1.00 45.11           C  
ATOM     65  CZ2 TRP B   8     -19.069 -18.850 -17.609  1.00 45.11           C  
ATOM     66  CZ3 TRP B   8     -21.045 -18.364 -16.295  1.00 45.11           C  
ATOM     67  N   GLU B   9     -22.013 -12.951 -18.290  1.00 46.72           N  
ATOM     68  CA  GLU B   9     -23.415 -13.338 -18.414  1.00 46.72           C  
ATOM     69  C   GLU B   9     -23.550 -14.814 -18.777  1.00 46.72           C  
ATOM     70  CB  GLU B   9     -24.121 -12.472 -19.461  1.00 46.72           C  
ATOM     71  O   GLU B   9     -23.230 -15.215 -19.899  1.00 46.72           O  
ATOM     72  CG  GLU B   9     -24.410 -11.054 -18.993  1.00 46.72           C  
ATOM     73  CD  GLU B   9     -25.342 -10.293 -19.922  1.00 46.72           C  
ATOM     74  OE1 GLU B   9     -25.767  -9.169 -19.569  1.00 46.72           O  
ATOM     75  OE2 GLU B   9     -25.650 -10.825 -21.012  1.00 46.72           O  
ATOM     76  N   PRO B  10     -23.650 -15.701 -17.855  1.00 45.11           N  
ATOM     77  CA  PRO B  10     -23.670 -17.157 -18.013  1.00 45.11           C  
ATOM     78  C   PRO B  10     -24.545 -17.612 -19.179  1.00 45.11           C  
ATOM     79  CB  PRO B  10     -24.239 -17.648 -16.680  1.00 45.11           C  
ATOM     80  O   PRO B  10     -24.185 -18.549 -19.897  1.00 45.11           O  
ATOM     81  CG  PRO B  10     -24.594 -16.402 -15.934  1.00 45.11           C  
ATOM     82  CD  PRO B  10     -24.195 -15.218 -16.766  1.00 45.11           C  
ATOM     83  N   GLU B  11     -25.715 -16.911 -19.393  1.00 49.08           N  
ATOM     84  CA  GLU B  11     -26.707 -17.444 -20.322  1.00 49.08           C  
ATOM     85  C   GLU B  11     -26.184 -17.430 -21.756  1.00 49.08           C  
ATOM     86  CB  GLU B  11     -28.012 -16.649 -20.231  1.00 49.08           C  
ATOM     87  O   GLU B  11     -26.411 -18.375 -22.514  1.00 49.08           O  
ATOM     88  CG  GLU B  11     -28.905 -17.064 -19.071  1.00 49.08           C  
ATOM     89  CD  GLU B  11     -30.093 -16.138 -18.866  1.00 49.08           C  
ATOM     90  OE1 GLU B  11     -30.898 -16.379 -17.939  1.00 49.08           O  
ATOM     91  OE2 GLU B  11     -30.220 -15.163 -19.641  1.00 49.08           O  
ATOM     92  N   GLU B  12     -25.575 -16.344 -22.108  1.00 46.79           N  
ATOM     93  CA  GLU B  12     -25.087 -16.152 -23.470  1.00 46.79           C  
ATOM     94  C   GLU B  12     -23.894 -17.058 -23.762  1.00 46.79           C  
ATOM     95  CB  GLU B  12     -24.706 -14.688 -23.703  1.00 46.79           C  
ATOM     96  O   GLU B  12     -23.733 -17.538 -24.886  1.00 46.79           O  
ATOM     97  CG  GLU B  12     -25.711 -13.917 -24.547  1.00 46.79           C  
ATOM     98  CD  GLU B  12     -25.309 -12.471 -24.786  1.00 46.79           C  
ATOM     99  OE1 GLU B  12     -26.030 -11.754 -25.517  1.00 46.79           O  
ATOM    100  OE2 GLU B  12     -24.265 -12.051 -24.240  1.00 46.79           O  
ATOM    101  N   THR B  13     -23.136 -17.367 -22.744  1.00 47.83           N  
ATOM    102  CA  THR B  13     -21.916 -18.158 -22.856  1.00 47.83           C  
ATOM    103  C   THR B  13     -22.244 -19.633 -23.067  1.00 47.83           C  
ATOM    104  CB  THR B  13     -21.031 -18.000 -21.605  1.00 47.83           C  
ATOM    105  O   THR B  13     -21.625 -20.299 -23.900  1.00 47.83           O  
ATOM    106  CG2 THR B  13     -19.615 -18.502 -21.866  1.00 47.83           C  
ATOM    107  OG1 THR B  13     -20.976 -16.616 -21.238  1.00 47.83           O  
ATOM    108  N   VAL B  14     -23.379 -20.072 -22.406  1.00 48.92           N  
ATOM    109  CA  VAL B  14     -23.793 -21.468 -22.499  1.00 48.92           C  
ATOM    110  C   VAL B  14     -24.274 -21.771 -23.916  1.00 48.92           C  
ATOM    111  CB  VAL B  14     -24.903 -21.800 -21.477  1.00 48.92           C  
ATOM    112  O   VAL B  14     -23.967 -22.829 -24.470  1.00 48.92           O  
ATOM    113  CG1 VAL B  14     -25.404 -23.230 -21.670  1.00 48.92           C  
ATOM    114  CG2 VAL B  14     -24.393 -21.598 -20.051  1.00 48.92           C  
ATOM    115  N   GLY B  15     -25.026 -20.764 -24.428  1.00 49.31           N  
ATOM    116  CA  GLY B  15     -25.560 -20.940 -25.770  1.00 49.31           C  
ATOM    117  C   GLY B  15     -24.481 -21.098 -26.825  1.00 49.31           C  
ATOM    118  O   GLY B  15     -24.585 -21.957 -27.703  1.00 49.31           O  
ATOM    119  N   LYS B  16     -23.462 -20.319 -26.701  1.00 48.24           N  
ATOM    120  CA  LYS B  16     -22.353 -20.344 -27.650  1.00 48.24           C  
ATOM    121  C   LYS B  16     -21.536 -21.625 -27.507  1.00 48.24           C  
ATOM    122  CB  LYS B  16     -21.453 -19.123 -27.456  1.00 48.24           C  
ATOM    123  O   LYS B  16     -21.019 -22.151 -28.494  1.00 48.24           O  
ATOM    124  CG  LYS B  16     -21.958 -17.866 -28.149  1.00 48.24           C  
ATOM    125  CD  LYS B  16     -20.985 -16.706 -27.980  1.00 48.24           C  
ATOM    126  CE  LYS B  16     -21.532 -15.423 -28.592  1.00 48.24           C  
ATOM    127  NZ  LYS B  16     -20.616 -14.266 -28.363  1.00 48.24           N  
ATOM    128  N   ILE B  17     -21.548 -22.116 -26.301  1.00 51.46           N  
ATOM    129  CA  ILE B  17     -20.798 -23.315 -25.944  1.00 51.46           C  
ATOM    130  C   ILE B  17     -21.428 -24.536 -26.609  1.00 51.46           C  
ATOM    131  CB  ILE B  17     -20.740 -23.510 -24.412  1.00 51.46           C  
ATOM    132  O   ILE B  17     -20.720 -25.402 -27.129  1.00 51.46           O  
ATOM    133  CG1 ILE B  17     -19.992 -22.345 -23.753  1.00 51.46           C  
ATOM    134  CG2 ILE B  17     -20.085 -24.849 -24.062  1.00 51.46           C  
ATOM    135  CD1 ILE B  17     -20.032 -22.365 -22.231  1.00 51.46           C  
ATOM    136  N   TRP B  18     -22.768 -24.466 -26.597  1.00 50.06           N  
ATOM    137  CA  TRP B  18     -23.488 -25.598 -27.170  1.00 50.06           C  
ATOM    138  C   TRP B  18     -23.175 -25.748 -28.655  1.00 50.06           C  
ATOM    139  CB  TRP B  18     -24.997 -25.434 -26.968  1.00 50.06           C  
ATOM    140  O   TRP B  18     -22.989 -26.864 -29.147  1.00 50.06           O  
ATOM    141  CG  TRP B  18     -25.624 -26.524 -26.152  1.00 50.06           C  
ATOM    142  CD1 TRP B  18     -25.905 -26.495 -24.814  1.00 50.06           C  
ATOM    143  CD2 TRP B  18     -26.045 -27.809 -26.622  1.00 50.06           C  
ATOM    144  CE2 TRP B  18     -26.573 -28.507 -25.514  1.00 50.06           C  
ATOM    145  CE3 TRP B  18     -26.028 -28.437 -27.875  1.00 50.06           C  
ATOM    146  NE1 TRP B  18     -26.475 -27.684 -24.424  1.00 50.06           N  
ATOM    147  CH2 TRP B  18     -27.050 -30.396 -26.857  1.00 50.06           C  
ATOM    148  CZ2 TRP B  18     -27.079 -29.805 -25.621  1.00 50.06           C  
ATOM    149  CZ3 TRP B  18     -26.532 -29.728 -27.979  1.00 50.06           C  
ATOM    150  N   HIS B  19     -23.092 -24.609 -29.325  1.00 46.49           N  
ATOM    151  CA  HIS B  19     -22.867 -24.626 -30.766  1.00 46.49           C  
ATOM    152  C   HIS B  19     -21.491 -25.191 -31.101  1.00 46.49           C  
ATOM    153  CB  HIS B  19     -23.013 -23.219 -31.348  1.00 46.49           C  
ATOM    154  O   HIS B  19     -21.352 -25.987 -32.033  1.00 46.49           O  
ATOM    155  CG  HIS B  19     -23.496 -23.202 -32.763  1.00 46.49           C  
ATOM    156  CD2 HIS B  19     -24.679 -22.812 -33.294  1.00 46.49           C  
ATOM    157  ND1 HIS B  19     -22.720 -23.628 -33.819  1.00 46.49           N  
ATOM    158  CE1 HIS B  19     -23.407 -23.500 -34.942  1.00 46.49           C  
ATOM    159  NE2 HIS B  19     -24.599 -23.007 -34.651  1.00 46.49           N  
ATOM    160  N   VAL B  20     -20.507 -24.728 -30.370  1.00 48.64           N  
ATOM    161  CA  VAL B  20     -19.142 -25.190 -30.603  1.00 48.64           C  
ATOM    162  C   VAL B  20     -19.040 -26.680 -30.286  1.00 48.64           C  
ATOM    163  CB  VAL B  20     -18.121 -24.394 -29.760  1.00 48.64           C  
ATOM    164  O   VAL B  20     -18.377 -27.431 -31.006  1.00 48.64           O  
ATOM    165  CG1 VAL B  20     -16.720 -24.985 -29.909  1.00 48.64           C  
ATOM    166  CG2 VAL B  20     -18.129 -22.921 -30.165  1.00 48.64           C  
ATOM    167  N   TRP B  21     -19.765 -27.087 -29.212  1.00 50.14           N  
ATOM    168  CA  TRP B  21     -19.808 -28.470 -28.749  1.00 50.14           C  
ATOM    169  C   TRP B  21     -20.371 -29.389 -29.828  1.00 50.14           C  
ATOM    170  CB  TRP B  21     -20.648 -28.585 -27.474  1.00 50.14           C  
ATOM    171  O   TRP B  21     -19.830 -30.470 -30.076  1.00 50.14           O  
ATOM    172  CG  TRP B  21     -20.312 -29.776 -26.627  1.00 50.14           C  
ATOM    173  CD1 TRP B  21     -19.119 -30.040 -26.014  1.00 50.14           C  
ATOM    174  CD2 TRP B  21     -21.180 -30.867 -26.306  1.00 50.14           C  
ATOM    175  CE2 TRP B  21     -20.446 -31.758 -25.491  1.00 50.14           C  
ATOM    176  CE3 TRP B  21     -22.508 -31.178 -26.626  1.00 50.14           C  
ATOM    177  NE1 TRP B  21     -19.193 -31.231 -25.329  1.00 50.14           N  
ATOM    178  CH2 TRP B  21     -22.299 -33.220 -25.322  1.00 50.14           C  
ATOM    179  CZ2 TRP B  21     -20.998 -32.940 -24.993  1.00 50.14           C  
ATOM    180  CZ3 TRP B  21     -23.055 -32.355 -26.129  1.00 50.14           C  
ATOM    181  N   ALA B  22     -21.481 -28.940 -30.313  1.00 45.21           N  
ATOM    182  CA  ALA B  22     -22.192 -29.779 -31.274  1.00 45.21           C  
ATOM    183  C   ALA B  22     -21.362 -29.991 -32.537  1.00 45.21           C  
ATOM    184  CB  ALA B  22     -23.542 -29.158 -31.627  1.00 45.21           C  
ATOM    185  O   ALA B  22     -21.411 -31.061 -33.148  1.00 45.21           O  
ATOM    186  N   SER B  23     -20.594 -28.921 -32.890  1.00 41.96           N  
ATOM    187  CA  SER B  23     -19.892 -28.953 -34.170  1.00 41.96           C  
ATOM    188  C   SER B  23     -18.543 -29.652 -34.043  1.00 41.96           C  
ATOM    189  CB  SER B  23     -19.692 -27.535 -34.707  1.00 41.96           C  
ATOM    190  O   SER B  23     -18.000 -30.148 -35.032  1.00 41.96           O  
ATOM    191  OG  SER B  23     -19.534 -26.611 -33.644  1.00 41.96           O  
ATOM    192  N   SER B  24     -17.813 -29.673 -32.835  1.00 43.08           N  
ATOM    193  CA  SER B  24     -16.420 -30.108 -32.818  1.00 43.08           C  
ATOM    194  C   SER B  24     -16.269 -31.451 -32.111  1.00 43.08           C  
ATOM    195  CB  SER B  24     -15.539 -29.061 -32.134  1.00 43.08           C  
ATOM    196  O   SER B  24     -16.205 -31.508 -30.882  1.00 43.08           O  
ATOM    197  OG  SER B  24     -16.293 -27.907 -31.804  1.00 43.08           O  
ATOM    198  N   PHE B  25     -16.950 -32.478 -32.305  1.00 40.80           N  
ATOM    199  CA  PHE B  25     -16.845 -33.874 -31.897  1.00 40.80           C  
ATOM    200  C   PHE B  25     -15.486 -34.448 -32.278  1.00 40.80           C  
ATOM    201  CB  PHE B  25     -17.963 -34.706 -32.532  1.00 40.80           C  
ATOM    202  O   PHE B  25     -15.117 -34.455 -33.454  1.00 40.80           O  
ATOM    203  CG  PHE B  25     -19.178 -34.859 -31.657  1.00 40.80           C  
ATOM    204  CD1 PHE B  25     -19.235 -35.856 -30.691  1.00 40.80           C  
ATOM    205  CD2 PHE B  25     -20.263 -34.005 -31.800  1.00 40.80           C  
ATOM    206  CE1 PHE B  25     -20.358 -36.000 -29.879  1.00 40.80           C  
ATOM    207  CE2 PHE B  25     -21.389 -34.142 -30.993  1.00 40.80           C  
ATOM    208  CZ  PHE B  25     -21.435 -35.141 -30.034  1.00 40.80           C  
ATOM    209  N   GLY B  26     -14.432 -33.919 -31.824  1.00 41.51           N  
ATOM    210  CA  GLY B  26     -13.237 -34.743 -31.736  1.00 41.51           C  
ATOM    211  C   GLY B  26     -12.125 -34.098 -30.930  1.00 41.51           C  
ATOM    212  O   GLY B  26     -12.375 -33.195 -30.129  1.00 41.51           O  
ATOM    213  N   ALA B  27     -10.672 -33.705 -31.352  1.00 42.79           N  
ATOM    214  CA  ALA B  27      -9.421 -33.365 -30.678  1.00 42.79           C  
ATOM    215  C   ALA B  27      -9.610 -32.177 -29.739  1.00 42.79           C  
ATOM    216  CB  ALA B  27      -8.331 -33.061 -31.703  1.00 42.79           C  
ATOM    217  O   ALA B  27     -10.441 -31.302 -29.994  1.00 42.79           O  
ATOM    218  N   PRO B  28      -9.281 -32.360 -28.433  1.00 46.87           N  
ATOM    219  CA  PRO B  28      -9.342 -31.116 -27.661  1.00 46.87           C  
ATOM    220  C   PRO B  28      -8.878 -29.901 -28.462  1.00 46.87           C  
ATOM    221  CB  PRO B  28      -8.402 -31.386 -26.484  1.00 46.87           C  
ATOM    222  O   PRO B  28      -7.784 -29.915 -29.032  1.00 46.87           O  
ATOM    223  CG  PRO B  28      -7.845 -32.749 -26.744  1.00 46.87           C  
ATOM    224  CD  PRO B  28      -8.395 -33.247 -28.049  1.00 46.87           C  
ATOM    225  N   GLN B  29      -9.760 -29.400 -29.281  1.00 50.52           N  
ATOM    226  CA  GLN B  29      -9.485 -28.260 -30.148  1.00 50.52           C  
ATOM    227  C   GLN B  29      -8.986 -27.064 -29.343  1.00 50.52           C  
ATOM    228  CB  GLN B  29     -10.735 -27.874 -30.941  1.00 50.52           C  
ATOM    229  O   GLN B  29      -9.651 -26.619 -28.405  1.00 50.52           O  
ATOM    230  CG  GLN B  29     -10.724 -28.363 -32.383  1.00 50.52           C  
ATOM    231  CD  GLN B  29     -12.023 -28.072 -33.111  1.00 50.52           C  
ATOM    232  NE2 GLN B  29     -12.222 -28.726 -34.251  1.00 50.52           N  
ATOM    233  OE1 GLN B  29     -12.840 -27.268 -32.653  1.00 50.52           O  
ATOM    234  N   ALA B  30      -7.597 -27.104 -29.140  1.00 63.85           N  
ATOM    235  CA  ALA B  30      -7.146 -25.803 -28.653  1.00 63.85           C  
ATOM    236  C   ALA B  30      -7.867 -24.667 -29.373  1.00 63.85           C  
ATOM    237  CB  ALA B  30      -5.635 -25.665 -28.828  1.00 63.85           C  
ATOM    238  O   ALA B  30      -8.110 -24.744 -30.580  1.00 63.85           O  
ATOM    239  N   PHE B  31      -8.767 -24.079 -28.536  1.00 82.33           N  
ATOM    240  CA  PHE B  31      -9.494 -22.908 -29.012  1.00 82.33           C  
ATOM    241  C   PHE B  31      -8.552 -21.725 -29.198  1.00 82.33           C  
ATOM    242  CB  PHE B  31     -10.616 -22.537 -28.036  1.00 82.33           C  
ATOM    243  O   PHE B  31      -8.753 -20.664 -28.603  1.00 82.33           O  
ATOM    244  CG  PHE B  31     -11.573 -23.664 -27.757  1.00 82.33           C  
ATOM    245  CD1 PHE B  31     -12.561 -23.999 -28.675  1.00 82.33           C  
ATOM    246  CD2 PHE B  31     -11.486 -24.388 -26.574  1.00 82.33           C  
ATOM    247  CE1 PHE B  31     -13.449 -25.042 -28.418  1.00 82.33           C  
ATOM    248  CE2 PHE B  31     -12.370 -25.430 -26.311  1.00 82.33           C  
ATOM    249  CZ  PHE B  31     -13.351 -25.755 -27.234  1.00 82.33           C  
ATOM    250  N   GLU B  32      -7.603 -21.860 -30.087  1.00 85.56           N  
ATOM    251  CA  GLU B  32      -6.496 -20.921 -30.241  1.00 85.56           C  
ATOM    252  C   GLU B  32      -7.003 -19.518 -30.563  1.00 85.56           C  
ATOM    253  CB  GLU B  32      -5.535 -21.397 -31.333  1.00 85.56           C  
ATOM    254  O   GLU B  32      -6.407 -18.525 -30.142  1.00 85.56           O  
ATOM    255  CG  GLU B  32      -4.667 -22.575 -30.918  1.00 85.56           C  
ATOM    256  CD  GLU B  32      -3.695 -22.239 -29.798  1.00 85.56           C  
ATOM    257  OE1 GLU B  32      -3.178 -23.172 -29.143  1.00 85.56           O  
ATOM    258  OE2 GLU B  32      -3.449 -21.033 -29.573  1.00 85.56           O  
ATOM    259  N   ASP B  33      -8.118 -19.404 -31.320  1.00 89.00           N  
ATOM    260  CA  ASP B  33      -8.659 -18.104 -31.703  1.00 89.00           C  
ATOM    261  C   ASP B  33      -9.312 -17.408 -30.511  1.00 89.00           C  
ATOM    262  CB  ASP B  33      -9.670 -18.257 -32.841  1.00 89.00           C  
ATOM    263  O   ASP B  33      -9.544 -16.197 -30.543  1.00 89.00           O  
ATOM    264  CG  ASP B  33      -9.042 -18.761 -34.128  1.00 89.00           C  
ATOM    265  OD1 ASP B  33      -7.834 -18.529 -34.349  1.00 89.00           O  
ATOM    266  OD2 ASP B  33      -9.763 -19.393 -34.931  1.00 89.00           O  
ATOM    267  N   GLN B  34      -9.481 -18.228 -29.479  1.00 91.79           N  
ATOM    268  CA  GLN B  34     -10.130 -17.693 -28.286  1.00 91.79           C  
ATOM    269  C   GLN B  34      -9.140 -17.564 -27.132  1.00 91.79           C  
ATOM    270  CB  GLN B  34     -11.307 -18.577 -27.872  1.00 91.79           C  
ATOM    271  O   GLN B  34      -9.541 -17.494 -25.969  1.00 91.79           O  
ATOM    272  CG  GLN B  34     -12.375 -18.724 -28.947  1.00 91.79           C  
ATOM    273  CD  GLN B  34     -13.016 -17.400 -29.321  1.00 91.79           C  
ATOM    274  NE2 GLN B  34     -13.409 -17.268 -30.584  1.00 91.79           N  
ATOM    275  OE1 GLN B  34     -13.158 -16.505 -28.483  1.00 91.79           O  
ATOM    276  N   ALA B  35      -7.886 -17.412 -27.481  1.00 92.40           N  
ATOM    277  CA  ALA B  35      -6.824 -17.448 -26.479  1.00 92.40           C  
ATOM    278  C   ALA B  35      -6.697 -16.105 -25.765  1.00 92.40           C  
ATOM    279  CB  ALA B  35      -5.495 -17.831 -27.126  1.00 92.40           C  
ATOM    280  O   ALA B  35      -6.888 -15.051 -26.375  1.00 92.40           O  
ATOM    281  N   VAL B  36      -6.391 -16.129 -24.435  1.00 93.44           N  
ATOM    282  CA  VAL B  36      -6.090 -14.950 -23.630  1.00 93.44           C  
ATOM    283  C   VAL B  36      -4.682 -15.067 -23.049  1.00 93.44           C  
ATOM    284  CB  VAL B  36      -7.120 -14.758 -22.495  1.00 93.44           C  
ATOM    285  O   VAL B  36      -4.346 -16.071 -22.418  1.00 93.44           O  
ATOM    286  CG1 VAL B  36      -6.758 -13.550 -21.634  1.00 93.44           C  
ATOM    287  CG2 VAL B  36      -8.526 -14.604 -23.073  1.00 93.44           C  
ATOM    288  N   ALA B  37      -3.904 -14.031 -23.340  1.00 94.74           N  
ATOM    289  CA  ALA B  37      -2.532 -14.030 -22.842  1.00 94.74           C  
ATOM    290  C   ALA B  37      -2.471 -13.531 -21.401  1.00 94.74           C  
ATOM    291  CB  ALA B  37      -1.641 -13.171 -23.737  1.00 94.74           C  
ATOM    292  O   ALA B  37      -3.217 -12.626 -21.019  1.00 94.74           O  
ATOM    293  N   LEU B  38      -1.534 -14.075 -20.631  1.00 94.15           N  
ATOM    294  CA  LEU B  38      -1.349 -13.650 -19.248  1.00 94.15           C  
ATOM    295  C   LEU B  38      -0.958 -12.177 -19.179  1.00 94.15           C  
ATOM    296  CB  LEU B  38      -0.281 -14.505 -18.562  1.00 94.15           C  
ATOM    297  O   LEU B  38      -1.398 -11.455 -18.282  1.00 94.15           O  
ATOM    298  CG  LEU B  38       0.039 -14.154 -17.108  1.00 94.15           C  
ATOM    299  CD1 LEU B  38      -1.209 -14.293 -16.243  1.00 94.15           C  
ATOM    300  CD2 LEU B  38       1.164 -15.038 -16.579  1.00 94.15           C  
ATOM    301  N   SER B  39      -0.235 -11.695 -20.099  1.00 89.54           N  
ATOM    302  CA  SER B  39       0.249 -10.319 -20.128  1.00 89.54           C  
ATOM    303  C   SER B  39      -0.907  -9.328 -20.225  1.00 89.54           C  
ATOM    304  CB  SER B  39       1.208 -10.113 -21.301  1.00 89.54           C  
ATOM    305  O   SER B  39      -0.789  -8.184 -19.782  1.00 89.54           O  
ATOM    306  OG  SER B  39       0.578 -10.436 -22.529  1.00 89.54           O  
ATOM    307  N   GLU B  40      -2.062  -9.836 -20.708  1.00 91.46           N  
ATOM    308  CA  GLU B  40      -3.230  -8.977 -20.882  1.00 91.46           C  
ATOM    309  C   GLU B  40      -3.971  -8.779 -19.563  1.00 91.46           C  
ATOM    310  CB  GLU B  40      -4.175  -9.563 -21.934  1.00 91.46           C  
ATOM    311  O   GLU B  40      -4.683  -7.788 -19.388  1.00 91.46           O  
ATOM    312  CG  GLU B  40      -3.569  -9.645 -23.328  1.00 91.46           C  
ATOM    313  CD  GLU B  40      -4.490 -10.300 -24.345  1.00 91.46           C  
ATOM    314  OE1 GLU B  40      -4.134 -11.372 -24.885  1.00 91.46           O  
ATOM    315  OE2 GLU B  40      -5.577  -9.737 -24.604  1.00 91.46           O  
ATOM    316  N   VAL B  41      -3.729  -9.724 -18.615  1.00 93.84           N  
ATOM    317  CA  VAL B  41      -4.599  -9.693 -17.443  1.00 93.84           C  
ATOM    318  C   VAL B  41      -3.753  -9.703 -16.172  1.00 93.84           C  
ATOM    319  CB  VAL B  41      -5.586 -10.881 -17.437  1.00 93.84           C  
ATOM    320  O   VAL B  41      -4.286  -9.607 -15.064  1.00 93.84           O  
ATOM    321  CG1 VAL B  41      -6.602 -10.744 -18.570  1.00 93.84           C  
ATOM    322  CG2 VAL B  41      -4.829 -12.203 -17.551  1.00 93.84           C  
ATOM    323  N   SER B  42      -2.499  -9.742 -16.289  1.00 90.75           N  
ATOM    324  CA  SER B  42      -1.602  -9.963 -15.159  1.00 90.75           C  
ATOM    325  C   SER B  42      -1.773  -8.881 -14.098  1.00 90.75           C  
ATOM    326  CB  SER B  42      -0.147 -10.002 -15.629  1.00 90.75           C  
ATOM    327  O   SER B  42      -1.798  -9.176 -12.902  1.00 90.75           O  
ATOM    328  OG  SER B  42       0.241  -8.751 -16.171  1.00 90.75           O  
ATOM    329  N   GLY B  43      -1.865  -7.596 -14.559  1.00 86.96           N  
ATOM    330  CA  GLY B  43      -2.001  -6.491 -13.623  1.00 86.96           C  
ATOM    331  C   GLY B  43      -3.222  -6.610 -12.732  1.00 86.96           C  
ATOM    332  O   GLY B  43      -3.117  -6.499 -11.508  1.00 86.96           O  
ATOM    333  N   ARG B  44      -4.365  -6.882 -13.274  1.00 93.07           N  
ATOM    334  CA  ARG B  44      -5.605  -6.973 -12.510  1.00 93.07           C  
ATOM    335  C   ARG B  44      -5.627  -8.231 -11.649  1.00 93.07           C  
ATOM    336  CB  ARG B  44      -6.816  -6.957 -13.446  1.00 93.07           C  
ATOM    337  O   ARG B  44      -6.208  -8.235 -10.562  1.00 93.07           O  
ATOM    338  CG  ARG B  44      -6.897  -8.162 -14.369  1.00 93.07           C  
ATOM    339  CD  ARG B  44      -8.095  -8.076 -15.305  1.00 93.07           C  
ATOM    340  NE  ARG B  44      -9.357  -8.163 -14.576  1.00 93.07           N  
ATOM    341  NH1 ARG B  44     -10.691  -7.819 -16.430  1.00 93.07           N  
ATOM    342  NH2 ARG B  44     -11.644  -8.136 -14.369  1.00 93.07           N  
ATOM    343  CZ  ARG B  44     -10.561  -8.039 -15.127  1.00 93.07           C  
ATOM    344  N   LEU B  45      -4.942  -9.316 -12.063  1.00 96.21           N  
ATOM    345  CA  LEU B  45      -4.882 -10.554 -11.294  1.00 96.21           C  
ATOM    346  C   LEU B  45      -4.098 -10.354 -10.002  1.00 96.21           C  
ATOM    347  CB  LEU B  45      -4.244 -11.670 -12.125  1.00 96.21           C  
ATOM    348  O   LEU B  45      -4.479 -10.877  -8.952  1.00 96.21           O  
ATOM    349  CG  LEU B  45      -5.018 -12.120 -13.365  1.00 96.21           C  
ATOM    350  CD1 LEU B  45      -4.275 -13.248 -14.073  1.00 96.21           C  
ATOM    351  CD2 LEU B  45      -6.429 -12.557 -12.986  1.00 96.21           C  
ATOM    352  N   ALA B  46      -3.075  -9.576 -10.170  1.00 93.11           N  
ATOM    353  CA  ALA B  46      -2.238  -9.314  -9.002  1.00 93.11           C  
ATOM    354  C   ALA B  46      -3.017  -8.562  -7.927  1.00 93.11           C  
ATOM    355  CB  ALA B  46      -0.996  -8.523  -9.405  1.00 93.11           C  
ATOM    356  O   ALA B  46      -2.932  -8.895  -6.742  1.00 93.11           O  
ATOM    357  N   VAL B  47      -3.783  -7.635  -8.370  1.00 93.33           N  
ATOM    358  CA  VAL B  47      -4.588  -6.848  -7.441  1.00 93.33           C  
ATOM    359  C   VAL B  47      -5.634  -7.742  -6.778  1.00 93.33           C  
ATOM    360  CB  VAL B  47      -5.275  -5.660  -8.151  1.00 93.33           C  
ATOM    361  O   VAL B  47      -5.785  -7.729  -5.554  1.00 93.33           O  
ATOM    362  CG1 VAL B  47      -6.211  -4.926  -7.191  1.00 93.33           C  
ATOM    363  CG2 VAL B  47      -4.230  -4.703  -8.720  1.00 93.33           C  
ATOM    364  N   LEU B  48      -6.286  -8.519  -7.559  1.00 97.03           N  
ATOM    365  CA  LEU B  48      -7.312  -9.422  -7.049  1.00 97.03           C  
ATOM    366  C   LEU B  48      -6.716 -10.418  -6.060  1.00 97.03           C  
ATOM    367  CB  LEU B  48      -7.986 -10.171  -8.201  1.00 97.03           C  
ATOM    368  O   LEU B  48      -7.270 -10.633  -4.979  1.00 97.03           O  
ATOM    369  CG  LEU B  48      -9.076 -11.172  -7.813  1.00 97.03           C  
ATOM    370  CD1 LEU B  48     -10.278 -10.444  -7.222  1.00 97.03           C  
ATOM    371  CD2 LEU B  48      -9.490 -12.007  -9.021  1.00 97.03           C  
ATOM    372  N   PHE B  49      -5.609 -10.999  -6.459  1.00 96.53           N  
ATOM    373  CA  PHE B  49      -4.929 -11.976  -5.617  1.00 96.53           C  
ATOM    374  C   PHE B  49      -4.637 -11.393  -4.239  1.00 96.53           C  
ATOM    375  CB  PHE B  49      -3.627 -12.442  -6.276  1.00 96.53           C  
ATOM    376  O   PHE B  49      -4.990 -11.990  -3.220  1.00 96.53           O  
ATOM    377  CG  PHE B  49      -2.812 -13.373  -5.419  1.00 96.53           C  
ATOM    378  CD1 PHE B  49      -1.763 -12.890  -4.647  1.00 96.53           C  
ATOM    379  CD2 PHE B  49      -3.096 -14.732  -5.386  1.00 96.53           C  
ATOM    380  CE1 PHE B  49      -1.007 -13.749  -3.853  1.00 96.53           C  
ATOM    381  CE2 PHE B  49      -2.345 -15.597  -4.595  1.00 96.53           C  
ATOM    382  CZ  PHE B  49      -1.300 -15.104  -3.830  1.00 96.53           C  
ATOM    383  N   ARG B  50      -4.158 -10.236  -4.195  1.00 93.72           N  
ATOM    384  CA  ARG B  50      -3.796  -9.601  -2.932  1.00 93.72           C  
ATOM    385  C   ARG B  50      -5.038  -9.183  -2.153  1.00 93.72           C  
ATOM    386  CB  ARG B  50      -2.898  -8.387  -3.178  1.00 93.72           C  
ATOM    387  O   ARG B  50      -5.091  -9.333  -0.930  1.00 93.72           O  
ATOM    388  CG  ARG B  50      -1.485  -8.744  -3.612  1.00 93.72           C  
ATOM    389  CD  ARG B  50      -0.576  -7.523  -3.633  1.00 93.72           C  
ATOM    390  NE  ARG B  50      -0.909  -6.622  -4.733  1.00 93.72           N  
ATOM    391  NH1 ARG B  50       0.529  -7.606  -6.249  1.00 93.72           N  
ATOM    392  NH2 ARG B  50      -0.753  -5.812  -6.876  1.00 93.72           N  
ATOM    393  CZ  ARG B  50      -0.377  -6.682  -5.950  1.00 93.72           C  
ATOM    394  N   ALA B  51      -5.994  -8.688  -2.826  1.00 96.08           N  
ATOM    395  CA  ALA B  51      -7.223  -8.230  -2.183  1.00 96.08           C  
ATOM    396  C   ALA B  51      -7.944  -9.384  -1.492  1.00 96.08           C  
ATOM    397  CB  ALA B  51      -8.144  -7.568  -3.206  1.00 96.08           C  
ATOM    398  O   ALA B  51      -8.608  -9.187  -0.472  1.00 96.08           O  
ATOM    399  N   LEU B  52      -7.752 -10.585  -1.998  1.00 97.39           N  
ATOM    400  CA  LEU B  52      -8.439 -11.748  -1.447  1.00 97.39           C  
ATOM    401  C   LEU B  52      -7.586 -12.429  -0.382  1.00 97.39           C  
ATOM    402  CB  LEU B  52      -8.782 -12.744  -2.557  1.00 97.39           C  
ATOM    403  O   LEU B  52      -7.900 -13.539   0.054  1.00 97.39           O  
ATOM    404  CG  LEU B  52      -9.933 -12.354  -3.486  1.00 97.39           C  
ATOM    405  CD1 LEU B  52     -10.051 -13.353  -4.632  1.00 97.39           C  
ATOM    406  CD2 LEU B  52     -11.242 -12.267  -2.709  1.00 97.39           C  
ATOM    407  N   GLY B  53      -6.477 -11.818  -0.104  1.00 93.40           N  
ATOM    408  CA  GLY B  53      -5.698 -12.293   1.028  1.00 93.40           C  
ATOM    409  C   GLY B  53      -4.377 -12.919   0.623  1.00 93.40           C  
ATOM    410  O   GLY B  53      -3.660 -13.468   1.462  1.00 93.40           O  
ATOM    411  N   GLY B  54      -4.072 -12.861  -0.684  1.00 92.75           N  
ATOM    412  CA  GLY B  54      -2.776 -13.358  -1.121  1.00 92.75           C  
ATOM    413  C   GLY B  54      -1.615 -12.529  -0.605  1.00 92.75           C  
ATOM    414  O   GLY B  54      -1.762 -11.331  -0.358  1.00 92.75           O  
ATOM    415  N   GLY B  55      -0.458 -13.169  -0.507  1.00 85.26           N  
ATOM    416  CA  GLY B  55       0.721 -12.475  -0.014  1.00 85.26           C  
ATOM    417  C   GLY B  55       1.161 -11.334  -0.912  1.00 85.26           C  
ATOM    418  O   GLY B  55       1.171 -11.470  -2.137  1.00 85.26           O  
ATOM    419  N   ALA B  56       1.503 -10.242  -0.349  1.00 81.02           N  
ATOM    420  CA  ALA B  56       1.882  -9.037  -1.081  1.00 81.02           C  
ATOM    421  C   ALA B  56       3.190  -9.243  -1.839  1.00 81.02           C  
ATOM    422  CB  ALA B  56       2.004  -7.851  -0.128  1.00 81.02           C  
ATOM    423  O   ALA B  56       3.437  -8.587  -2.854  1.00 81.02           O  
ATOM    424  N   ALA B  57       3.990 -10.167  -1.393  1.00 77.04           N  
ATOM    425  CA  ALA B  57       5.311 -10.379  -1.980  1.00 77.04           C  
ATOM    426  C   ALA B  57       5.260 -11.440  -3.076  1.00 77.04           C  
ATOM    427  CB  ALA B  57       6.315 -10.779  -0.902  1.00 77.04           C  
ATOM    428  O   ALA B  57       6.257 -11.683  -3.760  1.00 77.04           O  
ATOM    429  N   VAL B  58       4.059 -12.007  -3.265  1.00 85.12           N  
ATOM    430  CA  VAL B  58       3.923 -13.081  -4.244  1.00 85.12           C  
ATOM    431  C   VAL B  58       4.011 -12.507  -5.656  1.00 85.12           C  
ATOM    432  CB  VAL B  58       2.594 -13.849  -4.063  1.00 85.12           C  
ATOM    433  O   VAL B  58       3.405 -11.475  -5.953  1.00 85.12           O  
ATOM    434  CG1 VAL B  58       2.342 -14.779  -5.248  1.00 85.12           C  
ATOM    435  CG2 VAL B  58       2.608 -14.637  -2.755  1.00 85.12           C  
ATOM    436  N   GLU B  59       4.760 -13.217  -6.512  1.00 82.28           N  
ATOM    437  CA  GLU B  59       4.903 -12.812  -7.907  1.00 82.28           C  
ATOM    438  C   GLU B  59       4.084 -13.709  -8.829  1.00 82.28           C  
ATOM    439  CB  GLU B  59       6.376 -12.834  -8.324  1.00 82.28           C  
ATOM    440  O   GLU B  59       4.035 -14.926  -8.638  1.00 82.28           O  
ATOM    441  CG  GLU B  59       7.213 -11.737  -7.683  1.00 82.28           C  
ATOM    442  CD  GLU B  59       8.654 -11.720  -8.168  1.00 82.28           C  
ATOM    443  OE1 GLU B  59       9.465 -10.928  -7.636  1.00 82.28           O  
ATOM    444  OE2 GLU B  59       8.975 -12.506  -9.088  1.00 82.28           O  
ATOM    445  N   ILE B  60       3.528 -13.087  -9.796  1.00 89.40           N  
ATOM    446  CA  ILE B  60       2.833 -13.850 -10.827  1.00 89.40           C  
ATOM    447  C   ILE B  60       3.717 -13.966 -12.067  1.00 89.40           C  
ATOM    448  CB  ILE B  60       1.478 -13.204 -11.192  1.00 89.40           C  
ATOM    449  O   ILE B  60       4.115 -12.954 -12.649  1.00 89.40           O  
ATOM    450  CG1 ILE B  60       0.575 -13.122  -9.956  1.00 89.40           C  
ATOM    451  CG2 ILE B  60       0.794 -13.984 -12.319  1.00 89.40           C  
ATOM    452  CD1 ILE B  60      -0.760 -12.436 -10.210  1.00 89.40           C  
ATOM    453  N   ARG B  61       3.970 -15.255 -12.446  1.00 86.31           N  
ATOM    454  CA  ARG B  61       4.854 -15.508 -13.580  1.00 86.31           C  
ATOM    455  C   ARG B  61       4.228 -16.504 -14.550  1.00 86.31           C  
ATOM    456  CB  ARG B  61       6.211 -16.027 -13.099  1.00 86.31           C  
ATOM    457  O   ARG B  61       3.430 -17.353 -14.148  1.00 86.31           O  
ATOM    458  CG  ARG B  61       7.021 -15.003 -12.320  1.00 86.31           C  
ATOM    459  CD  ARG B  61       8.438 -15.490 -12.054  1.00 86.31           C  
ATOM    460  NE  ARG B  61       9.209 -14.514 -11.289  1.00 86.31           N  
ATOM    461  NH1 ARG B  61      11.126 -15.799 -11.186  1.00 86.31           N  
ATOM    462  NH2 ARG B  61      11.074 -13.729 -10.203  1.00 86.31           N  
ATOM    463  CZ  ARG B  61      10.468 -14.683 -10.894  1.00 86.31           C  
ATOM    464  N   PRO B  62       4.657 -16.404 -15.792  1.00 89.02           N  
ATOM    465  CA  PRO B  62       4.172 -17.404 -16.746  1.00 89.02           C  
ATOM    466  C   PRO B  62       4.781 -18.785 -16.513  1.00 89.02           C  
ATOM    467  CB  PRO B  62       4.604 -16.838 -18.101  1.00 89.02           C  
ATOM    468  O   PRO B  62       5.963 -18.894 -16.178  1.00 89.02           O  
ATOM    469  CG  PRO B  62       5.711 -15.886 -17.782  1.00 89.02           C  
ATOM    470  CD  PRO B  62       5.564 -15.445 -16.354  1.00 89.02           C  
ATOM    471  N   ALA B  63       3.928 -19.772 -16.568  1.00 85.59           N  
ATOM    472  CA  ALA B  63       4.386 -21.149 -16.403  1.00 85.59           C  
ATOM    473  C   ALA B  63       4.980 -21.689 -17.701  1.00 85.59           C  
ATOM    474  CB  ALA B  63       3.237 -22.039 -15.937  1.00 85.59           C  
ATOM    475  O   ALA B  63       4.496 -21.373 -18.791  1.00 85.59           O  
ATOM    476  N   ALA B  64       6.076 -22.409 -17.527  1.00 68.82           N  
ATOM    477  CA  ALA B  64       6.629 -23.096 -18.692  1.00 68.82           C  
ATOM    478  C   ALA B  64       5.744 -24.268 -19.108  1.00 68.82           C  
ATOM    479  CB  ALA B  64       8.046 -23.581 -18.400  1.00 68.82           C  
ATOM    480  O   ALA B  64       5.033 -24.842 -18.280  1.00 68.82           O  
ATOM    481  N   VAL B  65       5.637 -24.452 -20.419  1.00 63.61           N  
ATOM    482  CA  VAL B  65       4.848 -25.576 -20.912  1.00 63.61           C  
ATOM    483  C   VAL B  65       5.428 -26.886 -20.383  1.00 63.61           C  
ATOM    484  CB  VAL B  65       4.798 -25.600 -22.456  1.00 63.61           C  
ATOM    485  O   VAL B  65       6.640 -27.107 -20.449  1.00 63.61           O  
ATOM    486  CG1 VAL B  65       3.876 -26.714 -22.949  1.00 63.61           C  
ATOM    487  CG2 VAL B  65       4.341 -24.246 -22.996  1.00 63.61           C  
ATOM    488  N   GLN B  66       4.610 -27.483 -19.477  1.00 61.39           N  
ATOM    489  CA  GLN B  66       5.088 -28.756 -18.948  1.00 61.39           C  
ATOM    490  C   GLN B  66       4.309 -29.926 -19.541  1.00 61.39           C  
ATOM    491  CB  GLN B  66       4.984 -28.776 -17.422  1.00 61.39           C  
ATOM    492  O   GLN B  66       3.113 -29.807 -19.817  1.00 61.39           O  
ATOM    493  CG  GLN B  66       6.137 -28.074 -16.717  1.00 61.39           C  
ATOM    494  CD  GLN B  66       6.035 -28.150 -15.206  1.00 61.39           C  
ATOM    495  NE2 GLN B  66       7.120 -27.806 -14.520  1.00 61.39           N  
ATOM    496  OE1 GLN B  66       4.990 -28.515 -14.658  1.00 61.39           O  
ATOM    497  N   ALA B  67       5.065 -31.038 -19.891  1.00 56.53           N  
ATOM    498  CA  ALA B  67       4.430 -32.248 -20.407  1.00 56.53           C  
ATOM    499  C   ALA B  67       3.680 -32.987 -19.303  1.00 56.53           C  
ATOM    500  CB  ALA B  67       5.471 -33.165 -21.045  1.00 56.53           C  
ATOM    501  O   ALA B  67       4.164 -33.084 -18.173  1.00 56.53           O  
ATOM    502  N   SER B  68       2.361 -33.163 -19.544  1.00 60.16           N  
ATOM    503  CA  SER B  68       1.608 -33.994 -18.610  1.00 60.16           C  
ATOM    504  C   SER B  68       1.820 -35.477 -18.895  1.00 60.16           C  
ATOM    505  CB  SER B  68       0.117 -33.661 -18.678  1.00 60.16           C  
ATOM    506  O   SER B  68       1.824 -35.898 -20.054  1.00 60.16           O  
ATOM    507  OG  SER B  68      -0.645 -34.615 -17.958  1.00 60.16           O  
ATOM    508  N   HIS B  69       2.302 -36.290 -17.904  1.00 62.94           N  
ATOM    509  CA  HIS B  69       2.603 -37.707 -18.072  1.00 62.94           C  
ATOM    510  C   HIS B  69       1.370 -38.567 -17.815  1.00 62.94           C  
ATOM    511  CB  HIS B  69       3.740 -38.127 -17.139  1.00 62.94           C  
ATOM    512  O   HIS B  69       1.485 -39.700 -17.343  1.00 62.94           O  
ATOM    513  CG  HIS B  69       5.028 -37.414 -17.404  1.00 62.94           C  
ATOM    514  CD2 HIS B  69       5.650 -36.421 -16.726  1.00 62.94           C  
ATOM    515  ND1 HIS B  69       5.830 -37.705 -18.486  1.00 62.94           N  
ATOM    516  CE1 HIS B  69       6.893 -36.918 -18.462  1.00 62.94           C  
ATOM    517  NE2 HIS B  69       6.808 -36.130 -17.404  1.00 62.94           N  
ATOM    518  N   HIS B  70       0.203 -37.961 -18.109  1.00 71.21           N  
ATOM    519  CA  HIS B  70      -0.999 -38.771 -17.943  1.00 71.21           C  
ATOM    520  C   HIS B  70      -1.159 -39.761 -19.093  1.00 71.21           C  
ATOM    521  CB  HIS B  70      -2.237 -37.879 -17.843  1.00 71.21           C  
ATOM    522  O   HIS B  70      -0.504 -39.626 -20.129  1.00 71.21           O  
ATOM    523  CG  HIS B  70      -2.531 -37.117 -19.095  1.00 71.21           C  
ATOM    524  CD2 HIS B  70      -3.428 -37.343 -20.084  1.00 71.21           C  
ATOM    525  ND1 HIS B  70      -1.854 -35.968 -19.444  1.00 71.21           N  
ATOM    526  CE1 HIS B  70      -2.325 -35.519 -20.595  1.00 71.21           C  
ATOM    527  NE2 HIS B  70      -3.281 -36.335 -21.005  1.00 71.21           N  
ATOM    528  N   ARG B  71      -1.895 -40.722 -18.789  1.00 73.49           N  
ATOM    529  CA  ARG B  71      -2.073 -41.777 -19.782  1.00 73.49           C  
ATOM    530  C   ARG B  71      -2.793 -41.250 -21.018  1.00 73.49           C  
ATOM    531  CB  ARG B  71      -2.850 -42.952 -19.185  1.00 73.49           C  
ATOM    532  O   ARG B  71      -3.838 -40.604 -20.907  1.00 73.49           O  
ATOM    533  CG  ARG B  71      -2.777 -44.225 -20.014  1.00 73.49           C  
ATOM    534  CD  ARG B  71      -3.342 -45.421 -19.262  1.00 73.49           C  
ATOM    535  NE  ARG B  71      -2.463 -45.839 -18.173  1.00 73.49           N  
ATOM    536  NH1 ARG B  71      -1.303 -47.392 -19.429  1.00 73.49           N  
ATOM    537  NH2 ARG B  71      -0.772 -47.068 -17.223  1.00 73.49           N  
ATOM    538  CZ  ARG B  71      -1.515 -46.765 -18.278  1.00 73.49           C  
ATOM    539  N   ILE B  72      -2.124 -41.324 -22.191  1.00 59.03           N  
ATOM    540  CA  ILE B  72      -2.719 -40.881 -23.447  1.00 59.03           C  
ATOM    541  C   ILE B  72      -3.177 -42.093 -24.255  1.00 59.03           C  
ATOM    542  CB  ILE B  72      -1.729 -40.030 -24.272  1.00 59.03           C  
ATOM    543  O   ILE B  72      -2.602 -43.178 -24.141  1.00 59.03           O  
ATOM    544  CG1 ILE B  72      -1.161 -38.892 -23.417  1.00 59.03           C  
ATOM    545  CG2 ILE B  72      -2.407 -39.482 -25.532  1.00 59.03           C  
ATOM    546  CD1 ILE B  72      -0.024 -38.126 -24.080  1.00 59.03           C  
ATOM    547  N   GLY B  73      -4.378 -42.024 -24.799  1.00 57.44           N  
ATOM    548  CA  GLY B  73      -4.871 -43.104 -25.638  1.00 57.44           C  
ATOM    549  C   GLY B  73      -3.872 -43.546 -26.690  1.00 57.44           C  
ATOM    550  O   GLY B  73      -2.999 -42.772 -27.090  1.00 57.44           O  
ATOM    551  N   TRP B  74      -3.730 -44.901 -26.977  1.00 48.44           N  
ATOM    552  CA  TRP B  74      -2.766 -45.532 -27.872  1.00 48.44           C  
ATOM    553  C   TRP B  74      -2.691 -44.790 -29.202  1.00 48.44           C  
ATOM    554  CB  TRP B  74      -3.135 -46.999 -28.111  1.00 48.44           C  
ATOM    555  O   TRP B  74      -1.604 -44.593 -29.749  1.00 48.44           O  
ATOM    556  CG  TRP B  74      -4.284 -47.192 -29.055  1.00 48.44           C  
ATOM    557  CD1 TRP B  74      -5.612 -47.016 -28.783  1.00 48.44           C  
ATOM    558  CD2 TRP B  74      -4.206 -47.603 -30.423  1.00 48.44           C  
ATOM    559  CE2 TRP B  74      -5.527 -47.655 -30.920  1.00 48.44           C  
ATOM    560  CE3 TRP B  74      -3.146 -47.932 -31.278  1.00 48.44           C  
ATOM    561  NE1 TRP B  74      -6.365 -47.292 -29.901  1.00 48.44           N  
ATOM    562  CH2 TRP B  74      -4.760 -48.341 -33.052  1.00 48.44           C  
ATOM    563  CZ2 TRP B  74      -5.815 -48.023 -32.237  1.00 48.44           C  
ATOM    564  CZ3 TRP B  74      -3.435 -48.299 -32.588  1.00 48.44           C  
ATOM    565  N   LEU B  75      -3.807 -44.375 -29.708  1.00 44.82           N  
ATOM    566  CA  LEU B  75      -3.844 -43.710 -31.006  1.00 44.82           C  
ATOM    567  C   LEU B  75      -3.181 -42.339 -30.934  1.00 44.82           C  
ATOM    568  CB  LEU B  75      -5.288 -43.566 -31.494  1.00 44.82           C  
ATOM    569  O   LEU B  75      -2.476 -41.936 -31.862  1.00 44.82           O  
ATOM    570  CG  LEU B  75      -5.878 -44.769 -32.232  1.00 44.82           C  
ATOM    571  CD1 LEU B  75      -7.393 -44.805 -32.060  1.00 44.82           C  
ATOM    572  CD2 LEU B  75      -5.504 -44.727 -33.709  1.00 44.82           C  
ATOM    573  N   ARG B  76      -3.388 -41.695 -29.885  1.00 47.19           N  
ATOM    574  CA  ARG B  76      -2.848 -40.356 -29.673  1.00 47.19           C  
ATOM    575  C   ARG B  76      -1.363 -40.413 -29.331  1.00 47.19           C  
ATOM    576  CB  ARG B  76      -3.615 -39.636 -28.562  1.00 47.19           C  
ATOM    577  O   ARG B  76      -0.602 -39.514 -29.695  1.00 47.19           O  
ATOM    578  CG  ARG B  76      -4.240 -38.320 -28.998  1.00 47.19           C  
ATOM    579  CD  ARG B  76      -5.036 -37.674 -27.872  1.00 47.19           C  
ATOM    580  NE  ARG B  76      -5.583 -36.381 -28.273  1.00 47.19           N  
ATOM    581  NH1 ARG B  76      -6.708 -36.010 -26.289  1.00 47.19           N  
ATOM    582  NH2 ARG B  76      -6.807 -34.461 -27.975  1.00 47.19           N  
ATOM    583  CZ  ARG B  76      -6.365 -35.620 -27.511  1.00 47.19           C  
ATOM    584  N   ARG B  77      -0.948 -41.562 -28.780  1.00 43.36           N  
ATOM    585  CA  ARG B  77       0.445 -41.793 -28.414  1.00 43.36           C  
ATOM    586  C   ARG B  77       1.325 -41.914 -29.653  1.00 43.36           C  
ATOM    587  CB  ARG B  77       0.574 -43.053 -27.555  1.00 43.36           C  
ATOM    588  O   ARG B  77       2.511 -41.580 -29.614  1.00 43.36           O  
ATOM    589  CG  ARG B  77       0.914 -42.774 -26.100  1.00 43.36           C  
ATOM    590  CD  ARG B  77       1.018 -44.058 -25.289  1.00 43.36           C  
ATOM    591  NE  ARG B  77       1.354 -43.789 -23.894  1.00 43.36           N  
ATOM    592  NH1 ARG B  77       1.157 -45.986 -23.207  1.00 43.36           N  
ATOM    593  NH2 ARG B  77       1.728 -44.356 -21.700  1.00 43.36           N  
ATOM    594  CZ  ARG B  77       1.412 -44.711 -22.937  1.00 43.36           C  
ATOM    595  N   LEU B  78       0.665 -42.369 -30.708  1.00 47.12           N  
ATOM    596  CA  LEU B  78       1.388 -42.556 -31.962  1.00 47.12           C  
ATOM    597  C   LEU B  78       1.739 -41.213 -32.593  1.00 47.12           C  
ATOM    598  CB  LEU B  78       0.558 -43.391 -32.940  1.00 47.12           C  
ATOM    599  O   LEU B  78       2.742 -41.097 -33.300  1.00 47.12           O  
ATOM    600  CG  LEU B  78       0.709 -44.910 -32.833  1.00 47.12           C  
ATOM    601  CD1 LEU B  78      -0.559 -45.604 -33.318  1.00 47.12           C  
ATOM    602  CD2 LEU B  78       1.922 -45.384 -33.626  1.00 47.12           C  
ATOM    603  N   GLY B  79       1.035 -40.157 -32.005  1.00 42.56           N  
ATOM    604  CA  GLY B  79       1.284 -38.833 -32.552  1.00 42.56           C  
ATOM    605  C   GLY B  79       2.107 -37.952 -31.631  1.00 42.56           C  
ATOM    606  O   GLY B  79       3.057 -37.301 -32.071  1.00 42.56           O  
ATOM    607  N   THR B  80       1.605 -37.703 -30.399  1.00 47.12           N  
ATOM    608  CA  THR B  80       2.299 -36.880 -29.414  1.00 47.12           C  
ATOM    609  C   THR B  80       2.465 -37.635 -28.099  1.00 47.12           C  
ATOM    610  CB  THR B  80       1.549 -35.560 -29.161  1.00 47.12           C  
ATOM    611  O   THR B  80       1.481 -38.091 -27.511  1.00 47.12           O  
ATOM    612  CG2 THR B  80       2.297 -34.377 -29.766  1.00 47.12           C  
ATOM    613  OG1 THR B  80       0.244 -35.638 -29.749  1.00 47.12           O  
ATOM    614  N   PRO B  81       3.756 -38.017 -27.837  1.00 41.79           N  
ATOM    615  CA  PRO B  81       3.995 -38.849 -26.656  1.00 41.79           C  
ATOM    616  C   PRO B  81       3.477 -38.210 -25.369  1.00 41.79           C  
ATOM    617  CB  PRO B  81       5.519 -38.986 -26.623  1.00 41.79           C  
ATOM    618  O   PRO B  81       3.043 -38.917 -24.456  1.00 41.79           O  
ATOM    619  CG  PRO B  81       6.006 -38.091 -27.716  1.00 41.79           C  
ATOM    620  CD  PRO B  81       4.817 -37.471 -28.391  1.00 41.79           C  
ATOM    621  N   ALA B  82       3.492 -36.827 -25.341  1.00 41.83           N  
ATOM    622  CA  ALA B  82       3.063 -36.117 -24.138  1.00 41.83           C  
ATOM    623  C   ALA B  82       2.220 -34.896 -24.494  1.00 41.83           C  
ATOM    624  CB  ALA B  82       4.272 -35.701 -23.305  1.00 41.83           C  
ATOM    625  O   ALA B  82       2.474 -34.230 -25.500  1.00 41.83           O  
ATOM    626  N   GLU B  83       1.075 -34.833 -23.833  1.00 52.49           N  
ATOM    627  CA  GLU B  83       0.233 -33.657 -24.030  1.00 52.49           C  
ATOM    628  C   GLU B  83       0.665 -32.510 -23.121  1.00 52.49           C  
ATOM    629  CB  GLU B  83      -1.238 -34.000 -23.781  1.00 52.49           C  
ATOM    630  O   GLU B  83       1.080 -32.737 -21.982  1.00 52.49           O  
ATOM    631  CG  GLU B  83      -2.036 -34.245 -25.054  1.00 52.49           C  
ATOM    632  CD  GLU B  83      -3.502 -34.551 -24.793  1.00 52.49           C  
ATOM    633  OE1 GLU B  83      -4.256 -34.785 -25.764  1.00 52.49           O  
ATOM    634  OE2 GLU B  83      -3.901 -34.555 -23.606  1.00 52.49           O  
ATOM    635  N   THR B  84       0.982 -31.398 -23.795  1.00 56.29           N  
ATOM    636  CA  THR B  84       1.332 -30.216 -23.015  1.00 56.29           C  
ATOM    637  C   THR B  84       0.078 -29.466 -22.577  1.00 56.29           C  
ATOM    638  CB  THR B  84       2.246 -29.269 -23.816  1.00 56.29           C  
ATOM    639  O   THR B  84      -0.780 -29.144 -23.402  1.00 56.29           O  
ATOM    640  CG2 THR B  84       3.707 -29.693 -23.708  1.00 56.29           C  
ATOM    641  OG1 THR B  84       1.854 -29.290 -25.194  1.00 56.29           O  
ATOM    642  N   VAL B  85      -0.095 -29.596 -21.280  1.00 60.67           N  
ATOM    643  CA  VAL B  85      -1.250 -28.849 -20.793  1.00 60.67           C  
ATOM    644  C   VAL B  85      -0.783 -27.686 -19.921  1.00 60.67           C  
ATOM    645  CB  VAL B  85      -2.219 -29.755 -20.001  1.00 60.67           C  
ATOM    646  O   VAL B  85       0.039 -27.870 -19.020  1.00 60.67           O  
ATOM    647  CG1 VAL B  85      -3.529 -29.023 -19.713  1.00 60.67           C  
ATOM    648  CG2 VAL B  85      -2.484 -31.050 -20.766  1.00 60.67           C  
ATOM    649  N   PRO B  86      -1.144 -26.499 -20.391  1.00 66.42           N  
ATOM    650  CA  PRO B  86      -0.793 -25.406 -19.480  1.00 66.42           C  
ATOM    651  C   PRO B  86      -1.368 -25.598 -18.079  1.00 66.42           C  
ATOM    652  CB  PRO B  86      -1.403 -24.175 -20.156  1.00 66.42           C  
ATOM    653  O   PRO B  86      -2.562 -25.872 -17.929  1.00 66.42           O  
ATOM    654  CG  PRO B  86      -2.245 -24.724 -21.262  1.00 66.42           C  
ATOM    655  CD  PRO B  86      -1.999 -26.203 -21.360  1.00 66.42           C  
ATOM    656  N   HIS B  87      -0.349 -25.679 -17.070  1.00 80.70           N  
ATOM    657  CA  HIS B  87      -0.888 -25.936 -15.739  1.00 80.70           C  
ATOM    658  C   HIS B  87      -0.419 -24.883 -14.742  1.00 80.70           C  
ATOM    659  CB  HIS B  87      -0.485 -27.331 -15.258  1.00 80.70           C  
ATOM    660  O   HIS B  87       0.755 -24.507 -14.735  1.00 80.70           O  
ATOM    661  CG  HIS B  87      -1.193 -27.765 -14.014  1.00 80.70           C  
ATOM    662  CD2 HIS B  87      -2.377 -28.396 -13.840  1.00 80.70           C  
ATOM    663  ND1 HIS B  87      -0.678 -27.554 -12.753  1.00 80.70           N  
ATOM    664  CE1 HIS B  87      -1.519 -28.039 -11.855  1.00 80.70           C  
ATOM    665  NE2 HIS B  87      -2.558 -28.556 -12.488  1.00 80.70           N  
ATOM    666  N   ALA B  88      -1.382 -24.378 -13.953  1.00 92.31           N  
ATOM    667  CA  ALA B  88      -1.102 -23.382 -12.922  1.00 92.31           C  
ATOM    668  C   ALA B  88      -0.550 -24.039 -11.660  1.00 92.31           C  
ATOM    669  CB  ALA B  88      -2.362 -22.585 -12.595  1.00 92.31           C  
ATOM    670  O   ALA B  88      -0.973 -25.137 -11.288  1.00 92.31           O  
ATOM    671  N   SER B  89       0.461 -23.349 -11.058  1.00 91.83           N  
ATOM    672  CA  SER B  89       1.026 -23.851  -9.809  1.00 91.83           C  
ATOM    673  C   SER B  89       1.345 -22.710  -8.849  1.00 91.83           C  
ATOM    674  CB  SER B  89       2.290 -24.667 -10.082  1.00 91.83           C  
ATOM    675  O   SER B  89       1.624 -21.589  -9.280  1.00 91.83           O  
ATOM    676  OG  SER B  89       3.302 -23.853 -10.648  1.00 91.83           O  
ATOM    677  N   PHE B  90       1.270 -22.999  -7.604  1.00 93.78           N  
ATOM    678  CA  PHE B  90       1.574 -22.027  -6.561  1.00 93.78           C  
ATOM    679  C   PHE B  90       2.369 -22.674  -5.433  1.00 93.78           C  
ATOM    680  CB  PHE B  90       0.285 -21.410  -6.008  1.00 93.78           C  
ATOM    681  O   PHE B  90       1.936 -23.672  -4.854  1.00 93.78           O  
ATOM    682  CG  PHE B  90       0.519 -20.354  -4.961  1.00 93.78           C  
ATOM    683  CD1 PHE B  90      -0.128 -20.419  -3.732  1.00 93.78           C  
ATOM    684  CD2 PHE B  90       1.385 -19.297  -5.205  1.00 93.78           C  
ATOM    685  CE1 PHE B  90       0.086 -19.444  -2.761  1.00 93.78           C  
ATOM    686  CE2 PHE B  90       1.604 -18.318  -4.239  1.00 93.78           C  
ATOM    687  CZ  PHE B  90       0.952 -18.393  -3.019  1.00 93.78           C  
ATOM    688  N   ASP B  91       3.472 -22.071  -5.142  1.00 89.64           N  
ATOM    689  CA  ASP B  91       4.343 -22.679  -4.140  1.00 89.64           C  
ATOM    690  C   ASP B  91       4.449 -21.798  -2.897  1.00 89.64           C  
ATOM    691  CB  ASP B  91       5.734 -22.937  -4.723  1.00 89.64           C  
ATOM    692  O   ASP B  91       5.269 -22.057  -2.014  1.00 89.64           O  
ATOM    693  CG  ASP B  91       6.424 -21.668  -5.194  1.00 89.64           C  
ATOM    694  OD1 ASP B  91       5.948 -20.559  -4.870  1.00 89.64           O  
ATOM    695  OD2 ASP B  91       7.450 -21.780  -5.898  1.00 89.64           O  
ATOM    696  N   GLY B  92       3.632 -20.765  -2.828  1.00 86.12           N  
ATOM    697  CA  GLY B  92       3.660 -19.855  -1.695  1.00 86.12           C  
ATOM    698  C   GLY B  92       4.437 -18.581  -1.972  1.00 86.12           C  
ATOM    699  O   GLY B  92       4.234 -17.566  -1.302  1.00 86.12           O  
ATOM    700  N   GLU B  93       5.325 -18.672  -2.974  1.00 82.36           N  
ATOM    701  CA  GLU B  93       6.142 -17.515  -3.325  1.00 82.36           C  
ATOM    702  C   GLU B  93       5.825 -17.023  -4.735  1.00 82.36           C  
ATOM    703  CB  GLU B  93       7.631 -17.851  -3.207  1.00 82.36           C  
ATOM    704  O   GLU B  93       5.740 -15.816  -4.972  1.00 82.36           O  
ATOM    705  CG  GLU B  93       8.103 -18.059  -1.776  1.00 82.36           C  
ATOM    706  CD  GLU B  93       9.608 -18.234  -1.660  1.00 82.36           C  
ATOM    707  OE1 GLU B  93      10.127 -18.293  -0.522  1.00 82.36           O  
ATOM    708  OE2 GLU B  93      10.275 -18.312  -2.716  1.00 82.36           O  
ATOM    709  N   ILE B  94       5.665 -17.944  -5.590  1.00 86.47           N  
ATOM    710  CA  ILE B  94       5.414 -17.603  -6.986  1.00 86.47           C  
ATOM    711  C   ILE B  94       4.134 -18.285  -7.462  1.00 86.47           C  
ATOM    712  CB  ILE B  94       6.602 -18.005  -7.889  1.00 86.47           C  
ATOM    713  O   ILE B  94       3.976 -19.499  -7.309  1.00 86.47           O  
ATOM    714  CG1 ILE B  94       7.893 -17.337  -7.401  1.00 86.47           C  
ATOM    715  CG2 ILE B  94       6.317 -17.643  -9.349  1.00 86.47           C  
ATOM    716  CD1 ILE B  94       9.147 -17.810  -8.124  1.00 86.47           C  
ATOM    717  N   LEU B  95       3.280 -17.523  -7.935  1.00 93.20           N  
ATOM    718  CA  LEU B  95       2.118 -18.062  -8.633  1.00 93.20           C  
ATOM    719  C   LEU B  95       2.376 -18.146 -10.134  1.00 93.20           C  
ATOM    720  CB  LEU B  95       0.883 -17.198  -8.364  1.00 93.20           C  
ATOM    721  O   LEU B  95       2.457 -17.119 -10.813  1.00 93.20           O  
ATOM    722  CG  LEU B  95      -0.398 -17.598  -9.098  1.00 93.20           C  
ATOM    723  CD1 LEU B  95      -0.802 -19.020  -8.723  1.00 93.20           C  
ATOM    724  CD2 LEU B  95      -1.523 -16.618  -8.785  1.00 93.20           C  
ATOM    725  N   ARG B  96       2.547 -19.387 -10.623  1.00 93.58           N  
ATOM    726  CA  ARG B  96       2.803 -19.603 -12.044  1.00 93.58           C  
ATOM    727  C   ARG B  96       1.507 -19.889 -12.795  1.00 93.58           C  
ATOM    728  CB  ARG B  96       3.789 -20.756 -12.243  1.00 93.58           C  
ATOM    729  O   ARG B  96       0.793 -20.841 -12.473  1.00 93.58           O  
ATOM    730  CG  ARG B  96       5.165 -20.498 -11.650  1.00 93.58           C  
ATOM    731  CD  ARG B  96       6.094 -21.689 -11.842  1.00 93.58           C  
ATOM    732  NE  ARG B  96       7.407 -21.451 -11.249  1.00 93.58           N  
ATOM    733  NH1 ARG B  96       6.784 -22.076  -9.113  1.00 93.58           N  
ATOM    734  NH2 ARG B  96       8.931 -21.391  -9.532  1.00 93.58           N  
ATOM    735  CZ  ARG B  96       7.704 -21.640  -9.966  1.00 93.58           C  
ATOM    736  N   LEU B  97       1.222 -19.064 -13.739  1.00 94.87           N  
ATOM    737  CA  LEU B  97       0.038 -19.217 -14.578  1.00 94.87           C  
ATOM    738  C   LEU B  97       0.429 -19.440 -16.035  1.00 94.87           C  
ATOM    739  CB  LEU B  97      -0.864 -17.985 -14.462  1.00 94.87           C  
ATOM    740  O   LEU B  97       1.494 -18.996 -16.471  1.00 94.87           O  
ATOM    741  CG  LEU B  97      -1.455 -17.705 -13.079  1.00 94.87           C  
ATOM    742  CD1 LEU B  97      -2.149 -16.347 -13.065  1.00 94.87           C  
ATOM    743  CD2 LEU B  97      -2.425 -18.812 -12.678  1.00 94.87           C  
ATOM    744  N   PRO B  98      -0.403 -20.159 -16.783  1.00 91.20           N  
ATOM    745  CA  PRO B  98      -0.089 -20.366 -18.199  1.00 91.20           C  
ATOM    746  C   PRO B  98       0.124 -19.056 -18.953  1.00 91.20           C  
ATOM    747  CB  PRO B  98      -1.320 -21.108 -18.728  1.00 91.20           C  
ATOM    748  O   PRO B  98      -0.561 -18.066 -18.684  1.00 91.20           O  
ATOM    749  CG  PRO B  98      -1.915 -21.767 -17.526  1.00 91.20           C  
ATOM    750  CD  PRO B  98      -1.680 -20.885 -16.333  1.00 91.20           C  
ATOM    751  N   GLU B  99       1.076 -19.065 -19.818  1.00 90.32           N  
ATOM    752  CA  GLU B  99       1.364 -17.867 -20.601  1.00 90.32           C  
ATOM    753  C   GLU B  99       0.153 -17.444 -21.428  1.00 90.32           C  
ATOM    754  CB  GLU B  99       2.569 -18.100 -21.516  1.00 90.32           C  
ATOM    755  O   GLU B  99      -0.065 -16.252 -21.654  1.00 90.32           O  
ATOM    756  CG  GLU B  99       3.105 -16.830 -22.162  1.00 90.32           C  
ATOM    757  CD  GLU B  99       4.369 -17.058 -22.975  1.00 90.32           C  
ATOM    758  OE1 GLU B  99       4.862 -16.100 -23.613  1.00 90.32           O  
ATOM    759  OE2 GLU B  99       4.871 -18.205 -22.976  1.00 90.32           O  
ATOM    760  N   ARG B 100      -0.479 -18.472 -21.825  1.00 90.31           N  
ATOM    761  CA  ARG B 100      -1.694 -18.274 -22.609  1.00 90.31           C  
ATOM    762  C   ARG B 100      -2.714 -19.371 -22.323  1.00 90.31           C  
ATOM    763  CB  ARG B 100      -1.369 -18.238 -24.104  1.00 90.31           C  
ATOM    764  O   ARG B 100      -2.354 -20.543 -22.194  1.00 90.31           O  
ATOM    765  CG  ARG B 100      -2.510 -17.729 -24.970  1.00 90.31           C  
ATOM    766  CD  ARG B 100      -2.097 -17.599 -26.429  1.00 90.31           C  
ATOM    767  NE  ARG B 100      -3.203 -17.904 -27.332  1.00 90.31           N  
ATOM    768  NH1 ARG B 100      -2.770 -16.160 -28.784  1.00 90.31           N  
ATOM    769  NH2 ARG B 100      -4.526 -17.578 -29.180  1.00 90.31           N  
ATOM    770  CZ  ARG B 100      -3.497 -17.213 -28.430  1.00 90.31           C  
ATOM    771  N   LEU B 101      -4.034 -18.963 -22.171  1.00 90.74           N  
ATOM    772  CA  LEU B 101      -5.088 -19.948 -21.955  1.00 90.74           C  
ATOM    773  C   LEU B 101      -6.026 -20.012 -23.156  1.00 90.74           C  
ATOM    774  CB  LEU B 101      -5.882 -19.616 -20.689  1.00 90.74           C  
ATOM    775  O   LEU B 101      -6.599 -18.996 -23.556  1.00 90.74           O  
ATOM    776  CG  LEU B 101      -5.228 -19.996 -19.359  1.00 90.74           C  
ATOM    777  CD1 LEU B 101      -6.082 -19.514 -18.192  1.00 90.74           C  
ATOM    778  CD2 LEU B 101      -5.011 -21.504 -19.282  1.00 90.74           C  
ATOM    779  N   SER B 102      -6.142 -21.145 -23.772  1.00 89.66           N  
ATOM    780  CA  SER B 102      -7.052 -21.388 -24.886  1.00 89.66           C  
ATOM    781  C   SER B 102      -7.790 -22.712 -24.718  1.00 89.66           C  
ATOM    782  CB  SER B 102      -6.290 -21.384 -26.212  1.00 89.66           C  
ATOM    783  O   SER B 102      -8.110 -23.379 -25.704  1.00 89.66           O  
ATOM    784  OG  SER B 102      -5.281 -22.379 -26.215  1.00 89.66           O  
ATOM    785  N   VAL B 103      -8.076 -23.084 -23.501  1.00 88.32           N  
ATOM    786  CA  VAL B 103      -8.604 -24.412 -23.206  1.00 88.32           C  
ATOM    787  C   VAL B 103     -10.130 -24.382 -23.245  1.00 88.32           C  
ATOM    788  CB  VAL B 103      -8.116 -24.925 -21.833  1.00 88.32           C  
ATOM    789  O   VAL B 103     -10.776 -25.427 -23.356  1.00 88.32           O  
ATOM    790  CG1 VAL B 103      -6.617 -25.217 -21.867  1.00 88.32           C  
ATOM    791  CG2 VAL B 103      -8.441 -23.910 -20.738  1.00 88.32           C  
ATOM    792  N   LEU B 104     -10.695 -23.187 -23.141  1.00 90.61           N  
ATOM    793  CA  LEU B 104     -12.148 -23.056 -23.151  1.00 90.61           C  
ATOM    794  C   LEU B 104     -12.621 -22.353 -24.420  1.00 90.61           C  
ATOM    795  CB  LEU B 104     -12.626 -22.284 -21.918  1.00 90.61           C  
ATOM    796  O   LEU B 104     -11.838 -21.672 -25.086  1.00 90.61           O  
ATOM    797  CG  LEU B 104     -12.307 -22.912 -20.560  1.00 90.61           C  
ATOM    798  CD1 LEU B 104     -12.637 -21.936 -19.435  1.00 90.61           C  
ATOM    799  CD2 LEU B 104     -13.071 -24.219 -20.383  1.00 90.61           C  
ATOM    800  N   PRO B 105     -13.883 -22.426 -24.810  1.00 88.37           N  
ATOM    801  CA  PRO B 105     -14.392 -22.081 -26.139  1.00 88.37           C  
ATOM    802  C   PRO B 105     -14.625 -20.582 -26.311  1.00 88.37           C  
ATOM    803  CB  PRO B 105     -15.712 -22.852 -26.222  1.00 88.37           C  
ATOM    804  O   PRO B 105     -14.966 -20.128 -27.406  1.00 88.37           O  
ATOM    805  CG  PRO B 105     -16.114 -23.076 -24.800  1.00 88.37           C  
ATOM    806  CD  PRO B 105     -14.876 -23.080 -23.950  1.00 88.37           C  
ATOM    807  N   SER B 106     -14.407 -19.865 -25.272  1.00 90.91           N  
ATOM    808  CA  SER B 106     -14.587 -18.424 -25.418  1.00 90.91           C  
ATOM    809  C   SER B 106     -13.479 -17.654 -24.706  1.00 90.91           C  
ATOM    810  CB  SER B 106     -15.949 -17.995 -24.871  1.00 90.91           C  
ATOM    811  O   SER B 106     -12.953 -18.111 -23.689  1.00 90.91           O  
ATOM    812  OG  SER B 106     -15.944 -17.992 -23.454  1.00 90.91           O  
ATOM    813  N   ARG B 107     -13.181 -16.480 -25.286  1.00 92.14           N  
ATOM    814  CA  ARG B 107     -12.167 -15.624 -24.679  1.00 92.14           C  
ATOM    815  C   ARG B 107     -12.570 -15.216 -23.266  1.00 92.14           C  
ATOM    816  CB  ARG B 107     -11.932 -14.378 -25.537  1.00 92.14           C  
ATOM    817  O   ARG B 107     -11.723 -15.132 -22.374  1.00 92.14           O  
ATOM    818  CG  ARG B 107     -10.595 -13.699 -25.283  1.00 92.14           C  
ATOM    819  CD  ARG B 107     -10.342 -12.566 -26.268  1.00 92.14           C  
ATOM    820  NE  ARG B 107      -9.261 -11.694 -25.820  1.00 92.14           N  
ATOM    821  NH1 ARG B 107      -7.810 -12.274 -27.521  1.00 92.14           N  
ATOM    822  NH2 ARG B 107      -7.170 -10.751 -25.932  1.00 92.14           N  
ATOM    823  CZ  ARG B 107      -8.083 -11.575 -26.425  1.00 92.14           C  
ATOM    824  N   GLN B 108     -13.872 -15.000 -23.090  1.00 92.27           N  
ATOM    825  CA  GLN B 108     -14.398 -14.606 -21.787  1.00 92.27           C  
ATOM    826  C   GLN B 108     -14.178 -15.704 -20.750  1.00 92.27           C  
ATOM    827  CB  GLN B 108     -15.886 -14.269 -21.888  1.00 92.27           C  
ATOM    828  O   GLN B 108     -13.765 -15.426 -19.623  1.00 92.27           O  
ATOM    829  CG  GLN B 108     -16.464 -13.651 -20.623  1.00 92.27           C  
ATOM    830  CD  GLN B 108     -17.927 -13.276 -20.768  1.00 92.27           C  
ATOM    831  NE2 GLN B 108     -18.448 -12.533 -19.797  1.00 92.27           N  
ATOM    832  OE1 GLN B 108     -18.584 -13.650 -21.744  1.00 92.27           O  
ATOM    833  N   ALA B 109     -14.395 -16.899 -21.169  1.00 93.33           N  
ATOM    834  CA  ALA B 109     -14.222 -18.036 -20.268  1.00 93.33           C  
ATOM    835  C   ALA B 109     -12.752 -18.234 -19.910  1.00 93.33           C  
ATOM    836  CB  ALA B 109     -14.788 -19.306 -20.899  1.00 93.33           C  
ATOM    837  O   ALA B 109     -12.420 -18.514 -18.756  1.00 93.33           O  
ATOM    838  N   ASN B 110     -11.933 -18.072 -20.926  1.00 93.71           N  
ATOM    839  CA  ASN B 110     -10.503 -18.219 -20.677  1.00 93.71           C  
ATOM    840  C   ASN B 110      -9.978 -17.117 -19.761  1.00 93.71           C  
ATOM    841  CB  ASN B 110      -9.726 -18.228 -21.995  1.00 93.71           C  
ATOM    842  O   ASN B 110      -9.138 -17.371 -18.896  1.00 93.71           O  
ATOM    843  CG  ASN B 110      -9.891 -19.526 -22.761  1.00 93.71           C  
ATOM    844  ND2 ASN B 110     -10.245 -19.422 -24.036  1.00 93.71           N  
ATOM    845  OD1 ASN B 110      -9.702 -20.614 -22.210  1.00 93.71           O  
ATOM    846  N   GLY B 111     -10.494 -15.895 -19.956  1.00 94.25           N  
ATOM    847  CA  GLY B 111     -10.164 -14.811 -19.044  1.00 94.25           C  
ATOM    848  C   GLY B 111     -10.657 -15.051 -17.629  1.00 94.25           C  
ATOM    849  O   GLY B 111      -9.932 -14.803 -16.663  1.00 94.25           O  
ATOM    850  N   ALA B 112     -11.874 -15.534 -17.516  1.00 95.42           N  
ATOM    851  CA  ALA B 112     -12.473 -15.843 -16.220  1.00 95.42           C  
ATOM    852  C   ALA B 112     -11.695 -16.945 -15.506  1.00 95.42           C  
ATOM    853  CB  ALA B 112     -13.933 -16.254 -16.393  1.00 95.42           C  
ATOM    854  O   ALA B 112     -11.587 -16.941 -14.277  1.00 95.42           O  
ATOM    855  N   LEU B 113     -11.181 -17.852 -16.311  1.00 95.65           N  
ATOM    856  CA  LEU B 113     -10.378 -18.926 -15.736  1.00 95.65           C  
ATOM    857  C   LEU B 113      -9.127 -18.369 -15.064  1.00 95.65           C  
ATOM    858  CB  LEU B 113      -9.984 -19.937 -16.816  1.00 95.65           C  
ATOM    859  O   LEU B 113      -8.758 -18.805 -13.971  1.00 95.65           O  
ATOM    860  CG  LEU B 113      -9.139 -21.126 -16.354  1.00 95.65           C  
ATOM    861  CD1 LEU B 113      -9.830 -21.854 -15.206  1.00 95.65           C  
ATOM    862  CD2 LEU B 113      -8.876 -22.078 -17.516  1.00 95.65           C  
ATOM    863  N   PHE B 114      -8.499 -17.363 -15.681  1.00 96.74           N  
ATOM    864  CA  PHE B 114      -7.364 -16.704 -15.047  1.00 96.74           C  
ATOM    865  C   PHE B 114      -7.764 -16.112 -13.701  1.00 96.74           C  
ATOM    866  CB  PHE B 114      -6.799 -15.608 -15.956  1.00 96.74           C  
ATOM    867  O   PHE B 114      -7.061 -16.290 -12.704  1.00 96.74           O  
ATOM    868  CG  PHE B 114      -5.720 -16.088 -16.888  1.00 96.74           C  
ATOM    869  CD1 PHE B 114      -4.601 -16.749 -16.396  1.00 96.74           C  
ATOM    870  CD2 PHE B 114      -5.824 -15.879 -18.257  1.00 96.74           C  
ATOM    871  CE1 PHE B 114      -3.600 -17.194 -17.256  1.00 96.74           C  
ATOM    872  CE2 PHE B 114      -4.828 -16.321 -19.123  1.00 96.74           C  
ATOM    873  CZ  PHE B 114      -3.716 -16.978 -18.620  1.00 96.74           C  
ATOM    874  N   LEU B 115      -8.920 -15.439 -13.632  1.00 96.71           N  
ATOM    875  CA  LEU B 115      -9.408 -14.803 -12.413  1.00 96.71           C  
ATOM    876  C   LEU B 115      -9.646 -15.837 -11.318  1.00 96.71           C  
ATOM    877  CB  LEU B 115     -10.699 -14.030 -12.692  1.00 96.71           C  
ATOM    878  O   LEU B 115      -9.241 -15.638 -10.171  1.00 96.71           O  
ATOM    879  CG  LEU B 115     -10.559 -12.751 -13.519  1.00 96.71           C  
ATOM    880  CD1 LEU B 115     -11.935 -12.193 -13.869  1.00 96.71           C  
ATOM    881  CD2 LEU B 115      -9.731 -11.715 -12.767  1.00 96.71           C  
ATOM    882  N   TRP B 116     -10.249 -16.922 -11.767  1.00 97.51           N  
ATOM    883  CA  TRP B 116     -10.528 -17.975 -10.797  1.00 97.51           C  
ATOM    884  C   TRP B 116      -9.235 -18.552 -10.231  1.00 97.51           C  
ATOM    885  CB  TRP B 116     -11.361 -19.090 -11.438  1.00 97.51           C  
ATOM    886  O   TRP B 116      -9.112 -18.743  -9.019  1.00 97.51           O  
ATOM    887  CG  TRP B 116     -11.445 -20.338 -10.613  1.00 97.51           C  
ATOM    888  CD1 TRP B 116     -10.788 -21.517 -10.832  1.00 97.51           C  
ATOM    889  CD2 TRP B 116     -12.238 -20.533  -9.438  1.00 97.51           C  
ATOM    890  CE2 TRP B 116     -12.012 -21.855  -8.995  1.00 97.51           C  
ATOM    891  CE3 TRP B 116     -13.118 -19.717  -8.715  1.00 97.51           C  
ATOM    892  NE1 TRP B 116     -11.124 -22.433  -9.862  1.00 97.51           N  
ATOM    893  CH2 TRP B 116     -13.491 -21.560  -7.172  1.00 97.51           C  
ATOM    894  CZ2 TRP B 116     -12.635 -22.380  -7.860  1.00 97.51           C  
ATOM    895  CZ3 TRP B 116     -13.738 -20.241  -7.586  1.00 97.51           C  
ATOM    896  N   LEU B 117      -8.292 -18.812 -11.124  1.00 97.19           N  
ATOM    897  CA  LEU B 117      -7.038 -19.419 -10.690  1.00 97.19           C  
ATOM    898  C   LEU B 117      -6.320 -18.524  -9.686  1.00 97.19           C  
ATOM    899  CB  LEU B 117      -6.129 -19.691 -11.892  1.00 97.19           C  
ATOM    900  O   LEU B 117      -5.787 -19.009  -8.685  1.00 97.19           O  
ATOM    901  CG  LEU B 117      -6.549 -20.835 -12.815  1.00 97.19           C  
ATOM    902  CD1 LEU B 117      -5.668 -20.863 -14.059  1.00 97.19           C  
ATOM    903  CD2 LEU B 117      -6.485 -22.168 -12.078  1.00 97.19           C  
ATOM    904  N   ALA B 118      -6.389 -17.227  -9.946  1.00 96.77           N  
ATOM    905  CA  ALA B 118      -5.772 -16.280  -9.022  1.00 96.77           C  
ATOM    906  C   ALA B 118      -6.504 -16.265  -7.682  1.00 96.77           C  
ATOM    907  CB  ALA B 118      -5.753 -14.879  -9.629  1.00 96.77           C  
ATOM    908  O   ALA B 118      -5.873 -16.284  -6.623  1.00 96.77           O  
ATOM    909  N   ALA B 119      -7.788 -16.260  -7.709  1.00 97.52           N  
ATOM    910  CA  ALA B 119      -8.605 -16.254  -6.499  1.00 97.52           C  
ATOM    911  C   ALA B 119      -8.393 -17.528  -5.686  1.00 97.52           C  
ATOM    912  CB  ALA B 119     -10.081 -16.094  -6.855  1.00 97.52           C  
ATOM    913  O   ALA B 119      -8.206 -17.470  -4.468  1.00 97.52           O  
ATOM    914  N   CYS B 120      -8.378 -18.612  -6.415  1.00 97.33           N  
ATOM    915  CA  CYS B 120      -8.227 -19.908  -5.763  1.00 97.33           C  
ATOM    916  C   CYS B 120      -6.865 -20.025  -5.090  1.00 97.33           C  
ATOM    917  CB  CYS B 120      -8.406 -21.040  -6.774  1.00 97.33           C  
ATOM    918  O   CYS B 120      -6.764 -20.515  -3.964  1.00 97.33           O  
ATOM    919  SG  CYS B 120      -8.463 -22.683  -6.024  1.00 97.33           S  
ATOM    920  N   ALA B 121      -5.872 -19.536  -5.758  1.00 96.87           N  
ATOM    921  CA  ALA B 121      -4.512 -19.596  -5.230  1.00 96.87           C  
ATOM    922  C   ALA B 121      -4.376 -18.754  -3.965  1.00 96.87           C  
ATOM    923  CB  ALA B 121      -3.511 -19.132  -6.285  1.00 96.87           C  
ATOM    924  O   ALA B 121      -3.622 -19.106  -3.055  1.00 96.87           O  
ATOM    925  N   ALA B 122      -5.133 -17.719  -3.867  1.00 96.56           N  
ATOM    926  CA  ALA B 122      -5.069 -16.818  -2.718  1.00 96.56           C  
ATOM    927  C   ALA B 122      -5.551 -17.514  -1.448  1.00 96.56           C  
ATOM    928  CB  ALA B 122      -5.897 -15.563  -2.980  1.00 96.56           C  
ATOM    929  O   ALA B 122      -5.192 -17.113  -0.339  1.00 96.56           O  
ATOM    930  N   HIS B 123      -6.299 -18.579  -1.600  1.00 95.39           N  
ATOM    931  CA  HIS B 123      -6.888 -19.259  -0.451  1.00 95.39           C  
ATOM    932  C   HIS B 123      -6.318 -20.664  -0.291  1.00 95.39           C  
ATOM    933  CB  HIS B 123      -8.410 -19.322  -0.589  1.00 95.39           C  
ATOM    934  O   HIS B 123      -6.761 -21.423   0.573  1.00 95.39           O  
ATOM    935  CG  HIS B 123      -9.069 -17.979  -0.593  1.00 95.39           C  
ATOM    936  CD2 HIS B 123      -9.607 -17.250   0.413  1.00 95.39           C  
ATOM    937  ND1 HIS B 123      -9.233 -17.235  -1.741  1.00 95.39           N  
ATOM    938  CE1 HIS B 123      -9.845 -16.101  -1.440  1.00 95.39           C  
ATOM    939  NE2 HIS B 123     -10.083 -16.086  -0.139  1.00 95.39           N  
ATOM    940  N   GLY B 124      -5.373 -20.968  -1.193  1.00 92.15           N  
ATOM    941  CA  GLY B 124      -4.867 -22.331  -1.195  1.00 92.15           C  
ATOM    942  C   GLY B 124      -3.901 -22.611  -0.059  1.00 92.15           C  
ATOM    943  O   GLY B 124      -3.090 -21.753   0.299  1.00 92.15           O  
ATOM    944  N   SER B 125      -4.128 -23.813   0.548  1.00 90.48           N  
ATOM    945  CA  SER B 125      -3.151 -24.301   1.515  1.00 90.48           C  
ATOM    946  C   SER B 125      -2.118 -25.205   0.850  1.00 90.48           C  
ATOM    947  CB  SER B 125      -3.849 -25.058   2.647  1.00 90.48           C  
ATOM    948  O   SER B 125      -2.472 -26.100   0.080  1.00 90.48           O  
ATOM    949  OG  SER B 125      -4.762 -24.214   3.327  1.00 90.48           O  
ATOM    950  N   LEU B 126      -0.925 -24.966   1.138  1.00 88.99           N  
ATOM    951  CA  LEU B 126       0.157 -25.674   0.463  1.00 88.99           C  
ATOM    952  C   LEU B 126       0.428 -27.017   1.131  1.00 88.99           C  
ATOM    953  CB  LEU B 126       1.432 -24.826   0.458  1.00 88.99           C  
ATOM    954  O   LEU B 126       0.470 -27.107   2.360  1.00 88.99           O  
ATOM    955  CG  LEU B 126       1.325 -23.445  -0.190  1.00 88.99           C  
ATOM    956  CD1 LEU B 126       2.616 -22.660   0.021  1.00 88.99           C  
ATOM    957  CD2 LEU B 126       1.009 -23.574  -1.676  1.00 88.99           C  
ATOM    958  N   ALA B 127       0.500 -28.079   0.282  1.00 84.40           N  
ATOM    959  CA  ALA B 127       0.791 -29.421   0.781  1.00 84.40           C  
ATOM    960  C   ALA B 127       2.260 -29.778   0.572  1.00 84.40           C  
ATOM    961  CB  ALA B 127      -0.106 -30.449   0.096  1.00 84.40           C  
ATOM    962  O   ALA B 127       2.881 -29.335  -0.397  1.00 84.40           O  
ATOM    963  N   PRO B 128       2.735 -30.586   1.477  1.00 79.73           N  
ATOM    964  CA  PRO B 128       4.117 -31.029   1.281  1.00 79.73           C  
ATOM    965  C   PRO B 128       4.279 -31.939   0.066  1.00 79.73           C  
ATOM    966  CB  PRO B 128       4.432 -31.784   2.575  1.00 79.73           C  
ATOM    967  O   PRO B 128       3.326 -32.610  -0.338  1.00 79.73           O  
ATOM    968  CG  PRO B 128       3.104 -31.994   3.228  1.00 79.73           C  
ATOM    969  CD  PRO B 128       2.092 -31.122   2.541  1.00 79.73           C  
ATOM    970  N   ALA B 129       5.444 -31.906  -0.459  1.00 76.16           N  
ATOM    971  CA  ALA B 129       5.731 -32.764  -1.605  1.00 76.16           C  
ATOM    972  C   ALA B 129       5.636 -34.239  -1.224  1.00 76.16           C  
ATOM    973  CB  ALA B 129       7.115 -32.452  -2.170  1.00 76.16           C  
ATOM    974  O   ALA B 129       6.045 -34.631  -0.128  1.00 76.16           O  
ATOM    975  N   GLN B 130       4.988 -34.990  -2.039  1.00 78.17           N  
ATOM    976  CA  GLN B 130       4.827 -36.420  -1.798  1.00 78.17           C  
ATOM    977  C   GLN B 130       5.525 -37.241  -2.879  1.00 78.17           C  
ATOM    978  CB  GLN B 130       3.345 -36.791  -1.732  1.00 78.17           C  
ATOM    979  O   GLN B 130       5.469 -36.897  -4.061  1.00 78.17           O  
ATOM    980  CG  GLN B 130       2.580 -36.071  -0.630  1.00 78.17           C  
ATOM    981  CD  GLN B 130       2.988 -36.523   0.760  1.00 78.17           C  
ATOM    982  NE2 GLN B 130       2.678 -35.709   1.763  1.00 78.17           N  
ATOM    983  OE1 GLN B 130       3.576 -37.595   0.930  1.00 78.17           O  
ATOM    984  N   GLY B 131       6.216 -38.364  -2.444  1.00 78.93           N  
ATOM    985  CA  GLY B 131       6.967 -39.184  -3.380  1.00 78.93           C  
ATOM    986  C   GLY B 131       6.096 -40.149  -4.162  1.00 78.93           C  
ATOM    987  O   GLY B 131       6.337 -40.392  -5.346  1.00 78.93           O  
ATOM    988  N   ASP B 132       5.066 -40.748  -3.571  1.00 88.22           N  
ATOM    989  CA  ASP B 132       4.172 -41.693  -4.233  1.00 88.22           C  
ATOM    990  C   ASP B 132       3.189 -40.968  -5.150  1.00 88.22           C  
ATOM    991  CB  ASP B 132       3.411 -42.525  -3.199  1.00 88.22           C  
ATOM    992  O   ASP B 132       2.436 -40.102  -4.701  1.00 88.22           O  
ATOM    993  CG  ASP B 132       2.533 -43.593  -3.829  1.00 88.22           C  
ATOM    994  OD1 ASP B 132       1.293 -43.436  -3.838  1.00 88.22           O  
ATOM    995  OD2 ASP B 132       3.086 -44.602  -4.317  1.00 88.22           O  
ATOM    996  N   PRO B 133       3.163 -41.342  -6.504  1.00 88.98           N  
ATOM    997  CA  PRO B 133       2.362 -40.602  -7.483  1.00 88.98           C  
ATOM    998  C   PRO B 133       0.867 -40.647  -7.176  1.00 88.98           C  
ATOM    999  CB  PRO B 133       2.670 -41.315  -8.802  1.00 88.98           C  
ATOM   1000  O   PRO B 133       0.155 -39.667  -7.410  1.00 88.98           O  
ATOM   1001  CG  PRO B 133       3.957 -42.034  -8.556  1.00 88.98           C  
ATOM   1002  CD  PRO B 133       4.101 -42.263  -7.078  1.00 88.98           C  
ATOM   1003  N   LEU B 134       0.346 -41.853  -6.786  1.00 92.69           N  
ATOM   1004  CA  LEU B 134      -1.067 -41.946  -6.437  1.00 92.69           C  
ATOM   1005  C   LEU B 134      -1.382 -41.088  -5.216  1.00 92.69           C  
ATOM   1006  CB  LEU B 134      -1.458 -43.402  -6.167  1.00 92.69           C  
ATOM   1007  O   LEU B 134      -2.395 -40.385  -5.191  1.00 92.69           O  
ATOM   1008  CG  LEU B 134      -2.904 -43.646  -5.735  1.00 92.69           C  
ATOM   1009  CD1 LEU B 134      -3.869 -43.132  -6.798  1.00 92.69           C  
ATOM   1010  CD2 LEU B 134      -3.139 -45.129  -5.464  1.00 92.69           C  
ATOM   1011  N   PHE B 135      -0.533 -41.158  -4.221  1.00 90.97           N  
ATOM   1012  CA  PHE B 135      -0.674 -40.324  -3.034  1.00 90.97           C  
ATOM   1013  C   PHE B 135      -0.688 -38.847  -3.408  1.00 90.97           C  
ATOM   1014  CB  PHE B 135       0.461 -40.603  -2.042  1.00 90.97           C  
ATOM   1015  O   PHE B 135      -1.535 -38.089  -2.930  1.00 90.97           O  
ATOM   1016  CG  PHE B 135       0.259 -39.966  -0.694  1.00 90.97           C  
ATOM   1017  CD1 PHE B 135       0.559 -38.624  -0.492  1.00 90.97           C  
ATOM   1018  CD2 PHE B 135      -0.231 -40.710   0.372  1.00 90.97           C  
ATOM   1019  CE1 PHE B 135       0.373 -38.032   0.755  1.00 90.97           C  
ATOM   1020  CE2 PHE B 135      -0.419 -40.124   1.621  1.00 90.97           C  
ATOM   1021  CZ  PHE B 135      -0.116 -38.786   1.811  1.00 90.97           C  
ATOM   1022  N   ARG B 136       0.129 -38.450  -4.257  1.00 89.33           N  
ATOM   1023  CA  ARG B 136       0.230 -37.068  -4.713  1.00 89.33           C  
ATOM   1024  C   ARG B 136      -1.069 -36.610  -5.368  1.00 89.33           C  
ATOM   1025  CB  ARG B 136       1.395 -36.909  -5.693  1.00 89.33           C  
ATOM   1026  O   ARG B 136      -1.549 -35.507  -5.101  1.00 89.33           O  
ATOM   1027  CG  ARG B 136       1.652 -35.472  -6.116  1.00 89.33           C  
ATOM   1028  CD  ARG B 136       2.786 -35.376  -7.128  1.00 89.33           C  
ATOM   1029  NE  ARG B 136       4.044 -35.871  -6.576  1.00 89.33           N  
ATOM   1030  NH1 ARG B 136       5.212 -35.727  -8.564  1.00 89.33           N  
ATOM   1031  NH2 ARG B 136       6.255 -36.485  -6.668  1.00 89.33           N  
ATOM   1032  CZ  ARG B 136       5.167 -36.027  -7.271  1.00 89.33           C  
ATOM   1033  N   ASP B 137      -1.615 -37.447  -6.209  1.00 92.85           N  
ATOM   1034  CA  ASP B 137      -2.858 -37.104  -6.893  1.00 92.85           C  
ATOM   1035  C   ASP B 137      -4.000 -36.917  -5.897  1.00 92.85           C  
ATOM   1036  CB  ASP B 137      -3.223 -38.183  -7.915  1.00 92.85           C  
ATOM   1037  O   ASP B 137      -4.798 -35.986  -6.027  1.00 92.85           O  
ATOM   1038  CG  ASP B 137      -2.485 -38.025  -9.233  1.00 92.85           C  
ATOM   1039  OD1 ASP B 137      -1.818 -36.988  -9.438  1.00 92.85           O  
ATOM   1040  OD2 ASP B 137      -2.574 -38.944 -10.075  1.00 92.85           O  
ATOM   1041  N   LEU B 138      -4.068 -37.796  -4.921  1.00 94.12           N  
ATOM   1042  CA  LEU B 138      -5.140 -37.711  -3.935  1.00 94.12           C  
ATOM   1043  C   LEU B 138      -4.998 -36.453  -3.086  1.00 94.12           C  
ATOM   1044  CB  LEU B 138      -5.140 -38.951  -3.036  1.00 94.12           C  
ATOM   1045  O   LEU B 138      -5.990 -35.780  -2.795  1.00 94.12           O  
ATOM   1046  CG  LEU B 138      -5.548 -40.268  -3.698  1.00 94.12           C  
ATOM   1047  CD1 LEU B 138      -5.474 -41.411  -2.692  1.00 94.12           C  
ATOM   1048  CD2 LEU B 138      -6.950 -40.158  -4.289  1.00 94.12           C  
ATOM   1049  N   VAL B 139      -3.792 -36.131  -2.737  1.00 91.64           N  
ATOM   1050  CA  VAL B 139      -3.536 -34.926  -1.955  1.00 91.64           C  
ATOM   1051  C   VAL B 139      -3.875 -33.689  -2.785  1.00 91.64           C  
ATOM   1052  CB  VAL B 139      -2.067 -34.861  -1.478  1.00 91.64           C  
ATOM   1053  O   VAL B 139      -4.410 -32.710  -2.260  1.00 91.64           O  
ATOM   1054  CG1 VAL B 139      -1.736 -33.472  -0.936  1.00 91.64           C  
ATOM   1055  CG2 VAL B 139      -1.805 -35.929  -0.417  1.00 91.64           C  
ATOM   1056  N   ARG B 140      -3.556 -33.733  -4.026  1.00 91.95           N  
ATOM   1057  CA  ARG B 140      -3.876 -32.635  -4.933  1.00 91.95           C  
ATOM   1058  C   ARG B 140      -5.383 -32.421  -5.023  1.00 91.95           C  
ATOM   1059  CB  ARG B 140      -3.300 -32.902  -6.325  1.00 91.95           C  
ATOM   1060  O   ARG B 140      -5.854 -31.282  -5.028  1.00 91.95           O  
ATOM   1061  CG  ARG B 140      -1.810 -32.621  -6.440  1.00 91.95           C  
ATOM   1062  CD  ARG B 140      -1.302 -32.843  -7.857  1.00 91.95           C  
ATOM   1063  NE  ARG B 140       0.149 -32.694  -7.939  1.00 91.95           N  
ATOM   1064  NH1 ARG B 140       0.275 -33.154 -10.200  1.00 91.95           N  
ATOM   1065  NH2 ARG B 140       2.179 -32.686  -9.012  1.00 91.95           N  
ATOM   1066  CZ  ARG B 140       0.864 -32.845  -9.050  1.00 91.95           C  
ATOM   1067  N   LEU B 141      -6.143 -33.490  -5.110  1.00 94.89           N  
ATOM   1068  CA  LEU B 141      -7.598 -33.397  -5.160  1.00 94.89           C  
ATOM   1069  C   LEU B 141      -8.151 -32.825  -3.859  1.00 94.89           C  
ATOM   1070  CB  LEU B 141      -8.213 -34.773  -5.428  1.00 94.89           C  
ATOM   1071  O   LEU B 141      -9.048 -31.979  -3.879  1.00 94.89           O  
ATOM   1072  CG  LEU B 141      -8.069 -35.315  -6.851  1.00 94.89           C  
ATOM   1073  CD1 LEU B 141      -8.568 -36.754  -6.924  1.00 94.89           C  
ATOM   1074  CD2 LEU B 141      -8.823 -34.431  -7.839  1.00 94.89           C  
ATOM   1075  N   GLY B 142      -7.586 -33.275  -2.763  1.00 93.95           N  
ATOM   1076  CA  GLY B 142      -7.990 -32.731  -1.477  1.00 93.95           C  
ATOM   1077  C   GLY B 142      -7.695 -31.250  -1.335  1.00 93.95           C  
ATOM   1078  O   GLY B 142      -8.524 -30.492  -0.828  1.00 93.95           O  
ATOM   1079  N   ALA B 143      -6.507 -30.862  -1.756  1.00 93.35           N  
ATOM   1080  CA  ALA B 143      -6.107 -29.458  -1.705  1.00 93.35           C  
ATOM   1081  C   ALA B 143      -7.008 -28.598  -2.586  1.00 93.35           C  
ATOM   1082  CB  ALA B 143      -4.649 -29.303  -2.129  1.00 93.35           C  
ATOM   1083  O   ALA B 143      -7.374 -27.482  -2.210  1.00 93.35           O  
ATOM   1084  N   ALA B 144      -7.330 -29.126  -3.726  1.00 94.10           N  
ATOM   1085  CA  ALA B 144      -8.220 -28.415  -4.640  1.00 94.10           C  
ATOM   1086  C   ALA B 144      -9.598 -28.212  -4.016  1.00 94.10           C  
ATOM   1087  CB  ALA B 144      -8.344 -29.173  -5.959  1.00 94.10           C  
ATOM   1088  O   ALA B 144     -10.157 -27.114  -4.073  1.00 94.10           O  
ATOM   1089  N   GLN B 145     -10.119 -29.247  -3.399  1.00 94.97           N  
ATOM   1090  CA  GLN B 145     -11.427 -29.176  -2.756  1.00 94.97           C  
ATOM   1091  C   GLN B 145     -11.439 -28.127  -1.648  1.00 94.97           C  
ATOM   1092  CB  GLN B 145     -11.823 -30.541  -2.191  1.00 94.97           C  
ATOM   1093  O   GLN B 145     -12.350 -27.300  -1.579  1.00 94.97           O  
ATOM   1094  CG  GLN B 145     -13.214 -30.571  -1.573  1.00 94.97           C  
ATOM   1095  CD  GLN B 145     -13.565 -31.924  -0.982  1.00 94.97           C  
ATOM   1096  NE2 GLN B 145     -14.856 -32.233  -0.934  1.00 94.97           N  
ATOM   1097  OE1 GLN B 145     -12.683 -32.685  -0.573  1.00 94.97           O  
ATOM   1098  N   ARG B 146     -10.460 -28.131  -0.868  1.00 95.36           N  
ATOM   1099  CA  ARG B 146     -10.376 -27.184   0.240  1.00 95.36           C  
ATOM   1100  C   ARG B 146     -10.231 -25.755  -0.272  1.00 95.36           C  
ATOM   1101  CB  ARG B 146      -9.203 -27.533   1.158  1.00 95.36           C  
ATOM   1102  O   ARG B 146     -10.843 -24.831   0.268  1.00 95.36           O  
ATOM   1103  CG  ARG B 146      -9.450 -28.750   2.037  1.00 95.36           C  
ATOM   1104  CD  ARG B 146      -8.404 -28.874   3.136  1.00 95.36           C  
ATOM   1105  NE  ARG B 146      -7.074 -29.123   2.588  1.00 95.36           N  
ATOM   1106  NH1 ARG B 146      -7.263 -31.425   2.628  1.00 95.36           N  
ATOM   1107  NH2 ARG B 146      -5.341 -30.442   1.858  1.00 95.36           N  
ATOM   1108  CZ  ARG B 146      -6.562 -30.329   2.359  1.00 95.36           C  
ATOM   1109  N   ALA B 147      -9.418 -25.610  -1.277  1.00 96.19           N  
ATOM   1110  CA  ALA B 147      -9.187 -24.283  -1.843  1.00 96.19           C  
ATOM   1111  C   ALA B 147     -10.461 -23.723  -2.467  1.00 96.19           C  
ATOM   1112  CB  ALA B 147      -8.069 -24.336  -2.882  1.00 96.19           C  
ATOM   1113  O   ALA B 147     -10.772 -22.540  -2.303  1.00 96.19           O  
ATOM   1114  N   VAL B 148     -11.203 -24.592  -3.179  1.00 97.53           N  
ATOM   1115  CA  VAL B 148     -12.453 -24.172  -3.804  1.00 97.53           C  
ATOM   1116  C   VAL B 148     -13.450 -23.745  -2.730  1.00 97.53           C  
ATOM   1117  CB  VAL B 148     -13.057 -25.296  -4.675  1.00 97.53           C  
ATOM   1118  O   VAL B 148     -14.047 -22.669  -2.820  1.00 97.53           O  
ATOM   1119  CG1 VAL B 148     -14.489 -24.953  -5.083  1.00 97.53           C  
ATOM   1120  CG2 VAL B 148     -12.190 -25.538  -5.910  1.00 97.53           C  
ATOM   1121  N   GLU B 149     -13.547 -24.530  -1.714  1.00 97.04           N  
ATOM   1122  CA  GLU B 149     -14.486 -24.237  -0.636  1.00 97.04           C  
ATOM   1123  C   GLU B 149     -14.120 -22.938   0.077  1.00 97.04           C  
ATOM   1124  CB  GLU B 149     -14.531 -25.392   0.368  1.00 97.04           C  
ATOM   1125  O   GLU B 149     -14.982 -22.088   0.310  1.00 97.04           O  
ATOM   1126  CG  GLU B 149     -15.299 -26.609  -0.129  1.00 97.04           C  
ATOM   1127  CD  GLU B 149     -15.186 -27.809   0.798  1.00 97.04           C  
ATOM   1128  OE1 GLU B 149     -15.671 -28.904   0.434  1.00 97.04           O  
ATOM   1129  OE2 GLU B 149     -14.609 -27.652   1.897  1.00 97.04           O  
ATOM   1130  N   ALA B 150     -12.880 -22.789   0.353  1.00 97.43           N  
ATOM   1131  CA  ALA B 150     -12.414 -21.589   1.044  1.00 97.43           C  
ATOM   1132  C   ALA B 150     -12.626 -20.345   0.187  1.00 97.43           C  
ATOM   1133  CB  ALA B 150     -10.941 -21.729   1.419  1.00 97.43           C  
ATOM   1134  O   ALA B 150     -13.016 -19.292   0.696  1.00 97.43           O  
ATOM   1135  N   THR B 151     -12.373 -20.473  -1.098  1.00 97.58           N  
ATOM   1136  CA  THR B 151     -12.532 -19.350  -2.015  1.00 97.58           C  
ATOM   1137  C   THR B 151     -13.997 -18.933  -2.111  1.00 97.58           C  
ATOM   1138  CB  THR B 151     -12.001 -19.696  -3.419  1.00 97.58           C  
ATOM   1139  O   THR B 151     -14.317 -17.746  -2.020  1.00 97.58           O  
ATOM   1140  CG2 THR B 151     -12.117 -18.502  -4.360  1.00 97.58           C  
ATOM   1141  OG1 THR B 151     -10.624 -20.080  -3.321  1.00 97.58           O  
ATOM   1142  N   LEU B 152     -14.914 -19.914  -2.202  1.00 97.17           N  
ATOM   1143  CA  LEU B 152     -16.330 -19.623  -2.397  1.00 97.17           C  
ATOM   1144  C   LEU B 152     -16.962 -19.110  -1.107  1.00 97.17           C  
ATOM   1145  CB  LEU B 152     -17.072 -20.872  -2.881  1.00 97.17           C  
ATOM   1146  O   LEU B 152     -17.935 -18.354  -1.146  1.00 97.17           O  
ATOM   1147  CG  LEU B 152     -16.691 -21.392  -4.268  1.00 97.17           C  
ATOM   1148  CD1 LEU B 152     -17.518 -22.625  -4.617  1.00 97.17           C  
ATOM   1149  CD2 LEU B 152     -16.876 -20.302  -5.318  1.00 97.17           C  
ATOM   1150  N   GLN B 153     -16.390 -19.471   0.007  1.00 95.85           N  
ATOM   1151  CA  GLN B 153     -16.859 -18.937   1.281  1.00 95.85           C  
ATOM   1152  C   GLN B 153     -16.458 -17.474   1.446  1.00 95.85           C  
ATOM   1153  CB  GLN B 153     -16.312 -19.765   2.445  1.00 95.85           C  
ATOM   1154  O   GLN B 153     -17.260 -16.651   1.894  1.00 95.85           O  
ATOM   1155  CG  GLN B 153     -16.946 -19.433   3.789  1.00 95.85           C  
ATOM   1156  CD  GLN B 153     -16.462 -20.337   4.906  1.00 95.85           C  
ATOM   1157  NE2 GLN B 153     -17.027 -20.164   6.096  1.00 95.85           N  
ATOM   1158  OE1 GLN B 153     -15.587 -21.185   4.702  1.00 95.85           O  
ATOM   1159  N   ASP B 154     -15.276 -17.166   1.051  1.00 95.44           N  
ATOM   1160  CA  ASP B 154     -14.743 -15.815   1.201  1.00 95.44           C  
ATOM   1161  C   ASP B 154     -15.255 -14.896   0.093  1.00 95.44           C  
ATOM   1162  CB  ASP B 154     -13.213 -15.838   1.199  1.00 95.44           C  
ATOM   1163  O   ASP B 154     -15.431 -13.695   0.308  1.00 95.44           O  
ATOM   1164  CG  ASP B 154     -12.599 -14.495   1.553  1.00 95.44           C  
ATOM   1165  OD1 ASP B 154     -12.836 -13.992   2.673  1.00 95.44           O  
ATOM   1166  OD2 ASP B 154     -11.875 -13.933   0.704  1.00 95.44           O  
ATOM   1167  N   ALA B 155     -15.450 -15.445  -1.061  1.00 96.19           N  
ATOM   1168  CA  ALA B 155     -15.912 -14.697  -2.227  1.00 96.19           C  
ATOM   1169  C   ALA B 155     -17.123 -15.371  -2.867  1.00 96.19           C  
ATOM   1170  CB  ALA B 155     -14.785 -14.555  -3.248  1.00 96.19           C  
ATOM   1171  O   ALA B 155     -17.025 -15.924  -3.965  1.00 96.19           O  
ATOM   1172  N   PRO B 156     -18.258 -15.171  -2.251  1.00 94.32           N  
ATOM   1173  CA  PRO B 156     -19.466 -15.873  -2.691  1.00 94.32           C  
ATOM   1174  C   PRO B 156     -19.909 -15.462  -4.093  1.00 94.32           C  
ATOM   1175  CB  PRO B 156     -20.510 -15.467  -1.647  1.00 94.32           C  
ATOM   1176  O   PRO B 156     -20.607 -16.221  -4.771  1.00 94.32           O  
ATOM   1177  CG  PRO B 156     -19.945 -14.245  -0.997  1.00 94.32           C  
ATOM   1178  CD  PRO B 156     -18.446 -14.319  -1.065  1.00 94.32           C  
ATOM   1179  N   GLY B 157     -19.442 -14.330  -4.518  1.00 93.85           N  
ATOM   1180  CA  GLY B 157     -19.789 -13.861  -5.850  1.00 93.85           C  
ATOM   1181  C   GLY B 157     -19.179 -14.700  -6.956  1.00 93.85           C  
ATOM   1182  O   GLY B 157     -19.619 -14.635  -8.106  1.00 93.85           O  
ATOM   1183  N   LEU B 158     -18.273 -15.576  -6.582  1.00 96.28           N  
ATOM   1184  CA  LEU B 158     -17.578 -16.389  -7.575  1.00 96.28           C  
ATOM   1185  C   LEU B 158     -18.258 -17.744  -7.740  1.00 96.28           C  
ATOM   1186  CB  LEU B 158     -16.113 -16.584  -7.178  1.00 96.28           C  
ATOM   1187  O   LEU B 158     -17.861 -18.543  -8.591  1.00 96.28           O  
ATOM   1188  CG  LEU B 158     -15.221 -15.344  -7.245  1.00 96.28           C  
ATOM   1189  CD1 LEU B 158     -13.809 -15.680  -6.775  1.00 96.28           C  
ATOM   1190  CD2 LEU B 158     -15.198 -14.776  -8.660  1.00 96.28           C  
ATOM   1191  N   THR B 159     -19.319 -18.034  -6.970  1.00 96.55           N  
ATOM   1192  CA  THR B 159     -19.981 -19.334  -6.992  1.00 96.55           C  
ATOM   1193  C   THR B 159     -20.547 -19.630  -8.377  1.00 96.55           C  
ATOM   1194  CB  THR B 159     -21.110 -19.403  -5.947  1.00 96.55           C  
ATOM   1195  O   THR B 159     -20.318 -20.707  -8.931  1.00 96.55           O  
ATOM   1196  CG2 THR B 159     -21.771 -20.777  -5.942  1.00 96.55           C  
ATOM   1197  OG1 THR B 159     -20.567 -19.141  -4.647  1.00 96.55           O  
ATOM   1198  N   GLY B 160     -21.258 -18.638  -8.913  1.00 94.30           N  
ATOM   1199  CA  GLY B 160     -21.805 -18.808 -10.249  1.00 94.30           C  
ATOM   1200  C   GLY B 160     -20.739 -19.015 -11.309  1.00 94.30           C  
ATOM   1201  O   GLY B 160     -20.876 -19.882 -12.174  1.00 94.30           O  
ATOM   1202  N   LEU B 161     -19.666 -18.289 -11.204  1.00 93.59           N  
ATOM   1203  CA  LEU B 161     -18.553 -18.392 -12.143  1.00 93.59           C  
ATOM   1204  C   LEU B 161     -17.897 -19.766 -12.061  1.00 93.59           C  
ATOM   1205  CB  LEU B 161     -17.516 -17.301 -11.865  1.00 93.59           C  
ATOM   1206  O   LEU B 161     -17.681 -20.417 -13.085  1.00 93.59           O  
ATOM   1207  CG  LEU B 161     -16.266 -17.313 -12.747  1.00 93.59           C  
ATOM   1208  CD1 LEU B 161     -16.623 -16.921 -14.177  1.00 93.59           C  
ATOM   1209  CD2 LEU B 161     -15.202 -16.379 -12.181  1.00 93.59           C  
ATOM   1210  N   TYR B 162     -17.660 -20.200 -10.866  1.00 96.29           N  
ATOM   1211  CA  TYR B 162     -17.027 -21.502 -10.689  1.00 96.29           C  
ATOM   1212  C   TYR B 162     -17.905 -22.616 -11.247  1.00 96.29           C  
ATOM   1213  CB  TYR B 162     -16.734 -21.761  -9.208  1.00 96.29           C  
ATOM   1214  O   TYR B 162     -17.419 -23.503 -11.953  1.00 96.29           O  
ATOM   1215  CG  TYR B 162     -16.162 -23.131  -8.932  1.00 96.29           C  
ATOM   1216  CD1 TYR B 162     -16.960 -24.149  -8.417  1.00 96.29           C  
ATOM   1217  CD2 TYR B 162     -14.823 -23.408  -9.186  1.00 96.29           C  
ATOM   1218  CE1 TYR B 162     -16.437 -25.412  -8.159  1.00 96.29           C  
ATOM   1219  CE2 TYR B 162     -14.290 -24.668  -8.932  1.00 96.29           C  
ATOM   1220  OH  TYR B 162     -14.580 -26.910  -8.168  1.00 96.29           O  
ATOM   1221  CZ  TYR B 162     -15.103 -25.662  -8.421  1.00 96.29           C  
ATOM   1222  N   ASP B 163     -19.206 -22.557 -10.942  1.00 95.16           N  
ATOM   1223  CA  ASP B 163     -20.132 -23.580 -11.418  1.00 95.16           C  
ATOM   1224  C   ASP B 163     -20.131 -23.656 -12.943  1.00 95.16           C  
ATOM   1225  CB  ASP B 163     -21.547 -23.303 -10.906  1.00 95.16           C  
ATOM   1226  O   ASP B 163     -20.099 -24.748 -13.515  1.00 95.16           O  
ATOM   1227  CG  ASP B 163     -21.699 -23.555  -9.416  1.00 95.16           C  
ATOM   1228  OD1 ASP B 163     -20.834 -24.235  -8.821  1.00 95.16           O  
ATOM   1229  OD2 ASP B 163     -22.693 -23.073  -8.832  1.00 95.16           O  
ATOM   1230  N   ASP B 164     -20.077 -22.502 -13.582  1.00 94.34           N  
ATOM   1231  CA  ASP B 164     -20.074 -22.445 -15.040  1.00 94.34           C  
ATOM   1232  C   ASP B 164     -18.770 -23.000 -15.609  1.00 94.34           C  
ATOM   1233  CB  ASP B 164     -20.289 -21.008 -15.522  1.00 94.34           C  
ATOM   1234  O   ASP B 164     -18.786 -23.790 -16.555  1.00 94.34           O  
ATOM   1235  CG  ASP B 164     -21.700 -20.505 -15.277  1.00 94.34           C  
ATOM   1236  OD1 ASP B 164     -22.606 -21.329 -15.026  1.00 94.34           O  
ATOM   1237  OD2 ASP B 164     -21.910 -19.274 -15.340  1.00 94.34           O  
ATOM   1238  N   LEU B 165     -17.687 -22.630 -15.038  1.00 95.06           N  
ATOM   1239  CA  LEU B 165     -16.389 -23.102 -15.506  1.00 95.06           C  
ATOM   1240  C   LEU B 165     -16.243 -24.603 -15.280  1.00 95.06           C  
ATOM   1241  CB  LEU B 165     -15.258 -22.355 -14.795  1.00 95.06           C  
ATOM   1242  O   LEU B 165     -15.748 -25.321 -16.152  1.00 95.06           O  
ATOM   1243  CG  LEU B 165     -15.059 -20.891 -15.191  1.00 95.06           C  
ATOM   1244  CD1 LEU B 165     -13.975 -20.251 -14.329  1.00 95.06           C  
ATOM   1245  CD2 LEU B 165     -14.708 -20.779 -16.671  1.00 95.06           C  
ATOM   1246  N   ALA B 166     -16.694 -25.027 -14.098  1.00 96.34           N  
ATOM   1247  CA  ALA B 166     -16.614 -26.447 -13.766  1.00 96.34           C  
ATOM   1248  C   ALA B 166     -17.424 -27.286 -14.751  1.00 96.34           C  
ATOM   1249  CB  ALA B 166     -17.101 -26.689 -12.340  1.00 96.34           C  
ATOM   1250  O   ALA B 166     -16.968 -28.341 -15.198  1.00 96.34           O  
ATOM   1251  N   GLU B 167     -18.563 -26.803 -15.072  1.00 94.22           N  
ATOM   1252  CA  GLU B 167     -19.412 -27.499 -16.035  1.00 94.22           C  
ATOM   1253  C   GLU B 167     -18.743 -27.579 -17.404  1.00 94.22           C  
ATOM   1254  CB  GLU B 167     -20.771 -26.804 -16.153  1.00 94.22           C  
ATOM   1255  O   GLU B 167     -18.786 -28.621 -18.062  1.00 94.22           O  
ATOM   1256  CG  GLU B 167     -21.784 -27.574 -16.988  1.00 94.22           C  
ATOM   1257  CD  GLU B 167     -23.134 -26.881 -17.083  1.00 94.22           C  
ATOM   1258  OE1 GLU B 167     -24.010 -27.359 -17.839  1.00 94.22           O  
ATOM   1259  OE2 GLU B 167     -23.317 -25.852 -16.395  1.00 94.22           O  
ATOM   1260  N   LEU B 168     -18.110 -26.495 -17.836  1.00 91.67           N  
ATOM   1261  CA  LEU B 168     -17.422 -26.456 -19.122  1.00 91.67           C  
ATOM   1262  C   LEU B 168     -16.233 -27.411 -19.131  1.00 91.67           C  
ATOM   1263  CB  LEU B 168     -16.952 -25.034 -19.437  1.00 91.67           C  
ATOM   1264  O   LEU B 168     -16.061 -28.187 -20.074  1.00 91.67           O  
ATOM   1265  CG  LEU B 168     -18.025 -24.057 -19.922  1.00 91.67           C  
ATOM   1266  CD1 LEU B 168     -17.474 -22.635 -19.947  1.00 91.67           C  
ATOM   1267  CD2 LEU B 168     -18.534 -24.464 -21.301  1.00 91.67           C  
ATOM   1268  N   VAL B 169     -15.497 -27.411 -18.074  1.00 92.57           N  
ATOM   1269  CA  VAL B 169     -14.315 -28.260 -17.974  1.00 92.57           C  
ATOM   1270  C   VAL B 169     -14.734 -29.728 -17.952  1.00 92.57           C  
ATOM   1271  CB  VAL B 169     -13.480 -27.925 -16.718  1.00 92.57           C  
ATOM   1272  O   VAL B 169     -14.114 -30.568 -18.609  1.00 92.57           O  
ATOM   1273  CG1 VAL B 169     -12.432 -29.008 -16.462  1.00 92.57           C  
ATOM   1274  CG2 VAL B 169     -12.814 -26.559 -16.870  1.00 92.57           C  
ATOM   1275  N   LEU B 170     -15.766 -30.029 -17.219  1.00 93.16           N  
ATOM   1276  CA  LEU B 170     -16.274 -31.394 -17.131  1.00 93.16           C  
ATOM   1277  C   LEU B 170     -16.741 -31.889 -18.495  1.00 93.16           C  
ATOM   1278  CB  LEU B 170     -17.426 -31.474 -16.125  1.00 93.16           C  
ATOM   1279  O   LEU B 170     -16.450 -33.024 -18.881  1.00 93.16           O  
ATOM   1280  CG  LEU B 170     -18.018 -32.862 -15.881  1.00 93.16           C  
ATOM   1281  CD1 LEU B 170     -16.971 -33.785 -15.267  1.00 93.16           C  
ATOM   1282  CD2 LEU B 170     -19.248 -32.769 -14.985  1.00 93.16           C  
ATOM   1283  N   SER B 171     -17.388 -31.038 -19.236  1.00 90.46           N  
ATOM   1284  CA  SER B 171     -17.934 -31.412 -20.537  1.00 90.46           C  
ATOM   1285  C   SER B 171     -16.823 -31.660 -21.552  1.00 90.46           C  
ATOM   1286  CB  SER B 171     -18.877 -30.326 -21.056  1.00 90.46           C  
ATOM   1287  O   SER B 171     -16.979 -32.473 -22.465  1.00 90.46           O  
ATOM   1288  OG  SER B 171     -18.151 -29.172 -21.442  1.00 90.46           O  
ATOM   1289  N   LEU B 172     -15.693 -30.988 -21.408  1.00 87.72           N  
ATOM   1290  CA  LEU B 172     -14.596 -31.082 -22.365  1.00 87.72           C  
ATOM   1291  C   LEU B 172     -13.602 -32.160 -21.947  1.00 87.72           C  
ATOM   1292  CB  LEU B 172     -13.881 -29.735 -22.494  1.00 87.72           C  
ATOM   1293  O   LEU B 172     -12.688 -32.495 -22.705  1.00 87.72           O  
ATOM   1294  CG  LEU B 172     -14.678 -28.603 -23.145  1.00 87.72           C  
ATOM   1295  CD1 LEU B 172     -13.932 -27.281 -23.007  1.00 87.72           C  
ATOM   1296  CD2 LEU B 172     -14.953 -28.918 -24.612  1.00 87.72           C  
ATOM   1297  N   ARG B 173     -13.832 -32.701 -20.749  1.00 86.38           N  
ATOM   1298  CA  ARG B 173     -12.905 -33.706 -20.240  1.00 86.38           C  
ATOM   1299  C   ARG B 173     -13.131 -35.054 -20.917  1.00 86.38           C  
ATOM   1300  CB  ARG B 173     -13.048 -33.851 -18.723  1.00 86.38           C  
ATOM   1301  O   ARG B 173     -14.251 -35.569 -20.926  1.00 86.38           O  
ATOM   1302  CG  ARG B 173     -11.900 -34.599 -18.064  1.00 86.38           C  
ATOM   1303  CD  ARG B 173     -11.958 -34.497 -16.546  1.00 86.38           C  
ATOM   1304  NE  ARG B 173     -10.883 -35.257 -15.914  1.00 86.38           N  
ATOM   1305  NH1 ARG B 173      -9.589 -33.409 -15.417  1.00 86.38           N  
ATOM   1306  NH2 ARG B 173      -8.868 -35.508 -14.841  1.00 86.38           N  
ATOM   1307  CZ  ARG B 173      -9.783 -34.723 -15.392  1.00 86.38           C  
ATOM   1308  N   PRO B 174     -12.133 -35.666 -21.512  1.00 80.28           N  
ATOM   1309  CA  PRO B 174     -12.295 -36.915 -22.259  1.00 80.28           C  
ATOM   1310  C   PRO B 174     -12.684 -38.091 -21.366  1.00 80.28           C  
ATOM   1311  CB  PRO B 174     -10.914 -37.135 -22.882  1.00 80.28           C  
ATOM   1312  O   PRO B 174     -12.251 -38.164 -20.213  1.00 80.28           O  
ATOM   1313  CG  PRO B 174     -10.017 -36.176 -22.169  1.00 80.28           C  
ATOM   1314  CD  PRO B 174     -10.869 -35.198 -21.411  1.00 80.28           C  
ATOM   1315  N   VAL B 175     -13.507 -38.910 -21.900  1.00 79.70           N  
ATOM   1316  CA  VAL B 175     -13.871 -40.144 -21.212  1.00 79.70           C  
ATOM   1317  C   VAL B 175     -13.162 -41.329 -21.865  1.00 79.70           C  
ATOM   1318  CB  VAL B 175     -15.400 -40.368 -21.221  1.00 79.70           C  
ATOM   1319  O   VAL B 175     -13.384 -41.621 -23.043  1.00 79.70           O  
ATOM   1320  CG1 VAL B 175     -15.771 -41.596 -20.390  1.00 79.70           C  
ATOM   1321  CG2 VAL B 175     -16.123 -39.128 -20.700  1.00 79.70           C  
ATOM   1322  N   ALA B 176     -12.097 -41.836 -21.253  1.00 78.14           N  
ATOM   1323  CA  ALA B 176     -11.342 -42.957 -21.808  1.00 78.14           C  
ATOM   1324  C   ALA B 176     -11.209 -44.086 -20.791  1.00 78.14           C  
ATOM   1325  CB  ALA B 176      -9.962 -42.493 -22.268  1.00 78.14           C  
ATOM   1326  O   ALA B 176     -11.260 -43.850 -19.582  1.00 78.14           O  
ATOM   1327  N   PRO B 177     -11.126 -45.260 -21.350  1.00 84.83           N  
ATOM   1328  CA  PRO B 177     -10.914 -46.358 -20.405  1.00 84.83           C  
ATOM   1329  C   PRO B 177      -9.560 -46.279 -19.703  1.00 84.83           C  
ATOM   1330  CB  PRO B 177     -10.998 -47.606 -21.288  1.00 84.83           C  
ATOM   1331  O   PRO B 177      -8.532 -46.081 -20.356  1.00 84.83           O  
ATOM   1332  CG  PRO B 177     -10.799 -47.102 -22.681  1.00 84.83           C  
ATOM   1333  CD  PRO B 177     -11.076 -45.626 -22.698  1.00 84.83           C  
ATOM   1334  N   LEU B 178      -9.613 -46.349 -18.384  1.00 89.34           N  
ATOM   1335  CA  LEU B 178      -8.404 -46.229 -17.576  1.00 89.34           C  
ATOM   1336  C   LEU B 178      -8.239 -47.440 -16.663  1.00 89.34           C  
ATOM   1337  CB  LEU B 178      -8.442 -44.947 -16.741  1.00 89.34           C  
ATOM   1338  O   LEU B 178      -9.220 -48.105 -16.323  1.00 89.34           O  
ATOM   1339  CG  LEU B 178      -8.447 -43.631 -17.520  1.00 89.34           C  
ATOM   1340  CD1 LEU B 178      -8.798 -42.469 -16.596  1.00 89.34           C  
ATOM   1341  CD2 LEU B 178      -7.096 -43.399 -18.188  1.00 89.34           C  
ATOM   1342  N   PRO B 179      -6.986 -47.785 -16.367  1.00 90.27           N  
ATOM   1343  CA  PRO B 179      -6.787 -48.815 -15.345  1.00 90.27           C  
ATOM   1344  C   PRO B 179      -7.500 -48.490 -14.034  1.00 90.27           C  
ATOM   1345  CB  PRO B 179      -5.269 -48.831 -15.152  1.00 90.27           C  
ATOM   1346  O   PRO B 179      -7.837 -47.331 -13.781  1.00 90.27           O  
ATOM   1347  CG  PRO B 179      -4.721 -48.175 -16.378  1.00 90.27           C  
ATOM   1348  CD  PRO B 179      -5.745 -47.210 -16.901  1.00 90.27           C  
ATOM   1349  N   PRO B 180      -7.712 -49.536 -13.185  1.00 89.09           N  
ATOM   1350  CA  PRO B 180      -8.622 -49.417 -12.043  1.00 89.09           C  
ATOM   1351  C   PRO B 180      -8.262 -48.255 -11.121  1.00 89.09           C  
ATOM   1352  CB  PRO B 180      -8.459 -50.758 -11.322  1.00 89.09           C  
ATOM   1353  O   PRO B 180      -9.129 -47.454 -10.763  1.00 89.09           O  
ATOM   1354  CG  PRO B 180      -8.014 -51.711 -12.383  1.00 89.09           C  
ATOM   1355  CD  PRO B 180      -7.217 -50.950 -13.404  1.00 89.09           C  
ATOM   1356  N   ALA B 181      -6.973 -48.137 -10.666  1.00 91.72           N  
ATOM   1357  CA  ALA B 181      -6.584 -47.068  -9.750  1.00 91.72           C  
ATOM   1358  C   ALA B 181      -6.740 -45.700 -10.407  1.00 91.72           C  
ATOM   1359  CB  ALA B 181      -5.146 -47.269  -9.279  1.00 91.72           C  
ATOM   1360  O   ALA B 181      -7.218 -44.753  -9.777  1.00 91.72           O  
ATOM   1361  N   GLU B 182      -6.358 -45.572 -11.655  1.00 93.50           N  
ATOM   1362  CA  GLU B 182      -6.466 -44.328 -12.411  1.00 93.50           C  
ATOM   1363  C   GLU B 182      -7.926 -43.960 -12.661  1.00 93.50           C  
ATOM   1364  CB  GLU B 182      -5.717 -44.441 -13.741  1.00 93.50           C  
ATOM   1365  O   GLU B 182      -8.284 -42.780 -12.651  1.00 93.50           O  
ATOM   1366  CG  GLU B 182      -4.217 -44.644 -13.586  1.00 93.50           C  
ATOM   1367  CD  GLU B 182      -3.499 -44.844 -14.912  1.00 93.50           C  
ATOM   1368  OE1 GLU B 182      -2.428 -45.492 -14.930  1.00 93.50           O  
ATOM   1369  OE2 GLU B 182      -4.011 -44.349 -15.940  1.00 93.50           O  
ATOM   1370  N   ALA B 183      -8.743 -45.016 -12.874  1.00 93.17           N  
ATOM   1371  CA  ALA B 183     -10.169 -44.801 -13.105  1.00 93.17           C  
ATOM   1372  C   ALA B 183     -10.845 -44.222 -11.865  1.00 93.17           C  
ATOM   1373  CB  ALA B 183     -10.845 -46.107 -13.515  1.00 93.17           C  
ATOM   1374  O   ALA B 183     -11.753 -43.394 -11.974  1.00 93.17           O  
ATOM   1375  N   VAL B 184     -10.389 -44.712 -10.714  1.00 94.14           N  
ATOM   1376  CA  VAL B 184     -10.946 -44.217  -9.459  1.00 94.14           C  
ATOM   1377  C   VAL B 184     -10.580 -42.746  -9.275  1.00 94.14           C  
ATOM   1378  CB  VAL B 184     -10.448 -45.045  -8.252  1.00 94.14           C  
ATOM   1379  O   VAL B 184     -11.432 -41.928  -8.921  1.00 94.14           O  
ATOM   1380  CG1 VAL B 184     -10.888 -44.402  -6.938  1.00 94.14           C  
ATOM   1381  CG2 VAL B 184     -10.958 -46.482  -8.345  1.00 94.14           C  
ATOM   1382  N   VAL B 185      -9.348 -42.376  -9.503  1.00 94.70           N  
ATOM   1383  CA  VAL B 185      -8.876 -41.001  -9.376  1.00 94.70           C  
ATOM   1384  C   VAL B 185      -9.647 -40.099 -10.337  1.00 94.70           C  
ATOM   1385  CB  VAL B 185      -7.358 -40.895  -9.646  1.00 94.70           C  
ATOM   1386  O   VAL B 185     -10.074 -39.005  -9.962  1.00 94.70           O  
ATOM   1387  CG1 VAL B 185      -6.921 -39.432  -9.702  1.00 94.70           C  
ATOM   1388  CG2 VAL B 185      -6.572 -41.650  -8.576  1.00 94.70           C  
ATOM   1389  N   GLU B 186      -9.846 -40.549 -11.539  1.00 94.53           N  
ATOM   1390  CA  GLU B 186     -10.609 -39.787 -12.524  1.00 94.53           C  
ATOM   1391  C   GLU B 186     -12.057 -39.603 -12.078  1.00 94.53           C  
ATOM   1392  CB  GLU B 186     -10.562 -40.476 -13.890  1.00 94.53           C  
ATOM   1393  O   GLU B 186     -12.637 -38.532 -12.264  1.00 94.53           O  
ATOM   1394  CG  GLU B 186     -11.340 -39.745 -14.974  1.00 94.53           C  
ATOM   1395  CD  GLU B 186     -10.807 -38.349 -15.257  1.00 94.53           C  
ATOM   1396  OE1 GLU B 186     -11.530 -37.538 -15.878  1.00 94.53           O  
ATOM   1397  OE2 GLU B 186      -9.656 -38.066 -14.856  1.00 94.53           O  
ATOM   1398  N   ALA B 187     -12.628 -40.677 -11.533  1.00 95.22           N  
ATOM   1399  CA  ALA B 187     -13.993 -40.580 -11.022  1.00 95.22           C  
ATOM   1400  C   ALA B 187     -14.094 -39.525  -9.924  1.00 95.22           C  
ATOM   1401  CB  ALA B 187     -14.462 -41.935 -10.498  1.00 95.22           C  
ATOM   1402  O   ALA B 187     -15.085 -38.795  -9.845  1.00 95.22           O  
ATOM   1403  N   LEU B 188     -13.064 -39.460  -9.078  1.00 96.19           N  
ATOM   1404  CA  LEU B 188     -13.028 -38.463  -8.013  1.00 96.19           C  
ATOM   1405  C   LEU B 188     -12.926 -37.055  -8.589  1.00 96.19           C  
ATOM   1406  CB  LEU B 188     -11.852 -38.728  -7.070  1.00 96.19           C  
ATOM   1407  O   LEU B 188     -13.631 -36.146  -8.146  1.00 96.19           O  
ATOM   1408  CG  LEU B 188     -11.989 -39.933  -6.137  1.00 96.19           C  
ATOM   1409  CD1 LEU B 188     -10.679 -40.183  -5.398  1.00 96.19           C  
ATOM   1410  CD2 LEU B 188     -13.133 -39.718  -5.151  1.00 96.19           C  
ATOM   1411  N   ALA B 189     -12.053 -36.841  -9.553  1.00 95.82           N  
ATOM   1412  CA  ALA B 189     -11.906 -35.540 -10.200  1.00 95.82           C  
ATOM   1413  C   ALA B 189     -13.226 -35.079 -10.812  1.00 95.82           C  
ATOM   1414  CB  ALA B 189     -10.818 -35.597 -11.270  1.00 95.82           C  
ATOM   1415  O   ALA B 189     -13.645 -33.937 -10.613  1.00 95.82           O  
ATOM   1416  N   ARG B 190     -13.904 -35.951 -11.509  1.00 95.92           N  
ATOM   1417  CA  ARG B 190     -15.180 -35.626 -12.138  1.00 95.92           C  
ATOM   1418  C   ARG B 190     -16.237 -35.290 -11.091  1.00 95.92           C  
ATOM   1419  CB  ARG B 190     -15.659 -36.786 -13.013  1.00 95.92           C  
ATOM   1420  O   ARG B 190     -17.029 -34.364 -11.276  1.00 95.92           O  
ATOM   1421  CG  ARG B 190     -14.818 -37.006 -14.260  1.00 95.92           C  
ATOM   1422  CD  ARG B 190     -15.314 -38.193 -15.074  1.00 95.92           C  
ATOM   1423  NE  ARG B 190     -16.536 -37.871 -15.806  1.00 95.92           N  
ATOM   1424  NH1 ARG B 190     -15.448 -37.033 -17.663  1.00 95.92           N  
ATOM   1425  NH2 ARG B 190     -17.739 -37.077 -17.593  1.00 95.92           N  
ATOM   1426  CZ  ARG B 190     -16.572 -37.328 -17.019  1.00 95.92           C  
ATOM   1427  N   HIS B 191     -16.196 -36.090 -10.032  1.00 96.26           N  
ATOM   1428  CA  HIS B 191     -17.133 -35.828  -8.946  1.00 96.26           C  
ATOM   1429  C   HIS B 191     -16.915 -34.440  -8.352  1.00 96.26           C  
ATOM   1430  CB  HIS B 191     -16.999 -36.892  -7.855  1.00 96.26           C  
ATOM   1431  O   HIS B 191     -17.874 -33.699  -8.127  1.00 96.26           O  
ATOM   1432  CG  HIS B 191     -17.859 -36.636  -6.658  1.00 96.26           C  
ATOM   1433  CD2 HIS B 191     -17.546 -36.202  -5.415  1.00 96.26           C  
ATOM   1434  ND1 HIS B 191     -19.223 -36.833  -6.667  1.00 96.26           N  
ATOM   1435  CE1 HIS B 191     -19.713 -36.528  -5.476  1.00 96.26           C  
ATOM   1436  NE2 HIS B 191     -18.716 -36.143  -4.698  1.00 96.26           N  
ATOM   1437  N   LEU B 192     -15.694 -34.087  -8.119  1.00 96.26           N  
ATOM   1438  CA  LEU B 192     -15.361 -32.799  -7.521  1.00 96.26           C  
ATOM   1439  C   LEU B 192     -15.685 -31.656  -8.477  1.00 96.26           C  
ATOM   1440  CB  LEU B 192     -13.880 -32.753  -7.136  1.00 96.26           C  
ATOM   1441  O   LEU B 192     -15.868 -30.515  -8.048  1.00 96.26           O  
ATOM   1442  CG  LEU B 192     -13.456 -33.643  -5.966  1.00 96.26           C  
ATOM   1443  CD1 LEU B 192     -11.949 -33.550  -5.749  1.00 96.26           C  
ATOM   1444  CD2 LEU B 192     -14.209 -33.255  -4.698  1.00 96.26           C  
ATOM   1445  N   LEU B 193     -15.790 -31.927  -9.758  1.00 96.12           N  
ATOM   1446  CA  LEU B 193     -16.174 -30.939 -10.761  1.00 96.12           C  
ATOM   1447  C   LEU B 193     -17.691 -30.820 -10.854  1.00 96.12           C  
ATOM   1448  CB  LEU B 193     -15.594 -31.310 -12.128  1.00 96.12           C  
ATOM   1449  O   LEU B 193     -18.208 -29.929 -11.531  1.00 96.12           O  
ATOM   1450  CG  LEU B 193     -14.107 -31.016 -12.336  1.00 96.12           C  
ATOM   1451  CD1 LEU B 193     -13.611 -31.679 -13.617  1.00 96.12           C  
ATOM   1452  CD2 LEU B 193     -13.859 -29.512 -12.375  1.00 96.12           C  
ATOM   1453  N   GLY B 194     -18.398 -31.761 -10.230  1.00 94.64           N  
ATOM   1454  CA  GLY B 194     -19.846 -31.658 -10.159  1.00 94.64           C  
ATOM   1455  C   GLY B 194     -20.560 -32.696 -11.004  1.00 94.64           C  
ATOM   1456  O   GLY B 194     -21.733 -32.527 -11.345  1.00 94.64           O  
ATOM   1457  N   ASP B 195     -19.858 -33.753 -11.439  1.00 94.25           N  
ATOM   1458  CA  ASP B 195     -20.499 -34.822 -12.199  1.00 94.25           C  
ATOM   1459  C   ASP B 195     -21.596 -35.496 -11.379  1.00 94.25           C  
ATOM   1460  CB  ASP B 195     -19.464 -35.858 -12.645  1.00 94.25           C  
ATOM   1461  O   ASP B 195     -21.348 -35.967 -10.267  1.00 94.25           O  
ATOM   1462  CG  ASP B 195     -19.988 -36.792 -13.722  1.00 94.25           C  
ATOM   1463  OD1 ASP B 195     -21.190 -36.724 -14.057  1.00 94.25           O  
ATOM   1464  OD2 ASP B 195     -19.191 -37.605 -14.238  1.00 94.25           O  
ATOM   1465  N   PRO B 196     -22.788 -35.553 -11.923  1.00 92.18           N  
ATOM   1466  CA  PRO B 196     -23.917 -36.101 -11.168  1.00 92.18           C  
ATOM   1467  C   PRO B 196     -23.876 -37.624 -11.066  1.00 92.18           C  
ATOM   1468  CB  PRO B 196     -25.136 -35.641 -11.971  1.00 92.18           C  
ATOM   1469  O   PRO B 196     -24.582 -38.211 -10.242  1.00 92.18           O  
ATOM   1470  CG  PRO B 196     -24.611 -35.384 -13.347  1.00 92.18           C  
ATOM   1471  CD  PRO B 196     -23.149 -35.056 -13.247  1.00 92.18           C  
ATOM   1472  N   ALA B 197     -23.006 -38.276 -11.817  1.00 92.24           N  
ATOM   1473  CA  ALA B 197     -22.917 -39.734 -11.796  1.00 92.24           C  
ATOM   1474  C   ALA B 197     -22.504 -40.238 -10.416  1.00 92.24           C  
ATOM   1475  CB  ALA B 197     -21.931 -40.222 -12.854  1.00 92.24           C  
ATOM   1476  O   ALA B 197     -21.688 -39.611  -9.737  1.00 92.24           O  
ATOM   1477  N   PRO B 198     -23.123 -41.364  -9.987  1.00 92.19           N  
ATOM   1478  CA  PRO B 198     -22.756 -41.903  -8.675  1.00 92.19           C  
ATOM   1479  C   PRO B 198     -21.302 -42.365  -8.612  1.00 92.19           C  
ATOM   1480  CB  PRO B 198     -23.713 -43.085  -8.500  1.00 92.19           C  
ATOM   1481  O   PRO B 198     -20.765 -42.861  -9.605  1.00 92.19           O  
ATOM   1482  CG  PRO B 198     -24.255 -43.343  -9.869  1.00 92.19           C  
ATOM   1483  CD  PRO B 198     -23.980 -42.141 -10.726  1.00 92.19           C  
ATOM   1484  N   LEU B 199     -20.711 -42.192  -7.525  1.00 92.92           N  
ATOM   1485  CA  LEU B 199     -19.324 -42.597  -7.329  1.00 92.92           C  
ATOM   1486  C   LEU B 199     -19.227 -44.096  -7.065  1.00 92.92           C  
ATOM   1487  CB  LEU B 199     -18.699 -41.821  -6.166  1.00 92.92           C  
ATOM   1488  O   LEU B 199     -19.958 -44.632  -6.230  1.00 92.92           O  
ATOM   1489  CG  LEU B 199     -18.045 -40.484  -6.517  1.00 92.92           C  
ATOM   1490  CD1 LEU B 199     -18.147 -39.519  -5.341  1.00 92.92           C  
ATOM   1491  CD2 LEU B 199     -16.589 -40.690  -6.921  1.00 92.92           C  
ATOM   1492  N   PRO B 200     -18.332 -44.742  -7.783  1.00 92.33           N  
ATOM   1493  CA  PRO B 200     -18.089 -46.141  -7.423  1.00 92.33           C  
ATOM   1494  C   PRO B 200     -17.659 -46.310  -5.968  1.00 92.33           C  
ATOM   1495  CB  PRO B 200     -16.968 -46.561  -8.377  1.00 92.33           C  
ATOM   1496  O   PRO B 200     -17.097 -45.385  -5.375  1.00 92.33           O  
ATOM   1497  CG  PRO B 200     -16.949 -45.504  -9.434  1.00 92.33           C  
ATOM   1498  CD  PRO B 200     -17.532 -44.245  -8.860  1.00 92.33           C  
ATOM   1499  N   PRO B 201     -17.938 -47.473  -5.359  1.00 92.42           N  
ATOM   1500  CA  PRO B 201     -17.677 -47.682  -3.933  1.00 92.42           C  
ATOM   1501  C   PRO B 201     -16.234 -47.370  -3.546  1.00 92.42           C  
ATOM   1502  CB  PRO B 201     -17.988 -49.167  -3.732  1.00 92.42           C  
ATOM   1503  O   PRO B 201     -15.992 -46.715  -2.528  1.00 92.42           O  
ATOM   1504  CG  PRO B 201     -18.913 -49.519  -4.852  1.00 92.42           C  
ATOM   1505  CD  PRO B 201     -18.615 -48.620  -6.017  1.00 92.42           C  
ATOM   1506  N   LEU B 202     -15.335 -47.835  -4.343  1.00 92.24           N  
ATOM   1507  CA  LEU B 202     -13.931 -47.594  -4.029  1.00 92.24           C  
ATOM   1508  C   LEU B 202     -13.619 -46.101  -4.042  1.00 92.24           C  
ATOM   1509  CB  LEU B 202     -13.026 -48.325  -5.024  1.00 92.24           C  
ATOM   1510  O   LEU B 202     -12.857 -45.614  -3.203  1.00 92.24           O  
ATOM   1511  CG  LEU B 202     -11.536 -48.371  -4.679  1.00 92.24           C  
ATOM   1512  CD1 LEU B 202     -11.315 -49.149  -3.386  1.00 92.24           C  
ATOM   1513  CD2 LEU B 202     -10.741 -48.989  -5.824  1.00 92.24           C  
ATOM   1514  N   ALA B 203     -14.119 -45.354  -4.963  1.00 94.00           N  
ATOM   1515  CA  ALA B 203     -13.923 -43.910  -5.067  1.00 94.00           C  
ATOM   1516  C   ALA B 203     -14.517 -43.188  -3.862  1.00 94.00           C  
ATOM   1517  CB  ALA B 203     -14.542 -43.381  -6.359  1.00 94.00           C  
ATOM   1518  O   ALA B 203     -13.948 -42.207  -3.376  1.00 94.00           O  
ATOM   1519  N   ARG B 204     -15.615 -43.675  -3.345  1.00 94.75           N  
ATOM   1520  CA  ARG B 204     -16.243 -43.101  -2.160  1.00 94.75           C  
ATOM   1521  C   ARG B 204     -15.342 -43.245  -0.938  1.00 94.75           C  
ATOM   1522  CB  ARG B 204     -17.597 -43.762  -1.894  1.00 94.75           C  
ATOM   1523  O   ARG B 204     -15.232 -42.322  -0.128  1.00 94.75           O  
ATOM   1524  CG  ARG B 204     -18.753 -43.125  -2.648  1.00 94.75           C  
ATOM   1525  CD  ARG B 204     -20.093 -43.714  -2.230  1.00 94.75           C  
ATOM   1526  NE  ARG B 204     -20.460 -44.860  -3.057  1.00 94.75           N  
ATOM   1527  NH1 ARG B 204     -22.233 -45.514  -1.728  1.00 94.75           N  
ATOM   1528  NH2 ARG B 204     -21.714 -46.699  -3.621  1.00 94.75           N  
ATOM   1529  CZ  ARG B 204     -21.468 -45.689  -2.800  1.00 94.75           C  
ATOM   1530  N   ASP B 205     -14.761 -44.418  -0.892  1.00 93.70           N  
ATOM   1531  CA  ASP B 205     -13.837 -44.674   0.208  1.00 93.70           C  
ATOM   1532  C   ASP B 205     -12.631 -43.739   0.141  1.00 93.70           C  
ATOM   1533  CB  ASP B 205     -13.373 -46.132   0.191  1.00 93.70           C  
ATOM   1534  O   ASP B 205     -12.214 -43.183   1.159  1.00 93.70           O  
ATOM   1535  CG  ASP B 205     -14.476 -47.109   0.557  1.00 93.70           C  
ATOM   1536  OD1 ASP B 205     -15.515 -46.680   1.103  1.00 93.70           O  
ATOM   1537  OD2 ASP B 205     -14.303 -48.320   0.299  1.00 93.70           O  
ATOM   1538  N   TRP B 206     -12.130 -43.535  -1.060  1.00 94.90           N  
ATOM   1539  CA  TRP B 206     -10.941 -42.706  -1.226  1.00 94.90           C  
ATOM   1540  C   TRP B 206     -11.273 -41.231  -1.024  1.00 94.90           C  
ATOM   1541  CB  TRP B 206     -10.326 -42.919  -2.612  1.00 94.90           C  
ATOM   1542  O   TRP B 206     -10.430 -40.456  -0.567  1.00 94.90           O  
ATOM   1543  CG  TRP B 206      -9.607 -44.226  -2.765  1.00 94.90           C  
ATOM   1544  CD1 TRP B 206      -9.649 -45.294  -1.913  1.00 94.90           C  
ATOM   1545  CD2 TRP B 206      -8.732 -44.599  -3.834  1.00 94.90           C  
ATOM   1546  CE2 TRP B 206      -8.280 -45.910  -3.566  1.00 94.90           C  
ATOM   1547  CE3 TRP B 206      -8.287 -43.952  -4.994  1.00 94.90           C  
ATOM   1548  NE1 TRP B 206      -8.854 -46.311  -2.389  1.00 94.90           N  
ATOM   1549  CH2 TRP B 206      -6.983 -45.931  -5.545  1.00 94.90           C  
ATOM   1550  CZ2 TRP B 206      -7.404 -46.587  -4.417  1.00 94.90           C  
ATOM   1551  CZ3 TRP B 206      -7.414 -44.627  -5.841  1.00 94.90           C  
ATOM   1552  N   LEU B 207     -12.512 -40.817  -1.371  1.00 95.07           N  
ATOM   1553  CA  LEU B 207     -12.958 -39.444  -1.163  1.00 95.07           C  
ATOM   1554  C   LEU B 207     -12.832 -39.047   0.304  1.00 95.07           C  
ATOM   1555  CB  LEU B 207     -14.407 -39.275  -1.627  1.00 95.07           C  
ATOM   1556  O   LEU B 207     -12.448 -37.917   0.615  1.00 95.07           O  
ATOM   1557  CG  LEU B 207     -14.980 -37.859  -1.558  1.00 95.07           C  
ATOM   1558  CD1 LEU B 207     -14.219 -36.932  -2.500  1.00 95.07           C  
ATOM   1559  CD2 LEU B 207     -16.468 -37.866  -1.894  1.00 95.07           C  
ATOM   1560  N   ALA B 208     -13.030 -39.968   1.197  1.00 93.04           N  
ATOM   1561  CA  ALA B 208     -13.017 -39.714   2.635  1.00 93.04           C  
ATOM   1562  C   ALA B 208     -11.588 -39.585   3.156  1.00 93.04           C  
ATOM   1563  CB  ALA B 208     -13.753 -40.826   3.379  1.00 93.04           C  
ATOM   1564  O   ALA B 208     -11.362 -39.041   4.239  1.00 93.04           O  
ATOM   1565  N   MET B 209     -10.671 -40.002   2.309  1.00 91.99           N  
ATOM   1566  CA  MET B 209      -9.302 -40.003   2.817  1.00 91.99           C  
ATOM   1567  C   MET B 209      -8.406 -39.109   1.967  1.00 91.99           C  
ATOM   1568  CB  MET B 209      -8.741 -41.426   2.851  1.00 91.99           C  
ATOM   1569  O   MET B 209      -7.200 -39.345   1.869  1.00 91.99           O  
ATOM   1570  CG  MET B 209      -8.680 -42.093   1.486  1.00 91.99           C  
ATOM   1571  SD  MET B 209      -8.089 -43.828   1.578  1.00 91.99           S  
ATOM   1572  CE  MET B 209      -8.323 -44.337  -0.148  1.00 91.99           C  
ATOM   1573  N   LEU B 210      -8.932 -38.137   1.312  1.00 90.61           N  
ATOM   1574  CA  LEU B 210      -8.176 -37.297   0.389  1.00 90.61           C  
ATOM   1575  C   LEU B 210      -7.045 -36.575   1.114  1.00 90.61           C  
ATOM   1576  CB  LEU B 210      -9.098 -36.277  -0.285  1.00 90.61           C  
ATOM   1577  O   LEU B 210      -5.951 -36.418   0.566  1.00 90.61           O  
ATOM   1578  CG  LEU B 210     -10.007 -36.814  -1.392  1.00 90.61           C  
ATOM   1579  CD1 LEU B 210     -10.912 -35.705  -1.918  1.00 90.61           C  
ATOM   1580  CD2 LEU B 210      -9.177 -37.414  -2.522  1.00 90.61           C  
ATOM   1581  N   ASP B 211      -7.266 -36.288   2.396  1.00 81.12           N  
ATOM   1582  CA  ASP B 211      -6.303 -35.478   3.135  1.00 81.12           C  
ATOM   1583  C   ASP B 211      -5.201 -36.347   3.737  1.00 81.12           C  
ATOM   1584  CB  ASP B 211      -7.004 -34.680   4.236  1.00 81.12           C  
ATOM   1585  O   ASP B 211      -4.092 -35.870   3.985  1.00 81.12           O  
ATOM   1586  CG  ASP B 211      -7.865 -33.552   3.695  1.00 81.12           C  
ATOM   1587  OD1 ASP B 211      -7.540 -32.997   2.623  1.00 81.12           O  
ATOM   1588  OD2 ASP B 211      -8.875 -33.213   4.348  1.00 81.12           O  
ATOM   1589  N   ASP B 212      -5.526 -37.631   3.877  1.00 82.89           N  
ATOM   1590  CA  ASP B 212      -4.557 -38.576   4.422  1.00 82.89           C  
ATOM   1591  C   ASP B 212      -4.722 -39.957   3.792  1.00 82.89           C  
ATOM   1592  CB  ASP B 212      -4.697 -38.672   5.943  1.00 82.89           C  
ATOM   1593  O   ASP B 212      -5.145 -40.904   4.460  1.00 82.89           O  
ATOM   1594  CG  ASP B 212      -3.557 -39.433   6.597  1.00 82.89           C  
ATOM   1595  OD1 ASP B 212      -2.465 -39.530   5.997  1.00 82.89           O  
ATOM   1596  OD2 ASP B 212      -3.755 -39.943   7.721  1.00 82.89           O  
ATOM   1597  N   PRO B 213      -4.129 -39.934   2.489  1.00 86.24           N  
ATOM   1598  CA  PRO B 213      -4.331 -41.183   1.752  1.00 86.24           C  
ATOM   1599  C   PRO B 213      -3.551 -42.353   2.348  1.00 86.24           C  
ATOM   1600  CB  PRO B 213      -3.823 -40.849   0.346  1.00 86.24           C  
ATOM   1601  O   PRO B 213      -2.417 -42.177   2.801  1.00 86.24           O  
ATOM   1602  CG  PRO B 213      -3.769 -39.356   0.305  1.00 86.24           C  
ATOM   1603  CD  PRO B 213      -3.635 -38.844   1.710  1.00 86.24           C  
ATOM   1604  N   GLN B 214      -4.135 -43.498   2.476  1.00 85.70           N  
ATOM   1605  CA  GLN B 214      -3.510 -44.713   2.989  1.00 85.70           C  
ATOM   1606  C   GLN B 214      -3.333 -45.749   1.883  1.00 85.70           C  
ATOM   1607  CB  GLN B 214      -4.337 -45.301   4.133  1.00 85.70           C  
ATOM   1608  O   GLN B 214      -3.404 -46.953   2.136  1.00 85.70           O  
ATOM   1609  CG  GLN B 214      -4.521 -44.354   5.310  1.00 85.70           C  
ATOM   1610  CD  GLN B 214      -4.133 -44.982   6.635  1.00 85.70           C  
ATOM   1611  NE2 GLN B 214      -3.802 -44.146   7.614  1.00 85.70           N  
ATOM   1612  OE1 GLN B 214      -4.131 -46.209   6.779  1.00 85.70           O  
ATOM   1613  N   VAL B 215      -3.076 -45.238   0.637  1.00 89.30           N  
ATOM   1614  CA  VAL B 215      -2.958 -46.143  -0.501  1.00 89.30           C  
ATOM   1615  C   VAL B 215      -1.632 -45.902  -1.219  1.00 89.30           C  
ATOM   1616  CB  VAL B 215      -4.136 -45.973  -1.486  1.00 89.30           C  
ATOM   1617  O   VAL B 215      -1.096 -44.791  -1.189  1.00 89.30           O  
ATOM   1618  CG1 VAL B 215      -5.423 -46.544  -0.892  1.00 89.30           C  
ATOM   1619  CG2 VAL B 215      -4.318 -44.501  -1.850  1.00 89.30           C  
ATOM   1620  N   LYS B 216      -1.096 -46.954  -1.835  1.00 90.30           N  
ATOM   1621  CA  LYS B 216       0.140 -46.869  -2.608  1.00 90.30           C  
ATOM   1622  C   LYS B 216      -0.126 -47.081  -4.095  1.00 90.30           C  
ATOM   1623  CB  LYS B 216       1.159 -47.893  -2.106  1.00 90.30           C  
ATOM   1624  O   LYS B 216      -1.002 -47.863  -4.469  1.00 90.30           O  
ATOM   1625  CG  LYS B 216       1.856 -47.493  -0.814  1.00 90.30           C  
ATOM   1626  CD  LYS B 216       3.020 -48.421  -0.496  1.00 90.30           C  
ATOM   1627  CE  LYS B 216       3.705 -48.034   0.808  1.00 90.30           C  
ATOM   1628  NZ  LYS B 216       4.863 -48.928   1.112  1.00 90.30           N  
ATOM   1629  N   ALA B 217       0.675 -46.457  -4.928  1.00 91.16           N  
ATOM   1630  CA  ALA B 217       0.490 -46.527  -6.375  1.00 91.16           C  
ATOM   1631  C   ALA B 217       0.881 -47.902  -6.911  1.00 91.16           C  
ATOM   1632  CB  ALA B 217       1.304 -45.438  -7.069  1.00 91.16           C  
ATOM   1633  O   ALA B 217       1.926 -48.444  -6.544  1.00 91.16           O  
ATOM   1634  N   PRO B 218       0.112 -48.463  -7.765  1.00 90.71           N  
ATOM   1635  CA  PRO B 218       0.543 -49.672  -8.470  1.00 90.71           C  
ATOM   1636  C   PRO B 218       1.712 -49.417  -9.419  1.00 90.71           C  
ATOM   1637  CB  PRO B 218      -0.708 -50.093  -9.245  1.00 90.71           C  
ATOM   1638  O   PRO B 218       2.044 -48.263  -9.699  1.00 90.71           O  
ATOM   1639  CG  PRO B 218      -1.619 -48.910  -9.170  1.00 90.71           C  
ATOM   1640  CD  PRO B 218      -1.073 -47.951  -8.152  1.00 90.71           C  
ATOM   1641  N   ARG B 219       2.493 -50.397  -9.836  1.00 85.88           N  
ATOM   1642  CA  ARG B 219       3.737 -50.301 -10.593  1.00 85.88           C  
ATOM   1643  C   ARG B 219       3.538 -49.500 -11.875  1.00 85.88           C  
ATOM   1644  CB  ARG B 219       4.274 -51.696 -10.925  1.00 85.88           C  
ATOM   1645  O   ARG B 219       4.391 -48.692 -12.247  1.00 85.88           O  
ATOM   1646  CG  ARG B 219       5.148 -52.294  -9.835  1.00 85.88           C  
ATOM   1647  CD  ARG B 219       5.753 -53.624 -10.264  1.00 85.88           C  
ATOM   1648  NE  ARG B 219       6.676 -54.146  -9.260  1.00 85.88           N  
ATOM   1649  NH1 ARG B 219       7.293 -56.000 -10.491  1.00 85.88           N  
ATOM   1650  NH2 ARG B 219       8.197 -55.644  -8.415  1.00 85.88           N  
ATOM   1651  CZ  ARG B 219       7.387 -55.262  -9.391  1.00 85.88           C  
ATOM   1652  N   ASP B 220       2.399 -49.528 -12.505  1.00 87.07           N  
ATOM   1653  CA  ASP B 220       2.205 -48.868 -13.792  1.00 87.07           C  
ATOM   1654  C   ASP B 220       1.241 -47.691 -13.667  1.00 87.07           C  
ATOM   1655  CB  ASP B 220       1.687 -49.864 -14.833  1.00 87.07           C  
ATOM   1656  O   ASP B 220       0.577 -47.320 -14.636  1.00 87.07           O  
ATOM   1657  CG  ASP B 220       2.742 -50.864 -15.273  1.00 87.07           C  
ATOM   1658  OD1 ASP B 220       3.950 -50.551 -15.194  1.00 87.07           O  
ATOM   1659  OD2 ASP B 220       2.362 -51.973 -15.705  1.00 87.07           O  
ATOM   1660  N   TYR B 221       1.283 -47.020 -12.569  1.00 91.00           N  
ATOM   1661  CA  TYR B 221       0.373 -45.903 -12.337  1.00 91.00           C  
ATOM   1662  C   TYR B 221       0.871 -44.641 -13.030  1.00 91.00           C  
ATOM   1663  CB  TYR B 221       0.211 -45.645 -10.836  1.00 91.00           C  
ATOM   1664  O   TYR B 221       2.069 -44.345 -13.011  1.00 91.00           O  
ATOM   1665  CG  TYR B 221      -0.688 -44.476 -10.515  1.00 91.00           C  
ATOM   1666  CD1 TYR B 221      -0.157 -43.215 -10.255  1.00 91.00           C  
ATOM   1667  CD2 TYR B 221      -2.070 -44.630 -10.471  1.00 91.00           C  
ATOM   1668  CE1 TYR B 221      -0.982 -42.135  -9.957  1.00 91.00           C  
ATOM   1669  CE2 TYR B 221      -2.904 -43.557 -10.174  1.00 91.00           C  
ATOM   1670  OH  TYR B 221      -3.173 -41.250  -9.625  1.00 91.00           O  
ATOM   1671  CZ  TYR B 221      -2.352 -42.315  -9.919  1.00 91.00           C  
ATOM   1672  N   ARG B 222      -0.037 -43.945 -13.673  1.00 88.59           N  
ATOM   1673  CA  ARG B 222       0.274 -42.648 -14.267  1.00 88.59           C  
ATOM   1674  C   ARG B 222      -0.568 -41.543 -13.638  1.00 88.59           C  
ATOM   1675  CB  ARG B 222       0.050 -42.681 -15.780  1.00 88.59           C  
ATOM   1676  O   ARG B 222      -1.731 -41.762 -13.292  1.00 88.59           O  
ATOM   1677  CG  ARG B 222       0.982 -43.628 -16.520  1.00 88.59           C  
ATOM   1678  CD  ARG B 222       1.061 -43.297 -18.003  1.00 88.59           C  
ATOM   1679  NE  ARG B 222       2.025 -44.148 -18.695  1.00 88.59           N  
ATOM   1680  NH1 ARG B 222       2.048 -42.897 -20.637  1.00 88.59           N  
ATOM   1681  NH2 ARG B 222       3.348 -44.777 -20.464  1.00 88.59           N  
ATOM   1682  CZ  ARG B 222       2.472 -43.939 -19.930  1.00 88.59           C  
ATOM   1683  N   PRO B 223      -0.005 -40.412 -13.507  1.00 87.95           N  
ATOM   1684  CA  PRO B 223      -0.688 -39.305 -12.834  1.00 87.95           C  
ATOM   1685  C   PRO B 223      -1.947 -38.853 -13.570  1.00 87.95           C  
ATOM   1686  CB  PRO B 223       0.366 -38.195 -12.823  1.00 87.95           C  
ATOM   1687  O   PRO B 223      -2.070 -39.067 -14.779  1.00 87.95           O  
ATOM   1688  CG  PRO B 223       1.658 -38.893 -13.101  1.00 87.95           C  
ATOM   1689  CD  PRO B 223       1.360 -40.189 -13.799  1.00 87.95           C  
ATOM   1690  N   MET B 224      -2.797 -38.245 -12.771  1.00 89.07           N  
ATOM   1691  CA  MET B 224      -4.078 -37.788 -13.302  1.00 89.07           C  
ATOM   1692  C   MET B 224      -3.881 -36.645 -14.292  1.00 89.07           C  
ATOM   1693  CB  MET B 224      -5.004 -37.344 -12.167  1.00 89.07           C  
ATOM   1694  O   MET B 224      -2.937 -35.864 -14.165  1.00 89.07           O  
ATOM   1695  CG  MET B 224      -4.612 -36.015 -11.542  1.00 89.07           C  
ATOM   1696  SD  MET B 224      -5.823 -35.446 -10.286  1.00 89.07           S  
ATOM   1697  CE  MET B 224      -5.030 -33.903  -9.754  1.00 89.07           C  
ATOM   1698  N   ARG B 225      -4.781 -36.529 -15.227  1.00 86.79           N  
ATOM   1699  CA  ARG B 225      -4.820 -35.370 -16.113  1.00 86.79           C  
ATOM   1700  C   ARG B 225      -5.107 -34.092 -15.332  1.00 86.79           C  
ATOM   1701  CB  ARG B 225      -5.872 -35.564 -17.207  1.00 86.79           C  
ATOM   1702  O   ARG B 225      -6.055 -34.040 -14.545  1.00 86.79           O  
ATOM   1703  CG  ARG B 225      -5.953 -34.411 -18.195  1.00 86.79           C  
ATOM   1704  CD  ARG B 225      -7.014 -34.654 -19.259  1.00 86.79           C  
ATOM   1705  NE  ARG B 225      -6.559 -35.610 -20.265  1.00 86.79           N  
ATOM   1706  NH1 ARG B 225      -8.384 -35.332 -21.654  1.00 86.79           N  
ATOM   1707  NH2 ARG B 225      -6.715 -36.795 -22.226  1.00 86.79           N  
ATOM   1708  CZ  ARG B 225      -7.220 -35.910 -21.379  1.00 86.79           C  
ATOM   1709  N   PRO B 226      -4.324 -33.139 -15.565  1.00 87.78           N  
ATOM   1710  CA  PRO B 226      -4.531 -31.901 -14.811  1.00 87.78           C  
ATOM   1711  C   PRO B 226      -5.880 -31.249 -15.105  1.00 87.78           C  
ATOM   1712  CB  PRO B 226      -3.380 -31.007 -15.279  1.00 87.78           C  
ATOM   1713  O   PRO B 226      -6.360 -31.300 -16.241  1.00 87.78           O  
ATOM   1714  CG  PRO B 226      -2.363 -31.952 -15.834  1.00 87.78           C  
ATOM   1715  CD  PRO B 226      -3.073 -33.180 -16.327  1.00 87.78           C  
ATOM   1716  N   VAL B 227      -6.487 -30.783 -14.064  1.00 91.86           N  
ATOM   1717  CA  VAL B 227      -7.725 -30.023 -14.195  1.00 91.86           C  
ATOM   1718  C   VAL B 227      -7.410 -28.530 -14.267  1.00 91.86           C  
ATOM   1719  CB  VAL B 227      -8.693 -30.307 -13.024  1.00 91.86           C  
ATOM   1720  O   VAL B 227      -6.865 -27.958 -13.320  1.00 91.86           O  
ATOM   1721  CG1 VAL B 227      -9.996 -29.529 -13.199  1.00 91.86           C  
ATOM   1722  CG2 VAL B 227      -8.971 -31.805 -12.914  1.00 91.86           C  
ATOM   1723  N   PRO B 228      -7.814 -27.831 -15.329  1.00 91.64           N  
ATOM   1724  CA  PRO B 228      -7.435 -26.435 -15.558  1.00 91.64           C  
ATOM   1725  C   PRO B 228      -7.899 -25.506 -14.438  1.00 91.64           C  
ATOM   1726  CB  PRO B 228      -8.133 -26.092 -16.877  1.00 91.64           C  
ATOM   1727  O   PRO B 228      -7.264 -24.481 -14.179  1.00 91.64           O  
ATOM   1728  CG  PRO B 228      -8.289 -27.402 -17.578  1.00 91.64           C  
ATOM   1729  CD  PRO B 228      -8.461 -28.479 -16.545  1.00 91.64           C  
ATOM   1730  N   LEU B 229      -8.889 -25.897 -13.657  1.00 94.72           N  
ATOM   1731  CA  LEU B 229      -9.476 -25.045 -12.628  1.00 94.72           C  
ATOM   1732  C   LEU B 229      -8.657 -25.103 -11.343  1.00 94.72           C  
ATOM   1733  CB  LEU B 229     -10.921 -25.462 -12.346  1.00 94.72           C  
ATOM   1734  O   LEU B 229      -8.802 -24.244 -10.470  1.00 94.72           O  
ATOM   1735  CG  LEU B 229     -11.957 -25.075 -13.403  1.00 94.72           C  
ATOM   1736  CD1 LEU B 229     -13.275 -25.798 -13.143  1.00 94.72           C  
ATOM   1737  CD2 LEU B 229     -12.165 -23.565 -13.421  1.00 94.72           C  
ATOM   1738  N   TRP B 230      -7.813 -26.128 -11.270  1.00 95.10           N  
ATOM   1739  CA  TRP B 230      -7.163 -26.374  -9.987  1.00 95.10           C  
ATOM   1740  C   TRP B 230      -5.650 -26.223 -10.104  1.00 95.10           C  
ATOM   1741  CB  TRP B 230      -7.511 -27.772  -9.467  1.00 95.10           C  
ATOM   1742  O   TRP B 230      -4.975 -27.090 -10.664  1.00 95.10           O  
ATOM   1743  CG  TRP B 230      -8.983 -28.043  -9.387  1.00 95.10           C  
ATOM   1744  CD1 TRP B 230      -9.980 -27.129  -9.188  1.00 95.10           C  
ATOM   1745  CD2 TRP B 230      -9.624 -29.317  -9.499  1.00 95.10           C  
ATOM   1746  CE2 TRP B 230     -11.013 -29.100  -9.359  1.00 95.10           C  
ATOM   1747  CE3 TRP B 230      -9.159 -30.623  -9.706  1.00 95.10           C  
ATOM   1748  NE1 TRP B 230     -11.203 -27.758  -9.170  1.00 95.10           N  
ATOM   1749  CH2 TRP B 230     -11.459 -31.410  -9.623  1.00 95.10           C  
ATOM   1750  CZ2 TRP B 230     -11.941 -30.143  -9.419  1.00 95.10           C  
ATOM   1751  CZ3 TRP B 230     -10.084 -31.658  -9.766  1.00 95.10           C  
ATOM   1752  N   PRO B 231      -5.153 -25.152  -9.468  1.00 93.10           N  
ATOM   1753  CA  PRO B 231      -3.693 -25.039  -9.476  1.00 93.10           C  
ATOM   1754  C   PRO B 231      -3.015 -26.084  -8.593  1.00 93.10           C  
ATOM   1755  CB  PRO B 231      -3.446 -23.627  -8.939  1.00 93.10           C  
ATOM   1756  O   PRO B 231      -3.607 -26.547  -7.614  1.00 93.10           O  
ATOM   1757  CG  PRO B 231      -4.658 -23.311  -8.123  1.00 93.10           C  
ATOM   1758  CD  PRO B 231      -5.818 -24.092  -8.669  1.00 93.10           C  
ATOM   1759  N   ASP B 232      -1.807 -26.430  -9.010  1.00 90.81           N  
ATOM   1760  CA  ASP B 232      -1.015 -27.277  -8.123  1.00 90.81           C  
ATOM   1761  C   ASP B 232      -0.512 -26.489  -6.916  1.00 90.81           C  
ATOM   1762  CB  ASP B 232       0.165 -27.891  -8.880  1.00 90.81           C  
ATOM   1763  O   ASP B 232       0.330 -25.600  -7.055  1.00 90.81           O  
ATOM   1764  CG  ASP B 232       0.825 -29.031  -8.124  1.00 90.81           C  
ATOM   1765  OD1 ASP B 232       0.319 -29.425  -7.051  1.00 90.81           O  
ATOM   1766  OD2 ASP B 232       1.862 -29.537  -8.604  1.00 90.81           O  
ATOM   1767  N   LEU B 233      -0.993 -26.797  -5.765  1.00 92.75           N  
ATOM   1768  CA  LEU B 233      -0.652 -26.107  -4.525  1.00 92.75           C  
ATOM   1769  C   LEU B 233       0.326 -26.932  -3.695  1.00 92.75           C  
ATOM   1770  CB  LEU B 233      -1.914 -25.816  -3.709  1.00 92.75           C  
ATOM   1771  O   LEU B 233      -0.089 -27.757  -2.878  1.00 92.75           O  
ATOM   1772  CG  LEU B 233      -3.029 -25.057  -4.431  1.00 92.75           C  
ATOM   1773  CD1 LEU B 233      -4.310 -25.086  -3.605  1.00 92.75           C  
ATOM   1774  CD2 LEU B 233      -2.601 -23.621  -4.714  1.00 92.75           C  
ATOM   1775  N   ALA B 234       1.557 -26.748  -3.962  1.00 87.58           N  
ATOM   1776  CA  ALA B 234       2.557 -27.563  -3.276  1.00 87.58           C  
ATOM   1777  C   ALA B 234       3.793 -26.738  -2.929  1.00 87.58           C  
ATOM   1778  CB  ALA B 234       2.946 -28.763  -4.137  1.00 87.58           C  
ATOM   1779  O   ALA B 234       4.163 -25.822  -3.667  1.00 87.58           O  
ATOM   1780  N   LEU B 235       4.306 -27.145  -1.820  1.00 83.53           N  
ATOM   1781  CA  LEU B 235       5.569 -26.527  -1.431  1.00 83.53           C  
ATOM   1782  C   LEU B 235       6.694 -26.952  -2.369  1.00 83.53           C  
ATOM   1783  CB  LEU B 235       5.925 -26.895   0.011  1.00 83.53           C  
ATOM   1784  O   LEU B 235       6.691 -28.074  -2.881  1.00 83.53           O  
ATOM   1785  CG  LEU B 235       5.043 -26.289   1.104  1.00 83.53           C  
ATOM   1786  CD1 LEU B 235       5.264 -27.015   2.427  1.00 83.53           C  
ATOM   1787  CD2 LEU B 235       5.324 -24.798   1.252  1.00 83.53           C  
ATOM   1788  N   PRO B 236       7.538 -26.018  -2.494  1.00 65.83           N  
ATOM   1789  CA  PRO B 236       8.670 -26.429  -3.329  1.00 65.83           C  
ATOM   1790  C   PRO B 236       9.462 -27.584  -2.721  1.00 65.83           C  
ATOM   1791  CB  PRO B 236       9.526 -25.162  -3.410  1.00 65.83           C  
ATOM   1792  O   PRO B 236       9.519 -27.721  -1.496  1.00 65.83           O  
ATOM   1793  CG  PRO B 236       8.842 -24.181  -2.513  1.00 65.83           C  
ATOM   1794  CD  PRO B 236       7.619 -24.834  -1.936  1.00 65.83           C  
ATOM   1795  N   GLU B 237       9.783 -28.572  -3.432  1.00 51.51           N  
ATOM   1796  CA  GLU B 237      10.631 -29.646  -2.924  1.00 51.51           C  
ATOM   1797  C   GLU B 237      11.949 -29.100  -2.383  1.00 51.51           C  
ATOM   1798  CB  GLU B 237      10.901 -30.681  -4.019  1.00 51.51           C  
ATOM   1799  O   GLU B 237      12.545 -28.199  -2.978  1.00 51.51           O  
ATOM   1800  CG  GLU B 237       9.776 -31.690  -4.202  1.00 51.51           C  
ATOM   1801  CD  GLU B 237      10.105 -32.780  -5.210  1.00 51.51           C  
ATOM   1802  OE1 GLU B 237       9.300 -33.725  -5.367  1.00 51.51           O  
ATOM   1803  OE2 GLU B 237      11.178 -32.688  -5.847  1.00 51.51           O  
ATOM   1804  N   THR B 238      11.976 -29.088  -0.964  1.00 45.17           N  
ATOM   1805  CA  THR B 238      13.198 -28.593  -0.339  1.00 45.17           C  
ATOM   1806  C   THR B 238      14.430 -29.187  -1.014  1.00 45.17           C  
ATOM   1807  CB  THR B 238      13.227 -28.919   1.166  1.00 45.17           C  
ATOM   1808  O   THR B 238      14.527 -30.404  -1.182  1.00 45.17           O  
ATOM   1809  CG2 THR B 238      13.159 -27.647   2.005  1.00 45.17           C  
ATOM   1810  OG1 THR B 238      12.107 -29.752   1.490  1.00 45.17           O  
ATOM   1811  N   THR B 239      15.053 -28.649  -1.973  1.00 33.81           N  
ATOM   1812  CA  THR B 239      16.389 -29.108  -2.337  1.00 33.81           C  
ATOM   1813  C   THR B 239      17.344 -28.983  -1.153  1.00 33.81           C  
ATOM   1814  CB  THR B 239      16.945 -28.315  -3.534  1.00 33.81           C  
ATOM   1815  O   THR B 239      17.275 -28.016  -0.392  1.00 33.81           O  
ATOM   1816  CG2 THR B 239      17.141 -29.218  -4.748  1.00 33.81           C  
ATOM   1817  OG1 THR B 239      16.028 -27.268  -3.874  1.00 33.81           O  
ATOM   1818  N   LEU B 240      17.761 -30.155  -0.448  1.00 28.83           N  
ATOM   1819  CA  LEU B 240      18.809 -30.034   0.560  1.00 28.83           C  
ATOM   1820  C   LEU B 240      19.780 -28.913   0.202  1.00 28.83           C  
ATOM   1821  CB  LEU B 240      19.568 -31.355   0.706  1.00 28.83           C  
ATOM   1822  O   LEU B 240      20.088 -28.705  -0.974  1.00 28.83           O  
ATOM   1823  CG  LEU B 240      18.934 -32.403   1.622  1.00 28.83           C  
ATOM   1824  CD1 LEU B 240      19.297 -33.808   1.152  1.00 28.83           C  
ATOM   1825  CD2 LEU B 240      19.374 -32.187   3.066  1.00 28.83           C  
ATOM   1826  N   ALA B 241      19.886 -27.992   1.072  1.00 29.84           N  
ATOM   1827  CA  ALA B 241      20.887 -26.931   0.985  1.00 29.84           C  
ATOM   1828  C   ALA B 241      22.194 -27.456   0.398  1.00 29.84           C  
ATOM   1829  CB  ALA B 241      21.133 -26.318   2.362  1.00 29.84           C  
ATOM   1830  O   ALA B 241      22.676 -28.520   0.795  1.00 29.84           O  
ATOM   1831  N   ALA B 242      22.510 -27.319  -0.868  1.00 29.89           N  
ATOM   1832  CA  ALA B 242      23.853 -27.623  -1.355  1.00 29.89           C  
ATOM   1833  C   ALA B 242      24.907 -27.288  -0.304  1.00 29.89           C  
ATOM   1834  CB  ALA B 242      24.135 -26.863  -2.649  1.00 29.89           C  
ATOM   1835  O   ALA B 242      24.694 -26.415   0.541  1.00 29.89           O  
ATOM   1836  N   ALA B 243      25.683 -28.250   0.169  1.00 28.75           N  
ATOM   1837  CA  ALA B 243      26.848 -27.887   0.973  1.00 28.75           C  
ATOM   1838  C   ALA B 243      27.460 -26.575   0.491  1.00 28.75           C  
ATOM   1839  CB  ALA B 243      27.890 -29.003   0.934  1.00 28.75           C  
ATOM   1840  O   ALA B 243      27.297 -26.196  -0.671  1.00 28.75           O  
ATOM   1841  N   PRO B 244      27.950 -25.710   1.380  1.00 30.11           N  
ATOM   1842  CA  PRO B 244      28.383 -24.340   1.094  1.00 30.11           C  
ATOM   1843  C   PRO B 244      29.178 -24.232  -0.205  1.00 30.11           C  
ATOM   1844  CB  PRO B 244      29.257 -23.987   2.300  1.00 30.11           C  
ATOM   1845  O   PRO B 244      29.213 -23.166  -0.825  1.00 30.11           O  
ATOM   1846  CG  PRO B 244      29.407 -25.270   3.052  1.00 30.11           C  
ATOM   1847  CD  PRO B 244      28.704 -26.356   2.287  1.00 30.11           C  
ATOM   1848  N   GLY B 245      30.162 -25.191  -0.315  1.00 29.73           N  
ATOM   1849  CA  GLY B 245      31.283 -24.896  -1.194  1.00 29.73           C  
ATOM   1850  C   GLY B 245      30.909 -24.916  -2.664  1.00 29.73           C  
ATOM   1851  O   GLY B 245      31.765 -24.723  -3.530  1.00 29.73           O  
ATOM   1852  N   ASP B 246      29.988 -25.735  -2.962  1.00 29.23           N  
ATOM   1853  CA  ASP B 246      29.831 -26.036  -4.381  1.00 29.23           C  
ATOM   1854  C   ASP B 246      29.113 -24.900  -5.107  1.00 29.23           C  
ATOM   1855  CB  ASP B 246      29.066 -27.348  -4.571  1.00 29.23           C  
ATOM   1856  O   ASP B 246      27.895 -24.754  -4.991  1.00 29.23           O  
ATOM   1857  CG  ASP B 246      29.976 -28.562  -4.624  1.00 29.23           C  
ATOM   1858  OD1 ASP B 246      31.200 -28.399  -4.821  1.00 29.23           O  
ATOM   1859  OD2 ASP B 246      29.465 -29.692  -4.470  1.00 29.23           O  
ATOM   1860  N   ALA B 247      29.800 -23.695  -5.004  1.00 29.38           N  
ATOM   1861  CA  ALA B 247      29.182 -22.542  -5.652  1.00 29.38           C  
ATOM   1862  C   ALA B 247      28.924 -22.817  -7.131  1.00 29.38           C  
ATOM   1863  CB  ALA B 247      30.062 -21.305  -5.490  1.00 29.38           C  
ATOM   1864  O   ALA B 247      29.831 -23.225  -7.860  1.00 29.38           O  
ATOM   1865  N   PRO B 248      27.798 -23.297  -7.538  1.00 27.95           N  
ATOM   1866  CA  PRO B 248      27.560 -23.508  -8.968  1.00 27.95           C  
ATOM   1867  C   PRO B 248      28.104 -22.371  -9.830  1.00 27.95           C  
ATOM   1868  CB  PRO B 248      26.034 -23.584  -9.064  1.00 27.95           C  
ATOM   1869  O   PRO B 248      28.309 -21.260  -9.336  1.00 27.95           O  
ATOM   1870  CG  PRO B 248      25.539 -22.916  -7.822  1.00 27.95           C  
ATOM   1871  CD  PRO B 248      26.722 -22.551  -6.973  1.00 27.95           C  
ATOM   1872  N   ASP B 249      28.902 -22.702 -10.784  1.00 26.63           N  
ATOM   1873  CA  ASP B 249      29.408 -21.821 -11.832  1.00 26.63           C  
ATOM   1874  C   ASP B 249      28.341 -20.822 -12.272  1.00 26.63           C  
ATOM   1875  CB  ASP B 249      29.892 -22.638 -13.032  1.00 26.63           C  
ATOM   1876  O   ASP B 249      27.147 -21.125 -12.237  1.00 26.63           O  
ATOM   1877  CG  ASP B 249      31.281 -23.219 -12.833  1.00 26.63           C  
ATOM   1878  OD1 ASP B 249      32.006 -22.768 -11.921  1.00 26.63           O  
ATOM   1879  OD2 ASP B 249      31.654 -24.134 -13.598  1.00 26.63           O  
ATOM   1880  N   GLY B 250      28.613 -19.556 -12.048  1.00 28.97           N  
ATOM   1881  CA  GLY B 250      27.923 -18.297 -12.278  1.00 28.97           C  
ATOM   1882  C   GLY B 250      27.203 -18.245 -13.612  1.00 28.97           C  
ATOM   1883  O   GLY B 250      27.625 -17.531 -14.524  1.00 28.97           O  
ATOM   1884  N   ILE B 251      26.913 -19.413 -14.319  1.00 25.87           N  
ATOM   1885  CA  ILE B 251      26.302 -19.024 -15.585  1.00 25.87           C  
ATOM   1886  C   ILE B 251      25.128 -18.085 -15.325  1.00 25.87           C  
ATOM   1887  CB  ILE B 251      25.834 -20.258 -16.389  1.00 25.87           C  
ATOM   1888  O   ILE B 251      24.217 -18.415 -14.561  1.00 25.87           O  
ATOM   1889  CG1 ILE B 251      26.996 -21.238 -16.589  1.00 25.87           C  
ATOM   1890  CG2 ILE B 251      25.239 -19.832 -17.734  1.00 25.87           C  
ATOM   1891  CD1 ILE B 251      26.588 -22.560 -17.225  1.00 25.87           C  
ATOM   1892  N   ALA B 252      25.503 -16.782 -15.280  1.00 27.50           N  
ATOM   1893  CA  ALA B 252      24.535 -15.691 -15.190  1.00 27.50           C  
ATOM   1894  C   ALA B 252      23.338 -15.943 -16.102  1.00 27.50           C  
ATOM   1895  CB  ALA B 252      25.198 -14.362 -15.542  1.00 27.50           C  
ATOM   1896  O   ALA B 252      23.502 -16.171 -17.303  1.00 27.50           O  
ATOM   1897  N   ALA B 253      22.437 -16.725 -15.658  1.00 29.86           N  
ATOM   1898  CA  ALA B 253      21.209 -16.860 -16.437  1.00 29.86           C  
ATOM   1899  C   ALA B 253      20.691 -15.497 -16.886  1.00 29.86           C  
ATOM   1900  CB  ALA B 253      20.142 -17.590 -15.624  1.00 29.86           C  
ATOM   1901  O   ALA B 253      20.806 -14.511 -16.155  1.00 29.86           O  
ATOM   1902  N   ASP B 254      20.966 -15.154 -18.152  1.00 29.00           N  
ATOM   1903  CA  ASP B 254      20.379 -13.950 -18.732  1.00 29.00           C  
ATOM   1904  C   ASP B 254      18.949 -13.744 -18.238  1.00 29.00           C  
ATOM   1905  CB  ASP B 254      20.403 -14.024 -20.260  1.00 29.00           C  
ATOM   1906  O   ASP B 254      18.098 -14.620 -18.402  1.00 29.00           O  
ATOM   1907  CG  ASP B 254      20.458 -12.657 -20.919  1.00 29.00           C  
ATOM   1908  OD1 ASP B 254      20.330 -11.634 -20.212  1.00 29.00           O  
ATOM   1909  OD2 ASP B 254      20.627 -12.603 -22.156  1.00 29.00           O  
ATOM   1910  N   PRO B 255      18.864 -12.879 -17.278  1.00 32.68           N  
ATOM   1911  CA  PRO B 255      17.534 -12.586 -16.740  1.00 32.68           C  
ATOM   1912  C   PRO B 255      16.472 -12.453 -17.829  1.00 32.68           C  
ATOM   1913  CB  PRO B 255      17.735 -11.256 -16.008  1.00 32.68           C  
ATOM   1914  O   PRO B 255      15.278 -12.381 -17.528  1.00 32.68           O  
ATOM   1915  CG  PRO B 255      19.039 -10.733 -16.518  1.00 32.68           C  
ATOM   1916  CD  PRO B 255      19.625 -11.747 -17.457  1.00 32.68           C  
ATOM   1917  N   ALA B 256      16.965 -12.000 -19.098  1.00 31.97           N  
ATOM   1918  CA  ALA B 256      15.865 -11.677 -20.001  1.00 31.97           C  
ATOM   1919  C   ALA B 256      14.973 -12.893 -20.237  1.00 31.97           C  
ATOM   1920  CB  ALA B 256      16.403 -11.151 -21.330  1.00 31.97           C  
ATOM   1921  O   ALA B 256      13.828 -12.756 -20.673  1.00 31.97           O  
ATOM   1922  N   ASN B 257      15.645 -14.026 -20.504  1.00 30.96           N  
ATOM   1923  CA  ASN B 257      14.854 -15.190 -20.890  1.00 30.96           C  
ATOM   1924  C   ASN B 257      14.197 -15.846 -19.679  1.00 30.96           C  
ATOM   1925  CB  ASN B 257      15.722 -16.204 -21.638  1.00 30.96           C  
ATOM   1926  O   ASN B 257      14.885 -16.370 -18.801  1.00 30.96           O  
ATOM   1927  CG  ASN B 257      15.362 -16.309 -23.107  1.00 30.96           C  
ATOM   1928  ND2 ASN B 257      16.189 -17.013 -23.871  1.00 30.96           N  
ATOM   1929  OD1 ASN B 257      14.349 -15.762 -23.551  1.00 30.96           O  
ATOM   1930  N   ALA B 258      13.118 -15.237 -19.222  1.00 33.70           N  
ATOM   1931  CA  ALA B 258      12.197 -15.536 -18.128  1.00 33.70           C  
ATOM   1932  C   ALA B 258      11.927 -17.035 -18.033  1.00 33.70           C  
ATOM   1933  CB  ALA B 258      10.888 -14.773 -18.311  1.00 33.70           C  
ATOM   1934  O   ALA B 258      11.160 -17.481 -17.176  1.00 33.70           O  
ATOM   1935  N   ARG B 259      12.246 -17.795 -19.139  1.00 30.35           N  
ATOM   1936  CA  ARG B 259      11.731 -19.159 -19.078  1.00 30.35           C  
ATOM   1937  C   ARG B 259      12.557 -20.014 -18.123  1.00 30.35           C  
ATOM   1938  CB  ARG B 259      11.718 -19.792 -20.471  1.00 30.35           C  
ATOM   1939  O   ARG B 259      13.732 -20.281 -18.380  1.00 30.35           O  
ATOM   1940  CG  ARG B 259      10.420 -19.578 -21.233  1.00 30.35           C  
ATOM   1941  CD  ARG B 259      10.462 -20.225 -22.611  1.00 30.35           C  
ATOM   1942  NE  ARG B 259       9.162 -20.169 -23.272  1.00 30.35           N  
ATOM   1943  NH1 ARG B 259       9.917 -21.016 -25.285  1.00 30.35           N  
ATOM   1944  NH2 ARG B 259       7.710 -20.453 -25.029  1.00 30.35           N  
ATOM   1945  CZ  ARG B 259       8.933 -20.546 -24.527  1.00 30.35           C  
ATOM   1946  N   MET B 260      12.646 -19.630 -16.891  1.00 34.11           N  
ATOM   1947  CA  MET B 260      13.497 -20.348 -15.947  1.00 34.11           C  
ATOM   1948  C   MET B 260      13.075 -21.809 -15.835  1.00 34.11           C  
ATOM   1949  CB  MET B 260      13.452 -19.684 -14.569  1.00 34.11           C  
ATOM   1950  O   MET B 260      11.891 -22.106 -15.662  1.00 34.11           O  
ATOM   1951  CG  MET B 260      14.607 -18.730 -14.311  1.00 34.11           C  
ATOM   1952  SD  MET B 260      14.665 -18.151 -12.570  1.00 34.11           S  
ATOM   1953  CE  MET B 260      15.015 -19.718 -11.724  1.00 34.11           C  
ATOM   1954  N   PHE B 261      13.767 -22.764 -16.549  1.00 26.33           N  
ATOM   1955  CA  PHE B 261      13.606 -24.212 -16.601  1.00 26.33           C  
ATOM   1956  C   PHE B 261      13.754 -24.822 -15.212  1.00 26.33           C  
ATOM   1957  CB  PHE B 261      14.627 -24.834 -17.559  1.00 26.33           C  
ATOM   1958  O   PHE B 261      14.448 -24.270 -14.356  1.00 26.33           O  
ATOM   1959  CG  PHE B 261      14.275 -24.669 -19.012  1.00 26.33           C  
ATOM   1960  CD1 PHE B 261      13.406 -25.556 -19.636  1.00 26.33           C  
ATOM   1961  CD2 PHE B 261      14.813 -23.626 -19.755  1.00 26.33           C  
ATOM   1962  CE1 PHE B 261      13.078 -25.405 -20.981  1.00 26.33           C  
ATOM   1963  CE2 PHE B 261      14.489 -23.469 -21.100  1.00 26.33           C  
ATOM   1964  CZ  PHE B 261      13.622 -24.361 -21.712  1.00 26.33           C  
ATOM   1965  N   ARG B 262      12.766 -25.495 -14.730  1.00 29.56           N  
ATOM   1966  CA  ARG B 262      12.810 -26.236 -13.474  1.00 29.56           C  
ATOM   1967  C   ARG B 262      13.907 -27.295 -13.501  1.00 29.56           C  
ATOM   1968  CB  ARG B 262      11.457 -26.890 -13.187  1.00 29.56           C  
ATOM   1969  O   ARG B 262      13.938 -28.141 -14.397  1.00 29.56           O  
ATOM   1970  CG  ARG B 262      10.681 -26.232 -12.057  1.00 29.56           C  
ATOM   1971  CD  ARG B 262       9.354 -26.933 -11.800  1.00 29.56           C  
ATOM   1972  NE  ARG B 262       8.559 -26.230 -10.797  1.00 29.56           N  
ATOM   1973  NH1 ARG B 262       6.669 -27.526 -11.088  1.00 29.56           N  
ATOM   1974  NH2 ARG B 262       6.672 -25.824  -9.553  1.00 29.56           N  
ATOM   1975  CZ  ARG B 262       7.302 -26.528 -10.482  1.00 29.56           C  
ATOM   1976  N   ALA B 263      15.140 -27.129 -13.201  1.00 30.90           N  
ATOM   1977  CA  ALA B 263      16.245 -28.083 -13.214  1.00 30.90           C  
ATOM   1978  C   ALA B 263      16.024 -29.192 -12.189  1.00 30.90           C  
ATOM   1979  CB  ALA B 263      17.568 -27.370 -12.944  1.00 30.90           C  
ATOM   1980  O   ALA B 263      15.706 -28.920 -11.029  1.00 30.90           O  
ATOM   1981  N   ARG B 264      15.407 -30.345 -12.567  1.00 26.14           N  
ATOM   1982  CA  ARG B 264      15.169 -31.457 -11.652  1.00 26.14           C  
ATOM   1983  C   ARG B 264      16.431 -32.295 -11.470  1.00 26.14           C  
ATOM   1984  CB  ARG B 264      14.025 -32.337 -12.160  1.00 26.14           C  
ATOM   1985  O   ARG B 264      17.049 -32.716 -12.450  1.00 26.14           O  
ATOM   1986  CG  ARG B 264      12.741 -32.201 -11.357  1.00 26.14           C  
ATOM   1987  CD  ARG B 264      11.660 -33.148 -11.858  1.00 26.14           C  
ATOM   1988  NE  ARG B 264      10.440 -33.044 -11.062  1.00 26.14           N  
ATOM   1989  NH1 ARG B 264       9.293 -34.677 -12.226  1.00 26.14           N  
ATOM   1990  NH2 ARG B 264       8.291 -33.596 -10.471  1.00 26.14           N  
ATOM   1991  CZ  ARG B 264       9.344 -33.773 -11.255  1.00 26.14           C  
ATOM   1992  N   ARG B 265      17.285 -32.137 -10.542  1.00 28.59           N  
ATOM   1993  CA  ARG B 265      18.521 -32.877 -10.314  1.00 28.59           C  
ATOM   1994  C   ARG B 265      18.231 -34.272  -9.770  1.00 28.59           C  
ATOM   1995  CB  ARG B 265      19.433 -32.118  -9.348  1.00 28.59           C  
ATOM   1996  O   ARG B 265      17.513 -34.421  -8.779  1.00 28.59           O  
ATOM   1997  CG  ARG B 265      20.639 -31.476 -10.015  1.00 28.59           C  
ATOM   1998  CD  ARG B 265      21.523 -30.754  -9.008  1.00 28.59           C  
ATOM   1999  NE  ARG B 265      22.506 -29.899  -9.669  1.00 28.59           N  
ATOM   2000  NH1 ARG B 265      23.448 -29.117  -7.710  1.00 28.59           N  
ATOM   2001  NH2 ARG B 265      24.245 -28.402  -9.737  1.00 28.59           N  
ATOM   2002  CZ  ARG B 265      23.398 -29.141  -9.037  1.00 28.59           C  
ATOM   2003  N   ARG B 266      18.054 -35.352 -10.576  1.00 24.65           N  
ATOM   2004  CA  ARG B 266      17.780 -36.719 -10.144  1.00 24.65           C  
ATOM   2005  C   ARG B 266      19.037 -37.379  -9.587  1.00 24.65           C  
ATOM   2006  CB  ARG B 266      17.221 -37.548 -11.302  1.00 24.65           C  
ATOM   2007  O   ARG B 266      20.133 -37.182 -10.114  1.00 24.65           O  
ATOM   2008  CG  ARG B 266      15.711 -37.460 -11.450  1.00 24.65           C  
ATOM   2009  CD  ARG B 266      15.194 -38.401 -12.530  1.00 24.65           C  
ATOM   2010  NE  ARG B 266      13.740 -38.343 -12.644  1.00 24.65           N  
ATOM   2011  NH1 ARG B 266      13.622 -39.738 -14.482  1.00 24.65           N  
ATOM   2012  NH2 ARG B 266      11.707 -38.857 -13.582  1.00 24.65           N  
ATOM   2013  CZ  ARG B 266      13.027 -38.980 -13.569  1.00 24.65           C  
ATOM   2014  N   GLN B 267      19.113 -37.821  -8.268  1.00 28.98           N  
ATOM   2015  CA  GLN B 267      20.177 -38.492  -7.528  1.00 28.98           C  
ATOM   2016  C   GLN B 267      20.429 -39.893  -8.077  1.00 28.98           C  
ATOM   2017  CB  GLN B 267      19.832 -38.566  -6.040  1.00 28.98           C  
ATOM   2018  O   GLN B 267      19.512 -40.713  -8.146  1.00 28.98           O  
ATOM   2019  CG  GLN B 267      20.655 -37.624  -5.171  1.00 28.98           C  
ATOM   2020  CD  GLN B 267      20.215 -37.630  -3.719  1.00 28.98           C  
ATOM   2021  NE2 GLN B 267      20.777 -36.725  -2.925  1.00 28.98           N  
ATOM   2022  OE1 GLN B 267      19.376 -38.441  -3.314  1.00 28.98           O  
ATOM   2023  N   SER B 268      21.229 -40.101  -9.184  1.00 30.23           N  
ATOM   2024  CA  SER B 268      21.508 -41.442  -9.688  1.00 30.23           C  
ATOM   2025  C   SER B 268      22.319 -42.253  -8.682  1.00 30.23           C  
ATOM   2026  CB  SER B 268      22.257 -41.370 -11.019  1.00 30.23           C  
ATOM   2027  O   SER B 268      23.327 -41.774  -8.159  1.00 30.23           O  
ATOM   2028  OG  SER B 268      23.529 -40.767 -10.848  1.00 30.23           O  
ATOM   2029  N   ASP B 269      21.805 -43.163  -7.805  1.00 28.78           N  
ATOM   2030  CA  ASP B 269      22.344 -44.031  -6.763  1.00 28.78           C  
ATOM   2031  C   ASP B 269      23.327 -45.045  -7.346  1.00 28.78           C  
ATOM   2032  CB  ASP B 269      21.213 -44.756  -6.030  1.00 28.78           C  
ATOM   2033  O   ASP B 269      23.869 -45.880  -6.619  1.00 28.78           O  
ATOM   2034  CG  ASP B 269      20.580 -43.913  -4.937  1.00 28.78           C  
ATOM   2035  OD1 ASP B 269      21.177 -42.895  -4.528  1.00 28.78           O  
ATOM   2036  OD2 ASP B 269      19.473 -44.273  -4.479  1.00 28.78           O  
ATOM   2037  N   GLN B 270      23.396 -45.380  -8.658  1.00 32.00           N  
ATOM   2038  CA  GLN B 270      23.904 -46.733  -8.861  1.00 32.00           C  
ATOM   2039  C   GLN B 270      25.414 -46.792  -8.646  1.00 32.00           C  
ATOM   2040  CB  GLN B 270      23.554 -47.233 -10.263  1.00 32.00           C  
ATOM   2041  O   GLN B 270      26.182 -46.259  -9.449  1.00 32.00           O  
ATOM   2042  CG  GLN B 270      22.212 -47.948 -10.344  1.00 32.00           C  
ATOM   2043  CD  GLN B 270      21.966 -48.585 -11.699  1.00 32.00           C  
ATOM   2044  NE2 GLN B 270      20.708 -48.901 -11.986  1.00 32.00           N  
ATOM   2045  OE1 GLN B 270      22.899 -48.790 -12.481  1.00 32.00           O  
ATOM   2046  N   PRO B 271      26.000 -46.655  -7.456  1.00 27.83           N  
ATOM   2047  CA  PRO B 271      27.463 -46.591  -7.450  1.00 27.83           C  
ATOM   2048  C   PRO B 271      28.111 -47.834  -8.056  1.00 27.83           C  
ATOM   2049  CB  PRO B 271      27.804 -46.468  -5.962  1.00 27.83           C  
ATOM   2050  O   PRO B 271      28.906 -47.726  -8.992  1.00 27.83           O  
ATOM   2051  CG  PRO B 271      26.578 -46.940  -5.249  1.00 27.83           C  
ATOM   2052  CD  PRO B 271      25.516 -47.232  -6.269  1.00 27.83           C  
ATOM   2053  N   GLN B 272      28.424 -48.917  -7.260  1.00 27.51           N  
ATOM   2054  CA  GLN B 272      29.687 -49.614  -7.041  1.00 27.51           C  
ATOM   2055  C   GLN B 272      29.755 -50.901  -7.858  1.00 27.51           C  
ATOM   2056  CB  GLN B 272      29.878 -49.925  -5.556  1.00 27.51           C  
ATOM   2057  O   GLN B 272      30.423 -51.858  -7.464  1.00 27.51           O  
ATOM   2058  CG  GLN B 272      30.537 -48.799  -4.771  1.00 27.51           C  
ATOM   2059  CD  GLN B 272      30.657 -49.106  -3.290  1.00 27.51           C  
ATOM   2060  NE2 GLN B 272      30.994 -48.093  -2.499  1.00 27.51           N  
ATOM   2061  OE1 GLN B 272      30.447 -50.245  -2.860  1.00 27.51           O  
ATOM   2062  N   ARG B 273      28.958 -51.218  -8.823  1.00 26.21           N  
ATOM   2063  CA  ARG B 273      29.112 -52.636  -9.135  1.00 26.21           C  
ATOM   2064  C   ARG B 273      30.491 -52.920  -9.721  1.00 26.21           C  
ATOM   2065  CB  ARG B 273      28.024 -53.094 -10.108  1.00 26.21           C  
ATOM   2066  O   ARG B 273      30.934 -52.230 -10.642  1.00 26.21           O  
ATOM   2067  CG  ARG B 273      26.869 -53.824  -9.441  1.00 26.21           C  
ATOM   2068  CD  ARG B 273      25.863 -54.340 -10.461  1.00 26.21           C  
ATOM   2069  NE  ARG B 273      25.099 -55.469  -9.940  1.00 26.21           N  
ATOM   2070  NH1 ARG B 273      23.777 -55.708 -11.819  1.00 26.21           N  
ATOM   2071  NH2 ARG B 273      23.495 -57.111 -10.028  1.00 26.21           N  
ATOM   2072  CZ  ARG B 273      24.125 -56.093 -10.597  1.00 26.21           C  
ATOM   2073  N   ARG B 274      31.462 -53.563  -8.950  1.00 29.64           N  
ATOM   2074  CA  ARG B 274      32.840 -53.984  -9.179  1.00 29.64           C  
ATOM   2075  C   ARG B 274      32.918 -55.023 -10.292  1.00 29.64           C  
ATOM   2076  CB  ARG B 274      33.452 -54.547  -7.894  1.00 29.64           C  
ATOM   2077  O   ARG B 274      33.899 -55.763 -10.391  1.00 29.64           O  
ATOM   2078  CG  ARG B 274      33.947 -53.481  -6.929  1.00 29.64           C  
ATOM   2079  CD  ARG B 274      34.603 -54.093  -5.700  1.00 29.64           C  
ATOM   2080  NE  ARG B 274      35.234 -53.077  -4.863  1.00 29.64           N  
ATOM   2081  NH1 ARG B 274      35.897 -54.552  -3.213  1.00 29.64           N  
ATOM   2082  NH2 ARG B 274      36.377 -52.319  -3.021  1.00 29.64           N  
ATOM   2083  CZ  ARG B 274      35.835 -53.318  -3.701  1.00 29.64           C  
ATOM   2084  N   ASP B 275      31.955 -55.316 -11.092  1.00 26.62           N  
ATOM   2085  CA  ASP B 275      32.159 -56.583 -11.788  1.00 26.62           C  
ATOM   2086  C   ASP B 275      33.428 -56.546 -12.636  1.00 26.62           C  
ATOM   2087  CB  ASP B 275      30.950 -56.914 -12.665  1.00 26.62           C  
ATOM   2088  O   ASP B 275      33.701 -55.551 -13.311  1.00 26.62           O  
ATOM   2089  CG  ASP B 275      29.711 -57.266 -11.860  1.00 26.62           C  
ATOM   2090  OD1 ASP B 275      29.837 -57.598 -10.661  1.00 26.62           O  
ATOM   2091  OD2 ASP B 275      28.600 -57.214 -12.430  1.00 26.62           O  
ATOM   2092  N   SER B 276      34.431 -57.392 -12.192  1.00 25.84           N  
ATOM   2093  CA  SER B 276      35.748 -57.752 -12.707  1.00 25.84           C  
ATOM   2094  C   SER B 276      35.662 -58.246 -14.147  1.00 25.84           C  
ATOM   2095  CB  SER B 276      36.393 -58.824 -11.828  1.00 25.84           C  
ATOM   2096  O   SER B 276      34.913 -59.178 -14.445  1.00 25.84           O  
ATOM   2097  OG  SER B 276      35.548 -59.957 -11.715  1.00 25.84           O  
ATOM   2098  N   LEU B 277      35.446 -57.363 -15.036  1.00 25.74           N  
ATOM   2099  CA  LEU B 277      35.427 -57.763 -16.439  1.00 25.74           C  
ATOM   2100  C   LEU B 277      36.718 -58.480 -16.817  1.00 25.74           C  
ATOM   2101  CB  LEU B 277      35.223 -56.543 -17.342  1.00 25.74           C  
ATOM   2102  O   LEU B 277      37.813 -57.979 -16.549  1.00 25.74           O  
ATOM   2103  CG  LEU B 277      33.784 -56.246 -17.765  1.00 25.74           C  
ATOM   2104  CD1 LEU B 277      33.553 -54.740 -17.836  1.00 25.74           C  
ATOM   2105  CD2 LEU B 277      33.473 -56.904 -19.105  1.00 25.74           C  
ATOM   2106  N   ILE B 278      36.668 -59.811 -16.742  1.00 23.64           N  
ATOM   2107  CA  ILE B 278      37.683 -60.758 -17.192  1.00 23.64           C  
ATOM   2108  C   ILE B 278      38.128 -60.403 -18.609  1.00 23.64           C  
ATOM   2109  CB  ILE B 278      37.160 -62.212 -17.142  1.00 23.64           C  
ATOM   2110  O   ILE B 278      37.302 -60.305 -19.519  1.00 23.64           O  
ATOM   2111  CG1 ILE B 278      36.792 -62.598 -15.705  1.00 23.64           C  
ATOM   2112  CG2 ILE B 278      38.198 -63.178 -17.721  1.00 23.64           C  
ATOM   2113  CD1 ILE B 278      36.173 -63.983 -15.576  1.00 23.64           C  
ATOM   2114  N   LEU B 279      39.223 -59.721 -18.617  1.00 25.61           N  
ATOM   2115  CA  LEU B 279      39.973 -59.209 -19.759  1.00 25.61           C  
ATOM   2116  C   LEU B 279      40.437 -60.349 -20.660  1.00 25.61           C  
ATOM   2117  CB  LEU B 279      41.179 -58.393 -19.286  1.00 25.61           C  
ATOM   2118  O   LEU B 279      41.216 -61.204 -20.234  1.00 25.61           O  
ATOM   2119  CG  LEU B 279      40.956 -56.890 -19.115  1.00 25.61           C  
ATOM   2120  CD1 LEU B 279      41.878 -56.337 -18.034  1.00 25.61           C  
ATOM   2121  CD2 LEU B 279      41.177 -56.163 -20.437  1.00 25.61           C  
ATOM   2122  N   HIS B 280      39.491 -61.023 -21.291  1.00 21.94           N  
ATOM   2123  CA  HIS B 280      40.008 -62.080 -22.153  1.00 21.94           C  
ATOM   2124  C   HIS B 280      40.999 -61.525 -23.171  1.00 21.94           C  
ATOM   2125  CB  HIS B 280      38.861 -62.794 -22.871  1.00 21.94           C  
ATOM   2126  O   HIS B 280      40.760 -60.472 -23.766  1.00 21.94           O  
ATOM   2127  CG  HIS B 280      38.548 -64.143 -22.308  1.00 21.94           C  
ATOM   2128  CD2 HIS B 280      37.528 -64.564 -21.523  1.00 21.94           C  
ATOM   2129  ND1 HIS B 280      39.340 -65.247 -22.536  1.00 21.94           N  
ATOM   2130  CE1 HIS B 280      38.819 -66.292 -21.914  1.00 21.94           C  
ATOM   2131  NE2 HIS B 280      37.720 -65.904 -21.292  1.00 21.94           N  
ATOM   2132  N   LYS B 281      42.245 -62.098 -23.276  1.00 23.64           N  
ATOM   2133  CA  LYS B 281      43.564 -61.811 -23.834  1.00 23.64           C  
ATOM   2134  C   LYS B 281      43.566 -61.977 -25.351  1.00 23.64           C  
ATOM   2135  CB  LYS B 281      44.622 -62.719 -23.206  1.00 23.64           C  
ATOM   2136  O   LYS B 281      44.621 -62.177 -25.957  1.00 23.64           O  
ATOM   2137  CG  LYS B 281      45.412 -62.063 -22.083  1.00 23.64           C  
ATOM   2138  CD  LYS B 281      46.529 -62.970 -21.581  1.00 23.64           C  
ATOM   2139  CE  LYS B 281      47.305 -62.324 -20.442  1.00 23.64           C  
ATOM   2140  NZ  LYS B 281      48.427 -63.192 -19.974  1.00 23.64           N  
ATOM   2141  N   PHE B 282      42.510 -61.948 -26.009  1.00 21.28           N  
ATOM   2142  CA  PHE B 282      42.753 -62.672 -27.251  1.00 21.28           C  
ATOM   2143  C   PHE B 282      43.860 -62.007 -28.059  1.00 21.28           C  
ATOM   2144  CB  PHE B 282      41.471 -62.755 -28.086  1.00 21.28           C  
ATOM   2145  O   PHE B 282      44.078 -60.799 -27.946  1.00 21.28           O  
ATOM   2146  CG  PHE B 282      40.646 -63.983 -27.811  1.00 21.28           C  
ATOM   2147  CD1 PHE B 282      40.952 -65.194 -28.420  1.00 21.28           C  
ATOM   2148  CD2 PHE B 282      39.563 -63.926 -26.944  1.00 21.28           C  
ATOM   2149  CE1 PHE B 282      40.190 -66.332 -28.167  1.00 21.28           C  
ATOM   2150  CE2 PHE B 282      38.796 -65.059 -26.686  1.00 21.28           C  
ATOM   2151  CZ  PHE B 282      39.111 -66.261 -27.300  1.00 21.28           C  
ATOM   2152  N   GLU B 283      44.558 -62.827 -29.001  1.00 21.34           N  
ATOM   2153  CA  GLU B 283      45.850 -63.047 -29.643  1.00 21.34           C  
ATOM   2154  C   GLU B 283      46.106 -62.014 -30.736  1.00 21.34           C  
ATOM   2155  CB  GLU B 283      45.927 -64.460 -30.226  1.00 21.34           C  
ATOM   2156  O   GLU B 283      47.152 -61.361 -30.748  1.00 21.34           O  
ATOM   2157  CG  GLU B 283      46.689 -65.446 -29.352  1.00 21.34           C  
ATOM   2158  CD  GLU B 283      46.739 -66.850 -29.934  1.00 21.34           C  
ATOM   2159  OE1 GLU B 283      47.401 -67.730 -29.338  1.00 21.34           O  
ATOM   2160  OE2 GLU B 283      46.113 -67.070 -30.994  1.00 21.34           O  
ATOM   2161  N   ALA B 284      46.006 -62.427 -32.099  1.00 20.44           N  
ATOM   2162  CA  ALA B 284      47.126 -62.593 -33.021  1.00 20.44           C  
ATOM   2163  C   ALA B 284      47.285 -61.369 -33.918  1.00 20.44           C  
ATOM   2164  CB  ALA B 284      46.936 -63.849 -33.869  1.00 20.44           C  
ATOM   2165  O   ALA B 284      48.389 -60.841 -34.069  1.00 20.44           O  
ATOM   2166  N   LEU B 285      46.401 -61.134 -34.871  1.00 20.33           N  
ATOM   2167  CA  LEU B 285      46.938 -61.193 -36.226  1.00 20.33           C  
ATOM   2168  C   LEU B 285      47.596 -59.871 -36.609  1.00 20.33           C  
ATOM   2169  CB  LEU B 285      45.831 -61.534 -37.228  1.00 20.33           C  
ATOM   2170  O   LEU B 285      47.220 -58.815 -36.095  1.00 20.33           O  
ATOM   2171  CG  LEU B 285      45.603 -63.020 -37.507  1.00 20.33           C  
ATOM   2172  CD1 LEU B 285      44.160 -63.264 -37.934  1.00 20.33           C  
ATOM   2173  CD2 LEU B 285      46.573 -63.519 -38.572  1.00 20.33           C  
ATOM   2174  N   LEU B 286      48.389 -59.923 -37.746  1.00 21.57           N  
ATOM   2175  CA  LEU B 286      49.660 -59.345 -38.170  1.00 21.57           C  
ATOM   2176  C   LEU B 286      49.459 -57.941 -38.730  1.00 21.57           C  
ATOM   2177  CB  LEU B 286      50.329 -60.235 -39.220  1.00 21.57           C  
ATOM   2178  O   LEU B 286      50.063 -56.982 -38.245  1.00 21.57           O  
ATOM   2179  CG  LEU B 286      51.191 -61.382 -38.688  1.00 21.57           C  
ATOM   2180  CD1 LEU B 286      51.324 -62.477 -39.741  1.00 21.57           C  
ATOM   2181  CD2 LEU B 286      52.563 -60.868 -38.267  1.00 21.57           C  
ATOM   2182  N   SER B 287      49.728 -57.751 -40.127  1.00 20.34           N  
ATOM   2183  CA  SER B 287      50.893 -57.077 -40.689  1.00 20.34           C  
ATOM   2184  C   SER B 287      50.532 -55.689 -41.209  1.00 20.34           C  
ATOM   2185  CB  SER B 287      51.503 -57.910 -41.818  1.00 20.34           C  
ATOM   2186  O   SER B 287      51.215 -54.709 -40.903  1.00 20.34           O  
ATOM   2187  OG  SER B 287      50.775 -57.735 -43.021  1.00 20.34           O  
ATOM   2188  N   TRP B 288      49.793 -55.509 -42.357  1.00 20.16           N  
ATOM   2189  CA  TRP B 288      50.602 -55.053 -43.483  1.00 20.16           C  
ATOM   2190  C   TRP B 288      50.702 -53.531 -43.501  1.00 20.16           C  
ATOM   2191  CB  TRP B 288      50.014 -55.554 -44.805  1.00 20.16           C  
ATOM   2192  O   TRP B 288      51.801 -52.976 -43.556  1.00 20.16           O  
ATOM   2193  CG  TRP B 288      50.856 -56.587 -45.493  1.00 20.16           C  
ATOM   2194  CD1 TRP B 288      51.227 -57.808 -45.002  1.00 20.16           C  
ATOM   2195  CD2 TRP B 288      51.435 -56.486 -46.797  1.00 20.16           C  
ATOM   2196  CE2 TRP B 288      52.145 -57.684 -47.033  1.00 20.16           C  
ATOM   2197  CE3 TRP B 288      51.422 -55.498 -47.791  1.00 20.16           C  
ATOM   2198  NE1 TRP B 288      52.002 -58.472 -45.924  1.00 20.16           N  
ATOM   2199  CH2 TRP B 288      52.807 -56.937 -49.179  1.00 20.16           C  
ATOM   2200  CZ2 TRP B 288      52.836 -57.920 -48.224  1.00 20.16           C  
ATOM   2201  CZ3 TRP B 288      52.111 -55.735 -48.975  1.00 20.16           C  
ATOM   2202  N   ALA B 289      50.056 -52.834 -44.588  1.00 21.68           N  
ATOM   2203  CA  ALA B 289      50.738 -52.148 -45.682  1.00 21.68           C  
ATOM   2204  C   ALA B 289      50.870 -50.655 -45.396  1.00 21.68           C  
ATOM   2205  CB  ALA B 289      49.993 -52.371 -46.996  1.00 21.68           C  
ATOM   2206  O   ALA B 289      50.211 -50.128 -44.497  1.00 21.68           O  
ATOM   2207  N   ASP B 290      51.277 -49.741 -46.526  1.00 21.44           N  
ATOM   2208  CA  ASP B 290      52.259 -48.685 -46.751  1.00 21.44           C  
ATOM   2209  C   ASP B 290      51.679 -47.314 -46.413  1.00 21.44           C  
ATOM   2210  CB  ASP B 290      52.746 -48.706 -48.202  1.00 21.44           C  
ATOM   2211  O   ASP B 290      50.467 -47.173 -46.236  1.00 21.44           O  
ATOM   2212  CG  ASP B 290      54.029 -49.499 -48.385  1.00 21.44           C  
ATOM   2213  OD1 ASP B 290      54.688 -49.834 -47.377  1.00 21.44           O  
ATOM   2214  OD2 ASP B 290      54.385 -49.788 -49.547  1.00 21.44           O  
ATOM   2215  N   LEU B 291      52.052 -46.247 -47.275  1.00 21.94           N  
ATOM   2216  CA  LEU B 291      52.731 -44.980 -47.029  1.00 21.94           C  
ATOM   2217  C   LEU B 291      51.729 -43.833 -46.947  1.00 21.94           C  
ATOM   2218  CB  LEU B 291      53.756 -44.699 -48.131  1.00 21.94           C  
ATOM   2219  O   LEU B 291      51.790 -43.014 -46.027  1.00 21.94           O  
ATOM   2220  CG  LEU B 291      55.204 -45.085 -47.824  1.00 21.94           C  
ATOM   2221  CD1 LEU B 291      55.817 -45.825 -49.009  1.00 21.94           C  
ATOM   2222  CD2 LEU B 291      56.026 -43.849 -47.476  1.00 21.94           C  
ATOM   2223  N   MET B 292      50.846 -43.477 -47.956  1.00 21.50           N  
ATOM   2224  CA  MET B 292      51.191 -42.222 -48.616  1.00 21.50           C  
ATOM   2225  C   MET B 292      50.531 -41.039 -47.916  1.00 21.50           C  
ATOM   2226  CB  MET B 292      50.775 -42.256 -50.088  1.00 21.50           C  
ATOM   2227  O   MET B 292      49.455 -41.180 -47.331  1.00 21.50           O  
ATOM   2228  CG  MET B 292      51.617 -43.192 -50.941  1.00 21.50           C  
ATOM   2229  SD  MET B 292      51.935 -42.519 -52.618  1.00 21.50           S  
ATOM   2230  CE  MET B 292      53.670 -42.018 -52.439  1.00 21.50           C  
ATOM   2231  N   ASN B 293      51.176 -39.872 -47.829  1.00 22.86           N  
ATOM   2232  CA  ASN B 293      51.227 -38.646 -47.039  1.00 22.86           C  
ATOM   2233  C   ASN B 293      50.076 -37.707 -47.386  1.00 22.86           C  
ATOM   2234  CB  ASN B 293      52.569 -37.936 -47.236  1.00 22.86           C  
ATOM   2235  O   ASN B 293      49.914 -36.658 -46.759  1.00 22.86           O  
ATOM   2236  CG  ASN B 293      53.366 -37.829 -45.951  1.00 22.86           C  
ATOM   2237  ND2 ASN B 293      54.559 -37.253 -46.040  1.00 22.86           N  
ATOM   2238  OD1 ASN B 293      52.915 -38.261 -44.888  1.00 22.86           O  
ATOM   2239  N   LEU B 294      49.431 -37.708 -48.533  1.00 23.44           N  
ATOM   2240  CA  LEU B 294      49.500 -36.361 -49.090  1.00 23.44           C  
ATOM   2241  C   LEU B 294      48.517 -35.432 -48.387  1.00 23.44           C  
ATOM   2242  CB  LEU B 294      49.211 -36.387 -50.593  1.00 23.44           C  
ATOM   2243  O   LEU B 294      47.521 -35.888 -47.821  1.00 23.44           O  
ATOM   2244  CG  LEU B 294      50.356 -36.846 -51.496  1.00 23.44           C  
ATOM   2245  CD1 LEU B 294      49.808 -37.413 -52.801  1.00 23.44           C  
ATOM   2246  CD2 LEU B 294      51.317 -35.694 -51.770  1.00 23.44           C  
ATOM   2247  N   ASN B 295      48.737 -34.029 -48.336  1.00 24.87           N  
ATOM   2248  CA  ASN B 295      48.493 -32.782 -47.619  1.00 24.87           C  
ATOM   2249  C   ASN B 295      47.128 -32.194 -47.965  1.00 24.87           C  
ATOM   2250  CB  ASN B 295      49.599 -31.767 -47.915  1.00 24.87           C  
ATOM   2251  O   ASN B 295      46.987 -31.488 -48.965  1.00 24.87           O  
ATOM   2252  CG  ASN B 295      50.589 -31.633 -46.775  1.00 24.87           C  
ATOM   2253  ND2 ASN B 295      51.721 -30.992 -47.045  1.00 24.87           N  
ATOM   2254  OD1 ASN B 295      50.340 -32.102 -45.662  1.00 24.87           O  
ATOM   2255  N   ARG B 296      46.027 -32.945 -47.846  1.00 25.52           N  
ATOM   2256  CA  ARG B 296      44.934 -32.316 -48.581  1.00 25.52           C  
ATOM   2257  C   ARG B 296      44.515 -31.006 -47.923  1.00 25.52           C  
ATOM   2258  CB  ARG B 296      43.735 -33.262 -48.676  1.00 25.52           C  
ATOM   2259  O   ARG B 296      44.548 -30.882 -46.697  1.00 25.52           O  
ATOM   2260  CG  ARG B 296      43.372 -33.654 -50.099  1.00 25.52           C  
ATOM   2261  CD  ARG B 296      42.198 -34.623 -50.135  1.00 25.52           C  
ATOM   2262  NE  ARG B 296      41.796 -34.933 -51.504  1.00 25.52           N  
ATOM   2263  NH1 ARG B 296      40.077 -36.352 -50.898  1.00 25.52           N  
ATOM   2264  NH2 ARG B 296      40.518 -35.958 -53.113  1.00 25.52           N  
ATOM   2265  CZ  ARG B 296      40.798 -35.747 -51.835  1.00 25.52           C  
ATOM   2266  N   HIS B 297      44.224 -29.969 -48.724  1.00 25.70           N  
ATOM   2267  CA  HIS B 297      43.962 -28.538 -48.619  1.00 25.70           C  
ATOM   2268  C   HIS B 297      42.628 -28.271 -47.931  1.00 25.70           C  
ATOM   2269  CB  HIS B 297      43.979 -27.887 -50.003  1.00 25.70           C  
ATOM   2270  O   HIS B 297      41.645 -28.973 -48.179  1.00 25.70           O  
ATOM   2271  CG  HIS B 297      45.185 -27.038 -50.253  1.00 25.70           C  
ATOM   2272  CD2 HIS B 297      46.175 -27.149 -51.170  1.00 25.70           C  
ATOM   2273  ND1 HIS B 297      45.475 -25.919 -49.504  1.00 25.70           N  
ATOM   2274  CE1 HIS B 297      46.596 -25.376 -49.950  1.00 25.70           C  
ATOM   2275  NE2 HIS B 297      47.041 -26.104 -50.961  1.00 25.70           N  
ATOM   2276  N   VAL B 298      42.612 -27.445 -46.883  1.00 28.63           N  
ATOM   2277  CA  VAL B 298      41.830 -27.080 -45.707  1.00 28.63           C  
ATOM   2278  C   VAL B 298      40.646 -26.209 -46.124  1.00 28.63           C  
ATOM   2279  CB  VAL B 298      42.691 -26.341 -44.659  1.00 28.63           C  
ATOM   2280  O   VAL B 298      40.806 -25.013 -46.377  1.00 28.63           O  
ATOM   2281  CG1 VAL B 298      41.894 -26.100 -43.378  1.00 28.63           C  
ATOM   2282  CG2 VAL B 298      43.962 -27.134 -44.359  1.00 28.63           C  
ATOM   2283  N   ASP B 299      39.819 -26.565 -47.078  1.00 23.18           N  
ATOM   2284  CA  ASP B 299      38.981 -25.447 -47.501  1.00 23.18           C  
ATOM   2285  C   ASP B 299      37.992 -25.057 -46.406  1.00 23.18           C  
ATOM   2286  CB  ASP B 299      38.231 -25.796 -48.788  1.00 23.18           C  
ATOM   2287  O   ASP B 299      37.509 -25.915 -45.664  1.00 23.18           O  
ATOM   2288  CG  ASP B 299      38.870 -25.198 -50.029  1.00 23.18           C  
ATOM   2289  OD1 ASP B 299      39.721 -24.291 -49.900  1.00 23.18           O  
ATOM   2290  OD2 ASP B 299      38.518 -25.635 -51.146  1.00 23.18           O  
ATOM   2291  N   ASP B 300      37.690 -23.747 -46.069  1.00 26.76           N  
ATOM   2292  CA  ASP B 300      37.272 -22.819 -45.023  1.00 26.76           C  
ATOM   2293  C   ASP B 300      35.756 -22.846 -44.837  1.00 26.76           C  
ATOM   2294  CB  ASP B 300      37.736 -21.398 -45.349  1.00 26.76           C  
ATOM   2295  O   ASP B 300      35.181 -21.931 -44.244  1.00 26.76           O  
ATOM   2296  CG  ASP B 300      39.058 -21.041 -44.693  1.00 26.76           C  
ATOM   2297  OD1 ASP B 300      39.490 -21.755 -43.762  1.00 26.76           O  
ATOM   2298  OD2 ASP B 300      39.673 -20.035 -45.109  1.00 26.76           O  
ATOM   2299  N   ASP B 301      34.966 -23.818 -45.290  1.00 24.15           N  
ATOM   2300  CA  ASP B 301      33.617 -23.354 -45.601  1.00 24.15           C  
ATOM   2301  C   ASP B 301      32.871 -22.946 -44.332  1.00 24.15           C  
ATOM   2302  CB  ASP B 301      32.834 -24.437 -46.345  1.00 24.15           C  
ATOM   2303  O   ASP B 301      33.342 -23.198 -43.221  1.00 24.15           O  
ATOM   2304  CG  ASP B 301      33.015 -24.370 -47.852  1.00 24.15           C  
ATOM   2305  OD1 ASP B 301      33.491 -23.334 -48.363  1.00 24.15           O  
ATOM   2306  OD2 ASP B 301      32.676 -25.362 -48.533  1.00 24.15           O  
ATOM   2307  N   ASP B 302      31.412 -23.298 -44.131  1.00 25.43           N  
ATOM   2308  CA  ASP B 302      30.139 -22.625 -43.892  1.00 25.43           C  
ATOM   2309  C   ASP B 302      29.728 -22.733 -42.426  1.00 25.43           C  
ATOM   2310  CB  ASP B 302      29.046 -23.211 -44.789  1.00 25.43           C  
ATOM   2311  O   ASP B 302      29.608 -23.835 -41.888  1.00 25.43           O  
ATOM   2312  CG  ASP B 302      28.960 -22.527 -46.142  1.00 25.43           C  
ATOM   2313  OD1 ASP B 302      29.495 -21.408 -46.295  1.00 25.43           O  
ATOM   2314  OD2 ASP B 302      28.350 -23.112 -47.063  1.00 25.43           O  
ATOM   2315  N   GLN B 303      29.950 -21.698 -41.536  1.00 30.05           N  
ATOM   2316  CA  GLN B 303      29.816 -21.397 -40.115  1.00 30.05           C  
ATOM   2317  C   GLN B 303      28.371 -21.559 -39.651  1.00 30.05           C  
ATOM   2318  CB  GLN B 303      30.307 -19.979 -39.818  1.00 30.05           C  
ATOM   2319  O   GLN B 303      28.110 -21.697 -38.455  1.00 30.05           O  
ATOM   2320  CG  GLN B 303      31.785 -19.902 -39.459  1.00 30.05           C  
ATOM   2321  CD  GLN B 303      32.216 -18.509 -39.041  1.00 30.05           C  
ATOM   2322  NE2 GLN B 303      33.445 -18.391 -38.550  1.00 30.05           N  
ATOM   2323  OE1 GLN B 303      31.451 -17.546 -39.159  1.00 30.05           O  
ATOM   2324  N   ASP B 304      27.420 -21.266 -40.496  1.00 28.81           N  
ATOM   2325  CA  ASP B 304      26.095 -20.794 -40.106  1.00 28.81           C  
ATOM   2326  C   ASP B 304      25.315 -21.886 -39.378  1.00 28.81           C  
ATOM   2327  CB  ASP B 304      25.313 -20.316 -41.332  1.00 28.81           C  
ATOM   2328  O   ASP B 304      24.305 -21.607 -38.729  1.00 28.81           O  
ATOM   2329  CG  ASP B 304      25.673 -18.902 -41.751  1.00 28.81           C  
ATOM   2330  OD1 ASP B 304      26.221 -18.141 -40.924  1.00 28.81           O  
ATOM   2331  OD2 ASP B 304      25.405 -18.544 -42.919  1.00 28.81           O  
ATOM   2332  N   ASP B 305      25.556 -23.151 -39.607  1.00 27.31           N  
ATOM   2333  CA  ASP B 305      24.681 -24.283 -39.319  1.00 27.31           C  
ATOM   2334  C   ASP B 305      24.598 -24.544 -37.817  1.00 27.31           C  
ATOM   2335  CB  ASP B 305      25.170 -25.538 -40.045  1.00 27.31           C  
ATOM   2336  O   ASP B 305      23.745 -25.309 -37.361  1.00 27.31           O  
ATOM   2337  CG  ASP B 305      24.724 -25.596 -41.495  1.00 27.31           C  
ATOM   2338  OD1 ASP B 305      23.776 -24.873 -41.871  1.00 27.31           O  
ATOM   2339  OD2 ASP B 305      25.323 -26.374 -42.268  1.00 27.31           O  
ATOM   2340  N   ALA B 306      25.593 -24.065 -37.072  1.00 29.37           N  
ATOM   2341  CA  ALA B 306      25.835 -24.554 -35.718  1.00 29.37           C  
ATOM   2342  C   ALA B 306      24.767 -24.047 -34.753  1.00 29.37           C  
ATOM   2343  CB  ALA B 306      27.223 -24.134 -35.240  1.00 29.37           C  
ATOM   2344  O   ALA B 306      24.436 -24.720 -33.774  1.00 29.37           O  
ATOM   2345  N   LYS B 307      24.302 -22.835 -35.103  1.00 29.31           N  
ATOM   2346  CA  LYS B 307      23.497 -22.098 -34.134  1.00 29.31           C  
ATOM   2347  C   LYS B 307      22.178 -22.813 -33.858  1.00 29.31           C  
ATOM   2348  CB  LYS B 307      23.228 -20.676 -34.630  1.00 29.31           C  
ATOM   2349  O   LYS B 307      21.722 -22.866 -32.714  1.00 29.31           O  
ATOM   2350  CG  LYS B 307      23.643 -19.589 -33.649  1.00 29.31           C  
ATOM   2351  CD  LYS B 307      23.389 -18.198 -34.215  1.00 29.31           C  
ATOM   2352  CE  LYS B 307      23.796 -17.110 -33.231  1.00 29.31           C  
ATOM   2353  NZ  LYS B 307      23.554 -15.744 -33.784  1.00 29.31           N  
ATOM   2354  N   LYS B 308      21.623 -23.396 -34.946  1.00 30.21           N  
ATOM   2355  CA  LYS B 308      20.263 -23.925 -34.933  1.00 30.21           C  
ATOM   2356  C   LYS B 308      20.136 -25.090 -33.955  1.00 30.21           C  
ATOM   2357  CB  LYS B 308      19.847 -24.371 -36.335  1.00 30.21           C  
ATOM   2358  O   LYS B 308      19.100 -25.254 -33.308  1.00 30.21           O  
ATOM   2359  CG  LYS B 308      18.796 -23.480 -36.981  1.00 30.21           C  
ATOM   2360  CD  LYS B 308      18.414 -23.981 -38.368  1.00 30.21           C  
ATOM   2361  CE  LYS B 308      17.405 -23.059 -39.039  1.00 30.21           C  
ATOM   2362  NZ  LYS B 308      17.047 -23.532 -40.409  1.00 30.21           N  
ATOM   2363  N   ALA B 309      21.242 -25.826 -33.880  1.00 31.96           N  
ATOM   2364  CA  ALA B 309      21.211 -27.112 -33.187  1.00 31.96           C  
ATOM   2365  C   ALA B 309      20.987 -26.923 -31.690  1.00 31.96           C  
ATOM   2366  CB  ALA B 309      22.505 -27.882 -33.436  1.00 31.96           C  
ATOM   2367  O   ALA B 309      20.402 -27.785 -31.030  1.00 31.96           O  
ATOM   2368  N   ALA B 310      21.510 -25.712 -31.265  1.00 32.45           N  
ATOM   2369  CA  ALA B 310      21.546 -25.460 -29.827  1.00 32.45           C  
ATOM   2370  C   ALA B 310      20.135 -25.342 -29.256  1.00 32.45           C  
ATOM   2371  CB  ALA B 310      22.345 -24.194 -29.529  1.00 32.45           C  
ATOM   2372  O   ALA B 310      19.897 -25.694 -28.098  1.00 32.45           O  
ATOM   2373  N   GLU B 311      19.265 -24.849 -30.171  1.00 32.76           N  
ATOM   2374  CA  GLU B 311      17.947 -24.474 -29.666  1.00 32.76           C  
ATOM   2375  C   GLU B 311      17.167 -25.699 -29.197  1.00 32.76           C  
ATOM   2376  CB  GLU B 311      17.153 -23.724 -30.739  1.00 32.76           C  
ATOM   2377  O   GLU B 311      16.257 -25.584 -28.373  1.00 32.76           O  
ATOM   2378  CG  GLU B 311      17.510 -22.249 -30.850  1.00 32.76           C  
ATOM   2379  CD  GLU B 311      16.779 -21.538 -31.977  1.00 32.76           C  
ATOM   2380  OE1 GLU B 311      16.987 -20.317 -32.161  1.00 32.76           O  
ATOM   2381  OE2 GLU B 311      15.990 -22.207 -32.682  1.00 32.76           O  
ATOM   2382  N   ASP B 312      17.442 -26.850 -29.926  1.00 30.63           N  
ATOM   2383  CA  ASP B 312      16.529 -27.978 -29.772  1.00 30.63           C  
ATOM   2384  C   ASP B 312      16.758 -28.693 -28.442  1.00 30.63           C  
ATOM   2385  CB  ASP B 312      16.690 -28.962 -30.933  1.00 30.63           C  
ATOM   2386  O   ASP B 312      16.050 -29.647 -28.114  1.00 30.63           O  
ATOM   2387  CG  ASP B 312      15.962 -28.519 -32.190  1.00 30.63           C  
ATOM   2388  OD1 ASP B 312      15.167 -27.557 -32.128  1.00 30.63           O  
ATOM   2389  OD2 ASP B 312      16.184 -29.141 -33.252  1.00 30.63           O  
ATOM   2390  N   GLN B 313      18.008 -28.565 -27.910  1.00 29.42           N  
ATOM   2391  CA  GLN B 313      18.304 -29.540 -26.866  1.00 29.42           C  
ATOM   2392  C   GLN B 313      17.628 -29.160 -25.551  1.00 29.42           C  
ATOM   2393  CB  GLN B 313      19.815 -29.667 -26.661  1.00 29.42           C  
ATOM   2394  O   GLN B 313      17.821 -28.053 -25.045  1.00 29.42           O  
ATOM   2395  CG  GLN B 313      20.427 -30.885 -27.339  1.00 29.42           C  
ATOM   2396  CD  GLN B 313      21.876 -31.108 -26.948  1.00 29.42           C  
ATOM   2397  NE2 GLN B 313      22.414 -32.269 -27.305  1.00 29.42           N  
ATOM   2398  OE1 GLN B 313      22.507 -30.243 -26.332  1.00 29.42           O  
ATOM   2399  N   GLU B 314      16.460 -29.798 -25.431  1.00 29.60           N  
ATOM   2400  CA  GLU B 314      15.529 -29.498 -24.347  1.00 29.60           C  
ATOM   2401  C   GLU B 314      16.211 -29.611 -22.986  1.00 29.60           C  
ATOM   2402  CB  GLU B 314      14.316 -30.429 -24.406  1.00 29.60           C  
ATOM   2403  O   GLU B 314      16.129 -28.694 -22.167  1.00 29.60           O  
ATOM   2404  CG  GLU B 314      13.206 -29.935 -25.324  1.00 29.60           C  
ATOM   2405  CD  GLU B 314      11.998 -30.858 -25.355  1.00 29.60           C  
ATOM   2406  OE1 GLU B 314      11.002 -30.531 -26.039  1.00 29.60           O  
ATOM   2407  OE2 GLU B 314      12.048 -31.916 -24.688  1.00 29.60           O  
ATOM   2408  N   GLU B 315      16.229 -30.915 -22.465  1.00 27.84           N  
ATOM   2409  CA  GLU B 315      16.403 -31.275 -21.061  1.00 27.84           C  
ATOM   2410  C   GLU B 315      17.878 -31.465 -20.719  1.00 27.84           C  
ATOM   2411  CB  GLU B 315      15.618 -32.547 -20.731  1.00 27.84           C  
ATOM   2412  O   GLU B 315      18.590 -32.202 -21.404  1.00 27.84           O  
ATOM   2413  CG  GLU B 315      14.334 -32.294 -19.955  1.00 27.84           C  
ATOM   2414  CD  GLU B 315      13.566 -33.566 -19.634  1.00 27.84           C  
ATOM   2415  OE1 GLU B 315      12.511 -33.485 -18.964  1.00 27.84           O  
ATOM   2416  OE2 GLU B 315      14.023 -34.652 -20.054  1.00 27.84           O  
ATOM   2417  N   LEU B 316      18.587 -30.426 -20.463  1.00 28.42           N  
ATOM   2418  CA  LEU B 316      19.995 -30.627 -20.137  1.00 28.42           C  
ATOM   2419  C   LEU B 316      20.146 -31.426 -18.847  1.00 28.42           C  
ATOM   2420  CB  LEU B 316      20.711 -29.280 -20.004  1.00 28.42           C  
ATOM   2421  O   LEU B 316      19.618 -31.034 -17.804  1.00 28.42           O  
ATOM   2422  CG  LEU B 316      21.290 -28.690 -21.291  1.00 28.42           C  
ATOM   2423  CD1 LEU B 316      21.205 -27.167 -21.260  1.00 28.42           C  
ATOM   2424  CD2 LEU B 316      22.731 -29.147 -21.488  1.00 28.42           C  
ATOM   2425  N   GLY B 317      20.038 -32.764 -18.982  1.00 24.78           N  
ATOM   2426  CA  GLY B 317      20.282 -33.662 -17.865  1.00 24.78           C  
ATOM   2427  C   GLY B 317      21.652 -33.479 -17.240  1.00 24.78           C  
ATOM   2428  O   GLY B 317      22.663 -33.452 -17.945  1.00 24.78           O  
ATOM   2429  N   LEU B 318      21.830 -32.576 -16.332  1.00 28.39           N  
ATOM   2430  CA  LEU B 318      23.139 -32.320 -15.741  1.00 28.39           C  
ATOM   2431  C   LEU B 318      23.591 -33.501 -14.889  1.00 28.39           C  
ATOM   2432  CB  LEU B 318      23.103 -31.046 -14.892  1.00 28.39           C  
ATOM   2433  O   LEU B 318      22.857 -33.953 -14.008  1.00 28.39           O  
ATOM   2434  CG  LEU B 318      23.040 -29.723 -15.656  1.00 28.39           C  
ATOM   2435  CD1 LEU B 318      22.475 -28.622 -14.764  1.00 28.39           C  
ATOM   2436  CD2 LEU B 318      24.421 -29.340 -16.177  1.00 28.39           C  
ATOM   2437  N   GLY B 319      24.169 -34.581 -15.554  1.00 24.20           N  
ATOM   2438  CA  GLY B 319      24.713 -35.724 -14.839  1.00 24.20           C  
ATOM   2439  C   GLY B 319      25.766 -35.342 -13.816  1.00 24.20           C  
ATOM   2440  O   GLY B 319      26.518 -34.387 -14.017  1.00 24.20           O  
ATOM   2441  N   GLN B 320      25.496 -35.505 -12.572  1.00 28.08           N  
ATOM   2442  CA  GLN B 320      26.384 -35.185 -11.459  1.00 28.08           C  
ATOM   2443  C   GLN B 320      27.636 -36.058 -11.486  1.00 28.08           C  
ATOM   2444  CB  GLN B 320      25.656 -35.353 -10.125  1.00 28.08           C  
ATOM   2445  O   GLN B 320      27.545 -37.285 -11.418  1.00 28.08           O  
ATOM   2446  CG  GLN B 320      25.154 -34.044  -9.530  1.00 28.08           C  
ATOM   2447  CD  GLN B 320      24.510 -34.227  -8.168  1.00 28.08           C  
ATOM   2448  NE2 GLN B 320      24.126 -33.121  -7.540  1.00 28.08           N  
ATOM   2449  OE1 GLN B 320      24.357 -35.354  -7.686  1.00 28.08           O  
ATOM   2450  N   VAL B 321      28.540 -35.938 -12.450  1.00 27.43           N  
ATOM   2451  CA  VAL B 321      29.779 -36.708 -12.420  1.00 27.43           C  
ATOM   2452  C   VAL B 321      30.485 -36.501 -11.082  1.00 27.43           C  
ATOM   2453  CB  VAL B 321      30.718 -36.317 -13.583  1.00 27.43           C  
ATOM   2454  O   VAL B 321      30.604 -35.370 -10.604  1.00 27.43           O  
ATOM   2455  CG1 VAL B 321      31.951 -37.219 -13.609  1.00 27.43           C  
ATOM   2456  CG2 VAL B 321      29.974 -36.386 -14.916  1.00 27.43           C  
ATOM   2457  N   SER B 322      30.436 -37.532 -10.268  1.00 26.41           N  
ATOM   2458  CA  SER B 322      30.939 -37.534  -8.899  1.00 26.41           C  
ATOM   2459  C   SER B 322      32.361 -36.988  -8.831  1.00 26.41           C  
ATOM   2460  CB  SER B 322      30.898 -38.946  -8.314  1.00 26.41           C  
ATOM   2461  O   SER B 322      32.717 -36.283  -7.884  1.00 26.41           O  
ATOM   2462  OG  SER B 322      31.731 -39.822  -9.055  1.00 26.41           O  
ATOM   2463  N   LYS B 323      33.231 -37.748  -9.612  1.00 24.96           N  
ATOM   2464  CA  LYS B 323      34.623 -37.589  -9.204  1.00 24.96           C  
ATOM   2465  C   LYS B 323      35.138 -36.191  -9.538  1.00 24.96           C  
ATOM   2466  CB  LYS B 323      35.503 -38.645  -9.874  1.00 24.96           C  
ATOM   2467  O   LYS B 323      34.974 -35.716 -10.664  1.00 24.96           O  
ATOM   2468  CG  LYS B 323      35.741 -39.883  -9.023  1.00 24.96           C  
ATOM   2469  CD  LYS B 323      36.702 -40.852  -9.701  1.00 24.96           C  
ATOM   2470  CE  LYS B 323      36.901 -42.114  -8.873  1.00 24.96           C  
ATOM   2471  NZ  LYS B 323      37.803 -43.088  -9.557  1.00 24.96           N  
ATOM   2472  N   ALA B 324      35.244 -35.441  -8.481  1.00 29.24           N  
ATOM   2473  CA  ALA B 324      35.630 -34.046  -8.679  1.00 29.24           C  
ATOM   2474  C   ALA B 324      36.923 -33.944  -9.483  1.00 29.24           C  
ATOM   2475  CB  ALA B 324      35.785 -33.340  -7.335  1.00 29.24           C  
ATOM   2476  O   ALA B 324      37.884 -34.671  -9.220  1.00 29.24           O  
ATOM   2477  N   PRO B 325      36.870 -33.756 -10.762  1.00 26.91           N  
ATOM   2478  CA  PRO B 325      38.245 -33.621 -11.248  1.00 26.91           C  
ATOM   2479  C   PRO B 325      39.111 -32.754 -10.336  1.00 26.91           C  
ATOM   2480  CB  PRO B 325      38.071 -32.965 -12.620  1.00 26.91           C  
ATOM   2481  O   PRO B 325      38.586 -31.938  -9.574  1.00 26.91           O  
ATOM   2482  CG  PRO B 325      36.666 -32.455 -12.624  1.00 26.91           C  
ATOM   2483  CD  PRO B 325      36.004 -32.871 -11.342  1.00 26.91           C  
ATOM   2484  N   ALA B 326      40.251 -33.330  -9.877  1.00 24.01           N  
ATOM   2485  CA  ALA B 326      41.173 -32.683  -8.946  1.00 24.01           C  
ATOM   2486  C   ALA B 326      41.322 -31.198  -9.265  1.00 24.01           C  
ATOM   2487  CB  ALA B 326      42.535 -33.371  -8.982  1.00 24.01           C  
ATOM   2488  O   ALA B 326      41.468 -30.374  -8.360  1.00 24.01           O  
ATOM   2489  N   THR B 327      41.518 -31.016 -10.576  1.00 22.22           N  
ATOM   2490  CA  THR B 327      42.141 -29.714 -10.787  1.00 22.22           C  
ATOM   2491  C   THR B 327      41.108 -28.596 -10.677  1.00 22.22           C  
ATOM   2492  CB  THR B 327      42.835 -29.643 -12.159  1.00 22.22           C  
ATOM   2493  O   THR B 327      40.132 -28.569 -11.430  1.00 22.22           O  
ATOM   2494  CG2 THR B 327      44.158 -28.889 -12.068  1.00 22.22           C  
ATOM   2495  OG1 THR B 327      43.087 -30.973 -12.630  1.00 22.22           O  
ATOM   2496  N   ARG B 328      40.486 -28.512  -9.506  1.00 24.81           N  
ATOM   2497  CA  ARG B 328      39.493 -27.485  -9.208  1.00 24.81           C  
ATOM   2498  C   ARG B 328      39.989 -26.106  -9.630  1.00 24.81           C  
ATOM   2499  CB  ARG B 328      39.151 -27.485  -7.716  1.00 24.81           C  
ATOM   2500  O   ARG B 328      41.042 -25.653  -9.177  1.00 24.81           O  
ATOM   2501  CG  ARG B 328      37.900 -28.277  -7.372  1.00 24.81           C  
ATOM   2502  CD  ARG B 328      37.594 -28.228  -5.881  1.00 24.81           C  
ATOM   2503  NE  ARG B 328      36.435 -29.048  -5.541  1.00 24.81           N  
ATOM   2504  NH1 ARG B 328      36.841 -29.047  -3.267  1.00 24.81           N  
ATOM   2505  NH2 ARG B 328      35.027 -30.165  -4.112  1.00 24.81           N  
ATOM   2506  CZ  ARG B 328      36.103 -29.418  -4.308  1.00 24.81           C  
ATOM   2507  N   LEU B 329      39.892 -25.908 -10.946  1.00 21.77           N  
ATOM   2508  CA  LEU B 329      40.329 -24.557 -11.282  1.00 21.77           C  
ATOM   2509  C   LEU B 329      39.581 -23.522 -10.448  1.00 21.77           C  
ATOM   2510  CB  LEU B 329      40.116 -24.279 -12.772  1.00 21.77           C  
ATOM   2511  O   LEU B 329      38.350 -23.460 -10.485  1.00 21.77           O  
ATOM   2512  CG  LEU B 329      41.299 -24.584 -13.694  1.00 21.77           C  
ATOM   2513  CD1 LEU B 329      40.806 -25.176 -15.010  1.00 21.77           C  
ATOM   2514  CD2 LEU B 329      42.121 -23.324 -13.943  1.00 21.77           C  
ATOM   2515  N   ARG B 330      39.859 -23.517  -9.177  1.00 23.23           N  
ATOM   2516  CA  ARG B 330      39.385 -22.495  -8.250  1.00 23.23           C  
ATOM   2517  C   ARG B 330      39.369 -21.121  -8.912  1.00 23.23           C  
ATOM   2518  CB  ARG B 330      40.258 -22.461  -6.994  1.00 23.23           C  
ATOM   2519  O   ARG B 330      40.413 -20.614  -9.327  1.00 23.23           O  
ATOM   2520  CG  ARG B 330      39.623 -23.128  -5.784  1.00 23.23           C  
ATOM   2521  CD  ARG B 330      40.530 -23.064  -4.564  1.00 23.23           C  
ATOM   2522  NE  ARG B 330      39.909 -23.684  -3.397  1.00 23.23           N  
ATOM   2523  NH1 ARG B 330      41.806 -23.594  -2.081  1.00 23.23           N  
ATOM   2524  NH2 ARG B 330      39.868 -24.492  -1.247  1.00 23.23           N  
ATOM   2525  CZ  ARG B 330      40.529 -23.922  -2.245  1.00 23.23           C  
ATOM   2526  N   LEU B 331      38.367 -21.007  -9.858  1.00 24.56           N  
ATOM   2527  CA  LEU B 331      38.342 -19.644 -10.376  1.00 24.56           C  
ATOM   2528  C   LEU B 331      38.003 -18.649  -9.272  1.00 24.56           C  
ATOM   2529  CB  LEU B 331      37.329 -19.523 -11.517  1.00 24.56           C  
ATOM   2530  O   LEU B 331      36.951 -18.754  -8.637  1.00 24.56           O  
ATOM   2531  CG  LEU B 331      37.803 -19.982 -12.897  1.00 24.56           C  
ATOM   2532  CD1 LEU B 331      36.628 -20.512 -13.712  1.00 24.56           C  
ATOM   2533  CD2 LEU B 331      38.498 -18.841 -13.631  1.00 24.56           C  
ATOM   2534  N   HIS B 332      38.837 -18.438  -8.355  1.00 28.80           N  
ATOM   2535  CA  HIS B 332      38.723 -17.394  -7.342  1.00 28.80           C  
ATOM   2536  C   HIS B 332      38.309 -16.065  -7.965  1.00 28.80           C  
ATOM   2537  CB  HIS B 332      40.045 -17.232  -6.590  1.00 28.80           C  
ATOM   2538  O   HIS B 332      39.017 -15.528  -8.820  1.00 28.80           O  
ATOM   2539  CG  HIS B 332      40.077 -17.940  -5.273  1.00 28.80           C  
ATOM   2540  CD2 HIS B 332      40.547 -19.163  -4.931  1.00 28.80           C  
ATOM   2541  ND1 HIS B 332      39.576 -17.382  -4.116  1.00 28.80           N  
ATOM   2542  CE1 HIS B 332      39.739 -18.234  -3.118  1.00 28.80           C  
ATOM   2543  NE2 HIS B 332      40.326 -19.322  -3.586  1.00 28.80           N  
ATOM   2544  N   LEU B 333      36.982 -15.945  -8.136  1.00 33.17           N  
ATOM   2545  CA  LEU B 333      36.613 -14.611  -8.597  1.00 33.17           C  
ATOM   2546  C   LEU B 333      37.239 -13.538  -7.713  1.00 33.17           C  
ATOM   2547  CB  LEU B 333      35.090 -14.451  -8.612  1.00 33.17           C  
ATOM   2548  O   LEU B 333      36.836 -13.363  -6.561  1.00 33.17           O  
ATOM   2549  CG  LEU B 333      34.344 -15.167  -9.740  1.00 33.17           C  
ATOM   2550  CD1 LEU B 333      32.899 -15.434  -9.333  1.00 33.17           C  
ATOM   2551  CD2 LEU B 333      34.401 -14.345 -11.023  1.00 33.17           C  
ATOM   2552  N   ASP B 334      38.483 -13.498  -7.658  1.00 34.06           N  
ATOM   2553  CA  ASP B 334      39.231 -12.509  -6.888  1.00 34.06           C  
ATOM   2554  C   ASP B 334      38.783 -11.091  -7.233  1.00 34.06           C  
ATOM   2555  CB  ASP B 334      40.734 -12.661  -7.135  1.00 34.06           C  
ATOM   2556  O   ASP B 334      38.364 -10.824  -8.362  1.00 34.06           O  
ATOM   2557  CG  ASP B 334      41.350 -13.808  -6.354  1.00 34.06           C  
ATOM   2558  OD1 ASP B 334      40.735 -14.279  -5.373  1.00 34.06           O  
ATOM   2559  OD2 ASP B 334      42.464 -14.243  -6.721  1.00 34.06           O  
ATOM   2560  N   LEU B 335      38.177 -10.430  -6.270  1.00 44.62           N  
ATOM   2561  CA  LEU B 335      37.994  -8.991  -6.426  1.00 44.62           C  
ATOM   2562  C   LEU B 335      39.077  -8.399  -7.322  1.00 44.62           C  
ATOM   2563  CB  LEU B 335      38.007  -8.297  -5.062  1.00 44.62           C  
ATOM   2564  O   LEU B 335      40.222  -8.857  -7.303  1.00 44.62           O  
ATOM   2565  CG  LEU B 335      36.695  -8.318  -4.277  1.00 44.62           C  
ATOM   2566  CD1 LEU B 335      36.973  -8.306  -2.778  1.00 44.62           C  
ATOM   2567  CD2 LEU B 335      35.816  -7.137  -4.673  1.00 44.62           C  
ATOM   2568  N   ALA B 336      38.518  -7.776  -8.325  1.00 49.60           N  
ATOM   2569  CA  ALA B 336      39.535  -6.972  -8.998  1.00 49.60           C  
ATOM   2570  C   ALA B 336      40.450  -6.287  -7.987  1.00 49.60           C  
ATOM   2571  CB  ALA B 336      38.879  -5.934  -9.905  1.00 49.60           C  
ATOM   2572  O   ALA B 336      40.032  -5.984  -6.867  1.00 49.60           O  
ATOM   2573  N   PRO B 337      41.775  -6.487  -8.222  1.00 44.32           N  
ATOM   2574  CA  PRO B 337      42.727  -5.857  -7.304  1.00 44.32           C  
ATOM   2575  C   PRO B 337      42.229  -4.517  -6.766  1.00 44.32           C  
ATOM   2576  CB  PRO B 337      43.976  -5.668  -8.168  1.00 44.32           C  
ATOM   2577  O   PRO B 337      42.439  -4.203  -5.592  1.00 44.32           O  
ATOM   2578  CG  PRO B 337      43.648  -6.332  -9.466  1.00 44.32           C  
ATOM   2579  CD  PRO B 337      42.194  -6.709  -9.454  1.00 44.32           C  
ATOM   2580  N   GLU B 338      41.528  -3.843  -7.557  1.00 49.07           N  
ATOM   2581  CA  GLU B 338      41.039  -2.531  -7.143  1.00 49.07           C  
ATOM   2582  C   GLU B 338      40.007  -2.654  -6.026  1.00 49.07           C  
ATOM   2583  CB  GLU B 338      40.438  -1.781  -8.334  1.00 49.07           C  
ATOM   2584  O   GLU B 338      39.989  -1.842  -5.098  1.00 49.07           O  
ATOM   2585  CG  GLU B 338      41.441  -1.472  -9.436  1.00 49.07           C  
ATOM   2586  CD  GLU B 338      40.832  -0.718 -10.608  1.00 49.07           C  
ATOM   2587  OE1 GLU B 338      41.537  -0.494 -11.618  1.00 49.07           O  
ATOM   2588  OE2 GLU B 338      39.640  -0.349 -10.515  1.00 49.07           O  
ATOM   2589  N   ASP B 339      39.323  -3.658  -6.133  1.00 57.98           N  
ATOM   2590  CA  ASP B 339      38.279  -3.880  -5.137  1.00 57.98           C  
ATOM   2591  C   ASP B 339      38.871  -4.392  -3.826  1.00 57.98           C  
ATOM   2592  CB  ASP B 339      37.236  -4.868  -5.664  1.00 57.98           C  
ATOM   2593  O   ASP B 339      38.382  -4.056  -2.745  1.00 57.98           O  
ATOM   2594  CG  ASP B 339      36.413  -4.306  -6.810  1.00 57.98           C  
ATOM   2595  OD1 ASP B 339      36.204  -3.075  -6.864  1.00 57.98           O  
ATOM   2596  OD2 ASP B 339      35.966  -5.102  -7.664  1.00 57.98           O  
ATOM   2597  N   ALA B 340      39.859  -5.157  -4.017  1.00 59.06           N  
ATOM   2598  CA  ALA B 340      40.568  -5.651  -2.840  1.00 59.06           C  
ATOM   2599  C   ALA B 340      41.177  -4.500  -2.044  1.00 59.06           C  
ATOM   2600  CB  ALA B 340      41.653  -6.644  -3.250  1.00 59.06           C  
ATOM   2601  O   ALA B 340      41.152  -4.508  -0.811  1.00 59.06           O  
ATOM   2602  N   ASP B 341      41.631  -3.515  -2.769  1.00 56.87           N  
ATOM   2603  CA  ASP B 341      42.234  -2.348  -2.132  1.00 56.87           C  
ATOM   2604  C   ASP B 341      41.181  -1.516  -1.403  1.00 56.87           C  
ATOM   2605  CB  ASP B 341      42.961  -1.488  -3.167  1.00 56.87           C  
ATOM   2606  O   ASP B 341      41.431  -1.010  -0.307  1.00 56.87           O  
ATOM   2607  CG  ASP B 341      44.301  -2.068  -3.584  1.00 56.87           C  
ATOM   2608  OD1 ASP B 341      44.832  -2.948  -2.874  1.00 56.87           O  
ATOM   2609  OD2 ASP B 341      44.832  -1.639  -4.632  1.00 56.87           O  
ATOM   2610  N   LEU B 342      40.081  -1.484  -1.991  1.00 63.04           N  
ATOM   2611  CA  LEU B 342      38.993  -0.709  -1.406  1.00 63.04           C  
ATOM   2612  C   LEU B 342      38.551  -1.310  -0.076  1.00 63.04           C  
ATOM   2613  CB  LEU B 342      37.804  -0.642  -2.369  1.00 63.04           C  
ATOM   2614  O   LEU B 342      38.240  -0.579   0.867  1.00 63.04           O  
ATOM   2615  CG  LEU B 342      37.895   0.398  -3.486  1.00 63.04           C  
ATOM   2616  CD1 LEU B 342      36.981   0.013  -4.645  1.00 63.04           C  
ATOM   2617  CD2 LEU B 342      37.541   1.784  -2.957  1.00 63.04           C  
ATOM   2618  N   GLU B 343      38.605  -2.555   0.009  1.00 69.89           N  
ATOM   2619  CA  GLU B 343      38.201  -3.254   1.225  1.00 69.89           C  
ATOM   2620  C   GLU B 343      39.196  -3.012   2.357  1.00 69.89           C  
ATOM   2621  CB  GLU B 343      38.058  -4.755   0.962  1.00 69.89           C  
ATOM   2622  O   GLU B 343      38.801  -2.853   3.514  1.00 69.89           O  
ATOM   2623  CG  GLU B 343      37.148  -5.469   1.950  1.00 69.89           C  
ATOM   2624  CD  GLU B 343      36.913  -6.930   1.602  1.00 69.89           C  
ATOM   2625  OE1 GLU B 343      36.378  -7.678   2.452  1.00 69.89           O  
ATOM   2626  OE2 GLU B 343      37.267  -7.330   0.471  1.00 69.89           O  
ATOM   2627  N   ALA B 344      40.461  -2.910   1.943  1.00 65.99           N  
ATOM   2628  CA  ALA B 344      41.530  -2.801   2.932  1.00 65.99           C  
ATOM   2629  C   ALA B 344      41.477  -1.456   3.651  1.00 65.99           C  
ATOM   2630  CB  ALA B 344      42.891  -2.992   2.267  1.00 65.99           C  
ATOM   2631  O   ALA B 344      41.763  -1.374   4.848  1.00 65.99           O  
ATOM   2632  N   VAL B 345      40.948  -0.462   3.029  1.00 64.53           N  
ATOM   2633  CA  VAL B 345      41.012   0.879   3.601  1.00 64.53           C  
ATOM   2634  C   VAL B 345      39.613   1.330   4.016  1.00 64.53           C  
ATOM   2635  CB  VAL B 345      41.626   1.891   2.609  1.00 64.53           C  
ATOM   2636  O   VAL B 345      39.449   2.404   4.600  1.00 64.53           O  
ATOM   2637  CG1 VAL B 345      41.864   3.238   3.290  1.00 64.53           C  
ATOM   2638  CG2 VAL B 345      42.929   1.345   2.028  1.00 64.53           C  
ATOM   2639  N   ALA B 346      38.724   0.398   4.048  1.00 78.26           N  
ATOM   2640  CA  ALA B 346      37.329   0.782   4.248  1.00 78.26           C  
ATOM   2641  C   ALA B 346      36.956   0.742   5.728  1.00 78.26           C  
ATOM   2642  CB  ALA B 346      36.405  -0.130   3.445  1.00 78.26           C  
ATOM   2643  O   ALA B 346      37.482  -0.076   6.485  1.00 78.26           O  
ATOM   2644  N   GLY B 347      36.012   1.699   6.208  1.00 79.00           N  
ATOM   2645  CA  GLY B 347      35.365   1.563   7.504  1.00 79.00           C  
ATOM   2646  C   GLY B 347      34.334   0.451   7.542  1.00 79.00           C  
ATOM   2647  O   GLY B 347      33.647   0.199   6.550  1.00 79.00           O  
ATOM   2648  N   ILE B 348      34.382  -0.302   8.653  1.00 83.42           N  
ATOM   2649  CA  ILE B 348      33.503  -1.464   8.718  1.00 83.42           C  
ATOM   2650  C   ILE B 348      32.361  -1.194   9.694  1.00 83.42           C  
ATOM   2651  CB  ILE B 348      34.277  -2.735   9.135  1.00 83.42           C  
ATOM   2652  O   ILE B 348      32.593  -0.766  10.827  1.00 83.42           O  
ATOM   2653  CG1 ILE B 348      35.414  -3.017   8.147  1.00 83.42           C  
ATOM   2654  CG2 ILE B 348      33.330  -3.934   9.237  1.00 83.42           C  
ATOM   2655  CD1 ILE B 348      36.364  -4.120   8.594  1.00 83.42           C  
ATOM   2656  N   ARG B 349      31.122  -1.424   9.183  1.00 89.71           N  
ATOM   2657  CA  ARG B 349      29.921  -1.356  10.009  1.00 89.71           C  
ATOM   2658  C   ARG B 349      29.048  -2.591   9.810  1.00 89.71           C  
ATOM   2659  CB  ARG B 349      29.120  -0.091   9.692  1.00 89.71           C  
ATOM   2660  O   ARG B 349      28.981  -3.139   8.708  1.00 89.71           O  
ATOM   2661  CG  ARG B 349      29.830   1.199  10.071  1.00 89.71           C  
ATOM   2662  CD  ARG B 349      28.863   2.371  10.154  1.00 89.71           C  
ATOM   2663  NE  ARG B 349      29.555   3.621  10.455  1.00 89.71           N  
ATOM   2664  NH1 ARG B 349      27.892   4.454  11.824  1.00 89.71           N  
ATOM   2665  NH2 ARG B 349      29.793   5.679  11.446  1.00 89.71           N  
ATOM   2666  CZ  ARG B 349      29.078   4.582  11.241  1.00 89.71           C  
ATOM   2667  N   THR B 350      28.420  -2.993  10.886  1.00 94.67           N  
ATOM   2668  CA  THR B 350      27.557  -4.164  10.778  1.00 94.67           C  
ATOM   2669  C   THR B 350      26.100  -3.785  11.027  1.00 94.67           C  
ATOM   2670  CB  THR B 350      27.981  -5.264  11.768  1.00 94.67           C  
ATOM   2671  O   THR B 350      25.811  -2.907  11.842  1.00 94.67           O  
ATOM   2672  CG2 THR B 350      29.376  -5.787  11.444  1.00 94.67           C  
ATOM   2673  OG1 THR B 350      27.980  -4.728  13.097  1.00 94.67           O  
ATOM   2674  N   TYR B 351      25.188  -4.384  10.241  1.00 95.38           N  
ATOM   2675  CA  TYR B 351      23.755  -4.150  10.378  1.00 95.38           C  
ATOM   2676  C   TYR B 351      22.993  -5.467  10.466  1.00 95.38           C  
ATOM   2677  CB  TYR B 351      23.230  -3.322   9.201  1.00 95.38           C  
ATOM   2678  O   TYR B 351      23.466  -6.499   9.983  1.00 95.38           O  
ATOM   2679  CG  TYR B 351      23.773  -1.914   9.160  1.00 95.38           C  
ATOM   2680  CD1 TYR B 351      23.217  -0.909   9.949  1.00 95.38           C  
ATOM   2681  CD2 TYR B 351      24.841  -1.586   8.333  1.00 95.38           C  
ATOM   2682  CE1 TYR B 351      23.713   0.390   9.914  1.00 95.38           C  
ATOM   2683  CE2 TYR B 351      25.345  -0.290   8.289  1.00 95.38           C  
ATOM   2684  OH  TYR B 351      25.270   1.974   9.043  1.00 95.38           O  
ATOM   2685  CZ  TYR B 351      24.776   0.689   9.082  1.00 95.38           C  
ATOM   2686  N   PRO B 352      21.911  -5.450  11.118  1.00 95.04           N  
ATOM   2687  CA  PRO B 352      21.074  -6.652  11.138  1.00 95.04           C  
ATOM   2688  C   PRO B 352      20.345  -6.885   9.816  1.00 95.04           C  
ATOM   2689  CB  PRO B 352      20.079  -6.370  12.267  1.00 95.04           C  
ATOM   2690  O   PRO B 352      20.259  -5.977   8.986  1.00 95.04           O  
ATOM   2691  CG  PRO B 352      19.899  -4.887  12.256  1.00 95.04           C  
ATOM   2692  CD  PRO B 352      21.202  -4.250  11.866  1.00 95.04           C  
ATOM   2693  N   GLU B 353      19.886  -8.053   9.502  1.00 95.15           N  
ATOM   2694  CA  GLU B 353      19.030  -8.404   8.373  1.00 95.15           C  
ATOM   2695  C   GLU B 353      17.749  -9.087   8.844  1.00 95.15           C  
ATOM   2696  CB  GLU B 353      19.778  -9.309   7.391  1.00 95.15           C  
ATOM   2697  O   GLU B 353      17.774  -9.886   9.782  1.00 95.15           O  
ATOM   2698  CG  GLU B 353      19.018  -9.576   6.100  1.00 95.15           C  
ATOM   2699  CD  GLU B 353      19.865 -10.254   5.035  1.00 95.15           C  
ATOM   2700  OE1 GLU B 353      19.390 -11.230   4.411  1.00 95.15           O  
ATOM   2701  OE2 GLU B 353      21.014  -9.806   4.823  1.00 95.15           O  
ATOM   2702  N   TRP B 354      16.685  -8.801   8.282  1.00 94.05           N  
ATOM   2703  CA  TRP B 354      15.392  -9.361   8.661  1.00 94.05           C  
ATOM   2704  C   TRP B 354      15.127 -10.669   7.924  1.00 94.05           C  
ATOM   2705  CB  TRP B 354      14.268  -8.362   8.372  1.00 94.05           C  
ATOM   2706  O   TRP B 354      15.208 -10.724   6.695  1.00 94.05           O  
ATOM   2707  CG  TRP B 354      12.894  -8.894   8.649  1.00 94.05           C  
ATOM   2708  CD1 TRP B 354      11.960  -9.281   7.729  1.00 94.05           C  
ATOM   2709  CD2 TRP B 354      12.298  -9.092   9.934  1.00 94.05           C  
ATOM   2710  CE2 TRP B 354      10.999  -9.604   9.718  1.00 94.05           C  
ATOM   2711  CE3 TRP B 354      12.736  -8.887  11.249  1.00 94.05           C  
ATOM   2712  NE1 TRP B 354      10.818  -9.710   8.365  1.00 94.05           N  
ATOM   2713  CH2 TRP B 354      10.588  -9.704  12.047  1.00 94.05           C  
ATOM   2714  CZ2 TRP B 354      10.134  -9.914  10.770  1.00 94.05           C  
ATOM   2715  CZ3 TRP B 354      11.874  -9.196  12.295  1.00 94.05           C  
ATOM   2716  N   ASP B 355      14.821 -11.655   8.708  1.00 89.00           N  
ATOM   2717  CA  ASP B 355      14.413 -12.944   8.159  1.00 89.00           C  
ATOM   2718  C   ASP B 355      12.893 -13.096   8.185  1.00 89.00           C  
ATOM   2719  CB  ASP B 355      15.069 -14.089   8.933  1.00 89.00           C  
ATOM   2720  O   ASP B 355      12.313 -13.407   9.227  1.00 89.00           O  
ATOM   2721  CG  ASP B 355      14.854 -15.445   8.283  1.00 89.00           C  
ATOM   2722  OD1 ASP B 355      13.960 -15.571   7.417  1.00 89.00           O  
ATOM   2723  OD2 ASP B 355      15.581 -16.396   8.641  1.00 89.00           O  
ATOM   2724  N   ALA B 356      12.329 -12.967   7.062  1.00 80.99           N  
ATOM   2725  CA  ALA B 356      10.872 -12.933   6.967  1.00 80.99           C  
ATOM   2726  C   ALA B 356      10.267 -14.292   7.308  1.00 80.99           C  
ATOM   2727  CB  ALA B 356      10.440 -12.498   5.568  1.00 80.99           C  
ATOM   2728  O   ALA B 356       9.200 -14.367   7.921  1.00 80.99           O  
ATOM   2729  N   ARG B 357      10.889 -15.326   6.974  1.00 76.91           N  
ATOM   2730  CA  ARG B 357      10.376 -16.672   7.205  1.00 76.91           C  
ATOM   2731  C   ARG B 357      10.279 -16.973   8.697  1.00 76.91           C  
ATOM   2732  CB  ARG B 357      11.265 -17.711   6.517  1.00 76.91           C  
ATOM   2733  O   ARG B 357       9.277 -17.520   9.161  1.00 76.91           O  
ATOM   2734  CG  ARG B 357      10.983 -17.878   5.033  1.00 76.91           C  
ATOM   2735  CD  ARG B 357      11.835 -18.979   4.417  1.00 76.91           C  
ATOM   2736  NE  ARG B 357      11.689 -19.025   2.965  1.00 76.91           N  
ATOM   2737  NH1 ARG B 357      13.215 -20.731   2.658  1.00 76.91           N  
ATOM   2738  NH2 ARG B 357      12.138 -19.813   0.855  1.00 76.91           N  
ATOM   2739  CZ  ARG B 357      12.348 -19.856   2.163  1.00 76.91           C  
ATOM   2740  N   ARG B 358      11.279 -16.515   9.424  1.00 82.92           N  
ATOM   2741  CA  ARG B 358      11.319 -16.804  10.854  1.00 82.92           C  
ATOM   2742  C   ARG B 358      10.742 -15.647  11.663  1.00 82.92           C  
ATOM   2743  CB  ARG B 358      12.751 -17.097  11.305  1.00 82.92           C  
ATOM   2744  O   ARG B 358      10.468 -15.793  12.856  1.00 82.92           O  
ATOM   2745  CG  ARG B 358      13.328 -18.381  10.731  1.00 82.92           C  
ATOM   2746  CD  ARG B 358      14.742 -18.639  11.233  1.00 82.92           C  
ATOM   2747  NE  ARG B 358      15.308 -19.852  10.651  1.00 82.92           N  
ATOM   2748  NH1 ARG B 358      17.327 -19.691  11.762  1.00 82.92           N  
ATOM   2749  NH2 ARG B 358      16.938 -21.438  10.330  1.00 82.92           N  
ATOM   2750  CZ  ARG B 358      16.523 -20.324  10.916  1.00 82.92           C  
ATOM   2751  N   GLY B 359      10.594 -14.538  11.097  1.00 84.80           N  
ATOM   2752  CA  GLY B 359      10.044 -13.371  11.768  1.00 84.80           C  
ATOM   2753  C   GLY B 359      10.968 -12.800  12.827  1.00 84.80           C  
ATOM   2754  O   GLY B 359      10.515 -12.390  13.897  1.00 84.80           O  
ATOM   2755  N   ARG B 360      12.306 -12.920  12.576  1.00 88.92           N  
ATOM   2756  CA  ARG B 360      13.258 -12.397  13.551  1.00 88.92           C  
ATOM   2757  C   ARG B 360      14.436 -11.722  12.858  1.00 88.92           C  
ATOM   2758  CB  ARG B 360      13.759 -13.516  14.466  1.00 88.92           C  
ATOM   2759  O   ARG B 360      14.716 -11.996  11.689  1.00 88.92           O  
ATOM   2760  CG  ARG B 360      14.567 -14.585  13.747  1.00 88.92           C  
ATOM   2761  CD  ARG B 360      15.017 -15.686  14.697  1.00 88.92           C  
ATOM   2762  NE  ARG B 360      15.798 -16.708  14.006  1.00 88.92           N  
ATOM   2763  NH1 ARG B 360      15.934 -18.128  15.824  1.00 88.92           N  
ATOM   2764  NH2 ARG B 360      16.919 -18.705  13.836  1.00 88.92           N  
ATOM   2765  CZ  ARG B 360      16.215 -17.845  14.557  1.00 88.92           C  
ATOM   2766  N   TYR B 361      15.167 -10.917  13.634  1.00 92.97           N  
ATOM   2767  CA  TYR B 361      16.358 -10.245  13.128  1.00 92.97           C  
ATOM   2768  C   TYR B 361      17.588 -11.133  13.271  1.00 92.97           C  
ATOM   2769  CB  TYR B 361      16.582  -8.921  13.865  1.00 92.97           C  
ATOM   2770  O   TYR B 361      17.755 -11.814  14.286  1.00 92.97           O  
ATOM   2771  CG  TYR B 361      15.660  -7.813  13.417  1.00 92.97           C  
ATOM   2772  CD1 TYR B 361      15.943  -7.063  12.277  1.00 92.97           C  
ATOM   2773  CD2 TYR B 361      14.506  -7.513  14.132  1.00 92.97           C  
ATOM   2774  CE1 TYR B 361      15.097  -6.040  11.862  1.00 92.97           C  
ATOM   2775  CE2 TYR B 361      13.653  -6.492  13.726  1.00 92.97           C  
ATOM   2776  OH  TYR B 361      13.115  -4.751  12.184  1.00 92.97           O  
ATOM   2777  CZ  TYR B 361      13.956  -5.763  12.591  1.00 92.97           C  
ATOM   2778  N   LEU B 362      18.318 -11.155  12.214  1.00 92.97           N  
ATOM   2779  CA  LEU B 362      19.667 -11.698  12.320  1.00 92.97           C  
ATOM   2780  C   LEU B 362      20.668 -10.604  12.677  1.00 92.97           C  
ATOM   2781  CB  LEU B 362      20.078 -12.374  11.009  1.00 92.97           C  
ATOM   2782  O   LEU B 362      21.023  -9.782  11.830  1.00 92.97           O  
ATOM   2783  CG  LEU B 362      19.145 -13.468  10.489  1.00 92.97           C  
ATOM   2784  CD1 LEU B 362      19.527 -13.858   9.064  1.00 92.97           C  
ATOM   2785  CD2 LEU B 362      19.182 -14.684  11.409  1.00 92.97           C  
ATOM   2786  N   ALA B 363      21.207 -10.617  13.858  1.00 90.42           N  
ATOM   2787  CA  ALA B 363      22.028  -9.538  14.401  1.00 90.42           C  
ATOM   2788  C   ALA B 363      23.411  -9.523  13.757  1.00 90.42           C  
ATOM   2789  CB  ALA B 363      22.152  -9.675  15.917  1.00 90.42           C  
ATOM   2790  O   ALA B 363      24.023 -10.576  13.562  1.00 90.42           O  
ATOM   2791  N   HIS B 364      23.983  -8.376  13.534  1.00 89.69           N  
ATOM   2792  CA  HIS B 364      25.309  -8.176  12.959  1.00 89.69           C  
ATOM   2793  C   HIS B 364      25.551  -9.125  11.791  1.00 89.69           C  
ATOM   2794  CB  HIS B 364      26.389  -8.369  14.025  1.00 89.69           C  
ATOM   2795  O   HIS B 364      26.619  -9.734  11.692  1.00 89.69           O  
ATOM   2796  CG  HIS B 364      26.176  -7.540  15.252  1.00 89.69           C  
ATOM   2797  CD2 HIS B 364      25.860  -7.895  16.520  1.00 89.69           C  
ATOM   2798  ND1 HIS B 364      26.281  -6.166  15.250  1.00 89.69           N  
ATOM   2799  CE1 HIS B 364      26.039  -5.710  16.468  1.00 89.69           C  
ATOM   2800  NE2 HIS B 364      25.781  -6.739  17.257  1.00 89.69           N  
ATOM   2801  N   HIS B 365      24.592  -9.244  10.949  1.00 91.88           N  
ATOM   2802  CA  HIS B 365      24.581 -10.246   9.889  1.00 91.88           C  
ATOM   2803  C   HIS B 365      25.239  -9.713   8.621  1.00 91.88           C  
ATOM   2804  CB  HIS B 365      23.149 -10.693   9.590  1.00 91.88           C  
ATOM   2805  O   HIS B 365      25.841 -10.476   7.861  1.00 91.88           O  
ATOM   2806  CG  HIS B 365      23.067 -11.844   8.637  1.00 91.88           C  
ATOM   2807  CD2 HIS B 365      22.545 -11.931   7.391  1.00 91.88           C  
ATOM   2808  ND1 HIS B 365      23.560 -13.095   8.937  1.00 91.88           N  
ATOM   2809  CE1 HIS B 365      23.345 -13.904   7.913  1.00 91.88           C  
ATOM   2810  NE2 HIS B 365      22.730 -13.222   6.962  1.00 91.88           N  
ATOM   2811  N   VAL B 366      25.098  -8.472   8.379  1.00 94.22           N  
ATOM   2812  CA  VAL B 366      25.617  -7.885   7.147  1.00 94.22           C  
ATOM   2813  C   VAL B 366      26.751  -6.916   7.474  1.00 94.22           C  
ATOM   2814  CB  VAL B 366      24.507  -7.159   6.354  1.00 94.22           C  
ATOM   2815  O   VAL B 366      26.653  -6.134   8.423  1.00 94.22           O  
ATOM   2816  CG1 VAL B 366      25.067  -6.565   5.063  1.00 94.22           C  
ATOM   2817  CG2 VAL B 366      23.356  -8.116   6.051  1.00 94.22           C  
ATOM   2818  N   ARG B 367      27.816  -7.007   6.660  1.00 94.47           N  
ATOM   2819  CA  ARG B 367      28.971  -6.130   6.824  1.00 94.47           C  
ATOM   2820  C   ARG B 367      29.031  -5.090   5.710  1.00 94.47           C  
ATOM   2821  CB  ARG B 367      30.266  -6.945   6.850  1.00 94.47           C  
ATOM   2822  O   ARG B 367      29.105  -5.440   4.530  1.00 94.47           O  
ATOM   2823  CG  ARG B 367      31.495  -6.137   7.231  1.00 94.47           C  
ATOM   2824  CD  ARG B 367      32.724  -7.021   7.394  1.00 94.47           C  
ATOM   2825  NE  ARG B 367      33.179  -7.551   6.112  1.00 94.47           N  
ATOM   2826  NH1 ARG B 367      34.796  -8.928   7.022  1.00 94.47           N  
ATOM   2827  NH2 ARG B 367      34.488  -8.860   4.751  1.00 94.47           N  
ATOM   2828  CZ  ARG B 367      34.154  -8.445   5.965  1.00 94.47           C  
ATOM   2829  N   VAL B 368      29.038  -3.791   6.072  1.00 95.28           N  
ATOM   2830  CA  VAL B 368      29.118  -2.701   5.106  1.00 95.28           C  
ATOM   2831  C   VAL B 368      30.518  -2.091   5.129  1.00 95.28           C  
ATOM   2832  CB  VAL B 368      28.059  -1.612   5.390  1.00 95.28           C  
ATOM   2833  O   VAL B 368      31.017  -1.707   6.189  1.00 95.28           O  
ATOM   2834  CG1 VAL B 368      28.243  -0.422   4.450  1.00 95.28           C  
ATOM   2835  CG2 VAL B 368      26.651  -2.191   5.255  1.00 95.28           C  
ATOM   2836  N   LEU B 369      31.146  -2.063   3.979  1.00 94.35           N  
ATOM   2837  CA  LEU B 369      32.470  -1.474   3.808  1.00 94.35           C  
ATOM   2838  C   LEU B 369      32.372  -0.097   3.160  1.00 94.35           C  
ATOM   2839  CB  LEU B 369      33.358  -2.388   2.959  1.00 94.35           C  
ATOM   2840  O   LEU B 369      32.117   0.012   1.958  1.00 94.35           O  
ATOM   2841  CG  LEU B 369      33.481  -3.839   3.427  1.00 94.35           C  
ATOM   2842  CD1 LEU B 369      34.137  -4.691   2.346  1.00 94.35           C  
ATOM   2843  CD2 LEU B 369      34.270  -3.916   4.730  1.00 94.35           C  
ATOM   2844  N   GLU B 370      32.659   0.928   3.940  1.00 93.15           N  
ATOM   2845  CA  GLU B 370      32.485   2.299   3.470  1.00 93.15           C  
ATOM   2846  C   GLU B 370      33.819   2.915   3.059  1.00 93.15           C  
ATOM   2847  CB  GLU B 370      31.819   3.157   4.549  1.00 93.15           C  
ATOM   2848  O   GLU B 370      34.807   2.812   3.788  1.00 93.15           O  
ATOM   2849  CG  GLU B 370      31.585   4.601   4.128  1.00 93.15           C  
ATOM   2850  CD  GLU B 370      30.999   5.461   5.237  1.00 93.15           C  
ATOM   2851  OE1 GLU B 370      30.795   6.677   5.018  1.00 93.15           O  
ATOM   2852  OE2 GLU B 370      30.745   4.915   6.334  1.00 93.15           O  
ATOM   2853  N   ASN B 371      33.809   3.533   1.910  1.00 91.42           N  
ATOM   2854  CA  ASN B 371      34.960   4.282   1.415  1.00 91.42           C  
ATOM   2855  C   ASN B 371      34.533   5.578   0.732  1.00 91.42           C  
ATOM   2856  CB  ASN B 371      35.786   3.423   0.455  1.00 91.42           C  
ATOM   2857  O   ASN B 371      33.374   5.725   0.339  1.00 91.42           O  
ATOM   2858  CG  ASN B 371      36.380   2.201   1.128  1.00 91.42           C  
ATOM   2859  ND2 ASN B 371      36.546   1.127   0.366  1.00 91.42           N  
ATOM   2860  OD1 ASN B 371      36.686   2.223   2.323  1.00 91.42           O  
ATOM   2861  N   ARG B 372      35.479   6.425   0.652  1.00 91.30           N  
ATOM   2862  CA  ARG B 372      35.243   7.625  -0.144  1.00 91.30           C  
ATOM   2863  C   ARG B 372      35.330   7.318  -1.636  1.00 91.30           C  
ATOM   2864  CB  ARG B 372      36.245   8.721   0.224  1.00 91.30           C  
ATOM   2865  O   ARG B 372      36.224   6.592  -2.074  1.00 91.30           O  
ATOM   2866  CG  ARG B 372      35.910  10.084  -0.362  1.00 91.30           C  
ATOM   2867  CD  ARG B 372      36.683  11.199   0.328  1.00 91.30           C  
ATOM   2868  NE  ARG B 372      36.234  12.517  -0.111  1.00 91.30           N  
ATOM   2869  NH1 ARG B 372      37.627  13.693   1.308  1.00 91.30           N  
ATOM   2870  NH2 ARG B 372      36.213  14.814  -0.106  1.00 91.30           N  
ATOM   2871  CZ  ARG B 372      36.692  13.672   0.365  1.00 91.30           C  
ATOM   2872  N   ALA B 373      34.386   7.851  -2.380  1.00 91.29           N  
ATOM   2873  CA  ALA B 373      34.390   7.613  -3.821  1.00 91.29           C  
ATOM   2874  C   ALA B 373      35.588   8.285  -4.484  1.00 91.29           C  
ATOM   2875  CB  ALA B 373      33.089   8.112  -4.446  1.00 91.29           C  
ATOM   2876  O   ALA B 373      35.903   9.440  -4.188  1.00 91.29           O  
ATOM   2877  N   PRO B 374      36.276   7.547  -5.368  1.00 86.54           N  
ATOM   2878  CA  PRO B 374      37.420   8.154  -6.051  1.00 86.54           C  
ATOM   2879  C   PRO B 374      37.007   9.231  -7.052  1.00 86.54           C  
ATOM   2880  CB  PRO B 374      38.075   6.968  -6.764  1.00 86.54           C  
ATOM   2881  O   PRO B 374      35.935   9.139  -7.656  1.00 86.54           O  
ATOM   2882  CG  PRO B 374      36.989   5.948  -6.885  1.00 86.54           C  
ATOM   2883  CD  PRO B 374      35.965   6.213  -5.818  1.00 86.54           C  
ATOM   2884  N   GLU B 375      37.889  10.179  -7.184  1.00 87.95           N  
ATOM   2885  CA  GLU B 375      37.629  11.243  -8.150  1.00 87.95           C  
ATOM   2886  C   GLU B 375      38.054  10.828  -9.555  1.00 87.95           C  
ATOM   2887  CB  GLU B 375      38.350  12.529  -7.740  1.00 87.95           C  
ATOM   2888  O   GLU B 375      39.088  10.181  -9.731  1.00 87.95           O  
ATOM   2889  CG  GLU B 375      37.887  13.096  -6.406  1.00 87.95           C  
ATOM   2890  CD  GLU B 375      38.614  14.372  -6.011  1.00 87.95           C  
ATOM   2891  OE1 GLU B 375      38.687  14.679  -4.800  1.00 87.95           O  
ATOM   2892  OE2 GLU B 375      39.113  15.071  -6.921  1.00 87.95           O  
ATOM   2893  N   HIS B 376      37.270  11.101 -10.474  1.00 81.49           N  
ATOM   2894  CA  HIS B 376      37.568  10.830 -11.876  1.00 81.49           C  
ATOM   2895  C   HIS B 376      37.964  12.106 -12.612  1.00 81.49           C  
ATOM   2896  CB  HIS B 376      36.367  10.178 -12.563  1.00 81.49           C  
ATOM   2897  O   HIS B 376      37.419  13.178 -12.341  1.00 81.49           O  
ATOM   2898  CG  HIS B 376      36.735   9.337 -13.744  1.00 81.49           C  
ATOM   2899  CD2 HIS B 376      36.958   8.006 -13.852  1.00 81.49           C  
ATOM   2900  ND1 HIS B 376      36.916   9.862 -15.005  1.00 81.49           N  
ATOM   2901  CE1 HIS B 376      37.235   8.887 -15.840  1.00 81.49           C  
ATOM   2902  NE2 HIS B 376      37.267   7.751 -15.165  1.00 81.49           N  
ATOM   2903  N   ASP B 377      38.962  12.014 -13.452  1.00 69.16           N  
ATOM   2904  CA  ASP B 377      39.536  13.178 -14.121  1.00 69.16           C  
ATOM   2905  C   ASP B 377      38.572  13.745 -15.160  1.00 69.16           C  
ATOM   2906  CB  ASP B 377      40.867  12.815 -14.781  1.00 69.16           C  
ATOM   2907  O   ASP B 377      38.534  14.957 -15.384  1.00 69.16           O  
ATOM   2908  CG  ASP B 377      42.035  12.832 -13.811  1.00 69.16           C  
ATOM   2909  OD1 ASP B 377      41.919  13.444 -12.727  1.00 69.16           O  
ATOM   2910  OD2 ASP B 377      43.082  12.229 -14.133  1.00 69.16           O  
ATOM   2911  N   GLU B 378      37.730  12.868 -15.701  1.00 63.26           N  
ATOM   2912  CA  GLU B 378      36.873  13.318 -16.794  1.00 63.26           C  
ATOM   2913  C   GLU B 378      35.590  13.952 -16.265  1.00 63.26           C  
ATOM   2914  CB  GLU B 378      36.538  12.154 -17.729  1.00 63.26           C  
ATOM   2915  O   GLU B 378      35.030  13.493 -15.267  1.00 63.26           O  
ATOM   2916  CG  GLU B 378      37.627  11.849 -18.748  1.00 63.26           C  
ATOM   2917  CD  GLU B 378      37.261  10.722 -19.699  1.00 63.26           C  
ATOM   2918  OE1 GLU B 378      38.097  10.354 -20.556  1.00 63.26           O  
ATOM   2919  OE2 GLU B 378      36.128  10.202 -19.588  1.00 63.26           O  
ATOM   2920  N   ALA B 379      35.359  15.210 -16.748  1.00 58.49           N  
ATOM   2921  CA  ALA B 379      34.108  15.888 -16.420  1.00 58.49           C  
ATOM   2922  C   ALA B 379      32.906  14.998 -16.721  1.00 58.49           C  
ATOM   2923  CB  ALA B 379      33.998  17.203 -17.188  1.00 58.49           C  
ATOM   2924  O   ALA B 379      33.027  14.002 -17.438  1.00 58.49           O  
ATOM   2925  N   LEU B 380      31.919  14.983 -15.806  1.00 63.48           N  
ATOM   2926  CA  LEU B 380      30.720  14.155 -15.880  1.00 63.48           C  
ATOM   2927  C   LEU B 380      30.280  13.963 -17.327  1.00 63.48           C  
ATOM   2928  CB  LEU B 380      29.584  14.783 -15.068  1.00 63.48           C  
ATOM   2929  O   LEU B 380      30.018  12.837 -17.756  1.00 63.48           O  
ATOM   2930  CG  LEU B 380      29.000  13.926 -13.943  1.00 63.48           C  
ATOM   2931  CD1 LEU B 380      29.273  14.573 -12.589  1.00 63.48           C  
ATOM   2932  CD2 LEU B 380      27.504  13.718 -14.151  1.00 63.48           C  
ATOM   2933  N   THR B 381      29.858  15.049 -18.112  1.00 61.13           N  
ATOM   2934  CA  THR B 381      29.397  14.818 -19.477  1.00 61.13           C  
ATOM   2935  C   THR B 381      30.055  15.798 -20.443  1.00 61.13           C  
ATOM   2936  CB  THR B 381      27.865  14.944 -19.577  1.00 61.13           C  
ATOM   2937  O   THR B 381      29.996  17.013 -20.241  1.00 61.13           O  
ATOM   2938  CG2 THR B 381      27.239  13.650 -20.088  1.00 61.13           C  
ATOM   2939  OG1 THR B 381      27.330  15.243 -18.282  1.00 61.13           O  
ATOM   2940  N   PRO B 382      30.883  15.224 -21.369  1.00 52.94           N  
ATOM   2941  CA  PRO B 382      31.440  16.110 -22.395  1.00 52.94           C  
ATOM   2942  C   PRO B 382      30.365  16.736 -23.280  1.00 52.94           C  
ATOM   2943  CB  PRO B 382      32.345  15.182 -23.209  1.00 52.94           C  
ATOM   2944  O   PRO B 382      30.657  17.641 -24.066  1.00 52.94           O  
ATOM   2945  CG  PRO B 382      32.088  13.817 -22.657  1.00 52.94           C  
ATOM   2946  CD  PRO B 382      31.103  13.935 -21.530  1.00 52.94           C  
ATOM   2947  N   ASP B 383      29.088  16.264 -23.051  1.00 60.20           N  
ATOM   2948  CA  ASP B 383      28.008  16.706 -23.927  1.00 60.20           C  
ATOM   2949  C   ASP B 383      27.453  18.056 -23.478  1.00 60.20           C  
ATOM   2950  CB  ASP B 383      26.888  15.664 -23.966  1.00 60.20           C  
ATOM   2951  O   ASP B 383      26.919  18.177 -22.373  1.00 60.20           O  
ATOM   2952  CG  ASP B 383      25.783  16.018 -24.946  1.00 60.20           C  
ATOM   2953  OD1 ASP B 383      25.919  17.017 -25.685  1.00 60.20           O  
ATOM   2954  OD2 ASP B 383      24.766  15.292 -24.979  1.00 60.20           O  
ATOM   2955  N   PRO B 384      27.694  19.120 -24.236  1.00 63.23           N  
ATOM   2956  CA  PRO B 384      27.224  20.471 -23.920  1.00 63.23           C  
ATOM   2957  C   PRO B 384      25.731  20.519 -23.605  1.00 63.23           C  
ATOM   2958  CB  PRO B 384      27.539  21.261 -25.193  1.00 63.23           C  
ATOM   2959  O   PRO B 384      25.297  21.316 -22.769  1.00 63.23           O  
ATOM   2960  CG  PRO B 384      28.318  20.314 -26.047  1.00 63.23           C  
ATOM   2961  CD  PRO B 384      28.264  18.950 -25.420  1.00 63.23           C  
ATOM   2962  N   ARG B 385      24.985  19.635 -24.227  1.00 64.53           N  
ATOM   2963  CA  ARG B 385      23.544  19.594 -23.998  1.00 64.53           C  
ATOM   2964  C   ARG B 385      23.227  19.089 -22.594  1.00 64.53           C  
ATOM   2965  CB  ARG B 385      22.858  18.709 -25.041  1.00 64.53           C  
ATOM   2966  O   ARG B 385      22.303  19.583 -21.945  1.00 64.53           O  
ATOM   2967  CG  ARG B 385      22.614  19.402 -26.372  1.00 64.53           C  
ATOM   2968  CD  ARG B 385      21.843  18.513 -27.338  1.00 64.53           C  
ATOM   2969  NE  ARG B 385      21.473  19.232 -28.553  1.00 64.53           N  
ATOM   2970  NH1 ARG B 385      20.655  17.371 -29.652  1.00 64.53           N  
ATOM   2971  NH2 ARG B 385      20.620  19.421 -30.677  1.00 64.53           N  
ATOM   2972  CZ  ARG B 385      20.917  18.673 -29.625  1.00 64.53           C  
ATOM   2973  N   ALA B 386      24.002  18.080 -22.120  1.00 65.44           N  
ATOM   2974  CA  ALA B 386      23.843  17.543 -20.771  1.00 65.44           C  
ATOM   2975  C   ALA B 386      24.171  18.599 -19.719  1.00 65.44           C  
ATOM   2976  CB  ALA B 386      24.727  16.313 -20.580  1.00 65.44           C  
ATOM   2977  O   ALA B 386      23.467  18.722 -18.714  1.00 65.44           O  
ATOM   2978  N   GLN B 387      25.150  19.434 -20.046  1.00 68.49           N  
ATOM   2979  CA  GLN B 387      25.570  20.482 -19.121  1.00 68.49           C  
ATOM   2980  C   GLN B 387      24.495  21.555 -18.981  1.00 68.49           C  
ATOM   2981  CB  GLN B 387      26.884  21.112 -19.585  1.00 68.49           C  
ATOM   2982  O   GLN B 387      24.270  22.076 -17.887  1.00 68.49           O  
ATOM   2983  CG  GLN B 387      28.126  20.396 -19.071  1.00 68.49           C  
ATOM   2984  CD  GLN B 387      29.414  21.042 -19.543  1.00 68.49           C  
ATOM   2985  NE2 GLN B 387      30.546  20.480 -19.131  1.00 68.49           N  
ATOM   2986  OE1 GLN B 387      29.394  22.038 -20.274  1.00 68.49           O  
ATOM   2987  N   THR B 388      23.882  21.796 -20.134  1.00 68.08           N  
ATOM   2988  CA  THR B 388      22.811  22.786 -20.130  1.00 68.08           C  
ATOM   2989  C   THR B 388      21.630  22.302 -19.293  1.00 68.08           C  
ATOM   2990  CB  THR B 388      22.336  23.100 -21.561  1.00 68.08           C  
ATOM   2991  O   THR B 388      21.045  23.075 -18.531  1.00 68.08           O  
ATOM   2992  CG2 THR B 388      21.363  24.275 -21.572  1.00 68.08           C  
ATOM   2993  OG1 THR B 388      23.470  23.425 -22.374  1.00 68.08           O  
ATOM   2994  N   ARG B 389      21.388  21.050 -19.399  1.00 67.08           N  
ATOM   2995  CA  ARG B 389      20.270  20.478 -18.656  1.00 67.08           C  
ATOM   2996  C   ARG B 389      20.550  20.483 -17.157  1.00 67.08           C  
ATOM   2997  CB  ARG B 389      19.980  19.053 -19.130  1.00 67.08           C  
ATOM   2998  O   ARG B 389      19.665  20.789 -16.355  1.00 67.08           O  
ATOM   2999  CG  ARG B 389      19.291  18.983 -20.484  1.00 67.08           C  
ATOM   3000  CD  ARG B 389      18.858  17.563 -20.823  1.00 67.08           C  
ATOM   3001  NE  ARG B 389      19.994  16.729 -21.204  1.00 67.08           N  
ATOM   3002  NH1 ARG B 389      19.082  16.042 -23.212  1.00 67.08           N  
ATOM   3003  NH2 ARG B 389      21.155  15.299 -22.576  1.00 67.08           N  
ATOM   3004  CZ  ARG B 389      20.074  16.025 -22.330  1.00 67.08           C  
ATOM   3005  N   ILE B 390      21.790  20.180 -16.854  1.00 68.99           N  
ATOM   3006  CA  ILE B 390      22.194  20.103 -15.454  1.00 68.99           C  
ATOM   3007  C   ILE B 390      22.154  21.495 -14.828  1.00 68.99           C  
ATOM   3008  CB  ILE B 390      23.604  19.488 -15.306  1.00 68.99           C  
ATOM   3009  O   ILE B 390      21.681  21.662 -13.701  1.00 68.99           O  
ATOM   3010  CG1 ILE B 390      23.589  18.011 -15.716  1.00 68.99           C  
ATOM   3011  CG2 ILE B 390      24.117  19.654 -13.873  1.00 68.99           C  
ATOM   3012  CD1 ILE B 390      24.967  17.364 -15.751  1.00 68.99           C  
ATOM   3013  N   ARG B 391      22.474  22.552 -15.633  1.00 69.90           N  
ATOM   3014  CA  ARG B 391      22.554  23.918 -15.125  1.00 69.90           C  
ATOM   3015  C   ARG B 391      21.165  24.529 -14.976  1.00 69.90           C  
ATOM   3016  CB  ARG B 391      23.413  24.786 -16.047  1.00 69.90           C  
ATOM   3017  O   ARG B 391      20.974  25.469 -14.201  1.00 69.90           O  
ATOM   3018  CG  ARG B 391      24.908  24.626 -15.826  1.00 69.90           C  
ATOM   3019  CD  ARG B 391      25.712  25.583 -16.696  1.00 69.90           C  
ATOM   3020  NE  ARG B 391      27.133  25.246 -16.697  1.00 69.90           N  
ATOM   3021  NH1 ARG B 391      27.746  26.942 -18.140  1.00 69.90           N  
ATOM   3022  NH2 ARG B 391      29.330  25.507 -17.313  1.00 69.90           N  
ATOM   3023  CZ  ARG B 391      28.066  25.899 -17.383  1.00 69.90           C  
ATOM   3024  N   ALA B 392      20.229  23.918 -15.689  1.00 73.32           N  
ATOM   3025  CA  ALA B 392      18.862  24.432 -15.655  1.00 73.32           C  
ATOM   3026  C   ALA B 392      18.139  23.985 -14.387  1.00 73.32           C  
ATOM   3027  CB  ALA B 392      18.092  23.977 -16.892  1.00 73.32           C  
ATOM   3028  O   ALA B 392      17.180  24.627 -13.953  1.00 73.32           O  
ATOM   3029  N   VAL B 393      18.667  22.981 -13.723  1.00 75.06           N  
ATOM   3030  CA  VAL B 393      17.988  22.320 -12.614  1.00 75.06           C  
ATOM   3031  C   VAL B 393      18.055  23.200 -11.368  1.00 75.06           C  
ATOM   3032  CB  VAL B 393      18.599  20.932 -12.319  1.00 75.06           C  
ATOM   3033  O   VAL B 393      17.041  23.423 -10.702  1.00 75.06           O  
ATOM   3034  CG1 VAL B 393      18.044  20.363 -11.015  1.00 75.06           C  
ATOM   3035  CG2 VAL B 393      18.333  19.975 -13.480  1.00 75.06           C  
ATOM   3036  N   PRO B 394      19.225  23.855 -11.080  1.00 72.60           N  
ATOM   3037  CA  PRO B 394      19.293  24.687  -9.876  1.00 72.60           C  
ATOM   3038  C   PRO B 394      18.245  25.798  -9.867  1.00 72.60           C  
ATOM   3039  CB  PRO B 394      20.707  25.272  -9.931  1.00 72.60           C  
ATOM   3040  O   PRO B 394      17.735  26.161  -8.804  1.00 72.60           O  
ATOM   3041  CG  PRO B 394      21.457  24.369 -10.857  1.00 72.60           C  
ATOM   3042  CD  PRO B 394      20.475  23.714 -11.784  1.00 72.60           C  
ATOM   3043  N   ARG B 395      17.865  26.279 -11.019  1.00 74.56           N  
ATOM   3044  CA  ARG B 395      16.881  27.351 -11.120  1.00 74.56           C  
ATOM   3045  C   ARG B 395      15.503  26.874 -10.673  1.00 74.56           C  
ATOM   3046  CB  ARG B 395      16.811  27.884 -12.553  1.00 74.56           C  
ATOM   3047  O   ARG B 395      14.743  27.633 -10.069  1.00 74.56           O  
ATOM   3048  CG  ARG B 395      17.888  28.906 -12.883  1.00 74.56           C  
ATOM   3049  CD  ARG B 395      17.696  29.499 -14.272  1.00 74.56           C  
ATOM   3050  NE  ARG B 395      18.790  30.396 -14.631  1.00 74.56           N  
ATOM   3051  NH1 ARG B 395      18.309  30.414 -16.891  1.00 74.56           N  
ATOM   3052  NH2 ARG B 395      20.078  31.626 -16.081  1.00 74.56           N  
ATOM   3053  CZ  ARG B 395      19.057  30.810 -15.867  1.00 74.56           C  
ATOM   3054  N   GLN B 396      15.278  25.616 -10.922  1.00 75.60           N  
ATOM   3055  CA  GLN B 396      13.994  25.035 -10.545  1.00 75.60           C  
ATOM   3056  C   GLN B 396      13.887  24.873  -9.031  1.00 75.60           C  
ATOM   3057  CB  GLN B 396      13.793  23.684 -11.233  1.00 75.60           C  
ATOM   3058  O   GLN B 396      12.797  24.984  -8.465  1.00 75.60           O  
ATOM   3059  CG  GLN B 396      13.531  23.789 -12.729  1.00 75.60           C  
ATOM   3060  CD  GLN B 396      13.342  22.435 -13.389  1.00 75.60           C  
ATOM   3061  NE2 GLN B 396      13.144  22.438 -14.702  1.00 75.60           N  
ATOM   3062  OE1 GLN B 396      13.374  21.396 -12.722  1.00 75.60           O  
ATOM   3063  N   PHE B 397      15.030  24.765  -8.383  1.00 79.09           N  
ATOM   3064  CA  PHE B 397      15.059  24.530  -6.944  1.00 79.09           C  
ATOM   3065  C   PHE B 397      15.094  25.848  -6.180  1.00 79.09           C  
ATOM   3066  CB  PHE B 397      16.269  23.670  -6.563  1.00 79.09           C  
ATOM   3067  O   PHE B 397      14.742  25.898  -5.000  1.00 79.09           O  
ATOM   3068  CG  PHE B 397      16.026  22.191  -6.689  1.00 79.09           C  
ATOM   3069  CD1 PHE B 397      15.817  21.408  -5.561  1.00 79.09           C  
ATOM   3070  CD2 PHE B 397      16.007  21.582  -7.938  1.00 79.09           C  
ATOM   3071  CE1 PHE B 397      15.592  20.038  -5.675  1.00 79.09           C  
ATOM   3072  CE2 PHE B 397      15.783  20.214  -8.059  1.00 79.09           C  
ATOM   3073  CZ  PHE B 397      15.577  19.443  -6.927  1.00 79.09           C  
ATOM   3074  N   GLU B 398      15.504  26.939  -6.891  1.00 70.75           N  
ATOM   3075  CA  GLU B 398      15.642  28.246  -6.254  1.00 70.75           C  
ATOM   3076  C   GLU B 398      14.300  28.747  -5.726  1.00 70.75           C  
ATOM   3077  CB  GLU B 398      16.233  29.262  -7.235  1.00 70.75           C  
ATOM   3078  O   GLU B 398      14.246  29.421  -4.695  1.00 70.75           O  
ATOM   3079  CG  GLU B 398      17.755  29.307  -7.230  1.00 70.75           C  
ATOM   3080  CD  GLU B 398      18.327  30.347  -8.180  1.00 70.75           C  
ATOM   3081  OE1 GLU B 398      19.569  30.481  -8.257  1.00 70.75           O  
ATOM   3082  OE2 GLU B 398      17.526  31.036  -8.852  1.00 70.75           O  
ATOM   3083  N   ALA B 399      13.242  28.243  -6.376  1.00 68.19           N  
ATOM   3084  CA  ALA B 399      11.898  28.638  -5.964  1.00 68.19           C  
ATOM   3085  C   ALA B 399      11.535  28.025  -4.615  1.00 68.19           C  
ATOM   3086  CB  ALA B 399      10.876  28.231  -7.023  1.00 68.19           C  
ATOM   3087  O   ALA B 399      10.631  28.508  -3.929  1.00 68.19           O  
ATOM   3088  N   LEU B 400      12.336  27.035  -4.235  1.00 69.32           N  
ATOM   3089  CA  LEU B 400      12.033  26.317  -3.002  1.00 69.32           C  
ATOM   3090  C   LEU B 400      12.815  26.899  -1.829  1.00 69.32           C  
ATOM   3091  CB  LEU B 400      12.354  24.828  -3.156  1.00 69.32           C  
ATOM   3092  O   LEU B 400      12.639  26.469  -0.686  1.00 69.32           O  
ATOM   3093  CG  LEU B 400      11.498  24.050  -4.157  1.00 69.32           C  
ATOM   3094  CD1 LEU B 400      12.089  22.665  -4.396  1.00 69.32           C  
ATOM   3095  CD2 LEU B 400      10.059  23.945  -3.663  1.00 69.32           C  
ATOM   3096  N   ARG B 401      13.605  27.820  -2.148  1.00 65.45           N  
ATOM   3097  CA  ARG B 401      14.369  28.454  -1.079  1.00 65.45           C  
ATOM   3098  C   ARG B 401      13.445  29.109  -0.058  1.00 65.45           C  
ATOM   3099  CB  ARG B 401      15.336  29.493  -1.652  1.00 65.45           C  
ATOM   3100  O   ARG B 401      12.495  29.803  -0.428  1.00 65.45           O  
ATOM   3101  CG  ARG B 401      16.795  29.230  -1.313  1.00 65.45           C  
ATOM   3102  CD  ARG B 401      17.707  30.316  -1.866  1.00 65.45           C  
ATOM   3103  NE  ARG B 401      19.116  29.978  -1.690  1.00 65.45           N  
ATOM   3104  NH1 ARG B 401      19.911  32.026  -2.404  1.00 65.45           N  
ATOM   3105  NH2 ARG B 401      21.375  30.387  -1.754  1.00 65.45           N  
ATOM   3106  CZ  ARG B 401      20.131  30.798  -1.950  1.00 65.45           C  
ATOM   3107  N   PRO B 402      13.592  28.611   1.189  1.00 58.76           N  
ATOM   3108  CA  PRO B 402      12.731  29.255   2.183  1.00 58.76           C  
ATOM   3109  C   PRO B 402      12.792  30.779   2.119  1.00 58.76           C  
ATOM   3110  CB  PRO B 402      13.286  28.742   3.515  1.00 58.76           C  
ATOM   3111  O   PRO B 402      13.778  31.341   1.636  1.00 58.76           O  
ATOM   3112  CG  PRO B 402      14.451  27.885   3.138  1.00 58.76           C  
ATOM   3113  CD  PRO B 402      14.598  27.909   1.644  1.00 58.76           C  
ATOM   3114  N   GLY B 403      11.540  31.253   2.270  1.00 59.44           N  
ATOM   3115  CA  GLY B 403      11.472  32.704   2.320  1.00 59.44           C  
ATOM   3116  C   GLY B 403      12.374  33.307   3.380  1.00 59.44           C  
ATOM   3117  O   GLY B 403      13.195  32.607   3.976  1.00 59.44           O  
ATOM   3118  N   ARG B 404      12.673  34.520   3.244  1.00 59.15           N  
ATOM   3119  CA  ARG B 404      13.459  35.291   4.201  1.00 59.15           C  
ATOM   3120  C   ARG B 404      12.606  35.726   5.388  1.00 59.15           C  
ATOM   3121  CB  ARG B 404      14.079  36.516   3.525  1.00 59.15           C  
ATOM   3122  O   ARG B 404      11.397  35.925   5.249  1.00 59.15           O  
ATOM   3123  CG  ARG B 404      15.151  36.178   2.501  1.00 59.15           C  
ATOM   3124  CD  ARG B 404      15.840  37.428   1.972  1.00 59.15           C  
ATOM   3125  NE  ARG B 404      17.293  37.288   1.982  1.00 59.15           N  
ATOM   3126  NH1 ARG B 404      17.692  39.184   0.723  1.00 59.15           N  
ATOM   3127  NH2 ARG B 404      19.444  37.903   1.461  1.00 59.15           N  
ATOM   3128  CZ  ARG B 404      18.140  38.125   1.389  1.00 59.15           C  
ATOM   3129  N   LEU B 405      13.014  35.225   6.587  1.00 61.46           N  
ATOM   3130  CA  LEU B 405      12.347  35.766   7.766  1.00 61.46           C  
ATOM   3131  C   LEU B 405      12.764  37.213   8.010  1.00 61.46           C  
ATOM   3132  CB  LEU B 405      12.666  34.916   8.999  1.00 61.46           C  
ATOM   3133  O   LEU B 405      13.947  37.547   7.913  1.00 61.46           O  
ATOM   3134  CG  LEU B 405      11.496  34.618   9.938  1.00 61.46           C  
ATOM   3135  CD1 LEU B 405      11.304  33.113  10.085  1.00 61.46           C  
ATOM   3136  CD2 LEU B 405      11.722  35.269  11.298  1.00 61.46           C  
ATOM   3137  N   ILE B 406      11.670  38.047   8.137  1.00 67.91           N  
ATOM   3138  CA  ILE B 406      11.956  39.443   8.448  1.00 67.91           C  
ATOM   3139  C   ILE B 406      11.980  39.639   9.963  1.00 67.91           C  
ATOM   3140  CB  ILE B 406      10.921  40.390   7.802  1.00 67.91           C  
ATOM   3141  O   ILE B 406      11.003  39.333  10.650  1.00 67.91           O  
ATOM   3142  CG1 ILE B 406      10.911  40.211   6.279  1.00 67.91           C  
ATOM   3143  CG2 ILE B 406      11.210  41.846   8.180  1.00 67.91           C  
ATOM   3144  CD1 ILE B 406       9.865  41.055   5.563  1.00 67.91           C  
ATOM   3145  N   THR B 407      13.248  39.754  10.512  1.00 74.68           N  
ATOM   3146  CA  THR B 407      13.345  40.079  11.931  1.00 74.68           C  
ATOM   3147  C   THR B 407      13.445  41.588  12.134  1.00 74.68           C  
ATOM   3148  CB  THR B 407      14.559  39.389  12.580  1.00 74.68           C  
ATOM   3149  O   THR B 407      13.926  42.308  11.257  1.00 74.68           O  
ATOM   3150  CG2 THR B 407      14.369  37.877  12.633  1.00 74.68           C  
ATOM   3151  OG1 THR B 407      15.735  39.685  11.816  1.00 74.68           O  
ATOM   3152  N   THR B 408      12.762  42.090  13.287  1.00 80.50           N  
ATOM   3153  CA  THR B 408      12.705  43.525  13.542  1.00 80.50           C  
ATOM   3154  C   THR B 408      13.572  43.896  14.742  1.00 80.50           C  
ATOM   3155  CB  THR B 408      11.258  43.993  13.786  1.00 80.50           C  
ATOM   3156  O   THR B 408      14.084  43.017  15.439  1.00 80.50           O  
ATOM   3157  CG2 THR B 408      10.363  43.654  12.599  1.00 80.50           C  
ATOM   3158  OG1 THR B 408      10.745  43.347  14.958  1.00 80.50           O  
ATOM   3159  N   GLY B 409      13.947  45.169  14.977  1.00 77.95           N  
ATOM   3160  CA  GLY B 409      14.628  45.727  16.134  1.00 77.95           C  
ATOM   3161  C   GLY B 409      16.140  45.642  16.036  1.00 77.95           C  
ATOM   3162  O   GLY B 409      16.820  45.408  17.037  1.00 77.95           O  
ATOM   3163  N   HIS B 410      16.538  45.683  14.873  1.00 80.03           N  
ATOM   3164  CA  HIS B 410      17.980  45.597  14.671  1.00 80.03           C  
ATOM   3165  C   HIS B 410      18.596  46.983  14.506  1.00 80.03           C  
ATOM   3166  CB  HIS B 410      18.300  44.732  13.450  1.00 80.03           C  
ATOM   3167  O   HIS B 410      17.907  47.932  14.126  1.00 80.03           O  
ATOM   3168  CG  HIS B 410      17.853  43.312  13.588  1.00 80.03           C  
ATOM   3169  CD2 HIS B 410      16.805  42.652  13.041  1.00 80.03           C  
ATOM   3170  ND1 HIS B 410      18.517  42.396  14.375  1.00 80.03           N  
ATOM   3171  CE1 HIS B 410      17.896  41.230  14.304  1.00 80.03           C  
ATOM   3172  NE2 HIS B 410      16.854  41.359  13.501  1.00 80.03           N  
ATOM   3173  N   ARG B 411      19.926  47.184  15.042  1.00 79.70           N  
ATOM   3174  CA  ARG B 411      20.637  48.454  14.948  1.00 79.70           C  
ATOM   3175  C   ARG B 411      20.943  48.805  13.496  1.00 79.70           C  
ATOM   3176  CB  ARG B 411      21.934  48.406  15.760  1.00 79.70           C  
ATOM   3177  O   ARG B 411      21.032  49.983  13.142  1.00 79.70           O  
ATOM   3178  CG  ARG B 411      21.736  48.624  17.251  1.00 79.70           C  
ATOM   3179  CD  ARG B 411      23.064  48.698  17.991  1.00 79.70           C  
ATOM   3180  NE  ARG B 411      22.885  49.114  19.380  1.00 79.70           N  
ATOM   3181  NH1 ARG B 411      25.143  49.305  19.830  1.00 79.70           N  
ATOM   3182  NH2 ARG B 411      23.601  49.761  21.464  1.00 79.70           N  
ATOM   3183  CZ  ARG B 411      23.877  49.392  20.221  1.00 79.70           C  
ATOM   3184  N   ASP B 412      21.051  47.689  12.659  1.00 76.17           N  
ATOM   3185  CA  ASP B 412      21.289  47.840  11.227  1.00 76.17           C  
ATOM   3186  C   ASP B 412      20.476  46.827  10.425  1.00 76.17           C  
ATOM   3187  CB  ASP B 412      22.778  47.687  10.911  1.00 76.17           C  
ATOM   3188  O   ASP B 412      20.237  45.709  10.887  1.00 76.17           O  
ATOM   3189  CG  ASP B 412      23.167  48.298   9.576  1.00 76.17           C  
ATOM   3190  OD1 ASP B 412      22.291  48.860   8.884  1.00 76.17           O  
ATOM   3191  OD2 ASP B 412      24.360  48.215   9.212  1.00 76.17           O  
ATOM   3192  N   GLY B 413      19.783  47.220   9.412  1.00 74.55           N  
ATOM   3193  CA  GLY B 413      19.021  46.269   8.619  1.00 74.55           C  
ATOM   3194  C   GLY B 413      18.584  46.827   7.277  1.00 74.55           C  
ATOM   3195  O   GLY B 413      19.049  47.889   6.859  1.00 74.55           O  
ATOM   3196  N   ASP B 414      17.766  46.105   6.501  1.00 75.21           N  
ATOM   3197  CA  ASP B 414      17.398  46.376   5.115  1.00 75.21           C  
ATOM   3198  C   ASP B 414      16.271  47.404   5.037  1.00 75.21           C  
ATOM   3199  CB  ASP B 414      16.981  45.085   4.407  1.00 75.21           C  
ATOM   3200  O   ASP B 414      16.256  48.250   4.140  1.00 75.21           O  
ATOM   3201  CG  ASP B 414      18.082  44.039   4.386  1.00 75.21           C  
ATOM   3202  OD1 ASP B 414      19.273  44.408   4.301  1.00 75.21           O  
ATOM   3203  OD2 ASP B 414      17.755  42.834   4.453  1.00 75.21           O  
ATOM   3204  N   GLU B 415      15.392  47.289   5.967  1.00 78.65           N  
ATOM   3205  CA  GLU B 415      14.218  48.156   5.972  1.00 78.65           C  
ATOM   3206  C   GLU B 415      13.949  48.713   7.368  1.00 78.65           C  
ATOM   3207  CB  GLU B 415      12.989  47.401   5.461  1.00 78.65           C  
ATOM   3208  O   GLU B 415      14.231  48.053   8.370  1.00 78.65           O  
ATOM   3209  CG  GLU B 415      12.799  47.483   3.953  1.00 78.65           C  
ATOM   3210  CD  GLU B 415      11.564  46.745   3.463  1.00 78.65           C  
ATOM   3211  OE1 GLU B 415      11.321  46.717   2.235  1.00 78.65           O  
ATOM   3212  OE2 GLU B 415      10.831  46.192   4.313  1.00 78.65           O  
ATOM   3213  N   LEU B 416      13.536  49.979   7.382  1.00 82.62           N  
ATOM   3214  CA  LEU B 416      13.142  50.579   8.652  1.00 82.62           C  
ATOM   3215  C   LEU B 416      11.839  49.969   9.160  1.00 82.62           C  
ATOM   3216  CB  LEU B 416      12.985  52.095   8.504  1.00 82.62           C  
ATOM   3217  O   LEU B 416      10.900  49.769   8.387  1.00 82.62           O  
ATOM   3218  CG  LEU B 416      14.245  52.932   8.732  1.00 82.62           C  
ATOM   3219  CD1 LEU B 416      14.214  54.184   7.862  1.00 82.62           C  
ATOM   3220  CD2 LEU B 416      14.383  53.301  10.205  1.00 82.62           C  
ATOM   3221  N   ASP B 417      11.891  49.488  10.278  1.00 84.16           N  
ATOM   3222  CA  ASP B 417      10.653  49.087  10.939  1.00 84.16           C  
ATOM   3223  C   ASP B 417       9.835  50.307  11.359  1.00 84.16           C  
ATOM   3224  CB  ASP B 417      10.954  48.212  12.157  1.00 84.16           C  
ATOM   3225  O   ASP B 417      10.213  51.025  12.287  1.00 84.16           O  
ATOM   3226  CG  ASP B 417       9.708  47.593  12.765  1.00 84.16           C  
ATOM   3227  OD1 ASP B 417       8.636  48.236  12.747  1.00 84.16           O  
ATOM   3228  OD2 ASP B 417       9.799  46.452  13.269  1.00 84.16           O  
ATOM   3229  N   ALA B 418       8.794  50.642  10.643  1.00 82.75           N  
ATOM   3230  CA  ALA B 418       8.022  51.872  10.797  1.00 82.75           C  
ATOM   3231  C   ALA B 418       7.545  52.044  12.236  1.00 82.75           C  
ATOM   3232  CB  ALA B 418       6.831  51.876   9.841  1.00 82.75           C  
ATOM   3233  O   ALA B 418       7.629  53.138  12.798  1.00 82.75           O  
ATOM   3234  N   GLU B 419       7.160  50.983  12.774  1.00 84.23           N  
ATOM   3235  CA  GLU B 419       6.641  51.055  14.137  1.00 84.23           C  
ATOM   3236  C   GLU B 419       7.741  51.429  15.127  1.00 84.23           C  
ATOM   3237  CB  GLU B 419       6.002  49.723  14.540  1.00 84.23           C  
ATOM   3238  O   GLU B 419       7.549  52.304  15.974  1.00 84.23           O  
ATOM   3239  CG  GLU B 419       4.777  49.874  15.430  1.00 84.23           C  
ATOM   3240  CD  GLU B 419       4.036  48.566  15.656  1.00 84.23           C  
ATOM   3241  OE1 GLU B 419       3.042  48.555  16.418  1.00 84.23           O  
ATOM   3242  OE2 GLU B 419       4.453  47.543  15.069  1.00 84.23           O  
ATOM   3243  N   LEU B 420       8.860  50.786  14.995  1.00 84.67           N  
ATOM   3244  CA  LEU B 420       9.960  51.035  15.921  1.00 84.67           C  
ATOM   3245  C   LEU B 420      10.551  52.423  15.701  1.00 84.67           C  
ATOM   3246  CB  LEU B 420      11.049  49.971  15.757  1.00 84.67           C  
ATOM   3247  O   LEU B 420      10.992  53.072  16.653  1.00 84.67           O  
ATOM   3248  CG  LEU B 420      10.740  48.589  16.333  1.00 84.67           C  
ATOM   3249  CD1 LEU B 420      11.817  47.590  15.923  1.00 84.67           C  
ATOM   3250  CD2 LEU B 420      10.617  48.657  17.851  1.00 84.67           C  
ATOM   3251  N   THR B 421      10.431  52.817  14.502  1.00 86.34           N  
ATOM   3252  CA  THR B 421      10.958  54.134  14.160  1.00 86.34           C  
ATOM   3253  C   THR B 421      10.114  55.235  14.796  1.00 86.34           C  
ATOM   3254  CB  THR B 421      11.008  54.338  12.635  1.00 86.34           C  
ATOM   3255  O   THR B 421      10.652  56.184  15.370  1.00 86.34           O  
ATOM   3256  CG2 THR B 421      11.700  55.649  12.277  1.00 86.34           C  
ATOM   3257  OG1 THR B 421      11.727  53.252  12.037  1.00 86.34           O  
ATOM   3258  N   VAL B 422       8.855  55.125  14.728  1.00 86.09           N  
ATOM   3259  CA  VAL B 422       7.945  56.112  15.299  1.00 86.09           C  
ATOM   3260  C   VAL B 422       8.095  56.135  16.819  1.00 86.09           C  
ATOM   3261  CB  VAL B 422       6.477  55.821  14.913  1.00 86.09           C  
ATOM   3262  O   VAL B 422       8.169  57.207  17.425  1.00 86.09           O  
ATOM   3263  CG1 VAL B 422       5.525  56.734  15.683  1.00 86.09           C  
ATOM   3264  CG2 VAL B 422       6.280  55.985  13.408  1.00 86.09           C  
ATOM   3265  N   ARG B 423       8.236  55.015  17.373  1.00 87.48           N  
ATOM   3266  CA  ARG B 423       8.391  54.912  18.821  1.00 87.48           C  
ATOM   3267  C   ARG B 423       9.694  55.559  19.279  1.00 87.48           C  
ATOM   3268  CB  ARG B 423       8.349  53.448  19.264  1.00 87.48           C  
ATOM   3269  O   ARG B 423       9.720  56.266  20.289  1.00 87.48           O  
ATOM   3270  CG  ARG B 423       7.700  53.235  20.623  1.00 87.48           C  
ATOM   3271  CD  ARG B 423       7.414  51.763  20.886  1.00 87.48           C  
ATOM   3272  NE  ARG B 423       6.651  51.574  22.116  1.00 87.48           N  
ATOM   3273  NH1 ARG B 423       6.526  49.274  21.930  1.00 87.48           N  
ATOM   3274  NH2 ARG B 423       5.558  50.339  23.714  1.00 87.48           N  
ATOM   3275  CZ  ARG B 423       6.247  50.396  22.584  1.00 87.48           C  
ATOM   3276  N   ALA B 424      10.713  55.253  18.547  1.00 86.75           N  
ATOM   3277  CA  ALA B 424      12.017  55.817  18.884  1.00 86.75           C  
ATOM   3278  C   ALA B 424      11.995  57.341  18.802  1.00 86.75           C  
ATOM   3279  CB  ALA B 424      13.095  55.253  17.961  1.00 86.75           C  
ATOM   3280  O   ALA B 424      12.549  58.024  19.666  1.00 86.75           O  
ATOM   3281  N   ALA B 425      11.303  57.877  17.833  1.00 86.78           N  
ATOM   3282  CA  ALA B 425      11.196  59.322  17.645  1.00 86.78           C  
ATOM   3283  C   ALA B 425      10.364  59.959  18.755  1.00 86.78           C  
ATOM   3284  CB  ALA B 425      10.588  59.638  16.281  1.00 86.78           C  
ATOM   3285  O   ALA B 425      10.703  61.035  19.254  1.00 86.78           O  
ATOM   3286  N   ALA B 426       9.364  59.278  19.103  1.00 86.22           N  
ATOM   3287  CA  ALA B 426       8.516  59.767  20.187  1.00 86.22           C  
ATOM   3288  C   ALA B 426       9.274  59.784  21.511  1.00 86.22           C  
ATOM   3289  CB  ALA B 426       7.258  58.910  20.307  1.00 86.22           C  
ATOM   3290  O   ALA B 426       9.204  60.760  22.262  1.00 86.22           O  
ATOM   3291  N   ASP B 427      10.049  58.811  21.767  1.00 86.24           N  
ATOM   3292  CA  ASP B 427      10.831  58.697  22.995  1.00 86.24           C  
ATOM   3293  C   ASP B 427      11.919  59.768  23.053  1.00 86.24           C  
ATOM   3294  CB  ASP B 427      11.456  57.305  23.106  1.00 86.24           C  
ATOM   3295  O   ASP B 427      12.180  60.336  24.115  1.00 86.24           O  
ATOM   3296  CG  ASP B 427      10.467  56.246  23.560  1.00 86.24           C  
ATOM   3297  OD1 ASP B 427       9.365  56.602  24.030  1.00 86.24           O  
ATOM   3298  OD2 ASP B 427      10.794  55.045  23.449  1.00 86.24           O  
ATOM   3299  N   LEU B 428      12.471  59.986  21.946  1.00 85.93           N  
ATOM   3300  CA  LEU B 428      13.509  61.008  21.862  1.00 85.93           C  
ATOM   3301  C   LEU B 428      12.945  62.385  22.195  1.00 85.93           C  
ATOM   3302  CB  LEU B 428      14.134  61.023  20.465  1.00 85.93           C  
ATOM   3303  O   LEU B 428      13.568  63.155  22.929  1.00 85.93           O  
ATOM   3304  CG  LEU B 428      15.539  61.616  20.357  1.00 85.93           C  
ATOM   3305  CD1 LEU B 428      16.590  60.530  20.559  1.00 85.93           C  
ATOM   3306  CD2 LEU B 428      15.727  62.305  19.009  1.00 85.93           C  
ATOM   3307  N   ARG B 429      11.733  62.626  21.752  1.00 86.16           N  
ATOM   3308  CA  ARG B 429      11.091  63.917  21.978  1.00 86.16           C  
ATOM   3309  C   ARG B 429      10.598  64.038  23.416  1.00 86.16           C  
ATOM   3310  CB  ARG B 429       9.927  64.118  21.006  1.00 86.16           C  
ATOM   3311  O   ARG B 429      10.641  65.121  24.004  1.00 86.16           O  
ATOM   3312  CG  ARG B 429      10.337  64.713  19.669  1.00 86.16           C  
ATOM   3313  CD  ARG B 429       9.128  65.106  18.831  1.00 86.16           C  
ATOM   3314  NE  ARG B 429       9.524  65.739  17.576  1.00 86.16           N  
ATOM   3315  NH1 ARG B 429       7.633  65.094  16.416  1.00 86.16           N  
ATOM   3316  NH2 ARG B 429       9.259  66.327  15.372  1.00 86.16           N  
ATOM   3317  CZ  ARG B 429       8.804  65.718  16.458  1.00 86.16           C  
ATOM   3318  N   ALA B 430      10.238  62.903  23.958  1.00 86.07           N  
ATOM   3319  CA  ALA B 430       9.636  62.912  25.289  1.00 86.07           C  
ATOM   3320  C   ALA B 430      10.707  62.859  26.375  1.00 86.07           C  
ATOM   3321  CB  ALA B 430       8.668  61.742  25.443  1.00 86.07           C  
ATOM   3322  O   ALA B 430      10.610  63.558  27.386  1.00 86.07           O  
ATOM   3323  N   THR B 431      11.678  62.047  26.207  1.00 88.73           N  
ATOM   3324  CA  THR B 431      12.573  61.760  27.323  1.00 88.73           C  
ATOM   3325  C   THR B 431      14.012  62.126  26.969  1.00 88.73           C  
ATOM   3326  CB  THR B 431      12.502  60.277  27.730  1.00 88.73           C  
ATOM   3327  O   THR B 431      14.876  62.185  27.846  1.00 88.73           O  
ATOM   3328  CG2 THR B 431      11.084  59.884  28.130  1.00 88.73           C  
ATOM   3329  OG1 THR B 431      12.918  59.464  26.625  1.00 88.73           O  
ATOM   3330  N   GLY B 432      14.270  62.533  25.781  1.00 87.46           N  
ATOM   3331  CA  GLY B 432      15.618  62.815  25.313  1.00 87.46           C  
ATOM   3332  C   GLY B 432      16.415  61.562  25.002  1.00 87.46           C  
ATOM   3333  O   GLY B 432      17.552  61.645  24.531  1.00 87.46           O  
ATOM   3334  N   GLN B 433      15.872  60.350  25.214  1.00 82.64           N  
ATOM   3335  CA  GLN B 433      16.544  59.085  24.937  1.00 82.64           C  
ATOM   3336  C   GLN B 433      15.808  58.296  23.858  1.00 82.64           C  
ATOM   3337  CB  GLN B 433      16.660  58.248  26.212  1.00 82.64           C  
ATOM   3338  O   GLN B 433      14.601  58.067  23.963  1.00 82.64           O  
ATOM   3339  CG  GLN B 433      17.738  58.734  27.171  1.00 82.64           C  
ATOM   3340  CD  GLN B 433      18.010  57.752  28.295  1.00 82.64           C  
ATOM   3341  NE2 GLN B 433      19.070  58.001  29.057  1.00 82.64           N  
ATOM   3342  OE1 GLN B 433      17.274  56.777  28.477  1.00 82.64           O  
ATOM   3343  N   GLY B 434      16.418  57.945  22.699  1.00 77.84           N  
ATOM   3344  CA  GLY B 434      15.850  57.109  21.653  1.00 77.84           C  
ATOM   3345  C   GLY B 434      16.643  55.839  21.408  1.00 77.84           C  
ATOM   3346  O   GLY B 434      17.685  55.621  22.031  1.00 77.84           O  
ATOM   3347  N   SER B 435      16.001  54.785  20.790  1.00 82.85           N  
ATOM   3348  CA  SER B 435      16.677  53.536  20.454  1.00 82.85           C  
ATOM   3349  C   SER B 435      17.139  53.531  19.001  1.00 82.85           C  
ATOM   3350  CB  SER B 435      15.756  52.342  20.709  1.00 82.85           C  
ATOM   3351  O   SER B 435      16.472  54.095  18.130  1.00 82.85           O  
ATOM   3352  OG  SER B 435      16.326  51.149  20.200  1.00 82.85           O  
ATOM   3353  N   ASP B 436      18.357  52.985  18.837  1.00 80.85           N  
ATOM   3354  CA  ASP B 436      18.873  52.882  17.476  1.00 80.85           C  
ATOM   3355  C   ASP B 436      18.511  51.536  16.851  1.00 80.85           C  
ATOM   3356  CB  ASP B 436      20.390  53.078  17.460  1.00 80.85           C  
ATOM   3357  O   ASP B 436      18.897  51.248  15.716  1.00 80.85           O  
ATOM   3358  CG  ASP B 436      21.094  52.344  18.587  1.00 80.85           C  
ATOM   3359  OD1 ASP B 436      20.411  51.769  19.462  1.00 80.85           O  
ATOM   3360  OD2 ASP B 436      22.344  52.343  18.603  1.00 80.85           O  
ATOM   3361  N   ARG B 437      17.681  50.713  17.479  1.00 86.60           N  
ATOM   3362  CA  ARG B 437      17.281  49.404  16.975  1.00 86.60           C  
ATOM   3363  C   ARG B 437      15.974  49.493  16.194  1.00 86.60           C  
ATOM   3364  CB  ARG B 437      17.135  48.406  18.126  1.00 86.60           C  
ATOM   3365  O   ARG B 437      14.947  48.971  16.630  1.00 86.60           O  
ATOM   3366  CG  ARG B 437      18.419  48.177  18.909  1.00 86.60           C  
ATOM   3367  CD  ARG B 437      18.243  47.110  19.980  1.00 86.60           C  
ATOM   3368  NE  ARG B 437      18.677  45.798  19.510  1.00 86.60           N  
ATOM   3369  NH1 ARG B 437      19.879  45.283  21.415  1.00 86.60           N  
ATOM   3370  NH2 ARG B 437      19.779  43.790  19.678  1.00 86.60           N  
ATOM   3371  CZ  ARG B 437      19.444  44.960  20.202  1.00 86.60           C  
ATOM   3372  N   ILE B 438      15.897  50.149  15.104  1.00 84.05           N  
ATOM   3373  CA  ILE B 438      14.687  50.495  14.366  1.00 84.05           C  
ATOM   3374  C   ILE B 438      14.714  49.831  12.991  1.00 84.05           C  
ATOM   3375  CB  ILE B 438      14.533  52.025  14.219  1.00 84.05           C  
ATOM   3376  O   ILE B 438      13.914  50.171  12.115  1.00 84.05           O  
ATOM   3377  CG1 ILE B 438      15.797  52.632  13.599  1.00 84.05           C  
ATOM   3378  CG2 ILE B 438      14.225  52.669  15.574  1.00 84.05           C  
ATOM   3379  CD1 ILE B 438      15.648  54.092  13.193  1.00 84.05           C  
ATOM   3380  N   TRP B 439      15.655  48.828  12.832  1.00 82.07           N  
ATOM   3381  CA  TRP B 439      15.815  48.244  11.505  1.00 82.07           C  
ATOM   3382  C   TRP B 439      15.274  46.819  11.468  1.00 82.07           C  
ATOM   3383  CB  TRP B 439      17.288  48.255  11.086  1.00 82.07           C  
ATOM   3384  O   TRP B 439      15.301  46.112  12.478  1.00 82.07           O  
ATOM   3385  CG  TRP B 439      17.847  49.628  10.860  1.00 82.07           C  
ATOM   3386  CD1 TRP B 439      18.460  50.430  11.783  1.00 82.07           C  
ATOM   3387  CD2 TRP B 439      17.839  50.362   9.632  1.00 82.07           C  
ATOM   3388  CE2 TRP B 439      18.466  51.603   9.884  1.00 82.07           C  
ATOM   3389  CE3 TRP B 439      17.363  50.091   8.343  1.00 82.07           C  
ATOM   3390  NE1 TRP B 439      18.834  51.619  11.202  1.00 82.07           N  
ATOM   3391  CH2 TRP B 439      18.154  52.281   7.637  1.00 82.07           C  
ATOM   3392  CZ2 TRP B 439      18.628  52.572   8.890  1.00 82.07           C  
ATOM   3393  CZ3 TRP B 439      17.527  51.056   7.356  1.00 82.07           C  
ATOM   3394  N   ARG B 440      14.675  46.407  10.289  1.00 81.82           N  
ATOM   3395  CA  ARG B 440      14.298  45.030   9.983  1.00 81.82           C  
ATOM   3396  C   ARG B 440      15.396  44.324   9.194  1.00 81.82           C  
ATOM   3397  CB  ARG B 440      12.984  44.994   9.200  1.00 81.82           C  
ATOM   3398  O   ARG B 440      16.058  44.939   8.355  1.00 81.82           O  
ATOM   3399  CG  ARG B 440      11.768  45.403  10.016  1.00 81.82           C  
ATOM   3400  CD  ARG B 440      10.484  45.299   9.206  1.00 81.82           C  
ATOM   3401  NE  ARG B 440       9.312  45.639  10.008  1.00 81.82           N  
ATOM   3402  NH1 ARG B 440       7.780  45.179   8.341  1.00 81.82           N  
ATOM   3403  NH2 ARG B 440       7.063  45.907  10.392  1.00 81.82           N  
ATOM   3404  CZ  ARG B 440       8.054  45.574   9.578  1.00 81.82           C  
ATOM   3405  N   GLN B 441      15.708  43.064   9.610  1.00 74.58           N  
ATOM   3406  CA  GLN B 441      16.673  42.261   8.866  1.00 74.58           C  
ATOM   3407  C   GLN B 441      16.020  41.005   8.296  1.00 74.58           C  
ATOM   3408  CB  GLN B 441      17.856  41.880   9.757  1.00 74.58           C  
ATOM   3409  O   GLN B 441      15.140  40.416   8.926  1.00 74.58           O  
ATOM   3410  CG  GLN B 441      18.918  42.965   9.867  1.00 74.58           C  
ATOM   3411  CD  GLN B 441      20.126  42.525  10.673  1.00 74.58           C  
ATOM   3412  NE2 GLN B 441      21.172  43.344  10.668  1.00 74.58           N  
ATOM   3413  OE1 GLN B 441      20.117  41.459  11.297  1.00 74.58           O  
ATOM   3414  N   SER B 442      16.232  40.864   7.043  1.00 67.67           N  
ATOM   3415  CA  SER B 442      15.777  39.635   6.402  1.00 67.67           C  
ATOM   3416  C   SER B 442      16.824  38.532   6.518  1.00 67.67           C  
ATOM   3417  CB  SER B 442      15.451  39.886   4.930  1.00 67.67           C  
ATOM   3418  O   SER B 442      17.977  38.719   6.124  1.00 67.67           O  
ATOM   3419  OG  SER B 442      15.103  38.677   4.278  1.00 67.67           O  
ATOM   3420  N   ARG B 443      16.522  37.578   7.353  1.00 57.46           N  
ATOM   3421  CA  ARG B 443      17.437  36.447   7.465  1.00 57.46           C  
ATOM   3422  C   ARG B 443      16.872  35.214   6.768  1.00 57.46           C  
ATOM   3423  CB  ARG B 443      17.725  36.132   8.935  1.00 57.46           C  
ATOM   3424  O   ARG B 443      15.671  34.946   6.846  1.00 57.46           O  
ATOM   3425  CG  ARG B 443      18.560  37.189   9.639  1.00 57.46           C  
ATOM   3426  CD  ARG B 443      19.118  36.679  10.961  1.00 57.46           C  
ATOM   3427  NE  ARG B 443      19.967  37.675  11.608  1.00 57.46           N  
ATOM   3428  NH1 ARG B 443      20.728  36.253  13.262  1.00 57.46           N  
ATOM   3429  NH2 ARG B 443      21.447  38.428  13.194  1.00 57.46           N  
ATOM   3430  CZ  ARG B 443      20.712  37.450  12.687  1.00 57.46           C  
ATOM   3431  N   PRO B 444      17.730  34.638   6.033  1.00 54.66           N  
ATOM   3432  CA  PRO B 444      17.222  33.415   5.406  1.00 54.66           C  
ATOM   3433  C   PRO B 444      16.820  32.353   6.426  1.00 54.66           C  
ATOM   3434  CB  PRO B 444      18.403  32.938   4.557  1.00 54.66           C  
ATOM   3435  O   PRO B 444      17.484  32.197   7.455  1.00 54.66           O  
ATOM   3436  CG  PRO B 444      19.532  33.845   4.928  1.00 54.66           C  
ATOM   3437  CD  PRO B 444      19.017  34.880   5.886  1.00 54.66           C  
ATOM   3438  N   LEU B 445      15.533  31.963   6.462  1.00 53.84           N  
ATOM   3439  CA  LEU B 445      15.142  30.843   7.311  1.00 53.84           C  
ATOM   3440  C   LEU B 445      15.895  29.575   6.920  1.00 53.84           C  
ATOM   3441  CB  LEU B 445      13.633  30.602   7.220  1.00 53.84           C  
ATOM   3442  O   LEU B 445      15.941  29.214   5.742  1.00 53.84           O  
ATOM   3443  CG  LEU B 445      12.892  30.435   8.548  1.00 53.84           C  
ATOM   3444  CD1 LEU B 445      12.071  31.682   8.858  1.00 53.84           C  
ATOM   3445  CD2 LEU B 445      12.001  29.198   8.511  1.00 53.84           C  
ATOM   3446  N   ALA B 446      16.917  29.208   7.801  1.00 54.74           N  
ATOM   3447  CA  ALA B 446      17.598  27.958   7.475  1.00 54.74           C  
ATOM   3448  C   ALA B 446      16.599  26.819   7.297  1.00 54.74           C  
ATOM   3449  CB  ALA B 446      18.613  27.607   8.560  1.00 54.74           C  
ATOM   3450  O   ALA B 446      15.629  26.712   8.051  1.00 54.74           O  
ATOM   3451  N   ARG B 447      16.555  26.330   6.096  1.00 63.14           N  
ATOM   3452  CA  ARG B 447      15.728  25.133   5.982  1.00 63.14           C  
ATOM   3453  C   ARG B 447      16.256  24.015   6.876  1.00 63.14           C  
ATOM   3454  CB  ARG B 447      15.666  24.657   4.529  1.00 63.14           C  
ATOM   3455  O   ARG B 447      17.466  23.798   6.957  1.00 63.14           O  
ATOM   3456  CG  ARG B 447      14.344  24.953   3.840  1.00 63.14           C  
ATOM   3457  CD  ARG B 447      14.308  24.392   2.425  1.00 63.14           C  
ATOM   3458  NE  ARG B 447      12.952  24.382   1.883  1.00 63.14           N  
ATOM   3459  NH1 ARG B 447      13.594  23.846  -0.270  1.00 63.14           N  
ATOM   3460  NH2 ARG B 447      11.377  24.142   0.230  1.00 63.14           N  
ATOM   3461  CZ  ARG B 447      12.644  24.124   0.615  1.00 63.14           C  
ATOM   3462  N   ASN B 448      15.503  23.598   7.903  1.00 76.06           N  
ATOM   3463  CA  ASN B 448      15.842  22.521   8.827  1.00 76.06           C  
ATOM   3464  C   ASN B 448      15.579  21.150   8.210  1.00 76.06           C  
ATOM   3465  CB  ASN B 448      15.064  22.671  10.136  1.00 76.06           C  
ATOM   3466  O   ASN B 448      14.753  20.386   8.712  1.00 76.06           O  
ATOM   3467  CG  ASN B 448      15.631  21.819  11.254  1.00 76.06           C  
ATOM   3468  ND2 ASN B 448      14.937  21.786  12.385  1.00 76.06           N  
ATOM   3469  OD1 ASN B 448      16.684  21.195  11.102  1.00 76.06           O  
ATOM   3470  N   LEU B 449      16.225  20.866   6.936  1.00 86.55           N  
ATOM   3471  CA  LEU B 449      16.018  19.601   6.238  1.00 86.55           C  
ATOM   3472  C   LEU B 449      17.352  18.958   5.872  1.00 86.55           C  
ATOM   3473  CB  LEU B 449      15.178  19.815   4.977  1.00 86.55           C  
ATOM   3474  O   LEU B 449      18.242  19.625   5.340  1.00 86.55           O  
ATOM   3475  CG  LEU B 449      14.993  18.598   4.070  1.00 86.55           C  
ATOM   3476  CD1 LEU B 449      14.194  17.517   4.791  1.00 86.55           C  
ATOM   3477  CD2 LEU B 449      14.307  18.999   2.769  1.00 86.55           C  
ATOM   3478  N   ALA B 450      17.473  17.747   6.290  1.00 93.16           N  
ATOM   3479  CA  ALA B 450      18.615  16.937   5.873  1.00 93.16           C  
ATOM   3480  C   ALA B 450      18.189  15.853   4.888  1.00 93.16           C  
ATOM   3481  CB  ALA B 450      19.295  16.311   7.088  1.00 93.16           C  
ATOM   3482  O   ALA B 450      17.215  15.134   5.129  1.00 93.16           O  
ATOM   3483  N   VAL B 451      18.915  15.777   3.800  1.00 95.32           N  
ATOM   3484  CA  VAL B 451      18.563  14.816   2.760  1.00 95.32           C  
ATOM   3485  C   VAL B 451      19.709  13.828   2.558  1.00 95.32           C  
ATOM   3486  CB  VAL B 451      18.226  15.521   1.427  1.00 95.32           C  
ATOM   3487  O   VAL B 451      20.861  14.232   2.380  1.00 95.32           O  
ATOM   3488  CG1 VAL B 451      17.785  14.505   0.375  1.00 95.32           C  
ATOM   3489  CG2 VAL B 451      17.144  16.577   1.641  1.00 95.32           C  
ATOM   3490  N   SER B 452      19.389  12.520   2.639  1.00 97.39           N  
ATOM   3491  CA  SER B 452      20.352  11.476   2.303  1.00 97.39           C  
ATOM   3492  C   SER B 452      19.956  10.750   1.022  1.00 97.39           C  
ATOM   3493  CB  SER B 452      20.477  10.472   3.450  1.00 97.39           C  
ATOM   3494  O   SER B 452      18.862  10.189   0.934  1.00 97.39           O  
ATOM   3495  OG  SER B 452      21.499   9.528   3.182  1.00 97.39           O  
ATOM   3496  N   ILE B 453      20.841  10.791   0.065  1.00 97.75           N  
ATOM   3497  CA  ILE B 453      20.577  10.123  -1.206  1.00 97.75           C  
ATOM   3498  C   ILE B 453      21.347   8.806  -1.266  1.00 97.75           C  
ATOM   3499  CB  ILE B 453      20.957  11.021  -2.405  1.00 97.75           C  
ATOM   3500  O   ILE B 453      22.568   8.784  -1.091  1.00 97.75           O  
ATOM   3501  CG1 ILE B 453      20.207  12.356  -2.331  1.00 97.75           C  
ATOM   3502  CG2 ILE B 453      20.671  10.304  -3.728  1.00 97.75           C  
ATOM   3503  CD1 ILE B 453      20.687  13.392  -3.338  1.00 97.75           C  
ATOM   3504  N   LEU B 454      20.658   7.742  -1.491  1.00 97.84           N  
ATOM   3505  CA  LEU B 454      21.258   6.424  -1.671  1.00 97.84           C  
ATOM   3506  C   LEU B 454      21.049   5.922  -3.096  1.00 97.84           C  
ATOM   3507  CB  LEU B 454      20.667   5.425  -0.673  1.00 97.84           C  
ATOM   3508  O   LEU B 454      19.914   5.683  -3.514  1.00 97.84           O  
ATOM   3509  CG  LEU B 454      21.241   4.008  -0.712  1.00 97.84           C  
ATOM   3510  CD1 LEU B 454      22.695   4.012  -0.253  1.00 97.84           C  
ATOM   3511  CD2 LEU B 454      20.405   3.068   0.150  1.00 97.84           C  
ATOM   3512  N   LEU B 455      22.143   5.759  -3.768  1.00 97.10           N  
ATOM   3513  CA  LEU B 455      22.063   5.340  -5.163  1.00 97.10           C  
ATOM   3514  C   LEU B 455      22.562   3.909  -5.330  1.00 97.10           C  
ATOM   3515  CB  LEU B 455      22.876   6.283  -6.054  1.00 97.10           C  
ATOM   3516  O   LEU B 455      23.674   3.581  -4.911  1.00 97.10           O  
ATOM   3517  CG  LEU B 455      22.922   5.938  -7.543  1.00 97.10           C  
ATOM   3518  CD1 LEU B 455      21.562   6.186  -8.187  1.00 97.10           C  
ATOM   3519  CD2 LEU B 455      24.008   6.745  -8.247  1.00 97.10           C  
ATOM   3520  N   ASP B 456      21.756   3.077  -5.964  1.00 95.22           N  
ATOM   3521  CA  ASP B 456      22.145   1.710  -6.294  1.00 95.22           C  
ATOM   3522  C   ASP B 456      22.985   1.670  -7.569  1.00 95.22           C  
ATOM   3523  CB  ASP B 456      20.908   0.823  -6.452  1.00 95.22           C  
ATOM   3524  O   ASP B 456      22.502   2.018  -8.648  1.00 95.22           O  
ATOM   3525  CG  ASP B 456      21.251  -0.624  -6.761  1.00 95.22           C  
ATOM   3526  OD1 ASP B 456      22.449  -0.979  -6.768  1.00 95.22           O  
ATOM   3527  OD2 ASP B 456      20.314  -1.416  -7.002  1.00 95.22           O  
ATOM   3528  N   VAL B 457      24.303   1.203  -7.507  1.00 94.71           N  
ATOM   3529  CA  VAL B 457      25.183   1.179  -8.671  1.00 94.71           C  
ATOM   3530  C   VAL B 457      25.523  -0.265  -9.033  1.00 94.71           C  
ATOM   3531  CB  VAL B 457      26.478   1.985  -8.420  1.00 94.71           C  
ATOM   3532  O   VAL B 457      26.667  -0.572  -9.376  1.00 94.71           O  
ATOM   3533  CG1 VAL B 457      26.189   3.485  -8.418  1.00 94.71           C  
ATOM   3534  CG2 VAL B 457      27.123   1.561  -7.102  1.00 94.71           C  
ATOM   3535  N   SER B 458      24.535  -1.122  -8.889  1.00 90.61           N  
ATOM   3536  CA  SER B 458      24.733  -2.536  -9.192  1.00 90.61           C  
ATOM   3537  C   SER B 458      24.978  -2.754 -10.681  1.00 90.61           C  
ATOM   3538  CB  SER B 458      23.523  -3.355  -8.741  1.00 90.61           C  
ATOM   3539  O   SER B 458      24.896  -1.813 -11.473  1.00 90.61           O  
ATOM   3540  OG  SER B 458      22.388  -3.056  -9.536  1.00 90.61           O  
ATOM   3541  N   ARG B 459      25.281  -3.941 -11.068  1.00 88.93           N  
ATOM   3542  CA  ARG B 459      25.625  -4.321 -12.435  1.00 88.93           C  
ATOM   3543  C   ARG B 459      24.482  -4.006 -13.395  1.00 88.93           C  
ATOM   3544  CB  ARG B 459      25.974  -5.809 -12.507  1.00 88.93           C  
ATOM   3545  O   ARG B 459      24.711  -3.762 -14.581  1.00 88.93           O  
ATOM   3546  CG  ARG B 459      26.671  -6.216 -13.796  1.00 88.93           C  
ATOM   3547  CD  ARG B 459      27.064  -7.687 -13.784  1.00 88.93           C  
ATOM   3548  NE  ARG B 459      27.292  -8.195 -15.134  1.00 88.93           N  
ATOM   3549  NH1 ARG B 459      27.726 -10.364 -14.467  1.00 88.93           N  
ATOM   3550  NH2 ARG B 459      27.788  -9.809 -16.690  1.00 88.93           N  
ATOM   3551  CZ  ARG B 459      27.602  -9.455 -15.427  1.00 88.93           C  
ATOM   3552  N   SER B 460      23.270  -3.961 -12.924  1.00 84.69           N  
ATOM   3553  CA  SER B 460      22.105  -3.713 -13.768  1.00 84.69           C  
ATOM   3554  C   SER B 460      22.147  -2.312 -14.369  1.00 84.69           C  
ATOM   3555  CB  SER B 460      20.815  -3.896 -12.968  1.00 84.69           C  
ATOM   3556  O   SER B 460      21.472  -2.037 -15.364  1.00 84.69           O  
ATOM   3557  OG  SER B 460      20.769  -2.996 -11.874  1.00 84.69           O  
ATOM   3558  N   THR B 461      22.984  -1.504 -13.879  1.00 87.85           N  
ATOM   3559  CA  THR B 461      23.072  -0.133 -14.369  1.00 87.85           C  
ATOM   3560  C   THR B 461      23.939  -0.061 -15.622  1.00 87.85           C  
ATOM   3561  CB  THR B 461      23.642   0.809 -13.292  1.00 87.85           C  
ATOM   3562  O   THR B 461      24.029   0.989 -16.262  1.00 87.85           O  
ATOM   3563  CG2 THR B 461      22.710   0.896 -12.088  1.00 87.85           C  
ATOM   3564  OG1 THR B 461      24.917   0.317 -12.861  1.00 87.85           O  
ATOM   3565  N   GLU B 462      24.494  -1.167 -15.976  1.00 88.16           N  
ATOM   3566  CA  GLU B 462      25.309  -1.236 -17.186  1.00 88.16           C  
ATOM   3567  C   GLU B 462      24.437  -1.341 -18.433  1.00 88.16           C  
ATOM   3568  CB  GLU B 462      26.274  -2.423 -17.117  1.00 88.16           C  
ATOM   3569  O   GLU B 462      24.890  -1.045 -19.541  1.00 88.16           O  
ATOM   3570  CG  GLU B 462      27.560  -2.127 -16.359  1.00 88.16           C  
ATOM   3571  CD  GLU B 462      28.512  -3.311 -16.307  1.00 88.16           C  
ATOM   3572  OE1 GLU B 462      29.576  -3.207 -15.656  1.00 88.16           O  
ATOM   3573  OE2 GLU B 462      28.191  -4.352 -16.924  1.00 88.16           O  
ATOM   3574  N   SER B 463      23.214  -1.696 -18.189  1.00 83.72           N  
ATOM   3575  CA  SER B 463      22.298  -1.864 -19.313  1.00 83.72           C  
ATOM   3576  C   SER B 463      22.033  -0.535 -20.013  1.00 83.72           C  
ATOM   3577  CB  SER B 463      20.977  -2.473 -18.841  1.00 83.72           C  
ATOM   3578  O   SER B 463      21.990   0.515 -19.368  1.00 83.72           O  
ATOM   3579  OG  SER B 463      21.204  -3.676 -18.127  1.00 83.72           O  
ATOM   3580  N   ALA B 464      22.021  -0.662 -21.364  1.00 81.81           N  
ATOM   3581  CA  ALA B 464      21.813   0.548 -22.156  1.00 81.81           C  
ATOM   3582  C   ALA B 464      20.342   0.716 -22.525  1.00 81.81           C  
ATOM   3583  CB  ALA B 464      22.674   0.513 -23.416  1.00 81.81           C  
ATOM   3584  O   ALA B 464      19.657  -0.262 -22.834  1.00 81.81           O  
ATOM   3585  N   VAL B 465      19.955   1.914 -22.223  1.00 71.96           N  
ATOM   3586  CA  VAL B 465      18.620   2.319 -22.649  1.00 71.96           C  
ATOM   3587  C   VAL B 465      18.717   3.535 -23.568  1.00 71.96           C  
ATOM   3588  CB  VAL B 465      17.710   2.635 -21.441  1.00 71.96           C  
ATOM   3589  O   VAL B 465      19.384   4.519 -23.237  1.00 71.96           O  
ATOM   3590  CG1 VAL B 465      16.295   2.976 -21.905  1.00 71.96           C  
ATOM   3591  CG2 VAL B 465      17.688   1.457 -20.468  1.00 71.96           C  
ATOM   3592  N   THR B 466      18.175   3.539 -24.760  1.00 72.79           N  
ATOM   3593  CA  THR B 466      18.194   4.586 -25.775  1.00 72.79           C  
ATOM   3594  C   THR B 466      19.628   4.934 -26.167  1.00 72.79           C  
ATOM   3595  CB  THR B 466      17.472   5.854 -25.284  1.00 72.79           C  
ATOM   3596  O   THR B 466      19.982   6.111 -26.263  1.00 72.79           O  
ATOM   3597  CG2 THR B 466      15.963   5.637 -25.219  1.00 72.79           C  
ATOM   3598  OG1 THR B 466      17.951   6.193 -23.977  1.00 72.79           O  
ATOM   3599  N   GLY B 467      20.528   4.039 -26.079  1.00 75.54           N  
ATOM   3600  CA  GLY B 467      21.900   4.215 -26.528  1.00 75.54           C  
ATOM   3601  C   GLY B 467      22.838   4.658 -25.421  1.00 75.54           C  
ATOM   3602  O   GLY B 467      24.045   4.788 -25.637  1.00 75.54           O  
ATOM   3603  N   ARG B 468      22.302   4.874 -24.199  1.00 81.89           N  
ATOM   3604  CA  ARG B 468      23.128   5.290 -23.070  1.00 81.89           C  
ATOM   3605  C   ARG B 468      22.985   4.322 -21.901  1.00 81.89           C  
ATOM   3606  CB  ARG B 468      22.758   6.707 -22.626  1.00 81.89           C  
ATOM   3607  O   ARG B 468      21.894   3.810 -21.642  1.00 81.89           O  
ATOM   3608  CG  ARG B 468      23.080   7.779 -23.656  1.00 81.89           C  
ATOM   3609  CD  ARG B 468      22.691   9.167 -23.165  1.00 81.89           C  
ATOM   3610  NE  ARG B 468      23.518   9.591 -22.039  1.00 81.89           N  
ATOM   3611  NH1 ARG B 468      22.186  11.392 -21.473  1.00 81.89           N  
ATOM   3612  NH2 ARG B 468      24.078  10.935 -20.264  1.00 81.89           N  
ATOM   3613  CZ  ARG B 468      23.259  10.639 -21.261  1.00 81.89           C  
ATOM   3614  N   ALA B 469      24.110   4.091 -21.270  1.00 85.68           N  
ATOM   3615  CA  ALA B 469      24.062   3.227 -20.093  1.00 85.68           C  
ATOM   3616  C   ALA B 469      23.269   3.881 -18.965  1.00 85.68           C  
ATOM   3617  CB  ALA B 469      25.475   2.892 -19.621  1.00 85.68           C  
ATOM   3618  O   ALA B 469      23.350   5.095 -18.764  1.00 85.68           O  
ATOM   3619  N   VAL B 470      22.510   3.132 -18.233  1.00 87.13           N  
ATOM   3620  CA  VAL B 470      21.659   3.626 -17.156  1.00 87.13           C  
ATOM   3621  C   VAL B 470      22.506   4.379 -16.133  1.00 87.13           C  
ATOM   3622  CB  VAL B 470      20.889   2.476 -16.468  1.00 87.13           C  
ATOM   3623  O   VAL B 470      22.074   5.400 -15.591  1.00 87.13           O  
ATOM   3624  CG1 VAL B 470      20.156   2.983 -15.228  1.00 87.13           C  
ATOM   3625  CG2 VAL B 470      19.909   1.831 -17.446  1.00 87.13           C  
ATOM   3626  N   ILE B 471      23.744   3.901 -15.871  1.00 90.14           N  
ATOM   3627  CA  ILE B 471      24.621   4.516 -14.881  1.00 90.14           C  
ATOM   3628  C   ILE B 471      24.985   5.932 -15.324  1.00 90.14           C  
ATOM   3629  CB  ILE B 471      25.900   3.678 -14.660  1.00 90.14           C  
ATOM   3630  O   ILE B 471      25.120   6.833 -14.493  1.00 90.14           O  
ATOM   3631  CG1 ILE B 471      26.691   4.216 -13.462  1.00 90.14           C  
ATOM   3632  CG2 ILE B 471      26.763   3.665 -15.925  1.00 90.14           C  
ATOM   3633  CD1 ILE B 471      25.961   4.090 -12.132  1.00 90.14           C  
ATOM   3634  N   GLU B 472      25.128   6.164 -16.590  1.00 87.22           N  
ATOM   3635  CA  GLU B 472      25.437   7.493 -17.110  1.00 87.22           C  
ATOM   3636  C   GLU B 472      24.278   8.459 -16.881  1.00 87.22           C  
ATOM   3637  CB  GLU B 472      25.777   7.421 -18.601  1.00 87.22           C  
ATOM   3638  O   GLU B 472      24.488   9.605 -16.480  1.00 87.22           O  
ATOM   3639  CG  GLU B 472      27.119   6.768 -18.895  1.00 87.22           C  
ATOM   3640  CD  GLU B 472      27.476   6.769 -20.373  1.00 87.22           C  
ATOM   3641  OE1 GLU B 472      28.590   6.321 -20.729  1.00 87.22           O  
ATOM   3642  OE2 GLU B 472      26.636   7.223 -21.181  1.00 87.22           O  
ATOM   3643  N   ILE B 473      23.126   7.940 -17.116  1.00 86.06           N  
ATOM   3644  CA  ILE B 473      21.923   8.738 -16.912  1.00 86.06           C  
ATOM   3645  C   ILE B 473      21.750   9.041 -15.425  1.00 86.06           C  
ATOM   3646  CB  ILE B 473      20.669   8.022 -17.462  1.00 86.06           C  
ATOM   3647  O   ILE B 473      21.440  10.174 -15.048  1.00 86.06           O  
ATOM   3648  CG1 ILE B 473      20.797   7.809 -18.975  1.00 86.06           C  
ATOM   3649  CG2 ILE B 473      19.403   8.815 -17.125  1.00 86.06           C  
ATOM   3650  CD1 ILE B 473      19.724   6.904 -19.565  1.00 86.06           C  
ATOM   3651  N   GLU B 474      21.993   8.079 -14.584  1.00 88.90           N  
ATOM   3652  CA  GLU B 474      21.855   8.226 -13.138  1.00 88.90           C  
ATOM   3653  C   GLU B 474      22.860   9.233 -12.587  1.00 88.90           C  
ATOM   3654  CB  GLU B 474      22.030   6.874 -12.442  1.00 88.90           C  
ATOM   3655  O   GLU B 474      22.519  10.054 -11.732  1.00 88.90           O  
ATOM   3656  CG  GLU B 474      20.843   5.936 -12.611  1.00 88.90           C  
ATOM   3657  CD  GLU B 474      21.004   4.623 -11.862  1.00 88.90           C  
ATOM   3658  OE1 GLU B 474      19.992   3.916 -11.654  1.00 88.90           O  
ATOM   3659  OE2 GLU B 474      22.150   4.300 -11.480  1.00 88.90           O  
ATOM   3660  N   ARG B 475      24.066   9.199 -13.116  1.00 89.82           N  
ATOM   3661  CA  ARG B 475      25.098  10.141 -12.694  1.00 89.82           C  
ATOM   3662  C   ARG B 475      24.689  11.577 -13.005  1.00 89.82           C  
ATOM   3663  CB  ARG B 475      26.431   9.818 -13.372  1.00 89.82           C  
ATOM   3664  O   ARG B 475      24.826  12.464 -12.160  1.00 89.82           O  
ATOM   3665  CG  ARG B 475      27.103   8.561 -12.841  1.00 89.82           C  
ATOM   3666  CD  ARG B 475      28.510   8.396 -13.399  1.00 89.82           C  
ATOM   3667  NE  ARG B 475      28.493   8.140 -14.836  1.00 89.82           N  
ATOM   3668  NH1 ARG B 475      30.780   7.869 -15.024  1.00 89.82           N  
ATOM   3669  NH2 ARG B 475      29.443   7.677 -16.875  1.00 89.82           N  
ATOM   3670  CZ  ARG B 475      29.572   7.896 -15.575  1.00 89.82           C  
ATOM   3671  N   GLU B 476      24.204  11.708 -14.188  1.00 86.63           N  
ATOM   3672  CA  GLU B 476      23.775  13.038 -14.608  1.00 86.63           C  
ATOM   3673  C   GLU B 476      22.626  13.547 -13.743  1.00 86.63           C  
ATOM   3674  CB  GLU B 476      23.360  13.029 -16.082  1.00 86.63           C  
ATOM   3675  O   GLU B 476      22.641  14.694 -13.292  1.00 86.63           O  
ATOM   3676  CG  GLU B 476      24.527  12.899 -17.049  1.00 86.63           C  
ATOM   3677  CD  GLU B 476      24.098  12.866 -18.507  1.00 86.63           C  
ATOM   3678  OE1 GLU B 476      24.933  12.533 -19.378  1.00 86.63           O  
ATOM   3679  OE2 GLU B 476      22.917  13.176 -18.780  1.00 86.63           O  
ATOM   3680  N   ALA B 477      21.699  12.724 -13.531  1.00 88.29           N  
ATOM   3681  CA  ALA B 477      20.539  13.089 -12.722  1.00 88.29           C  
ATOM   3682  C   ALA B 477      20.946  13.385 -11.282  1.00 88.29           C  
ATOM   3683  CB  ALA B 477      19.494  11.976 -12.758  1.00 88.29           C  
ATOM   3684  O   ALA B 477      20.453  14.339 -10.675  1.00 88.29           O  
ATOM   3685  N   LEU B 478      21.815  12.590 -10.779  1.00 90.46           N  
ATOM   3686  CA  LEU B 478      22.293  12.761  -9.411  1.00 90.46           C  
ATOM   3687  C   LEU B 478      23.044  14.079  -9.259  1.00 90.46           C  
ATOM   3688  CB  LEU B 478      23.200  11.594  -9.010  1.00 90.46           C  
ATOM   3689  O   LEU B 478      22.854  14.797  -8.275  1.00 90.46           O  
ATOM   3690  CG  LEU B 478      23.693  11.586  -7.563  1.00 90.46           C  
ATOM   3691  CD1 LEU B 478      22.511  11.558  -6.600  1.00 90.46           C  
ATOM   3692  CD2 LEU B 478      24.616  10.397  -7.319  1.00 90.46           C  
ATOM   3693  N   ALA B 479      23.889  14.375 -10.228  1.00 88.73           N  
ATOM   3694  CA  ALA B 479      24.629  15.634 -10.199  1.00 88.73           C  
ATOM   3695  C   ALA B 479      23.680  16.829 -10.233  1.00 88.73           C  
ATOM   3696  CB  ALA B 479      25.608  15.703 -11.369  1.00 88.73           C  
ATOM   3697  O   ALA B 479      23.846  17.783  -9.470  1.00 88.73           O  
ATOM   3698  N   ALA B 480      22.716  16.723 -11.079  1.00 87.36           N  
ATOM   3699  CA  ALA B 480      21.725  17.791 -11.186  1.00 87.36           C  
ATOM   3700  C   ALA B 480      20.961  17.963  -9.876  1.00 87.36           C  
ATOM   3701  CB  ALA B 480      20.756  17.505 -12.330  1.00 87.36           C  
ATOM   3702  O   ALA B 480      20.755  19.088  -9.414  1.00 87.36           O  
ATOM   3703  N   LEU B 481      20.562  16.920  -9.287  1.00 89.79           N  
ATOM   3704  CA  LEU B 481      19.847  16.958  -8.016  1.00 89.79           C  
ATOM   3705  C   LEU B 481      20.725  17.544  -6.916  1.00 89.79           C  
ATOM   3706  CB  LEU B 481      19.382  15.553  -7.620  1.00 89.79           C  
ATOM   3707  O   LEU B 481      20.263  18.363  -6.118  1.00 89.79           O  
ATOM   3708  CG  LEU B 481      18.630  15.437  -6.294  1.00 89.79           C  
ATOM   3709  CD1 LEU B 481      17.336  16.243  -6.346  1.00 89.79           C  
ATOM   3710  CD2 LEU B 481      18.342  13.975  -5.969  1.00 89.79           C  
ATOM   3711  N   ALA B 482      21.960  17.148  -6.932  1.00 91.04           N  
ATOM   3712  CA  ALA B 482      22.907  17.624  -5.928  1.00 91.04           C  
ATOM   3713  C   ALA B 482      23.059  19.141  -5.992  1.00 91.04           C  
ATOM   3714  CB  ALA B 482      24.263  16.948  -6.113  1.00 91.04           C  
ATOM   3715  O   ALA B 482      22.985  19.823  -4.967  1.00 91.04           O  
ATOM   3716  N   TRP B 483      23.223  19.616  -7.204  1.00 88.35           N  
ATOM   3717  CA  TRP B 483      23.341  21.062  -7.360  1.00 88.35           C  
ATOM   3718  C   TRP B 483      22.035  21.757  -6.991  1.00 88.35           C  
ATOM   3719  CB  TRP B 483      23.736  21.418  -8.796  1.00 88.35           C  
ATOM   3720  O   TRP B 483      22.045  22.871  -6.462  1.00 88.35           O  
ATOM   3721  CG  TRP B 483      25.207  21.313  -9.066  1.00 88.35           C  
ATOM   3722  CD1 TRP B 483      25.831  20.423  -9.895  1.00 88.35           C  
ATOM   3723  CD2 TRP B 483      26.239  22.127  -8.501  1.00 88.35           C  
ATOM   3724  CE2 TRP B 483      27.467  21.674  -9.032  1.00 88.35           C  
ATOM   3725  CE3 TRP B 483      26.245  23.197  -7.596  1.00 88.35           C  
ATOM   3726  NE1 TRP B 483      27.191  20.635  -9.879  1.00 88.35           N  
ATOM   3727  CH2 TRP B 483      28.667  23.301  -7.801  1.00 88.35           C  
ATOM   3728  CZ2 TRP B 483      28.690  22.256  -8.688  1.00 88.35           C  
ATOM   3729  CZ3 TRP B 483      27.463  23.774  -7.254  1.00 88.35           C  
ATOM   3730  N   GLY B 484      20.983  21.146  -7.319  1.00 87.87           N  
ATOM   3731  CA  GLY B 484      19.691  21.682  -6.921  1.00 87.87           C  
ATOM   3732  C   GLY B 484      19.521  21.774  -5.416  1.00 87.87           C  
ATOM   3733  O   GLY B 484      19.050  22.789  -4.900  1.00 87.87           O  
ATOM   3734  N   LEU B 485      19.936  20.754  -4.726  1.00 89.82           N  
ATOM   3735  CA  LEU B 485      19.847  20.737  -3.270  1.00 89.82           C  
ATOM   3736  C   LEU B 485      20.765  21.788  -2.656  1.00 89.82           C  
ATOM   3737  CB  LEU B 485      20.204  19.350  -2.728  1.00 89.82           C  
ATOM   3738  O   LEU B 485      20.400  22.441  -1.676  1.00 89.82           O  
ATOM   3739  CG  LEU B 485      19.180  18.241  -2.976  1.00 89.82           C  
ATOM   3740  CD1 LEU B 485      19.767  16.884  -2.600  1.00 89.82           C  
ATOM   3741  CD2 LEU B 485      17.900  18.510  -2.193  1.00 89.82           C  
ATOM   3742  N   ASP B 486      21.876  21.896  -3.260  1.00 87.58           N  
ATOM   3743  CA  ASP B 486      22.821  22.907  -2.796  1.00 87.58           C  
ATOM   3744  C   ASP B 486      22.243  24.312  -2.953  1.00 87.58           C  
ATOM   3745  CB  ASP B 486      24.144  22.794  -3.556  1.00 87.58           C  
ATOM   3746  O   ASP B 486      22.386  25.150  -2.061  1.00 87.58           O  
ATOM   3747  CG  ASP B 486      25.220  23.718  -3.013  1.00 87.58           C  
ATOM   3748  OD1 ASP B 486      25.650  23.540  -1.853  1.00 87.58           O  
ATOM   3749  OD2 ASP B 486      25.640  24.636  -3.751  1.00 87.58           O  
ATOM   3750  N   ALA B 487      21.545  24.507  -4.030  1.00 83.01           N  
ATOM   3751  CA  ALA B 487      20.948  25.809  -4.316  1.00 83.01           C  
ATOM   3752  C   ALA B 487      19.846  26.139  -3.313  1.00 83.01           C  
ATOM   3753  CB  ALA B 487      20.395  25.840  -5.738  1.00 83.01           C  
ATOM   3754  O   ALA B 487      19.651  27.303  -2.956  1.00 83.01           O  
ATOM   3755  N   CYS B 488      19.198  25.179  -2.800  1.00 79.24           N  
ATOM   3756  CA  CYS B 488      18.128  25.354  -1.825  1.00 79.24           C  
ATOM   3757  C   CYS B 488      18.694  25.594  -0.431  1.00 79.24           C  
ATOM   3758  CB  CYS B 488      17.212  24.131  -1.810  1.00 79.24           C  
ATOM   3759  O   CYS B 488      18.010  26.141   0.436  1.00 79.24           O  
ATOM   3760  SG  CYS B 488      16.260  23.915  -3.330  1.00 79.24           S  
ATOM   3761  N   GLY B 489      19.903  25.181  -0.265  1.00 80.31           N  
ATOM   3762  CA  GLY B 489      20.561  25.326   1.024  1.00 80.31           C  
ATOM   3763  C   GLY B 489      20.322  24.149   1.951  1.00 80.31           C  
ATOM   3764  O   GLY B 489      20.537  24.251   3.161  1.00 80.31           O  
ATOM   3765  N   ASP B 490      19.844  23.043   1.453  1.00 83.26           N  
ATOM   3766  CA  ASP B 490      19.606  21.848   2.258  1.00 83.26           C  
ATOM   3767  C   ASP B 490      20.902  21.074   2.487  1.00 83.26           C  
ATOM   3768  CB  ASP B 490      18.566  20.948   1.587  1.00 83.26           C  
ATOM   3769  O   ASP B 490      21.747  20.988   1.594  1.00 83.26           O  
ATOM   3770  CG  ASP B 490      17.197  21.597   1.486  1.00 83.26           C  
ATOM   3771  OD1 ASP B 490      16.847  22.423   2.356  1.00 83.26           O  
ATOM   3772  OD2 ASP B 490      16.460  21.277   0.528  1.00 83.26           O  
ATOM   3773  N   ARG B 491      21.009  20.625   3.703  1.00 90.49           N  
ATOM   3774  CA  ARG B 491      22.121  19.721   3.973  1.00 90.49           C  
ATOM   3775  C   ARG B 491      21.856  18.337   3.390  1.00 90.49           C  
ATOM   3776  CB  ARG B 491      22.375  19.615   5.479  1.00 90.49           C  
ATOM   3777  O   ARG B 491      20.770  17.781   3.566  1.00 90.49           O  
ATOM   3778  CG  ARG B 491      22.856  20.910   6.115  1.00 90.49           C  
ATOM   3779  CD  ARG B 491      23.099  20.748   7.609  1.00 90.49           C  
ATOM   3780  NE  ARG B 491      24.256  19.898   7.877  1.00 90.49           N  
ATOM   3781  NH1 ARG B 491      24.069  20.017  10.177  1.00 90.49           N  
ATOM   3782  NH2 ARG B 491      25.753  18.790   9.221  1.00 90.49           N  
ATOM   3783  CZ  ARG B 491      24.690  19.570   9.091  1.00 90.49           C  
ATOM   3784  N   PHE B 492      22.894  17.843   2.674  1.00 95.66           N  
ATOM   3785  CA  PHE B 492      22.594  16.553   2.064  1.00 95.66           C  
ATOM   3786  C   PHE B 492      23.858  15.714   1.923  1.00 95.66           C  
ATOM   3787  CB  PHE B 492      21.936  16.746   0.693  1.00 95.66           C  
ATOM   3788  O   PHE B 492      24.970  16.243   1.979  1.00 95.66           O  
ATOM   3789  CG  PHE B 492      22.831  17.401  -0.323  1.00 95.66           C  
ATOM   3790  CD1 PHE B 492      22.981  18.783  -0.350  1.00 95.66           C  
ATOM   3791  CD2 PHE B 492      23.524  16.636  -1.252  1.00 95.66           C  
ATOM   3792  CE1 PHE B 492      23.808  19.392  -1.290  1.00 95.66           C  
ATOM   3793  CE2 PHE B 492      24.353  17.238  -2.194  1.00 95.66           C  
ATOM   3794  CZ  PHE B 492      24.493  18.617  -2.212  1.00 95.66           C  
ATOM   3795  N   ALA B 493      23.674  14.441   1.912  1.00 97.72           N  
ATOM   3796  CA  ALA B 493      24.734  13.465   1.674  1.00 97.72           C  
ATOM   3797  C   ALA B 493      24.389  12.555   0.499  1.00 97.72           C  
ATOM   3798  CB  ALA B 493      24.985  12.635   2.931  1.00 97.72           C  
ATOM   3799  O   ALA B 493      23.213  12.307   0.223  1.00 97.72           O  
ATOM   3800  N   ILE B 494      25.432  12.082  -0.173  1.00 97.96           N  
ATOM   3801  CA  ILE B 494      25.238  11.190  -1.311  1.00 97.96           C  
ATOM   3802  C   ILE B 494      26.077   9.928  -1.126  1.00 97.96           C  
ATOM   3803  CB  ILE B 494      25.602  11.886  -2.642  1.00 97.96           C  
ATOM   3804  O   ILE B 494      27.303  10.001  -1.010  1.00 97.96           O  
ATOM   3805  CG1 ILE B 494      24.797  13.180  -2.806  1.00 97.96           C  
ATOM   3806  CG2 ILE B 494      25.368  10.942  -3.825  1.00 97.96           C  
ATOM   3807  CD1 ILE B 494      25.242  14.042  -3.979  1.00 97.96           C  
ATOM   3808  N   ASN B 495      25.386   8.803  -1.141  1.00 97.19           N  
ATOM   3809  CA  ASN B 495      26.058   7.511  -1.059  1.00 97.19           C  
ATOM   3810  C   ASN B 495      25.643   6.590  -2.203  1.00 97.19           C  
ATOM   3811  CB  ASN B 495      25.777   6.844   0.289  1.00 97.19           C  
ATOM   3812  O   ASN B 495      24.476   6.570  -2.598  1.00 97.19           O  
ATOM   3813  CG  ASN B 495      26.347   7.624   1.457  1.00 97.19           C  
ATOM   3814  ND2 ASN B 495      25.513   7.893   2.454  1.00 97.19           N  
ATOM   3815  OD1 ASN B 495      27.528   7.982   1.462  1.00 97.19           O  
ATOM   3816  N   ALA B 496      26.600   5.934  -2.727  1.00 96.92           N  
ATOM   3817  CA  ALA B 496      26.344   4.872  -3.697  1.00 96.92           C  
ATOM   3818  C   ALA B 496      26.709   3.506  -3.124  1.00 96.92           C  
ATOM   3819  CB  ALA B 496      27.121   5.130  -4.986  1.00 96.92           C  
ATOM   3820  O   ALA B 496      27.656   3.386  -2.343  1.00 96.92           O  
ATOM   3821  N   PHE B 497      25.918   2.482  -3.580  1.00 95.72           N  
ATOM   3822  CA  PHE B 497      26.253   1.208  -2.955  1.00 95.72           C  
ATOM   3823  C   PHE B 497      26.057   0.056  -3.934  1.00 95.72           C  
ATOM   3824  CB  PHE B 497      25.401   0.982  -1.702  1.00 95.72           C  
ATOM   3825  O   PHE B 497      25.329   0.190  -4.920  1.00 95.72           O  
ATOM   3826  CG  PHE B 497      24.030   0.434  -1.990  1.00 95.72           C  
ATOM   3827  CD1 PHE B 497      23.026   1.258  -2.484  1.00 95.72           C  
ATOM   3828  CD2 PHE B 497      23.744  -0.907  -1.768  1.00 95.72           C  
ATOM   3829  CE1 PHE B 497      21.756   0.754  -2.752  1.00 95.72           C  
ATOM   3830  CE2 PHE B 497      22.477  -1.418  -2.033  1.00 95.72           C  
ATOM   3831  CZ  PHE B 497      21.484  -0.586  -2.524  1.00 95.72           C  
ATOM   3832  N   SER B 498      26.711  -1.031  -3.663  1.00 94.69           N  
ATOM   3833  CA  SER B 498      26.590  -2.349  -4.278  1.00 94.69           C  
ATOM   3834  C   SER B 498      27.004  -3.452  -3.308  1.00 94.69           C  
ATOM   3835  CB  SER B 498      27.439  -2.430  -5.547  1.00 94.69           C  
ATOM   3836  O   SER B 498      27.576  -3.174  -2.252  1.00 94.69           O  
ATOM   3837  OG  SER B 498      28.820  -2.369  -5.233  1.00 94.69           O  
ATOM   3838  N   SER B 499      26.647  -4.673  -3.737  1.00 93.70           N  
ATOM   3839  CA  SER B 499      26.942  -5.719  -2.762  1.00 93.70           C  
ATOM   3840  C   SER B 499      27.440  -6.988  -3.446  1.00 93.70           C  
ATOM   3841  CB  SER B 499      25.704  -6.034  -1.922  1.00 93.70           C  
ATOM   3842  O   SER B 499      27.095  -7.253  -4.600  1.00 93.70           O  
ATOM   3843  OG  SER B 499      24.663  -6.549  -2.735  1.00 93.70           O  
ATOM   3844  N   LEU B 500      28.306  -7.634  -2.729  1.00 91.54           N  
ATOM   3845  CA  LEU B 500      28.757  -8.989  -3.026  1.00 91.54           C  
ATOM   3846  C   LEU B 500      28.632  -9.885  -1.798  1.00 91.54           C  
ATOM   3847  CB  LEU B 500      30.207  -8.976  -3.517  1.00 91.54           C  
ATOM   3848  O   LEU B 500      29.545  -9.943  -0.971  1.00 91.54           O  
ATOM   3849  CG  LEU B 500      30.732 -10.282  -4.115  1.00 91.54           C  
ATOM   3850  CD1 LEU B 500      29.990 -10.609  -5.407  1.00 91.54           C  
ATOM   3851  CD2 LEU B 500      32.234 -10.191  -4.363  1.00 91.54           C  
ATOM   3852  N   LYS B 501      27.506 -10.530  -1.717  1.00 90.78           N  
ATOM   3853  CA  LYS B 501      27.141 -11.318  -0.543  1.00 90.78           C  
ATOM   3854  C   LYS B 501      27.016 -10.434   0.695  1.00 90.78           C  
ATOM   3855  CB  LYS B 501      28.169 -12.422  -0.296  1.00 90.78           C  
ATOM   3856  O   LYS B 501      27.117  -9.209   0.602  1.00 90.78           O  
ATOM   3857  CG  LYS B 501      28.282 -13.429  -1.432  1.00 90.78           C  
ATOM   3858  CD  LYS B 501      29.310 -14.509  -1.122  1.00 90.78           C  
ATOM   3859  CE  LYS B 501      29.442 -15.502  -2.269  1.00 90.78           C  
ATOM   3860  NZ  LYS B 501      30.468 -16.548  -1.981  1.00 90.78           N  
ATOM   3861  N   ARG B 502      26.787 -10.983   1.848  1.00 91.36           N  
ATOM   3862  CA  ARG B 502      26.441 -10.253   3.063  1.00 91.36           C  
ATOM   3863  C   ARG B 502      27.680  -9.637   3.704  1.00 91.36           C  
ATOM   3864  CB  ARG B 502      25.737 -11.174   4.062  1.00 91.36           C  
ATOM   3865  O   ARG B 502      27.579  -8.662   4.452  1.00 91.36           O  
ATOM   3866  CG  ARG B 502      26.617 -12.294   4.594  1.00 91.36           C  
ATOM   3867  CD  ARG B 502      25.856 -13.207   5.544  1.00 91.36           C  
ATOM   3868  NE  ARG B 502      26.695 -14.297   6.032  1.00 91.36           N  
ATOM   3869  NH1 ARG B 502      24.951 -15.511   6.939  1.00 91.36           N  
ATOM   3870  NH2 ARG B 502      27.099 -16.299   7.083  1.00 91.36           N  
ATOM   3871  CZ  ARG B 502      26.246 -15.367   6.684  1.00 91.36           C  
ATOM   3872  N   ASP B 503      28.871 -10.202   3.400  1.00 90.55           N  
ATOM   3873  CA  ASP B 503      30.079  -9.765   4.094  1.00 90.55           C  
ATOM   3874  C   ASP B 503      30.783  -8.651   3.321  1.00 90.55           C  
ATOM   3875  CB  ASP B 503      31.033 -10.943   4.305  1.00 90.55           C  
ATOM   3876  O   ASP B 503      31.734  -8.047   3.822  1.00 90.55           O  
ATOM   3877  CG  ASP B 503      31.345 -11.690   3.021  1.00 90.55           C  
ATOM   3878  OD1 ASP B 503      30.466 -11.778   2.137  1.00 90.55           O  
ATOM   3879  OD2 ASP B 503      32.480 -12.199   2.893  1.00 90.55           O  
ATOM   3880  N   ARG B 504      30.161  -8.331   2.100  1.00 91.86           N  
ATOM   3881  CA  ARG B 504      30.803  -7.290   1.304  1.00 91.86           C  
ATOM   3882  C   ARG B 504      29.767  -6.363   0.677  1.00 91.86           C  
ATOM   3883  CB  ARG B 504      31.680  -7.910   0.214  1.00 91.86           C  
ATOM   3884  O   ARG B 504      29.498  -6.446  -0.523  1.00 91.86           O  
ATOM   3885  CG  ARG B 504      32.906  -8.634   0.747  1.00 91.86           C  
ATOM   3886  CD  ARG B 504      33.742  -9.230  -0.377  1.00 91.86           C  
ATOM   3887  NE  ARG B 504      34.808 -10.084   0.139  1.00 91.86           N  
ATOM   3888  NH1 ARG B 504      35.583 -10.724  -1.941  1.00 91.86           N  
ATOM   3889  NH2 ARG B 504      36.590 -11.521  -0.042  1.00 91.86           N  
ATOM   3890  CZ  ARG B 504      35.658 -10.774  -0.616  1.00 91.86           C  
ATOM   3891  N   VAL B 505      29.266  -5.542   1.424  1.00 94.15           N  
ATOM   3892  CA  VAL B 505      28.411  -4.466   0.931  1.00 94.15           C  
ATOM   3893  C   VAL B 505      29.213  -3.170   0.842  1.00 94.15           C  
ATOM   3894  CB  VAL B 505      27.173  -4.267   1.832  1.00 94.15           C  
ATOM   3895  O   VAL B 505      29.627  -2.617   1.863  1.00 94.15           O  
ATOM   3896  CG1 VAL B 505      26.290  -3.142   1.295  1.00 94.15           C  
ATOM   3897  CG2 VAL B 505      26.379  -5.567   1.943  1.00 94.15           C  
ATOM   3898  N   PHE B 506      29.429  -2.749  -0.359  1.00 93.92           N  
ATOM   3899  CA  PHE B 506      30.302  -1.606  -0.599  1.00 93.92           C  
ATOM   3900  C   PHE B 506      29.498  -0.312  -0.650  1.00 93.92           C  
ATOM   3901  CB  PHE B 506      31.084  -1.790  -1.903  1.00 93.92           C  
ATOM   3902  O   PHE B 506      28.520  -0.211  -1.393  1.00 93.92           O  
ATOM   3903  CG  PHE B 506      31.947  -3.022  -1.924  1.00 93.92           C  
ATOM   3904  CD1 PHE B 506      33.204  -3.018  -1.331  1.00 93.92           C  
ATOM   3905  CD2 PHE B 506      31.502  -4.185  -2.539  1.00 93.92           C  
ATOM   3906  CE1 PHE B 506      34.005  -4.157  -1.349  1.00 93.92           C  
ATOM   3907  CE2 PHE B 506      32.298  -5.328  -2.561  1.00 93.92           C  
ATOM   3908  CZ  PHE B 506      33.549  -5.311  -1.966  1.00 93.92           C  
ATOM   3909  N   LEU B 507      29.893   0.611   0.164  1.00 94.41           N  
ATOM   3910  CA  LEU B 507      29.299   1.944   0.151  1.00 94.41           C  
ATOM   3911  C   LEU B 507      30.339   2.998  -0.214  1.00 94.41           C  
ATOM   3912  CB  LEU B 507      28.682   2.269   1.513  1.00 94.41           C  
ATOM   3913  O   LEU B 507      31.340   3.159   0.489  1.00 94.41           O  
ATOM   3914  CG  LEU B 507      27.670   3.417   1.542  1.00 94.41           C  
ATOM   3915  CD1 LEU B 507      26.516   3.082   2.481  1.00 94.41           C  
ATOM   3916  CD2 LEU B 507      28.348   4.717   1.961  1.00 94.41           C  
ATOM   3917  N   SER B 508      30.076   3.683  -1.274  1.00 93.99           N  
ATOM   3918  CA  SER B 508      30.960   4.758  -1.714  1.00 93.99           C  
ATOM   3919  C   SER B 508      30.369   6.126  -1.393  1.00 93.99           C  
ATOM   3920  CB  SER B 508      31.231   4.650  -3.215  1.00 93.99           C  
ATOM   3921  O   SER B 508      29.389   6.546  -2.013  1.00 93.99           O  
ATOM   3922  OG  SER B 508      31.819   3.400  -3.531  1.00 93.99           O  
ATOM   3923  N   ALA B 509      31.048   6.814  -0.534  1.00 95.27           N  
ATOM   3924  CA  ALA B 509      30.576   8.137  -0.133  1.00 95.27           C  
ATOM   3925  C   ALA B 509      31.028   9.205  -1.125  1.00 95.27           C  
ATOM   3926  CB  ALA B 509      31.070   8.476   1.271  1.00 95.27           C  
ATOM   3927  O   ALA B 509      32.215   9.533  -1.195  1.00 95.27           O  
ATOM   3928  N   CYS B 510      30.083   9.749  -1.786  1.00 96.38           N  
ATOM   3929  CA  CYS B 510      30.401  10.802  -2.744  1.00 96.38           C  
ATOM   3930  C   CYS B 510      30.436  12.165  -2.063  1.00 96.38           C  
ATOM   3931  CB  CYS B 510      29.383  10.816  -3.883  1.00 96.38           C  
ATOM   3932  O   CYS B 510      31.214  13.038  -2.452  1.00 96.38           O  
ATOM   3933  SG  CYS B 510      29.344   9.287  -4.844  1.00 96.38           S  
ATOM   3934  N   LYS B 511      29.485  12.290  -1.166  1.00 96.95           N  
ATOM   3935  CA  LYS B 511      29.402  13.538  -0.413  1.00 96.95           C  
ATOM   3936  C   LYS B 511      28.886  13.293   1.002  1.00 96.95           C  
ATOM   3937  CB  LYS B 511      28.499  14.541  -1.134  1.00 96.95           C  
ATOM   3938  O   LYS B 511      27.900  12.578   1.194  1.00 96.95           O  
ATOM   3939  CG  LYS B 511      28.365  15.878  -0.420  1.00 96.95           C  
ATOM   3940  CD  LYS B 511      27.442  16.825  -1.175  1.00 96.95           C  
ATOM   3941  CE  LYS B 511      27.195  18.108  -0.393  1.00 96.95           C  
ATOM   3942  NZ  LYS B 511      26.492  17.843   0.898  1.00 96.95           N  
ATOM   3943  N   ASP B 512      29.606  13.941   1.969  1.00 95.95           N  
ATOM   3944  CA  ASP B 512      29.120  13.927   3.345  1.00 95.95           C  
ATOM   3945  C   ASP B 512      28.240  15.142   3.629  1.00 95.95           C  
ATOM   3946  CB  ASP B 512      30.291  13.885   4.328  1.00 95.95           C  
ATOM   3947  O   ASP B 512      28.243  16.110   2.865  1.00 95.95           O  
ATOM   3948  CG  ASP B 512      31.078  12.588   4.258  1.00 95.95           C  
ATOM   3949  OD1 ASP B 512      30.480  11.526   3.982  1.00 95.95           O  
ATOM   3950  OD2 ASP B 512      32.307  12.628   4.484  1.00 95.95           O  
ATOM   3951  N   PHE B 513      27.559  15.144   4.769  1.00 95.41           N  
ATOM   3952  CA  PHE B 513      26.620  16.215   5.077  1.00 95.41           C  
ATOM   3953  C   PHE B 513      27.353  17.534   5.289  1.00 95.41           C  
ATOM   3954  CB  PHE B 513      25.795  15.868   6.320  1.00 95.41           C  
ATOM   3955  O   PHE B 513      26.851  18.597   4.916  1.00 95.41           O  
ATOM   3956  CG  PHE B 513      24.651  14.930   6.047  1.00 95.41           C  
ATOM   3957  CD1 PHE B 513      23.456  15.403   5.518  1.00 95.41           C  
ATOM   3958  CD2 PHE B 513      24.769  13.573   6.319  1.00 95.41           C  
ATOM   3959  CE1 PHE B 513      22.395  14.537   5.264  1.00 95.41           C  
ATOM   3960  CE2 PHE B 513      23.714  12.701   6.067  1.00 95.41           C  
ATOM   3961  CZ  PHE B 513      22.527  13.185   5.541  1.00 95.41           C  
ATOM   3962  N   ASP B 514      28.546  17.453   5.766  1.00 91.88           N  
ATOM   3963  CA  ASP B 514      29.273  18.657   6.154  1.00 91.88           C  
ATOM   3964  C   ASP B 514      30.207  19.120   5.038  1.00 91.88           C  
ATOM   3965  CB  ASP B 514      30.069  18.414   7.438  1.00 91.88           C  
ATOM   3966  O   ASP B 514      30.820  20.184   5.135  1.00 91.88           O  
ATOM   3967  CG  ASP B 514      29.185  18.108   8.634  1.00 91.88           C  
ATOM   3968  OD1 ASP B 514      28.082  18.686   8.742  1.00 91.88           O  
ATOM   3969  OD2 ASP B 514      29.596  17.283   9.479  1.00 91.88           O  
ATOM   3970  N   GLU B 515      30.191  18.382   3.954  1.00 94.51           N  
ATOM   3971  CA  GLU B 515      31.061  18.726   2.833  1.00 94.51           C  
ATOM   3972  C   GLU B 515      30.341  19.624   1.831  1.00 94.51           C  
ATOM   3973  CB  GLU B 515      31.566  17.460   2.136  1.00 94.51           C  
ATOM   3974  O   GLU B 515      29.229  19.315   1.399  1.00 94.51           O  
ATOM   3975  CG  GLU B 515      32.613  17.725   1.064  1.00 94.51           C  
ATOM   3976  CD  GLU B 515      33.103  16.459   0.378  1.00 94.51           C  
ATOM   3977  OE1 GLU B 515      33.976  16.551  -0.515  1.00 94.51           O  
ATOM   3978  OE2 GLU B 515      32.609  15.367   0.736  1.00 94.51           O  
ATOM   3979  N   PRO B 516      30.922  20.774   1.486  1.00 93.24           N  
ATOM   3980  CA  PRO B 516      30.275  21.663   0.517  1.00 93.24           C  
ATOM   3981  C   PRO B 516      30.301  21.106  -0.904  1.00 93.24           C  
ATOM   3982  CB  PRO B 516      31.100  22.949   0.615  1.00 93.24           C  
ATOM   3983  O   PRO B 516      31.252  20.419  -1.285  1.00 93.24           O  
ATOM   3984  CG  PRO B 516      32.427  22.513   1.145  1.00 93.24           C  
ATOM   3985  CD  PRO B 516      32.231  21.262   1.952  1.00 93.24           C  
ATOM   3986  N   MET B 517      29.296  21.486  -1.563  1.00 90.98           N  
ATOM   3987  CA  MET B 517      29.219  21.080  -2.964  1.00 90.98           C  
ATOM   3988  C   MET B 517      30.299  21.769  -3.790  1.00 90.98           C  
ATOM   3989  CB  MET B 517      27.838  21.395  -3.540  1.00 90.98           C  
ATOM   3990  O   MET B 517      30.579  22.952  -3.591  1.00 90.98           O  
ATOM   3991  CG  MET B 517      27.594  20.790  -4.913  1.00 90.98           C  
ATOM   3992  SD  MET B 517      27.607  18.955  -4.886  1.00 90.98           S  
ATOM   3993  CE  MET B 517      27.548  18.608  -6.665  1.00 90.98           C  
ATOM   3994  N   GLY B 518      31.025  21.003  -4.647  1.00 88.83           N  
ATOM   3995  CA  GLY B 518      32.058  21.533  -5.523  1.00 88.83           C  
ATOM   3996  C   GLY B 518      32.414  20.594  -6.660  1.00 88.83           C  
ATOM   3997  O   GLY B 518      31.740  19.584  -6.873  1.00 88.83           O  
ATOM   3998  N   ALA B 519      33.461  20.975  -7.340  1.00 88.47           N  
ATOM   3999  CA  ALA B 519      33.913  20.214  -8.503  1.00 88.47           C  
ATOM   4000  C   ALA B 519      34.372  18.816  -8.099  1.00 88.47           C  
ATOM   4001  CB  ALA B 519      35.041  20.955  -9.217  1.00 88.47           C  
ATOM   4002  O   ALA B 519      34.202  17.858  -8.855  1.00 88.47           O  
ATOM   4003  N   ALA B 520      34.915  18.725  -6.931  1.00 91.67           N  
ATOM   4004  CA  ALA B 520      35.397  17.438  -6.437  1.00 91.67           C  
ATOM   4005  C   ALA B 520      34.252  16.438  -6.302  1.00 91.67           C  
ATOM   4006  CB  ALA B 520      36.107  17.614  -5.097  1.00 91.67           C  
ATOM   4007  O   ALA B 520      34.398  15.266  -6.656  1.00 91.67           O  
ATOM   4008  N   ILE B 521      33.165  16.837  -5.769  1.00 93.01           N  
ATOM   4009  CA  ILE B 521      31.992  15.989  -5.593  1.00 93.01           C  
ATOM   4010  C   ILE B 521      31.460  15.553  -6.956  1.00 93.01           C  
ATOM   4011  CB  ILE B 521      30.886  16.714  -4.793  1.00 93.01           C  
ATOM   4012  O   ILE B 521      31.126  14.383  -7.154  1.00 93.01           O  
ATOM   4013  CG1 ILE B 521      31.371  17.026  -3.373  1.00 93.01           C  
ATOM   4014  CG2 ILE B 521      29.604  15.876  -4.763  1.00 93.01           C  
ATOM   4015  CD1 ILE B 521      30.457  17.967  -2.599  1.00 93.01           C  
ATOM   4016  N   GLU B 522      31.441  16.473  -7.891  1.00 89.23           N  
ATOM   4017  CA  GLU B 522      30.999  16.158  -9.246  1.00 89.23           C  
ATOM   4018  C   GLU B 522      31.867  15.068  -9.869  1.00 89.23           C  
ATOM   4019  CB  GLU B 522      31.019  17.412 -10.123  1.00 89.23           C  
ATOM   4020  O   GLU B 522      31.357  14.174 -10.548  1.00 89.23           O  
ATOM   4021  CG  GLU B 522      30.228  17.271 -11.416  1.00 89.23           C  
ATOM   4022  CD  GLU B 522      30.176  18.553 -12.231  1.00 89.23           C  
ATOM   4023  OE1 GLU B 522      29.785  18.501 -13.419  1.00 89.23           O  
ATOM   4024  OE2 GLU B 522      30.531  19.618 -11.677  1.00 89.23           O  
ATOM   4025  N   ARG B 523      33.145  15.213  -9.638  1.00 91.65           N  
ATOM   4026  CA  ARG B 523      34.081  14.239 -10.189  1.00 91.65           C  
ATOM   4027  C   ARG B 523      33.902  12.875  -9.532  1.00 91.65           C  
ATOM   4028  CB  ARG B 523      35.523  14.720 -10.013  1.00 91.65           C  
ATOM   4029  O   ARG B 523      34.079  11.840 -10.179  1.00 91.65           O  
ATOM   4030  CG  ARG B 523      35.917  15.846 -10.956  1.00 91.65           C  
ATOM   4031  CD  ARG B 523      37.410  16.135 -10.898  1.00 91.65           C  
ATOM   4032  NE  ARG B 523      37.767  16.894  -9.703  1.00 91.65           N  
ATOM   4033  NH1 ARG B 523      39.432  18.123 -10.729  1.00 91.65           N  
ATOM   4034  NH2 ARG B 523      38.960  18.453  -8.511  1.00 91.65           N  
ATOM   4035  CZ  ARG B 523      38.719  17.822  -9.650  1.00 91.65           C  
ATOM   4036  N   ARG B 524      33.551  12.910  -8.259  1.00 93.80           N  
ATOM   4037  CA  ARG B 524      33.285  11.653  -7.566  1.00 93.80           C  
ATOM   4038  C   ARG B 524      32.026  10.985  -8.106  1.00 93.80           C  
ATOM   4039  CB  ARG B 524      33.149  11.888  -6.060  1.00 93.80           C  
ATOM   4040  O   ARG B 524      31.990   9.765  -8.281  1.00 93.80           O  
ATOM   4041  CG  ARG B 524      34.469  12.161  -5.357  1.00 93.80           C  
ATOM   4042  CD  ARG B 524      34.279  12.371  -3.861  1.00 93.80           C  
ATOM   4043  NE  ARG B 524      35.405  13.087  -3.270  1.00 93.80           N  
ATOM   4044  NH1 ARG B 524      34.208  13.905  -1.471  1.00 93.80           N  
ATOM   4045  NH2 ARG B 524      36.432  14.412  -1.699  1.00 93.80           N  
ATOM   4046  CZ  ARG B 524      35.346  13.800  -2.148  1.00 93.80           C  
ATOM   4047  N   ILE B 525      31.002  11.785  -8.398  1.00 93.23           N  
ATOM   4048  CA  ILE B 525      29.769  11.272  -8.983  1.00 93.23           C  
ATOM   4049  C   ILE B 525      30.050  10.718 -10.378  1.00 93.23           C  
ATOM   4050  CB  ILE B 525      28.678  12.364  -9.051  1.00 93.23           C  
ATOM   4051  O   ILE B 525      29.572   9.638 -10.732  1.00 93.23           O  
ATOM   4052  CG1 ILE B 525      28.245  12.775  -7.639  1.00 93.23           C  
ATOM   4053  CG2 ILE B 525      27.479  11.880  -9.871  1.00 93.23           C  
ATOM   4054  CD1 ILE B 525      27.302  13.970  -7.603  1.00 93.23           C  
ATOM   4055  N   ALA B 526      30.908  11.405 -11.088  1.00 89.72           N  
ATOM   4056  CA  ALA B 526      31.259  11.016 -12.451  1.00 89.72           C  
ATOM   4057  C   ALA B 526      32.028   9.698 -12.465  1.00 89.72           C  
ATOM   4058  CB  ALA B 526      32.079  12.114 -13.124  1.00 89.72           C  
ATOM   4059  O   ALA B 526      31.972   8.950 -13.444  1.00 89.72           O  
ATOM   4060  N   GLY B 527      32.630   9.408 -11.336  1.00 89.96           N  
ATOM   4061  CA  GLY B 527      33.486   8.235 -11.254  1.00 89.96           C  
ATOM   4062  C   GLY B 527      32.738   6.978 -10.853  1.00 89.96           C  
ATOM   4063  O   GLY B 527      33.312   5.887 -10.832  1.00 89.96           O  
ATOM   4064  N   LEU B 528      31.483   7.081 -10.586  1.00 92.10           N  
ATOM   4065  CA  LEU B 528      30.699   5.916 -10.191  1.00 92.10           C  
ATOM   4066  C   LEU B 528      30.563   4.933 -11.349  1.00 92.10           C  
ATOM   4067  CB  LEU B 528      29.312   6.342  -9.703  1.00 92.10           C  
ATOM   4068  O   LEU B 528      30.286   5.337 -12.481  1.00 92.10           O  
ATOM   4069  CG  LEU B 528      29.270   7.161  -8.411  1.00 92.10           C  
ATOM   4070  CD1 LEU B 528      27.851   7.647  -8.138  1.00 92.10           C  
ATOM   4071  CD2 LEU B 528      29.794   6.338  -7.239  1.00 92.10           C  
ATOM   4072  N   ARG B 529      30.766   3.661 -11.124  1.00 89.85           N  
ATOM   4073  CA  ARG B 529      30.695   2.611 -12.135  1.00 89.85           C  
ATOM   4074  C   ARG B 529      29.817   1.456 -11.664  1.00 89.85           C  
ATOM   4075  CB  ARG B 529      32.096   2.098 -12.478  1.00 89.85           C  
ATOM   4076  O   ARG B 529      29.709   1.202 -10.463  1.00 89.85           O  
ATOM   4077  CG  ARG B 529      33.044   3.180 -12.971  1.00 89.85           C  
ATOM   4078  CD  ARG B 529      32.775   3.546 -14.424  1.00 89.85           C  
ATOM   4079  NE  ARG B 529      33.838   4.382 -14.974  1.00 89.85           N  
ATOM   4080  NH1 ARG B 529      32.658   6.360 -14.797  1.00 89.85           N  
ATOM   4081  NH2 ARG B 529      34.786   6.362 -15.649  1.00 89.85           N  
ATOM   4082  CZ  ARG B 529      33.758   5.700 -15.139  1.00 89.85           C  
ATOM   4083  N   PRO B 530      29.254   0.851 -12.732  1.00 90.83           N  
ATOM   4084  CA  PRO B 530      28.474  -0.325 -12.340  1.00 90.83           C  
ATOM   4085  C   PRO B 530      29.325  -1.400 -11.668  1.00 90.83           C  
ATOM   4086  CB  PRO B 530      27.906  -0.830 -13.669  1.00 90.83           C  
ATOM   4087  O   PRO B 530      30.427  -1.701 -12.134  1.00 90.83           O  
ATOM   4088  CG  PRO B 530      27.991   0.343 -14.591  1.00 90.83           C  
ATOM   4089  CD  PRO B 530      29.149   1.201 -14.166  1.00 90.83           C  
ATOM   4090  N   ARG B 531      28.780  -1.991 -10.651  1.00 88.13           N  
ATOM   4091  CA  ARG B 531      29.555  -2.996  -9.930  1.00 88.13           C  
ATOM   4092  C   ARG B 531      28.767  -4.293  -9.785  1.00 88.13           C  
ATOM   4093  CB  ARG B 531      29.962  -2.473  -8.551  1.00 88.13           C  
ATOM   4094  O   ARG B 531      28.284  -4.847 -10.775  1.00 88.13           O  
ATOM   4095  CG  ARG B 531      30.941  -1.310  -8.597  1.00 88.13           C  
ATOM   4096  CD  ARG B 531      31.502  -0.990  -7.219  1.00 88.13           C  
ATOM   4097  NE  ARG B 531      32.489   0.084  -7.275  1.00 88.13           N  
ATOM   4098  NH1 ARG B 531      33.160  -0.137  -5.075  1.00 88.13           N  
ATOM   4099  NH2 ARG B 531      34.120   1.454  -6.417  1.00 88.13           N  
ATOM   4100  CZ  ARG B 531      33.254   0.465  -6.256  1.00 88.13           C  
ATOM   4101  N   PHE B 532      28.438  -4.734  -8.610  1.00 89.93           N  
ATOM   4102  CA  PHE B 532      28.015  -6.097  -8.310  1.00 89.93           C  
ATOM   4103  C   PHE B 532      26.495  -6.188  -8.236  1.00 89.93           C  
ATOM   4104  CB  PHE B 532      28.634  -6.575  -6.993  1.00 89.93           C  
ATOM   4105  O   PHE B 532      25.806  -5.985  -9.238  1.00 89.93           O  
ATOM   4106  CG  PHE B 532      30.136  -6.486  -6.961  1.00 89.93           C  
ATOM   4107  CD1 PHE B 532      30.915  -7.384  -7.680  1.00 89.93           C  
ATOM   4108  CD2 PHE B 532      30.769  -5.504  -6.210  1.00 89.93           C  
ATOM   4109  CE1 PHE B 532      32.305  -7.304  -7.652  1.00 89.93           C  
ATOM   4110  CE2 PHE B 532      32.158  -5.417  -6.177  1.00 89.93           C  
ATOM   4111  CZ  PHE B 532      32.924  -6.319  -6.898  1.00 89.93           C  
ATOM   4112  N   TYR B 533      25.993  -6.561  -6.960  1.00 92.54           N  
ATOM   4113  CA  TYR B 533      24.573  -6.845  -6.789  1.00 92.54           C  
ATOM   4114  C   TYR B 533      23.930  -5.852  -5.828  1.00 92.54           C  
ATOM   4115  CB  TYR B 533      24.368  -8.274  -6.276  1.00 92.54           C  
ATOM   4116  O   TYR B 533      24.467  -4.767  -5.596  1.00 92.54           O  
ATOM   4117  CG  TYR B 533      24.856  -9.337  -7.231  1.00 92.54           C  
ATOM   4118  CD1 TYR B 533      24.004  -9.887  -8.186  1.00 92.54           C  
ATOM   4119  CD2 TYR B 533      26.168  -9.795  -7.179  1.00 92.54           C  
ATOM   4120  CE1 TYR B 533      24.449 -10.868  -9.067  1.00 92.54           C  
ATOM   4121  CE2 TYR B 533      26.623 -10.775  -8.054  1.00 92.54           C  
ATOM   4122  OH  TYR B 533      26.203 -12.275  -9.863  1.00 92.54           O  
ATOM   4123  CZ  TYR B 533      25.758 -11.304  -8.993  1.00 92.54           C  
ATOM   4124  N   THR B 534      22.723  -6.229  -5.407  1.00 93.10           N  
ATOM   4125  CA  THR B 534      21.973  -5.253  -4.625  1.00 93.10           C  
ATOM   4126  C   THR B 534      21.437  -5.883  -3.343  1.00 93.10           C  
ATOM   4127  CB  THR B 534      20.805  -4.664  -5.439  1.00 93.10           C  
ATOM   4128  O   THR B 534      20.533  -6.720  -3.388  1.00 93.10           O  
ATOM   4129  CG2 THR B 534      20.108  -3.546  -4.671  1.00 93.10           C  
ATOM   4130  OG1 THR B 534      21.308  -4.139  -6.674  1.00 93.10           O  
ATOM   4131  N   ARG B 535      21.986  -5.550  -2.286  1.00 95.38           N  
ATOM   4132  CA  ARG B 535      21.423  -5.849  -0.974  1.00 95.38           C  
ATOM   4133  C   ARG B 535      20.838  -4.596  -0.331  1.00 95.38           C  
ATOM   4134  CB  ARG B 535      22.486  -6.460  -0.058  1.00 95.38           C  
ATOM   4135  O   ARG B 535      21.402  -4.062   0.626  1.00 95.38           O  
ATOM   4136  CG  ARG B 535      21.914  -7.251   1.107  1.00 95.38           C  
ATOM   4137  CD  ARG B 535      22.979  -8.095   1.793  1.00 95.38           C  
ATOM   4138  NE  ARG B 535      23.130  -9.399   1.153  1.00 95.38           N  
ATOM   4139  NH1 ARG B 535      21.917 -10.551   2.745  1.00 95.38           N  
ATOM   4140  NH2 ARG B 535      22.819 -11.666   0.957  1.00 95.38           N  
ATOM   4141  CZ  ARG B 535      22.621 -10.536   1.620  1.00 95.38           C  
ATOM   4142  N   LEU B 536      19.737  -4.198  -0.777  1.00 96.58           N  
ATOM   4143  CA  LEU B 536      19.100  -2.901  -0.581  1.00 96.58           C  
ATOM   4144  C   LEU B 536      18.854  -2.634   0.900  1.00 96.58           C  
ATOM   4145  CB  LEU B 536      17.778  -2.831  -1.350  1.00 96.58           C  
ATOM   4146  O   LEU B 536      19.037  -1.509   1.372  1.00 96.58           O  
ATOM   4147  CG  LEU B 536      17.095  -1.463  -1.402  1.00 96.58           C  
ATOM   4148  CD1 LEU B 536      18.029  -0.427  -2.018  1.00 96.58           C  
ATOM   4149  CD2 LEU B 536      15.789  -1.547  -2.185  1.00 96.58           C  
ATOM   4150  N   GLY B 537      18.444  -3.635   1.638  1.00 96.93           N  
ATOM   4151  CA  GLY B 537      18.203  -3.457   3.061  1.00 96.93           C  
ATOM   4152  C   GLY B 537      19.394  -2.878   3.800  1.00 96.93           C  
ATOM   4153  O   GLY B 537      19.245  -1.949   4.597  1.00 96.93           O  
ATOM   4154  N   ALA B 538      20.541  -3.421   3.526  1.00 96.65           N  
ATOM   4155  CA  ALA B 538      21.770  -2.959   4.164  1.00 96.65           C  
ATOM   4156  C   ALA B 538      22.075  -1.513   3.783  1.00 96.65           C  
ATOM   4157  CB  ALA B 538      22.940  -3.864   3.784  1.00 96.65           C  
ATOM   4158  O   ALA B 538      22.463  -0.709   4.634  1.00 96.65           O  
ATOM   4159  N   GLY B 539      21.909  -1.198   2.497  1.00 96.77           N  
ATOM   4160  CA  GLY B 539      22.125   0.165   2.037  1.00 96.77           C  
ATOM   4161  C   GLY B 539      21.235   1.178   2.733  1.00 96.77           C  
ATOM   4162  O   GLY B 539      21.707   2.231   3.167  1.00 96.77           O  
ATOM   4163  N   ILE B 540      20.006   0.856   2.922  1.00 98.05           N  
ATOM   4164  CA  ILE B 540      19.026   1.742   3.540  1.00 98.05           C  
ATOM   4165  C   ILE B 540      19.370   1.941   5.015  1.00 98.05           C  
ATOM   4166  CB  ILE B 540      17.591   1.189   3.394  1.00 98.05           C  
ATOM   4167  O   ILE B 540      19.352   3.068   5.516  1.00 98.05           O  
ATOM   4168  CG1 ILE B 540      17.139   1.256   1.931  1.00 98.05           C  
ATOM   4169  CG2 ILE B 540      16.623   1.953   4.302  1.00 98.05           C  
ATOM   4170  CD1 ILE B 540      15.819   0.549   1.657  1.00 98.05           C  
ATOM   4171  N   ARG B 541      19.732   0.842   5.679  1.00 97.59           N  
ATOM   4172  CA  ARG B 541      20.057   0.929   7.099  1.00 97.59           C  
ATOM   4173  C   ARG B 541      21.291   1.795   7.325  1.00 97.59           C  
ATOM   4174  CB  ARG B 541      20.281  -0.466   7.686  1.00 97.59           C  
ATOM   4175  O   ARG B 541      21.339   2.581   8.274  1.00 97.59           O  
ATOM   4176  CG  ARG B 541      19.000  -1.258   7.898  1.00 97.59           C  
ATOM   4177  CD  ARG B 541      19.269  -2.592   8.581  1.00 97.59           C  
ATOM   4178  NE  ARG B 541      18.075  -3.432   8.609  1.00 97.59           N  
ATOM   4179  NH1 ARG B 541      18.798  -4.873   6.955  1.00 97.59           N  
ATOM   4180  NH2 ARG B 541      16.755  -5.191   7.945  1.00 97.59           N  
ATOM   4181  CZ  ARG B 541      17.879  -4.497   7.836  1.00 97.59           C  
ATOM   4182  N   HIS B 542      22.236   1.670   6.428  1.00 96.74           N  
ATOM   4183  CA  HIS B 542      23.445   2.478   6.546  1.00 96.74           C  
ATOM   4184  C   HIS B 542      23.143   3.957   6.331  1.00 96.74           C  
ATOM   4185  CB  HIS B 542      24.504   2.007   5.547  1.00 96.74           C  
ATOM   4186  O   HIS B 542      23.573   4.804   7.117  1.00 96.74           O  
ATOM   4187  CG  HIS B 542      25.816   2.710   5.687  1.00 96.74           C  
ATOM   4188  CD2 HIS B 542      26.332   3.770   5.022  1.00 96.74           C  
ATOM   4189  ND1 HIS B 542      26.770   2.328   6.605  1.00 96.74           N  
ATOM   4190  CE1 HIS B 542      27.820   3.127   6.498  1.00 96.74           C  
ATOM   4191  NE2 HIS B 542      27.579   4.010   5.545  1.00 96.74           N  
ATOM   4192  N   ALA B 543      22.450   4.237   5.288  1.00 97.22           N  
ATOM   4193  CA  ALA B 543      22.094   5.620   4.982  1.00 97.22           C  
ATOM   4194  C   ALA B 543      21.225   6.220   6.084  1.00 97.22           C  
ATOM   4195  CB  ALA B 543      21.373   5.700   3.638  1.00 97.22           C  
ATOM   4196  O   ALA B 543      21.381   7.391   6.438  1.00 97.22           O  
ATOM   4197  N   SER B 544      20.369   5.442   6.609  1.00 96.93           N  
ATOM   4198  CA  SER B 544      19.491   5.876   7.690  1.00 96.93           C  
ATOM   4199  C   SER B 544      20.285   6.203   8.950  1.00 96.93           C  
ATOM   4200  CB  SER B 544      18.449   4.800   8.000  1.00 96.93           C  
ATOM   4201  O   SER B 544      19.987   7.179   9.642  1.00 96.93           O  
ATOM   4202  OG  SER B 544      17.551   5.242   9.003  1.00 96.93           O  
ATOM   4203  N   ALA B 545      21.308   5.390   9.223  1.00 95.78           N  
ATOM   4204  CA  ALA B 545      22.169   5.646  10.375  1.00 95.78           C  
ATOM   4205  C   ALA B 545      22.861   7.000  10.252  1.00 95.78           C  
ATOM   4206  CB  ALA B 545      23.204   4.534  10.524  1.00 95.78           C  
ATOM   4207  O   ALA B 545      22.941   7.754  11.224  1.00 95.78           O  
ATOM   4208  N   GLY B 546      23.325   7.309   9.085  1.00 94.97           N  
ATOM   4209  CA  GLY B 546      23.933   8.607   8.845  1.00 94.97           C  
ATOM   4210  C   GLY B 546      22.954   9.758   8.978  1.00 94.97           C  
ATOM   4211  O   GLY B 546      23.283  10.797   9.554  1.00 94.97           O  
ATOM   4212  N   LEU B 547      21.814   9.553   8.509  1.00 95.18           N  
ATOM   4213  CA  LEU B 547      20.771  10.571   8.543  1.00 95.18           C  
ATOM   4214  C   LEU B 547      20.308  10.827   9.974  1.00 95.18           C  
ATOM   4215  CB  LEU B 547      19.581  10.150   7.677  1.00 95.18           C  
ATOM   4216  O   LEU B 547      20.025  11.969  10.344  1.00 95.18           O  
ATOM   4217  CG  LEU B 547      18.558  11.239   7.353  1.00 95.18           C  
ATOM   4218  CD1 LEU B 547      19.237  12.413   6.656  1.00 95.18           C  
ATOM   4219  CD2 LEU B 547      17.432  10.677   6.492  1.00 95.18           C  
ATOM   4220  N   SER B 548      20.294   9.823  10.781  1.00 94.26           N  
ATOM   4221  CA  SER B 548      19.869   9.925  12.173  1.00 94.26           C  
ATOM   4222  C   SER B 548      20.839  10.775  12.987  1.00 94.26           C  
ATOM   4223  CB  SER B 548      19.745   8.536  12.800  1.00 94.26           C  
ATOM   4224  O   SER B 548      20.450  11.392  13.980  1.00 94.26           O  
ATOM   4225  OG  SER B 548      18.664   7.820  12.229  1.00 94.26           O  
ATOM   4226  N   ALA B 549      22.044  10.838  12.549  1.00 93.23           N  
ATOM   4227  CA  ALA B 549      23.074  11.593  13.257  1.00 93.23           C  
ATOM   4228  C   ALA B 549      22.939  13.090  12.989  1.00 93.23           C  
ATOM   4229  CB  ALA B 549      24.464  11.107  12.851  1.00 93.23           C  
ATOM   4230  O   ALA B 549      23.541  13.908  13.688  1.00 93.23           O  
ATOM   4231  N   GLN B 550      22.037  13.420  12.068  1.00 91.79           N  
ATOM   4232  CA  GLN B 550      21.860  14.828  11.731  1.00 91.79           C  
ATOM   4233  C   GLN B 550      20.910  15.513  12.709  1.00 91.79           C  
ATOM   4234  CB  GLN B 550      21.339  14.977  10.301  1.00 91.79           C  
ATOM   4235  O   GLN B 550      19.946  14.904  13.175  1.00 91.79           O  
ATOM   4236  CG  GLN B 550      22.259  14.379   9.245  1.00 91.79           C  
ATOM   4237  CD  GLN B 550      23.683  14.891   9.350  1.00 91.79           C  
ATOM   4238  NE2 GLN B 550      24.629  13.979   9.546  1.00 91.79           N  
ATOM   4239  OE1 GLN B 550      23.932  16.097   9.255  1.00 91.79           O  
ATOM   4240  N   ALA B 551      21.124  16.758  13.033  1.00 85.56           N  
ATOM   4241  CA  ALA B 551      20.369  17.517  14.026  1.00 85.56           C  
ATOM   4242  C   ALA B 551      19.085  18.081  13.425  1.00 85.56           C  
ATOM   4243  CB  ALA B 551      21.225  18.644  14.598  1.00 85.56           C  
ATOM   4244  O   ALA B 551      18.172  18.476  14.154  1.00 85.56           O  
ATOM   4245  N   SER B 552      18.921  17.949  12.163  1.00 82.97           N  
ATOM   4246  CA  SER B 552      17.758  18.530  11.499  1.00 82.97           C  
ATOM   4247  C   SER B 552      16.467  17.861  11.958  1.00 82.97           C  
ATOM   4248  CB  SER B 552      17.892  18.409   9.980  1.00 82.97           C  
ATOM   4249  O   SER B 552      16.441  16.653  12.204  1.00 82.97           O  
ATOM   4250  OG  SER B 552      19.055  19.079   9.523  1.00 82.97           O  
ATOM   4251  N   SER B 553      15.514  18.663  12.104  1.00 77.40           N  
ATOM   4252  CA  SER B 553      14.224  18.145  12.549  1.00 77.40           C  
ATOM   4253  C   SER B 553      13.546  17.333  11.451  1.00 77.40           C  
ATOM   4254  CB  SER B 553      13.309  19.289  12.987  1.00 77.40           C  
ATOM   4255  O   SER B 553      12.782  16.408  11.737  1.00 77.40           O  
ATOM   4256  OG  SER B 553      13.098  20.201  11.922  1.00 77.40           O  
ATOM   4257  N   ARG B 554      13.814  17.720  10.252  1.00 84.71           N  
ATOM   4258  CA  ARG B 554      13.272  16.988   9.112  1.00 84.71           C  
ATOM   4259  C   ARG B 554      14.370  16.227   8.378  1.00 84.71           C  
ATOM   4260  CB  ARG B 554      12.562  17.942   8.149  1.00 84.71           C  
ATOM   4261  O   ARG B 554      15.409  16.798   8.038  1.00 84.71           O  
ATOM   4262  CG  ARG B 554      11.379  18.672   8.765  1.00 84.71           C  
ATOM   4263  CD  ARG B 554      10.725  19.624   7.774  1.00 84.71           C  
ATOM   4264  NE  ARG B 554       9.602  20.338   8.373  1.00 84.71           N  
ATOM   4265  NH1 ARG B 554       9.136  21.603   6.497  1.00 84.71           N  
ATOM   4266  NH2 ARG B 554       7.872  21.849   8.393  1.00 84.71           N  
ATOM   4267  CZ  ARG B 554       8.873  21.262   7.753  1.00 84.71           C  
ATOM   4268  N   ARG B 555      14.038  14.960   8.115  1.00 91.01           N  
ATOM   4269  CA  ARG B 555      15.054  14.105   7.511  1.00 91.01           C  
ATOM   4270  C   ARG B 555      14.460  13.254   6.394  1.00 91.01           C  
ATOM   4271  CB  ARG B 555      15.699  13.206   8.568  1.00 91.01           C  
ATOM   4272  O   ARG B 555      13.525  12.483   6.623  1.00 91.01           O  
ATOM   4273  CG  ARG B 555      16.427  13.968   9.664  1.00 91.01           C  
ATOM   4274  CD  ARG B 555      16.873  13.046  10.791  1.00 91.01           C  
ATOM   4275  NE  ARG B 555      15.816  12.854  11.780  1.00 91.01           N  
ATOM   4276  NH1 ARG B 555      17.074  11.499  13.165  1.00 91.01           N  
ATOM   4277  NH2 ARG B 555      14.910  12.016  13.717  1.00 91.01           N  
ATOM   4278  CZ  ARG B 555      15.936  12.124  12.885  1.00 91.01           C  
ATOM   4279  N   LEU B 556      15.035  13.403   5.196  1.00 92.96           N  
ATOM   4280  CA  LEU B 556      14.524  12.704   4.022  1.00 92.96           C  
ATOM   4281  C   LEU B 556      15.565  11.737   3.469  1.00 92.96           C  
ATOM   4282  CB  LEU B 556      14.114  13.705   2.939  1.00 92.96           C  
ATOM   4283  O   LEU B 556      16.713  12.122   3.233  1.00 92.96           O  
ATOM   4284  CG  LEU B 556      13.726  13.115   1.582  1.00 92.96           C  
ATOM   4285  CD1 LEU B 556      12.473  12.255   1.717  1.00 92.96           C  
ATOM   4286  CD2 LEU B 556      13.511  14.224   0.558  1.00 92.96           C  
ATOM   4287  N   LEU B 557      15.138  10.490   3.330  1.00 95.90           N  
ATOM   4288  CA  LEU B 557      15.970   9.498   2.658  1.00 95.90           C  
ATOM   4289  C   LEU B 557      15.439   9.200   1.260  1.00 95.90           C  
ATOM   4290  CB  LEU B 557      16.032   8.207   3.479  1.00 95.90           C  
ATOM   4291  O   LEU B 557      14.328   8.687   1.109  1.00 95.90           O  
ATOM   4292  CG  LEU B 557      16.816   7.048   2.860  1.00 95.90           C  
ATOM   4293  CD1 LEU B 557      18.263   7.459   2.612  1.00 95.90           C  
ATOM   4294  CD2 LEU B 557      16.751   5.818   3.760  1.00 95.90           C  
ATOM   4295  N   LEU B 558      16.252   9.494   0.271  1.00 95.88           N  
ATOM   4296  CA  LEU B 558      15.901   9.213  -1.117  1.00 95.88           C  
ATOM   4297  C   LEU B 558      16.670   8.004  -1.639  1.00 95.88           C  
ATOM   4298  CB  LEU B 558      16.184  10.433  -1.998  1.00 95.88           C  
ATOM   4299  O   LEU B 558      17.901   8.025  -1.698  1.00 95.88           O  
ATOM   4300  CG  LEU B 558      15.189  11.590  -1.895  1.00 95.88           C  
ATOM   4301  CD1 LEU B 558      15.757  12.838  -2.563  1.00 95.88           C  
ATOM   4302  CD2 LEU B 558      13.853  11.203  -2.520  1.00 95.88           C  
ATOM   4303  N   VAL B 559      15.943   6.977  -2.071  1.00 96.68           N  
ATOM   4304  CA  VAL B 559      16.576   5.760  -2.567  1.00 96.68           C  
ATOM   4305  C   VAL B 559      16.347   5.633  -4.071  1.00 96.68           C  
ATOM   4306  CB  VAL B 559      16.041   4.506  -1.839  1.00 96.68           C  
ATOM   4307  O   VAL B 559      15.203   5.577  -4.528  1.00 96.68           O  
ATOM   4308  CG1 VAL B 559      16.751   3.248  -2.338  1.00 96.68           C  
ATOM   4309  CG2 VAL B 559      16.210   4.654  -0.328  1.00 96.68           C  
ATOM   4310  N   ILE B 560      17.436   5.570  -4.792  1.00 94.68           N  
ATOM   4311  CA  ILE B 560      17.349   5.436  -6.242  1.00 94.68           C  
ATOM   4312  C   ILE B 560      17.882   4.069  -6.667  1.00 94.68           C  
ATOM   4313  CB  ILE B 560      18.126   6.561  -6.962  1.00 94.68           C  
ATOM   4314  O   ILE B 560      19.049   3.751  -6.432  1.00 94.68           O  
ATOM   4315  CG1 ILE B 560      17.663   7.934  -6.462  1.00 94.68           C  
ATOM   4316  CG2 ILE B 560      17.961   6.446  -8.480  1.00 94.68           C  
ATOM   4317  CD1 ILE B 560      18.494   9.097  -6.986  1.00 94.68           C  
ATOM   4318  N   THR B 561      17.021   3.267  -7.291  1.00 91.62           N  
ATOM   4319  CA  THR B 561      17.451   1.929  -7.682  1.00 91.62           C  
ATOM   4320  C   THR B 561      16.822   1.526  -9.013  1.00 91.62           C  
ATOM   4321  CB  THR B 561      17.090   0.890  -6.605  1.00 91.62           C  
ATOM   4322  O   THR B 561      15.707   1.946  -9.331  1.00 91.62           O  
ATOM   4323  CG2 THR B 561      15.583   0.836  -6.375  1.00 91.62           C  
ATOM   4324  OG1 THR B 561      17.545  -0.403  -7.024  1.00 91.62           O  
ATOM   4325  N   ASP B 562      17.511   0.766  -9.798  1.00 82.05           N  
ATOM   4326  CA  ASP B 562      17.005   0.331 -11.096  1.00 82.05           C  
ATOM   4327  C   ASP B 562      16.549  -1.126 -11.048  1.00 82.05           C  
ATOM   4328  CB  ASP B 562      18.073   0.512 -12.176  1.00 82.05           C  
ATOM   4329  O   ASP B 562      16.224  -1.714 -12.081  1.00 82.05           O  
ATOM   4330  CG  ASP B 562      19.270  -0.403 -11.987  1.00 82.05           C  
ATOM   4331  OD1 ASP B 562      19.458  -0.939 -10.873  1.00 82.05           O  
ATOM   4332  OD2 ASP B 562      20.033  -0.589 -12.959  1.00 82.05           O  
ATOM   4333  N   GLY B 563      16.511  -1.675  -9.856  1.00 80.22           N  
ATOM   4334  CA  GLY B 563      16.090  -3.067  -9.861  1.00 80.22           C  
ATOM   4335  C   GLY B 563      15.719  -3.583  -8.484  1.00 80.22           C  
ATOM   4336  O   GLY B 563      15.820  -2.855  -7.495  1.00 80.22           O  
ATOM   4337  N   LYS B 564      15.338  -4.916  -8.531  1.00 84.98           N  
ATOM   4338  CA  LYS B 564      14.910  -5.591  -7.309  1.00 84.98           C  
ATOM   4339  C   LYS B 564      16.109  -6.009  -6.463  1.00 84.98           C  
ATOM   4340  CB  LYS B 564      14.053  -6.813  -7.643  1.00 84.98           C  
ATOM   4341  O   LYS B 564      17.172  -6.330  -6.998  1.00 84.98           O  
ATOM   4342  CG  LYS B 564      13.341  -7.417  -6.441  1.00 84.98           C  
ATOM   4343  CD  LYS B 564      12.456  -8.588  -6.846  1.00 84.98           C  
ATOM   4344  CE  LYS B 564      11.817  -9.253  -5.634  1.00 84.98           C  
ATOM   4345  NZ  LYS B 564      10.889 -10.354  -6.031  1.00 84.98           N  
ATOM   4346  N   PRO B 565      15.905  -6.034  -5.166  1.00 91.01           N  
ATOM   4347  CA  PRO B 565      16.988  -6.556  -4.330  1.00 91.01           C  
ATOM   4348  C   PRO B 565      17.363  -7.995  -4.679  1.00 91.01           C  
ATOM   4349  CB  PRO B 565      16.413  -6.471  -2.914  1.00 91.01           C  
ATOM   4350  O   PRO B 565      16.502  -8.878  -4.678  1.00 91.01           O  
ATOM   4351  CG  PRO B 565      15.269  -5.516  -3.023  1.00 91.01           C  
ATOM   4352  CD  PRO B 565      14.744  -5.559  -4.430  1.00 91.01           C  
ATOM   4353  N   ASN B 566      18.610  -8.205  -4.936  1.00 89.95           N  
ATOM   4354  CA  ASN B 566      19.134  -9.517  -5.301  1.00 89.95           C  
ATOM   4355  C   ASN B 566      20.642  -9.600  -5.079  1.00 89.95           C  
ATOM   4356  CB  ASN B 566      18.793  -9.845  -6.756  1.00 89.95           C  
ATOM   4357  O   ASN B 566      21.395  -8.767  -5.587  1.00 89.95           O  
ATOM   4358  CG  ASN B 566      19.191 -11.255  -7.145  1.00 89.95           C  
ATOM   4359  ND2 ASN B 566      19.112 -11.559  -8.436  1.00 89.95           N  
ATOM   4360  OD1 ASN B 566      19.566 -12.065  -6.294  1.00 89.95           O  
ATOM   4361  N   ASP B 567      21.031 -10.650  -4.266  1.00 90.13           N  
ATOM   4362  CA  ASP B 567      22.451 -10.866  -4.011  1.00 90.13           C  
ATOM   4363  C   ASP B 567      22.810 -12.347  -4.116  1.00 90.13           C  
ATOM   4364  CB  ASP B 567      22.836 -10.328  -2.631  1.00 90.13           C  
ATOM   4365  O   ASP B 567      21.934 -13.189  -4.323  1.00 90.13           O  
ATOM   4366  CG  ASP B 567      24.276  -9.848  -2.562  1.00 90.13           C  
ATOM   4367  OD1 ASP B 567      25.074 -10.183  -3.464  1.00 90.13           O  
ATOM   4368  OD2 ASP B 567      24.615  -9.132  -1.595  1.00 90.13           O  
ATOM   4369  N   LEU B 568      23.983 -12.832  -4.091  1.00 81.70           N  
ATOM   4370  CA  LEU B 568      24.466 -14.167  -4.425  1.00 81.70           C  
ATOM   4371  C   LEU B 568      24.195 -15.144  -3.286  1.00 81.70           C  
ATOM   4372  CB  LEU B 568      25.964 -14.132  -4.738  1.00 81.70           C  
ATOM   4373  O   LEU B 568      24.127 -16.356  -3.504  1.00 81.70           O  
ATOM   4374  CG  LEU B 568      26.365 -13.482  -6.063  1.00 81.70           C  
ATOM   4375  CD1 LEU B 568      27.884 -13.402  -6.176  1.00 81.70           C  
ATOM   4376  CD2 LEU B 568      25.776 -14.254  -7.238  1.00 81.70           C  
ATOM   4377  N   ASP B 569      24.054 -14.773  -1.934  1.00 82.29           N  
ATOM   4378  CA  ASP B 569      23.923 -15.680  -0.798  1.00 82.29           C  
ATOM   4379  C   ASP B 569      22.467 -15.790  -0.348  1.00 82.29           C  
ATOM   4380  CB  ASP B 569      24.799 -15.212   0.366  1.00 82.29           C  
ATOM   4381  O   ASP B 569      22.173 -15.703   0.846  1.00 82.29           O  
ATOM   4382  CG  ASP B 569      24.519 -13.778   0.780  1.00 82.29           C  
ATOM   4383  OD1 ASP B 569      23.831 -13.051   0.032  1.00 82.29           O  
ATOM   4384  OD2 ASP B 569      24.993 -13.372   1.863  1.00 82.29           O  
ATOM   4385  N   HIS B 570      21.471 -16.001  -1.224  1.00 78.51           N  
ATOM   4386  CA  HIS B 570      20.057 -16.283  -1.002  1.00 78.51           C  
ATOM   4387  C   HIS B 570      19.291 -15.013  -0.647  1.00 78.51           C  
ATOM   4388  CB  HIS B 570      19.885 -17.326   0.104  1.00 78.51           C  
ATOM   4389  O   HIS B 570      18.301 -15.064   0.086  1.00 78.51           O  
ATOM   4390  CG  HIS B 570      20.557 -18.629  -0.191  1.00 78.51           C  
ATOM   4391  CD2 HIS B 570      21.534 -19.295   0.469  1.00 78.51           C  
ATOM   4392  ND1 HIS B 570      20.238 -19.399  -1.289  1.00 78.51           N  
ATOM   4393  CE1 HIS B 570      20.992 -20.486  -1.290  1.00 78.51           C  
ATOM   4394  NE2 HIS B 570      21.786 -20.447  -0.234  1.00 78.51           N  
ATOM   4395  N   TYR B 571      19.826 -13.902  -0.863  1.00 88.42           N  
ATOM   4396  CA  TYR B 571      19.112 -12.635  -0.746  1.00 88.42           C  
ATOM   4397  C   TYR B 571      18.366 -12.309  -2.034  1.00 88.42           C  
ATOM   4398  CB  TYR B 571      20.083 -11.501  -0.404  1.00 88.42           C  
ATOM   4399  O   TYR B 571      18.833 -11.504  -2.843  1.00 88.42           O  
ATOM   4400  CG  TYR B 571      19.403 -10.254   0.106  1.00 88.42           C  
ATOM   4401  CD1 TYR B 571      19.081  -9.209  -0.758  1.00 88.42           C  
ATOM   4402  CD2 TYR B 571      19.083 -10.116   1.452  1.00 88.42           C  
ATOM   4403  CE1 TYR B 571      18.457  -8.057  -0.292  1.00 88.42           C  
ATOM   4404  CE2 TYR B 571      18.458  -8.968   1.929  1.00 88.42           C  
ATOM   4405  OH  TYR B 571      17.531  -6.808   1.517  1.00 88.42           O  
ATOM   4406  CZ  TYR B 571      18.149  -7.946   1.051  1.00 88.42           C  
ATOM   4407  N   GLU B 572      17.248 -12.991  -2.264  1.00 82.42           N  
ATOM   4408  CA  GLU B 572      16.468 -12.846  -3.489  1.00 82.42           C  
ATOM   4409  C   GLU B 572      14.980 -13.060  -3.225  1.00 82.42           C  
ATOM   4410  CB  GLU B 572      16.959 -13.826  -4.558  1.00 82.42           C  
ATOM   4411  O   GLU B 572      14.600 -13.594  -2.181  1.00 82.42           O  
ATOM   4412  CG  GLU B 572      16.800 -15.289  -4.171  1.00 82.42           C  
ATOM   4413  CD  GLU B 572      17.424 -16.246  -5.174  1.00 82.42           C  
ATOM   4414  OE1 GLU B 572      17.196 -17.472  -5.066  1.00 82.42           O  
ATOM   4415  OE2 GLU B 572      18.148 -15.766  -6.075  1.00 82.42           O  
ATOM   4416  N   GLY B 573      14.202 -12.652  -4.216  1.00 78.75           N  
ATOM   4417  CA  GLY B 573      12.765 -12.862  -4.147  1.00 78.75           C  
ATOM   4418  C   GLY B 573      12.124 -12.208  -2.938  1.00 78.75           C  
ATOM   4419  O   GLY B 573      12.354 -11.027  -2.669  1.00 78.75           O  
ATOM   4420  N   ARG B 574      11.409 -13.031  -2.195  1.00 81.81           N  
ATOM   4421  CA  ARG B 574      10.627 -12.544  -1.063  1.00 81.81           C  
ATOM   4422  C   ARG B 574      11.535 -12.066   0.065  1.00 81.81           C  
ATOM   4423  CB  ARG B 574       9.686 -13.637  -0.550  1.00 81.81           C  
ATOM   4424  O   ARG B 574      11.250 -11.057   0.713  1.00 81.81           O  
ATOM   4425  CG  ARG B 574       8.764 -13.180   0.570  1.00 81.81           C  
ATOM   4426  CD  ARG B 574       7.823 -14.291   1.014  1.00 81.81           C  
ATOM   4427  NE  ARG B 574       7.047 -13.902   2.188  1.00 81.81           N  
ATOM   4428  NH1 ARG B 574       6.297 -16.037   2.655  1.00 81.81           N  
ATOM   4429  NH2 ARG B 574       5.670 -14.280   3.987  1.00 81.81           N  
ATOM   4430  CZ  ARG B 574       6.340 -14.741   2.940  1.00 81.81           C  
ATOM   4431  N   HIS B 575      12.588 -12.784   0.232  1.00 87.45           N  
ATOM   4432  CA  HIS B 575      13.490 -12.435   1.324  1.00 87.45           C  
ATOM   4433  C   HIS B 575      14.068 -11.036   1.134  1.00 87.45           C  
ATOM   4434  CB  HIS B 575      14.620 -13.460   1.435  1.00 87.45           C  
ATOM   4435  O   HIS B 575      14.008 -10.206   2.045  1.00 87.45           O  
ATOM   4436  CG  HIS B 575      15.573 -13.183   2.553  1.00 87.45           C  
ATOM   4437  CD2 HIS B 575      16.867 -12.785   2.541  1.00 87.45           C  
ATOM   4438  ND1 HIS B 575      15.222 -13.313   3.880  1.00 87.45           N  
ATOM   4439  CE1 HIS B 575      16.262 -13.006   4.636  1.00 87.45           C  
ATOM   4440  NE2 HIS B 575      17.273 -12.682   3.849  1.00 87.45           N  
ATOM   4441  N   GLY B 576      14.584 -10.760  -0.017  1.00 91.37           N  
ATOM   4442  CA  GLY B 576      15.153  -9.452  -0.302  1.00 91.37           C  
ATOM   4443  C   GLY B 576      14.139  -8.328  -0.209  1.00 91.37           C  
ATOM   4444  O   GLY B 576      14.432  -7.266   0.345  1.00 91.37           O  
ATOM   4445  N   ILE B 577      12.978  -8.591  -0.656  1.00 90.94           N  
ATOM   4446  CA  ILE B 577      11.916  -7.592  -0.673  1.00 90.94           C  
ATOM   4447  C   ILE B 577      11.459  -7.298   0.754  1.00 90.94           C  
ATOM   4448  CB  ILE B 577      10.719  -8.054  -1.534  1.00 90.94           C  
ATOM   4449  O   ILE B 577      11.351  -6.136   1.151  1.00 90.94           O  
ATOM   4450  CG1 ILE B 577      11.111  -8.097  -3.015  1.00 90.94           C  
ATOM   4451  CG2 ILE B 577       9.510  -7.140  -1.314  1.00 90.94           C  
ATOM   4452  CD1 ILE B 577      10.056  -8.721  -3.918  1.00 90.94           C  
ATOM   4453  N   GLU B 578      11.289  -8.353   1.563  1.00 90.75           N  
ATOM   4454  CA  GLU B 578      10.785  -8.193   2.924  1.00 90.75           C  
ATOM   4455  C   GLU B 578      11.831  -7.548   3.827  1.00 90.75           C  
ATOM   4456  CB  GLU B 578      10.353  -9.544   3.500  1.00 90.75           C  
ATOM   4457  O   GLU B 578      11.494  -6.753   4.707  1.00 90.75           O  
ATOM   4458  CG  GLU B 578       9.090 -10.108   2.865  1.00 90.75           C  
ATOM   4459  CD  GLU B 578       7.858  -9.254   3.120  1.00 90.75           C  
ATOM   4460  OE1 GLU B 578       6.895  -9.324   2.323  1.00 90.75           O  
ATOM   4461  OE2 GLU B 578       7.856  -8.508   4.124  1.00 90.75           O  
ATOM   4462  N   ASP B 579      13.029  -7.882   3.603  1.00 94.46           N  
ATOM   4463  CA  ASP B 579      14.082  -7.238   4.383  1.00 94.46           C  
ATOM   4464  C   ASP B 579      14.176  -5.750   4.054  1.00 94.46           C  
ATOM   4465  CB  ASP B 579      15.429  -7.919   4.132  1.00 94.46           C  
ATOM   4466  O   ASP B 579      14.331  -4.919   4.951  1.00 94.46           O  
ATOM   4467  CG  ASP B 579      16.573  -7.265   4.886  1.00 94.46           C  
ATOM   4468  OD1 ASP B 579      16.574  -7.291   6.136  1.00 94.46           O  
ATOM   4469  OD2 ASP B 579      17.482  -6.717   4.225  1.00 94.46           O  
ATOM   4470  N   SER B 580      14.142  -5.465   2.777  1.00 96.14           N  
ATOM   4471  CA  SER B 580      14.186  -4.071   2.349  1.00 96.14           C  
ATOM   4472  C   SER B 580      12.989  -3.291   2.882  1.00 96.14           C  
ATOM   4473  CB  SER B 580      14.227  -3.979   0.824  1.00 96.14           C  
ATOM   4474  O   SER B 580      13.133  -2.152   3.331  1.00 96.14           O  
ATOM   4475  OG  SER B 580      15.374  -4.634   0.310  1.00 96.14           O  
ATOM   4476  N   ALA B 581      11.870  -3.909   2.869  1.00 93.35           N  
ATOM   4477  CA  ALA B 581      10.667  -3.286   3.417  1.00 93.35           C  
ATOM   4478  C   ALA B 581      10.825  -3.008   4.909  1.00 93.35           C  
ATOM   4479  CB  ALA B 581       9.449  -4.172   3.169  1.00 93.35           C  
ATOM   4480  O   ALA B 581      10.425  -1.947   5.394  1.00 93.35           O  
ATOM   4481  N   MET B 582      11.359  -3.974   5.557  1.00 94.04           N  
ATOM   4482  CA  MET B 582      11.602  -3.798   6.986  1.00 94.04           C  
ATOM   4483  C   MET B 582      12.582  -2.657   7.235  1.00 94.04           C  
ATOM   4484  CB  MET B 582      12.136  -5.091   7.605  1.00 94.04           C  
ATOM   4485  O   MET B 582      12.423  -1.892   8.188  1.00 94.04           O  
ATOM   4486  CG  MET B 582      12.203  -5.062   9.123  1.00 94.04           C  
ATOM   4487  SD  MET B 582      10.555  -4.827   9.895  1.00 94.04           S  
ATOM   4488  CE  MET B 582       9.906  -6.517   9.785  1.00 94.04           C  
ATOM   4489  N   ALA B 583      13.581  -2.549   6.417  1.00 96.89           N  
ATOM   4490  CA  ALA B 583      14.552  -1.464   6.534  1.00 96.89           C  
ATOM   4491  C   ALA B 583      13.878  -0.105   6.368  1.00 96.89           C  
ATOM   4492  CB  ALA B 583      15.664  -1.632   5.501  1.00 96.89           C  
ATOM   4493  O   ALA B 583      14.213   0.851   7.073  1.00 96.89           O  
ATOM   4494  N   VAL B 584      12.965   0.031   5.494  1.00 94.68           N  
ATOM   4495  CA  VAL B 584      12.217   1.263   5.268  1.00 94.68           C  
ATOM   4496  C   VAL B 584      11.358   1.578   6.490  1.00 94.68           C  
ATOM   4497  CB  VAL B 584      11.332   1.166   4.005  1.00 94.68           C  
ATOM   4498  O   VAL B 584      11.328   2.719   6.959  1.00 94.68           O  
ATOM   4499  CG1 VAL B 584      10.355   2.339   3.939  1.00 94.68           C  
ATOM   4500  CG2 VAL B 584      12.199   1.119   2.748  1.00 94.68           C  
ATOM   4501  N   ARG B 585      10.758   0.557   7.055  1.00 88.72           N  
ATOM   4502  CA  ARG B 585       9.946   0.750   8.252  1.00 88.72           C  
ATOM   4503  C   ARG B 585      10.799   1.235   9.420  1.00 88.72           C  
ATOM   4504  CB  ARG B 585       9.228  -0.547   8.630  1.00 88.72           C  
ATOM   4505  O   ARG B 585      10.383   2.116  10.175  1.00 88.72           O  
ATOM   4506  CG  ARG B 585       8.043  -0.878   7.737  1.00 88.72           C  
ATOM   4507  CD  ARG B 585       7.343  -2.156   8.180  1.00 88.72           C  
ATOM   4508  NE  ARG B 585       6.384  -2.619   7.181  1.00 88.72           N  
ATOM   4509  NH1 ARG B 585       5.930  -4.620   8.242  1.00 88.72           N  
ATOM   4510  NH2 ARG B 585       4.884  -4.101   6.270  1.00 88.72           N  
ATOM   4511  CZ  ARG B 585       5.735  -3.779   7.233  1.00 88.72           C  
ATOM   4512  N   GLU B 586      11.955   0.621   9.506  1.00 92.41           N  
ATOM   4513  CA  GLU B 586      12.895   1.031  10.545  1.00 92.41           C  
ATOM   4514  C   GLU B 586      13.293   2.495  10.382  1.00 92.41           C  
ATOM   4515  CB  GLU B 586      14.141   0.142  10.524  1.00 92.41           C  
ATOM   4516  O   GLU B 586      13.340   3.244  11.360  1.00 92.41           O  
ATOM   4517  CG  GLU B 586      13.866  -1.311  10.882  1.00 92.41           C  
ATOM   4518  CD  GLU B 586      14.990  -2.252  10.479  1.00 92.41           C  
ATOM   4519  OE1 GLU B 586      14.816  -3.487  10.587  1.00 92.41           O  
ATOM   4520  OE2 GLU B 586      16.054  -1.750  10.054  1.00 92.41           O  
ATOM   4521  N   ALA B 587      13.539   2.921   9.193  1.00 93.79           N  
ATOM   4522  CA  ALA B 587      13.905   4.307   8.913  1.00 93.79           C  
ATOM   4523  C   ALA B 587      12.757   5.256   9.246  1.00 93.79           C  
ATOM   4524  CB  ALA B 587      14.313   4.464   7.450  1.00 93.79           C  
ATOM   4525  O   ALA B 587      12.971   6.311   9.849  1.00 93.79           O  
ATOM   4526  N   ARG B 588      11.643   4.871   8.943  1.00 86.46           N  
ATOM   4527  CA  ARG B 588      10.477   5.701   9.226  1.00 86.46           C  
ATOM   4528  C   ARG B 588      10.236   5.814  10.728  1.00 86.46           C  
ATOM   4529  CB  ARG B 588       9.233   5.135   8.538  1.00 86.46           C  
ATOM   4530  O   ARG B 588       9.896   6.888  11.228  1.00 86.46           O  
ATOM   4531  CG  ARG B 588       9.214   5.342   7.032  1.00 86.46           C  
ATOM   4532  CD  ARG B 588       7.958   4.760   6.398  1.00 86.46           C  
ATOM   4533  NE  ARG B 588       7.902   5.033   4.965  1.00 86.46           N  
ATOM   4534  NH1 ARG B 588       6.224   3.505   4.530  1.00 86.46           N  
ATOM   4535  NH2 ARG B 588       7.112   4.756   2.826  1.00 86.46           N  
ATOM   4536  CZ  ARG B 588       7.079   4.431   4.110  1.00 86.46           C  
ATOM   4537  N   ARG B 589      10.491   4.684  11.419  1.00 79.84           N  
ATOM   4538  CA  ARG B 589      10.351   4.696  12.872  1.00 79.84           C  
ATOM   4539  C   ARG B 589      11.377   5.624  13.513  1.00 79.84           C  
ATOM   4540  CB  ARG B 589      10.499   3.281  13.437  1.00 79.84           C  
ATOM   4541  O   ARG B 589      11.115   6.216  14.563  1.00 79.84           O  
ATOM   4542  CG  ARG B 589       9.194   2.504  13.500  1.00 79.84           C  
ATOM   4543  CD  ARG B 589       9.379   1.143  14.156  1.00 79.84           C  
ATOM   4544  NE  ARG B 589       8.700   0.088  13.410  1.00 79.84           N  
ATOM   4545  NH1 ARG B 589       9.731  -1.652  14.526  1.00 79.84           N  
ATOM   4546  NH2 ARG B 589       8.211  -2.090  12.867  1.00 79.84           N  
ATOM   4547  CZ  ARG B 589       8.882  -1.216  13.603  1.00 79.84           C  
ATOM   4548  N   ALA B 590      12.455   5.773  12.821  1.00 86.62           N  
ATOM   4549  CA  ALA B 590      13.501   6.665  13.313  1.00 86.62           C  
ATOM   4550  C   ALA B 590      13.194   8.118  12.962  1.00 86.62           C  
ATOM   4551  CB  ALA B 590      14.858   6.259  12.743  1.00 86.62           C  
ATOM   4552  O   ALA B 590      13.997   9.013  13.236  1.00 86.62           O  
ATOM   4553  N   GLY B 591      12.076   8.356  12.257  1.00 81.31           N  
ATOM   4554  CA  GLY B 591      11.616   9.706  11.974  1.00 81.31           C  
ATOM   4555  C   GLY B 591      11.997  10.188  10.587  1.00 81.31           C  
ATOM   4556  O   GLY B 591      11.866  11.375  10.279  1.00 81.31           O  
ATOM   4557  N   HIS B 592      12.451   9.250   9.737  1.00 89.80           N  
ATOM   4558  CA  HIS B 592      12.839   9.631   8.384  1.00 89.80           C  
ATOM   4559  C   HIS B 592      11.657   9.539   7.425  1.00 89.80           C  
ATOM   4560  CB  HIS B 592      13.987   8.749   7.887  1.00 89.80           C  
ATOM   4561  O   HIS B 592      10.816   8.646   7.553  1.00 89.80           O  
ATOM   4562  CG  HIS B 592      15.112   8.622   8.865  1.00 89.80           C  
ATOM   4563  CD2 HIS B 592      15.972   7.605   9.103  1.00 89.80           C  
ATOM   4564  ND1 HIS B 592      15.451   9.628   9.744  1.00 89.80           N  
ATOM   4565  CE1 HIS B 592      16.475   9.233  10.481  1.00 89.80           C  
ATOM   4566  NE2 HIS B 592      16.811   8.009  10.112  1.00 89.80           N  
ATOM   4567  N   ALA B 593      11.585  10.567   6.602  1.00 89.44           N  
ATOM   4568  CA  ALA B 593      10.766  10.379   5.408  1.00 89.44           C  
ATOM   4569  C   ALA B 593      11.532   9.613   4.333  1.00 89.44           C  
ATOM   4570  CB  ALA B 593      10.299  11.727   4.865  1.00 89.44           C  
ATOM   4571  O   ALA B 593      12.667   9.964   4.001  1.00 89.44           O  
ATOM   4572  N   VAL B 594      10.940   8.509   3.865  1.00 92.77           N  
ATOM   4573  CA  VAL B 594      11.653   7.687   2.892  1.00 92.77           C  
ATOM   4574  C   VAL B 594      10.895   7.680   1.567  1.00 92.77           C  
ATOM   4575  CB  VAL B 594      11.847   6.242   3.404  1.00 92.77           C  
ATOM   4576  O   VAL B 594       9.681   7.463   1.540  1.00 92.77           O  
ATOM   4577  CG1 VAL B 594      12.712   5.438   2.435  1.00 92.77           C  
ATOM   4578  CG2 VAL B 594      12.467   6.250   4.800  1.00 92.77           C  
ATOM   4579  N   HIS B 595      11.655   7.889   0.507  1.00 92.86           N  
ATOM   4580  CA  HIS B 595      11.050   7.868  -0.821  1.00 92.86           C  
ATOM   4581  C   HIS B 595      11.933   7.125  -1.817  1.00 92.86           C  
ATOM   4582  CB  HIS B 595      10.788   9.293  -1.313  1.00 92.86           C  
ATOM   4583  O   HIS B 595      13.131   7.398  -1.915  1.00 92.86           O  
ATOM   4584  CG  HIS B 595       9.874   9.362  -2.494  1.00 92.86           C  
ATOM   4585  CD2 HIS B 595      10.139   9.450  -3.819  1.00 92.86           C  
ATOM   4586  ND1 HIS B 595       8.502   9.344  -2.375  1.00 92.86           N  
ATOM   4587  CE1 HIS B 595       7.960   9.419  -3.580  1.00 92.86           C  
ATOM   4588  NE2 HIS B 595       8.932   9.484  -4.473  1.00 92.86           N  
ATOM   4589  N   GLY B 596      11.310   6.125  -2.441  1.00 93.60           N  
ATOM   4590  CA  GLY B 596      12.051   5.362  -3.432  1.00 93.60           C  
ATOM   4591  C   GLY B 596      11.786   5.815  -4.855  1.00 93.60           C  
ATOM   4592  O   GLY B 596      10.657   6.170  -5.199  1.00 93.60           O  
ATOM   4593  N   ILE B 597      12.858   5.854  -5.683  1.00 93.15           N  
ATOM   4594  CA  ILE B 597      12.751   6.174  -7.102  1.00 93.15           C  
ATOM   4595  C   ILE B 597      13.309   5.022  -7.934  1.00 93.15           C  
ATOM   4596  CB  ILE B 597      13.489   7.488  -7.442  1.00 93.15           C  
ATOM   4597  O   ILE B 597      14.446   4.592  -7.727  1.00 93.15           O  
ATOM   4598  CG1 ILE B 597      12.921   8.649  -6.617  1.00 93.15           C  
ATOM   4599  CG2 ILE B 597      13.399   7.785  -8.942  1.00 93.15           C  
ATOM   4600  CD1 ILE B 597      13.765   9.915  -6.667  1.00 93.15           C  
ATOM   4601  N   THR B 598      12.457   4.493  -8.836  1.00 89.38           N  
ATOM   4602  CA  THR B 598      12.940   3.386  -9.655  1.00 89.38           C  
ATOM   4603  C   THR B 598      12.760   3.694 -11.139  1.00 89.38           C  
ATOM   4604  CB  THR B 598      12.212   2.075  -9.308  1.00 89.38           C  
ATOM   4605  O   THR B 598      11.795   4.355 -11.529  1.00 89.38           O  
ATOM   4606  CG2 THR B 598      10.734   2.152  -9.676  1.00 89.38           C  
ATOM   4607  OG1 THR B 598      12.817   0.994 -10.029  1.00 89.38           O  
ATOM   4608  N   VAL B 599      13.700   3.208 -11.936  1.00 80.69           N  
ATOM   4609  CA  VAL B 599      13.616   3.356 -13.385  1.00 80.69           C  
ATOM   4610  C   VAL B 599      13.255   2.016 -14.021  1.00 80.69           C  
ATOM   4611  CB  VAL B 599      14.939   3.889 -13.979  1.00 80.69           C  
ATOM   4612  O   VAL B 599      13.214   1.895 -15.248  1.00 80.69           O  
ATOM   4613  CG1 VAL B 599      15.139   5.360 -13.620  1.00 80.69           C  
ATOM   4614  CG2 VAL B 599      16.119   3.051 -13.489  1.00 80.69           C  
ATOM   4615  N   ASP B 600      12.837   1.060 -13.194  1.00 74.35           N  
ATOM   4616  CA  ASP B 600      12.441  -0.269 -13.651  1.00 74.35           C  
ATOM   4617  C   ASP B 600      10.943  -0.325 -13.945  1.00 74.35           C  
ATOM   4618  CB  ASP B 600      12.812  -1.327 -12.610  1.00 74.35           C  
ATOM   4619  O   ASP B 600      10.121  -0.201 -13.035  1.00 74.35           O  
ATOM   4620  CG  ASP B 600      12.534  -2.744 -13.079  1.00 74.35           C  
ATOM   4621  OD1 ASP B 600      12.120  -2.931 -14.244  1.00 74.35           O  
ATOM   4622  OD2 ASP B 600      12.727  -3.682 -12.276  1.00 74.35           O  
ATOM   4623  N   ARG B 601      10.628  -0.621 -15.167  1.00 66.35           N  
ATOM   4624  CA  ARG B 601       9.232  -0.633 -15.590  1.00 66.35           C  
ATOM   4625  C   ARG B 601       8.466  -1.768 -14.919  1.00 66.35           C  
ATOM   4626  CB  ARG B 601       9.132  -0.761 -17.112  1.00 66.35           C  
ATOM   4627  O   ARG B 601       7.255  -1.667 -14.709  1.00 66.35           O  
ATOM   4628  CG  ARG B 601       9.453   0.523 -17.860  1.00 66.35           C  
ATOM   4629  CD  ARG B 601       9.308   0.349 -19.366  1.00 66.35           C  
ATOM   4630  NE  ARG B 601       9.687   1.561 -20.087  1.00 66.35           N  
ATOM   4631  NH1 ARG B 601       8.880   0.844 -22.130  1.00 66.35           N  
ATOM   4632  NH2 ARG B 601       9.860   2.908 -21.939  1.00 66.35           N  
ATOM   4633  CZ  ARG B 601       9.475   1.768 -21.384  1.00 66.35           C  
ATOM   4634  N   ASP B 602       9.188  -2.814 -14.574  1.00 66.39           N  
ATOM   4635  CA  ASP B 602       8.544  -3.995 -14.008  1.00 66.39           C  
ATOM   4636  C   ASP B 602       8.524  -3.932 -12.483  1.00 66.39           C  
ATOM   4637  CB  ASP B 602       9.254  -5.268 -14.473  1.00 66.39           C  
ATOM   4638  O   ASP B 602       8.234  -4.929 -11.819  1.00 66.39           O  
ATOM   4639  CG  ASP B 602       9.137  -5.500 -15.969  1.00 66.39           C  
ATOM   4640  OD1 ASP B 602       8.088  -5.162 -16.558  1.00 66.39           O  
ATOM   4641  OD2 ASP B 602      10.102  -6.028 -16.563  1.00 66.39           O  
ATOM   4642  N   ALA B 603       8.743  -2.697 -11.972  1.00 74.23           N  
ATOM   4643  CA  ALA B 603       8.899  -2.550 -10.527  1.00 74.23           C  
ATOM   4644  C   ALA B 603       7.543  -2.439  -9.838  1.00 74.23           C  
ATOM   4645  CB  ALA B 603       9.757  -1.328 -10.207  1.00 74.23           C  
ATOM   4646  O   ALA B 603       7.471  -2.302  -8.614  1.00 74.23           O  
ATOM   4647  N   LYS B 604       6.497  -2.591 -10.584  1.00 66.20           N  
ATOM   4648  CA  LYS B 604       5.154  -2.365 -10.058  1.00 66.20           C  
ATOM   4649  C   LYS B 604       4.750  -3.471  -9.087  1.00 66.20           C  
ATOM   4650  CB  LYS B 604       4.139  -2.274 -11.199  1.00 66.20           C  
ATOM   4651  O   LYS B 604       3.913  -3.258  -8.208  1.00 66.20           O  
ATOM   4652  CG  LYS B 604       4.231  -0.989 -12.008  1.00 66.20           C  
ATOM   4653  CD  LYS B 604       3.126  -0.905 -13.053  1.00 66.20           C  
ATOM   4654  CE  LYS B 604       3.237   0.365 -13.885  1.00 66.20           C  
ATOM   4655  NZ  LYS B 604       2.142   0.462 -14.897  1.00 66.20           N  
ATOM   4656  N   SER B 605       5.408  -4.605  -9.172  1.00 70.87           N  
ATOM   4657  CA  SER B 605       4.990  -5.747  -8.365  1.00 70.87           C  
ATOM   4658  C   SER B 605       5.699  -5.759  -7.015  1.00 70.87           C  
ATOM   4659  CB  SER B 605       5.264  -7.057  -9.105  1.00 70.87           C  
ATOM   4660  O   SER B 605       5.142  -6.224  -6.019  1.00 70.87           O  
ATOM   4661  OG  SER B 605       6.647  -7.199  -9.381  1.00 70.87           O  
ATOM   4662  N   TRP B 606       6.892  -5.182  -6.899  1.00 79.60           N  
ATOM   4663  CA  TRP B 606       7.646  -5.361  -5.663  1.00 79.60           C  
ATOM   4664  C   TRP B 606       7.951  -4.017  -5.011  1.00 79.60           C  
ATOM   4665  CB  TRP B 606       8.949  -6.119  -5.932  1.00 79.60           C  
ATOM   4666  O   TRP B 606       8.108  -3.933  -3.791  1.00 79.60           O  
ATOM   4667  CG  TRP B 606       9.836  -5.465  -6.948  1.00 79.60           C  
ATOM   4668  CD1 TRP B 606       9.881  -5.723  -8.290  1.00 79.60           C  
ATOM   4669  CD2 TRP B 606      10.809  -4.445  -6.702  1.00 79.60           C  
ATOM   4670  CE2 TRP B 606      11.408  -4.131  -7.942  1.00 79.60           C  
ATOM   4671  CE3 TRP B 606      11.232  -3.765  -5.552  1.00 79.60           C  
ATOM   4672  NE1 TRP B 606      10.825  -4.923  -8.894  1.00 79.60           N  
ATOM   4673  CH2 TRP B 606      12.805  -2.515  -6.923  1.00 79.60           C  
ATOM   4674  CZ2 TRP B 606      12.410  -3.165  -8.064  1.00 79.60           C  
ATOM   4675  CZ3 TRP B 606      12.229  -2.804  -5.675  1.00 79.60           C  
ATOM   4676  N   PHE B 607       8.058  -2.963  -5.781  1.00 86.51           N  
ATOM   4677  CA  PHE B 607       8.529  -1.664  -5.314  1.00 86.51           C  
ATOM   4678  C   PHE B 607       7.546  -1.058  -4.319  1.00 86.51           C  
ATOM   4679  CB  PHE B 607       8.736  -0.710  -6.495  1.00 86.51           C  
ATOM   4680  O   PHE B 607       7.951  -0.547  -3.272  1.00 86.51           O  
ATOM   4681  CG  PHE B 607       9.778   0.347  -6.245  1.00 86.51           C  
ATOM   4682  CD1 PHE B 607       9.438   1.694  -6.255  1.00 86.51           C  
ATOM   4683  CD2 PHE B 607      11.098  -0.008  -6.001  1.00 86.51           C  
ATOM   4684  CE1 PHE B 607      10.401   2.674  -6.025  1.00 86.51           C  
ATOM   4685  CE2 PHE B 607      12.066   0.966  -5.770  1.00 86.51           C  
ATOM   4686  CZ  PHE B 607      11.715   2.306  -5.783  1.00 86.51           C  
ATOM   4687  N   PRO B 608       6.269  -1.161  -4.593  1.00 81.96           N  
ATOM   4688  CA  PRO B 608       5.300  -0.655  -3.618  1.00 81.96           C  
ATOM   4689  C   PRO B 608       5.360  -1.399  -2.286  1.00 81.96           C  
ATOM   4690  CB  PRO B 608       3.953  -0.882  -4.309  1.00 81.96           C  
ATOM   4691  O   PRO B 608       5.092  -0.812  -1.234  1.00 81.96           O  
ATOM   4692  CG  PRO B 608       4.269  -0.878  -5.770  1.00 81.96           C  
ATOM   4693  CD  PRO B 608       5.638  -1.464  -5.964  1.00 81.96           C  
ATOM   4694  N   ARG B 609       5.747  -2.631  -2.321  1.00 83.39           N  
ATOM   4695  CA  ARG B 609       5.868  -3.412  -1.095  1.00 83.39           C  
ATOM   4696  C   ARG B 609       7.009  -2.893  -0.225  1.00 83.39           C  
ATOM   4697  CB  ARG B 609       6.089  -4.892  -1.419  1.00 83.39           C  
ATOM   4698  O   ARG B 609       6.915  -2.908   1.004  1.00 83.39           O  
ATOM   4699  CG  ARG B 609       6.326  -5.762  -0.195  1.00 83.39           C  
ATOM   4700  CD  ARG B 609       5.112  -5.786   0.723  1.00 83.39           C  
ATOM   4701  NE  ARG B 609       5.323  -6.662   1.872  1.00 83.39           N  
ATOM   4702  NH1 ARG B 609       5.511  -4.945   3.407  1.00 83.39           N  
ATOM   4703  NH2 ARG B 609       5.691  -7.125   4.092  1.00 83.39           N  
ATOM   4704  CZ  ARG B 609       5.508  -6.242   3.121  1.00 83.39           C  
ATOM   4705  N   ILE B 610       7.976  -2.385  -0.805  1.00 91.28           N  
ATOM   4706  CA  ILE B 610       9.148  -1.926  -0.068  1.00 91.28           C  
ATOM   4707  C   ILE B 610       8.900  -0.519   0.471  1.00 91.28           C  
ATOM   4708  CB  ILE B 610      10.416  -1.946  -0.952  1.00 91.28           C  
ATOM   4709  O   ILE B 610       9.106  -0.256   1.658  1.00 91.28           O  
ATOM   4710  CG1 ILE B 610      10.781  -3.386  -1.329  1.00 91.28           C  
ATOM   4711  CG2 ILE B 610      11.581  -1.254  -0.239  1.00 91.28           C  
ATOM   4712  CD1 ILE B 610      11.982  -3.497  -2.258  1.00 91.28           C  
ATOM   4713  N   PHE B 611       8.325   0.361  -0.322  1.00 89.79           N  
ATOM   4714  CA  PHE B 611       8.309   1.778   0.022  1.00 89.79           C  
ATOM   4715  C   PHE B 611       6.901   2.231   0.389  1.00 89.79           C  
ATOM   4716  CB  PHE B 611       8.845   2.620  -1.140  1.00 89.79           C  
ATOM   4717  O   PHE B 611       6.721   3.292   0.989  1.00 89.79           O  
ATOM   4718  CG  PHE B 611      10.320   2.449  -1.385  1.00 89.79           C  
ATOM   4719  CD1 PHE B 611      11.250   3.147  -0.626  1.00 89.79           C  
ATOM   4720  CD2 PHE B 611      10.775   1.588  -2.375  1.00 89.79           C  
ATOM   4721  CE1 PHE B 611      12.616   2.991  -0.851  1.00 89.79           C  
ATOM   4722  CE2 PHE B 611      12.139   1.426  -2.605  1.00 89.79           C  
ATOM   4723  CZ  PHE B 611      13.057   2.129  -1.843  1.00 89.79           C  
ATOM   4724  N   GLY B 612       5.980   1.397   0.151  1.00 78.10           N  
ATOM   4725  CA  GLY B 612       4.604   1.774   0.429  1.00 78.10           C  
ATOM   4726  C   GLY B 612       4.022   2.717  -0.608  1.00 78.10           C  
ATOM   4727  O   GLY B 612       4.763   3.352  -1.362  1.00 78.10           O  
ATOM   4728  N   GLN B 613       2.804   2.737  -0.675  1.00 63.46           N  
ATOM   4729  CA  GLN B 613       2.164   3.604  -1.660  1.00 63.46           C  
ATOM   4730  C   GLN B 613       2.434   5.074  -1.356  1.00 63.46           C  
ATOM   4731  CB  GLN B 613       0.658   3.345  -1.705  1.00 63.46           C  
ATOM   4732  O   GLN B 613       2.310   5.510  -0.210  1.00 63.46           O  
ATOM   4733  CG  GLN B 613       0.269   2.117  -2.518  1.00 63.46           C  
ATOM   4734  CD  GLN B 613       0.326   2.362  -4.014  1.00 63.46           C  
ATOM   4735  NE2 GLN B 613       0.382   1.284  -4.789  1.00 63.46           N  
ATOM   4736  OE1 GLN B 613       0.319   3.510  -4.470  1.00 63.46           O  
ATOM   4737  N   GLY B 614       2.773   5.882  -2.192  1.00 70.42           N  
ATOM   4738  CA  GLY B 614       3.137   7.284  -2.063  1.00 70.42           C  
ATOM   4739  C   GLY B 614       4.592   7.490  -1.686  1.00 70.42           C  
ATOM   4740  O   GLY B 614       5.074   8.624  -1.649  1.00 70.42           O  
ATOM   4741  N   GLY B 615       5.221   6.396  -1.325  1.00 80.81           N  
ATOM   4742  CA  GLY B 615       6.607   6.493  -0.898  1.00 80.81           C  
ATOM   4743  C   GLY B 615       7.596   6.198  -2.011  1.00 80.81           C  
ATOM   4744  O   GLY B 615       8.776   5.953  -1.750  1.00 80.81           O  
ATOM   4745  N   PHE B 616       7.016   6.185  -3.258  1.00 88.20           N  
ATOM   4746  CA  PHE B 616       7.932   5.888  -4.353  1.00 88.20           C  
ATOM   4747  C   PHE B 616       7.479   6.569  -5.638  1.00 88.20           C  
ATOM   4748  CB  PHE B 616       8.041   4.376  -4.570  1.00 88.20           C  
ATOM   4749  O   PHE B 616       6.337   7.024  -5.737  1.00 88.20           O  
ATOM   4750  CG  PHE B 616       6.808   3.759  -5.174  1.00 88.20           C  
ATOM   4751  CD1 PHE B 616       5.771   3.310  -4.365  1.00 88.20           C  
ATOM   4752  CD2 PHE B 616       6.685   3.630  -6.551  1.00 88.20           C  
ATOM   4753  CE1 PHE B 616       4.629   2.739  -4.921  1.00 88.20           C  
ATOM   4754  CE2 PHE B 616       5.547   3.060  -7.114  1.00 88.20           C  
ATOM   4755  CZ  PHE B 616       4.520   2.615  -6.297  1.00 88.20           C  
ATOM   4756  N   SER B 617       8.368   6.726  -6.533  1.00 87.31           N  
ATOM   4757  CA  SER B 617       8.104   7.217  -7.882  1.00 87.31           C  
ATOM   4758  C   SER B 617       8.689   6.282  -8.935  1.00 87.31           C  
ATOM   4759  CB  SER B 617       8.676   8.623  -8.062  1.00 87.31           C  
ATOM   4760  O   SER B 617       9.821   5.814  -8.797  1.00 87.31           O  
ATOM   4761  OG  SER B 617       8.113   9.520  -7.120  1.00 87.31           O  
ATOM   4762  N   LEU B 618       7.841   5.962  -9.898  1.00 84.97           N  
ATOM   4763  CA  LEU B 618       8.302   5.135 -11.008  1.00 84.97           C  
ATOM   4764  C   LEU B 618       8.571   5.987 -12.245  1.00 84.97           C  
ATOM   4765  CB  LEU B 618       7.271   4.052 -11.334  1.00 84.97           C  
ATOM   4766  O   LEU B 618       7.681   6.696 -12.721  1.00 84.97           O  
ATOM   4767  CG  LEU B 618       7.684   3.016 -12.381  1.00 84.97           C  
ATOM   4768  CD1 LEU B 618       7.705   1.620 -11.767  1.00 84.97           C  
ATOM   4769  CD2 LEU B 618       6.744   3.064 -13.581  1.00 84.97           C  
ATOM   4770  N   ILE B 619       9.810   5.895 -12.695  1.00 85.60           N  
ATOM   4771  CA  ILE B 619      10.177   6.592 -13.923  1.00 85.60           C  
ATOM   4772  C   ILE B 619      10.371   5.582 -15.051  1.00 85.60           C  
ATOM   4773  CB  ILE B 619      11.458   7.436 -13.733  1.00 85.60           C  
ATOM   4774  O   ILE B 619      11.431   4.963 -15.163  1.00 85.60           O  
ATOM   4775  CG1 ILE B 619      11.302   8.381 -12.536  1.00 85.60           C  
ATOM   4776  CG2 ILE B 619      11.784   8.217 -15.009  1.00 85.60           C  
ATOM   4777  CD1 ILE B 619      12.530   9.236 -12.258  1.00 85.60           C  
ATOM   4778  N   PRO B 620       9.369   5.474 -15.917  1.00 73.99           N  
ATOM   4779  CA  PRO B 620       9.377   4.410 -16.923  1.00 73.99           C  
ATOM   4780  C   PRO B 620      10.555   4.519 -17.888  1.00 73.99           C  
ATOM   4781  CB  PRO B 620       8.049   4.609 -17.657  1.00 73.99           C  
ATOM   4782  O   PRO B 620      11.103   3.501 -18.318  1.00 73.99           O  
ATOM   4783  CG  PRO B 620       7.282   5.569 -16.806  1.00 73.99           C  
ATOM   4784  CD  PRO B 620       8.229   6.200 -15.827  1.00 73.99           C  
ATOM   4785  N   HIS B 621      10.907   5.784 -18.233  1.00 78.15           N  
ATOM   4786  CA  HIS B 621      12.029   5.969 -19.147  1.00 78.15           C  
ATOM   4787  C   HIS B 621      13.202   6.648 -18.450  1.00 78.15           C  
ATOM   4788  CB  HIS B 621      11.597   6.787 -20.366  1.00 78.15           C  
ATOM   4789  O   HIS B 621      13.090   7.795 -18.011  1.00 78.15           O  
ATOM   4790  CG  HIS B 621      10.544   6.121 -21.193  1.00 78.15           C  
ATOM   4791  CD2 HIS B 621       9.243   6.436 -21.397  1.00 78.15           C  
ATOM   4792  ND1 HIS B 621      10.786   4.981 -21.928  1.00 78.15           N  
ATOM   4793  CE1 HIS B 621       9.676   4.623 -22.552  1.00 78.15           C  
ATOM   4794  NE2 HIS B 621       8.725   5.489 -22.246  1.00 78.15           N  
ATOM   4795  N   PRO B 622      14.325   5.940 -18.320  1.00 80.44           N  
ATOM   4796  CA  PRO B 622      15.485   6.456 -17.589  1.00 80.44           C  
ATOM   4797  C   PRO B 622      15.919   7.838 -18.073  1.00 80.44           C  
ATOM   4798  CB  PRO B 622      16.570   5.413 -17.869  1.00 80.44           C  
ATOM   4799  O   PRO B 622      16.433   8.638 -17.286  1.00 80.44           O  
ATOM   4800  CG  PRO B 622      15.823   4.183 -18.272  1.00 80.44           C  
ATOM   4801  CD  PRO B 622      14.480   4.593 -18.806  1.00 80.44           C  
ATOM   4802  N   ASP B 623      15.674   8.198 -19.397  1.00 78.91           N  
ATOM   4803  CA  ASP B 623      16.082   9.480 -19.963  1.00 78.91           C  
ATOM   4804  C   ASP B 623      15.293  10.630 -19.342  1.00 78.91           C  
ATOM   4805  CB  ASP B 623      15.901   9.477 -21.482  1.00 78.91           C  
ATOM   4806  O   ASP B 623      15.700  11.790 -19.437  1.00 78.91           O  
ATOM   4807  CG  ASP B 623      16.879   8.559 -22.195  1.00 78.91           C  
ATOM   4808  OD1 ASP B 623      18.041   8.442 -21.748  1.00 78.91           O  
ATOM   4809  OD2 ASP B 623      16.486   7.951 -23.213  1.00 78.91           O  
ATOM   4810  N   ARG B 624      14.252  10.272 -18.674  1.00 83.93           N  
ATOM   4811  CA  ARG B 624      13.406  11.302 -18.080  1.00 83.93           C  
ATOM   4812  C   ARG B 624      13.799  11.565 -16.630  1.00 83.93           C  
ATOM   4813  CB  ARG B 624      11.932  10.899 -18.158  1.00 83.93           C  
ATOM   4814  O   ARG B 624      13.246  12.457 -15.984  1.00 83.93           O  
ATOM   4815  CG  ARG B 624      11.371  10.883 -19.571  1.00 83.93           C  
ATOM   4816  CD  ARG B 624       9.857  10.728 -19.576  1.00 83.93           C  
ATOM   4817  NE  ARG B 624       9.321  10.712 -20.934  1.00 83.93           N  
ATOM   4818  NH1 ARG B 624       7.161  10.194 -20.296  1.00 83.93           N  
ATOM   4819  NH2 ARG B 624       7.672  10.470 -22.514  1.00 83.93           N  
ATOM   4820  CZ  ARG B 624       8.052  10.459 -21.245  1.00 83.93           C  
ATOM   4821  N   LEU B 625      14.697  10.820 -16.133  1.00 85.49           N  
ATOM   4822  CA  LEU B 625      15.111  10.891 -14.736  1.00 85.49           C  
ATOM   4823  C   LEU B 625      15.615  12.288 -14.389  1.00 85.49           C  
ATOM   4824  CB  LEU B 625      16.202   9.856 -14.446  1.00 85.49           C  
ATOM   4825  O   LEU B 625      15.274  12.831 -13.335  1.00 85.49           O  
ATOM   4826  CG  LEU B 625      16.571   9.653 -12.976  1.00 85.49           C  
ATOM   4827  CD1 LEU B 625      15.364   9.150 -12.191  1.00 85.49           C  
ATOM   4828  CD2 LEU B 625      17.741   8.684 -12.847  1.00 85.49           C  
ATOM   4829  N   LEU B 626      16.383  12.911 -15.234  1.00 83.10           N  
ATOM   4830  CA  LEU B 626      16.960  14.231 -15.001  1.00 83.10           C  
ATOM   4831  C   LEU B 626      15.866  15.270 -14.779  1.00 83.10           C  
ATOM   4832  CB  LEU B 626      17.842  14.646 -16.182  1.00 83.10           C  
ATOM   4833  O   LEU B 626      15.969  16.102 -13.874  1.00 83.10           O  
ATOM   4834  CG  LEU B 626      18.674  15.916 -15.992  1.00 83.10           C  
ATOM   4835  CD1 LEU B 626      20.158  15.607 -16.160  1.00 83.10           C  
ATOM   4836  CD2 LEU B 626      18.233  16.996 -16.974  1.00 83.10           C  
ATOM   4837  N   ALA B 627      14.837  15.159 -15.594  1.00 82.81           N  
ATOM   4838  CA  ALA B 627      13.740  16.120 -15.511  1.00 82.81           C  
ATOM   4839  C   ALA B 627      12.798  15.779 -14.360  1.00 82.81           C  
ATOM   4840  CB  ALA B 627      12.971  16.163 -16.829  1.00 82.81           C  
ATOM   4841  O   ALA B 627      12.228  16.673 -13.731  1.00 82.81           O  
ATOM   4842  N   ALA B 628      12.734  14.546 -13.971  1.00 86.11           N  
ATOM   4843  CA  ALA B 628      11.730  14.066 -13.025  1.00 86.11           C  
ATOM   4844  C   ALA B 628      12.181  14.293 -11.585  1.00 86.11           C  
ATOM   4845  CB  ALA B 628      11.441  12.585 -13.261  1.00 86.11           C  
ATOM   4846  O   ALA B 628      11.361  14.578 -10.708  1.00 86.11           O  
ATOM   4847  N   LEU B 629      13.401  14.231 -11.252  1.00 85.52           N  
ATOM   4848  CA  LEU B 629      13.918  14.229  -9.888  1.00 85.52           C  
ATOM   4849  C   LEU B 629      13.618  15.551  -9.190  1.00 85.52           C  
ATOM   4850  CB  LEU B 629      15.426  13.968  -9.887  1.00 85.52           C  
ATOM   4851  O   LEU B 629      13.096  15.564  -8.073  1.00 85.52           O  
ATOM   4852  CG  LEU B 629      15.862  12.505  -9.969  1.00 85.52           C  
ATOM   4853  CD1 LEU B 629      17.384  12.406 -10.005  1.00 85.52           C  
ATOM   4854  CD2 LEU B 629      15.297  11.712  -8.795  1.00 85.52           C  
ATOM   4855  N   PRO B 630      13.848  16.695  -9.883  1.00 77.69           N  
ATOM   4856  CA  PRO B 630      13.511  17.959  -9.223  1.00 77.69           C  
ATOM   4857  C   PRO B 630      12.019  18.091  -8.927  1.00 77.69           C  
ATOM   4858  CB  PRO B 630      13.964  19.016 -10.233  1.00 77.69           C  
ATOM   4859  O   PRO B 630      11.638  18.637  -7.889  1.00 77.69           O  
ATOM   4860  CG  PRO B 630      14.974  18.320 -11.088  1.00 77.69           C  
ATOM   4861  CD  PRO B 630      14.636  16.857 -11.130  1.00 77.69           C  
ATOM   4862  N   VAL B 631      11.255  17.597  -9.832  1.00 81.52           N  
ATOM   4863  CA  VAL B 631       9.806  17.656  -9.666  1.00 81.52           C  
ATOM   4864  C   VAL B 631       9.385  16.785  -8.485  1.00 81.52           C  
ATOM   4865  CB  VAL B 631       9.069  17.209 -10.948  1.00 81.52           C  
ATOM   4866  O   VAL B 631       8.576  17.204  -7.654  1.00 81.52           O  
ATOM   4867  CG1 VAL B 631       7.560  17.170 -10.717  1.00 81.52           C  
ATOM   4868  CG2 VAL B 631       9.411  18.139 -12.111  1.00 81.52           C  
ATOM   4869  N   ILE B 632       9.979  15.647  -8.389  1.00 85.17           N  
ATOM   4870  CA  ILE B 632       9.673  14.723  -7.303  1.00 85.17           C  
ATOM   4871  C   ILE B 632      10.085  15.340  -5.968  1.00 85.17           C  
ATOM   4872  CB  ILE B 632      10.375  13.362  -7.503  1.00 85.17           C  
ATOM   4873  O   ILE B 632       9.319  15.314  -5.002  1.00 85.17           O  
ATOM   4874  CG1 ILE B 632       9.788  12.631  -8.716  1.00 85.17           C  
ATOM   4875  CG2 ILE B 632      10.262  12.504  -6.240  1.00 85.17           C  
ATOM   4876  CD1 ILE B 632      10.575  11.398  -9.138  1.00 85.17           C  
ATOM   4877  N   TYR B 633      11.208  15.938  -5.988  1.00 84.41           N  
ATOM   4878  CA  TYR B 633      11.699  16.558  -4.762  1.00 84.41           C  
ATOM   4879  C   TYR B 633      10.782  17.691  -4.318  1.00 84.41           C  
ATOM   4880  CB  TYR B 633      13.123  17.085  -4.960  1.00 84.41           C  
ATOM   4881  O   TYR B 633      10.443  17.797  -3.137  1.00 84.41           O  
ATOM   4882  CG  TYR B 633      13.730  17.678  -3.711  1.00 84.41           C  
ATOM   4883  CD1 TYR B 633      13.781  19.058  -3.526  1.00 84.41           C  
ATOM   4884  CD2 TYR B 633      14.253  16.861  -2.715  1.00 84.41           C  
ATOM   4885  CE1 TYR B 633      14.340  19.609  -2.378  1.00 84.41           C  
ATOM   4886  CE2 TYR B 633      14.815  17.401  -1.563  1.00 84.41           C  
ATOM   4887  OH  TYR B 633      15.409  19.315  -0.265  1.00 84.41           O  
ATOM   4888  CZ  TYR B 633      14.854  18.774  -1.404  1.00 84.41           C  
ATOM   4889  N   ARG B 634      10.350  18.497  -5.212  1.00 77.61           N  
ATOM   4890  CA  ARG B 634       9.458  19.612  -4.911  1.00 77.61           C  
ATOM   4891  C   ARG B 634       8.158  19.119  -4.285  1.00 77.61           C  
ATOM   4892  CB  ARG B 634       9.159  20.418  -6.176  1.00 77.61           C  
ATOM   4893  O   ARG B 634       7.655  19.719  -3.332  1.00 77.61           O  
ATOM   4894  CG  ARG B 634       8.492  21.758  -5.909  1.00 77.61           C  
ATOM   4895  CD  ARG B 634       8.202  22.511  -7.200  1.00 77.61           C  
ATOM   4896  NE  ARG B 634       7.459  21.686  -8.149  1.00 77.61           N  
ATOM   4897  NH1 ARG B 634       7.889  23.035  -9.975  1.00 77.61           N  
ATOM   4898  NH2 ARG B 634       6.629  21.136 -10.219  1.00 77.61           N  
ATOM   4899  CZ  ARG B 634       7.327  21.954  -9.445  1.00 77.61           C  
ATOM   4900  N   GLN B 635       7.736  18.065  -4.801  1.00 77.65           N  
ATOM   4901  CA  GLN B 635       6.483  17.499  -4.311  1.00 77.65           C  
ATOM   4902  C   GLN B 635       6.644  16.952  -2.895  1.00 77.65           C  
ATOM   4903  CB  GLN B 635       5.989  16.395  -5.247  1.00 77.65           C  
ATOM   4904  O   GLN B 635       5.719  17.034  -2.084  1.00 77.65           O  
ATOM   4905  CG  GLN B 635       5.431  16.912  -6.566  1.00 77.65           C  
ATOM   4906  CD  GLN B 635       5.055  15.796  -7.522  1.00 77.65           C  
ATOM   4907  NE2 GLN B 635       4.433  16.156  -8.640  1.00 77.65           N  
ATOM   4908  OE1 GLN B 635       5.321  14.619  -7.259  1.00 77.65           O  
ATOM   4909  N   LEU B 636       7.785  16.484  -2.656  1.00 81.71           N  
ATOM   4910  CA  LEU B 636       8.041  15.874  -1.356  1.00 81.71           C  
ATOM   4911  C   LEU B 636       8.213  16.940  -0.279  1.00 81.71           C  
ATOM   4912  CB  LEU B 636       9.287  14.986  -1.416  1.00 81.71           C  
ATOM   4913  O   LEU B 636       7.816  16.737   0.871  1.00 81.71           O  
ATOM   4914  CG  LEU B 636       9.158  13.689  -2.216  1.00 81.71           C  
ATOM   4915  CD1 LEU B 636      10.516  13.006  -2.341  1.00 81.71           C  
ATOM   4916  CD2 LEU B 636       8.143  12.757  -1.563  1.00 81.71           C  
ATOM   4917  N   VAL B 637       8.657  18.182  -0.679  1.00 77.67           N  
ATOM   4918  CA  VAL B 637       9.034  19.177   0.320  1.00 77.67           C  
ATOM   4919  C   VAL B 637       8.008  20.307   0.338  1.00 77.67           C  
ATOM   4920  CB  VAL B 637      10.446  19.743   0.051  1.00 77.67           C  
ATOM   4921  O   VAL B 637       7.940  21.078   1.299  1.00 77.67           O  
ATOM   4922  CG1 VAL B 637      10.877  20.679   1.180  1.00 77.67           C  
ATOM   4923  CG2 VAL B 637      11.453  18.607  -0.119  1.00 77.67           C  
ATOM   4924  N   ALA B 638       7.131  20.415  -0.598  1.00 65.67           N  
ATOM   4925  CA  ALA B 638       6.171  21.514  -0.656  1.00 65.67           C  
ATOM   4926  C   ALA B 638       4.984  21.255   0.267  1.00 65.67           C  
ATOM   4927  CB  ALA B 638       5.690  21.726  -2.089  1.00 65.67           C  
ATOM   4928  O   ALA B 638       4.666  20.102   0.570  1.00 65.67           O  
TER    4929      ALA B 638                                                      
ATOM   4930  N   MET C   1     -13.757  31.605   5.744  1.00 30.46           N  
ATOM   4931  CA  MET C   1     -13.368  31.047   7.036  1.00 30.46           C  
ATOM   4932  C   MET C   1     -14.485  30.184   7.615  1.00 30.46           C  
ATOM   4933  CB  MET C   1     -13.006  32.162   8.018  1.00 30.46           C  
ATOM   4934  O   MET C   1     -15.580  30.680   7.887  1.00 30.46           O  
ATOM   4935  CG  MET C   1     -11.538  32.181   8.410  1.00 30.46           C  
ATOM   4936  SD  MET C   1     -11.163  33.464   9.667  1.00 30.46           S  
ATOM   4937  CE  MET C   1      -9.493  33.945   9.146  1.00 30.46           C
[truncated: 166,942 more chars]
