# Supplementary material for: Insights into the structure-function relationship of the NorQ/NorD chaperones from Paracoccus denitrificans reveal shared principles of interacting MoxR AAA+/VWA domain proteins
Source: BMC Biol. 2023 Feb 28;21:47. doi: 10.1186/s12915-023-01546-w (PMC9976466; doi:10.1186/s12915-023-01546-w)
Supplement: Supplementary file 5 — Additional file 5. AlphaFold-multimer models related to Additional file 1: Table S2. [file 12915_2023_1546_MOESM5_ESM.zip › NorD-NorQ_v2.pdb]

MODEL     1                                                                     
ATOM      1  N   MET B   1       8.554  60.471  -6.364  1.00 25.80           N  
ATOM      2  CA  MET B   1       7.829  60.640  -7.621  1.00 25.80           C  
ATOM      3  C   MET B   1       8.615  61.520  -8.587  1.00 25.80           C  
ATOM      4  CB  MET B   1       6.447  61.245  -7.368  1.00 25.80           C  
ATOM      5  O   MET B   1       8.861  62.694  -8.304  1.00 25.80           O  
ATOM      6  CG  MET B   1       5.298  60.304  -7.692  1.00 25.80           C  
ATOM      7  SD  MET B   1       3.659  61.114  -7.530  1.00 25.80           S  
ATOM      8  CE  MET B   1       2.570  59.698  -7.845  1.00 25.80           C  
ATOM      9  N   GLY B   2       9.630  60.760  -9.042  1.00 35.82           N  
ATOM     10  CA  GLY B   2      10.754  61.208  -9.848  1.00 35.82           C  
ATOM     11  C   GLY B   2      10.331  61.895 -11.132  1.00 35.82           C  
ATOM     12  O   GLY B   2       9.550  61.344 -11.910  1.00 35.82           O  
ATOM     13  N   LEU B   3       9.962  63.138 -10.877  1.00 36.90           N  
ATOM     14  CA  LEU B   3       9.576  64.033 -11.962  1.00 36.90           C  
ATOM     15  C   LEU B   3      10.529  63.895 -13.145  1.00 36.90           C  
ATOM     16  CB  LEU B   3       9.552  65.485 -11.477  1.00 36.90           C  
ATOM     17  O   LEU B   3      11.740  64.076 -12.996  1.00 36.90           O  
ATOM     18  CG  LEU B   3       8.246  65.967 -10.844  1.00 36.90           C  
ATOM     19  CD1 LEU B   3       8.534  66.982  -9.743  1.00 36.90           C  
ATOM     20  CD2 LEU B   3       7.326  66.565 -11.903  1.00 36.90           C  
ATOM     21  N   ASP B   4      10.237  62.912 -14.017  1.00 44.67           N  
ATOM     22  CA  ASP B   4      11.007  62.825 -15.254  1.00 44.67           C  
ATOM     23  C   ASP B   4      11.003  64.158 -15.998  1.00 44.67           C  
ATOM     24  CB  ASP B   4      10.453  61.718 -16.154  1.00 44.67           C  
ATOM     25  O   ASP B   4       9.978  64.564 -16.550  1.00 44.67           O  
ATOM     26  CG  ASP B   4      11.223  60.415 -16.035  1.00 44.67           C  
ATOM     27  OD1 ASP B   4      12.367  60.427 -15.531  1.00 44.67           O  
ATOM     28  OD2 ASP B   4      10.682  59.367 -16.450  1.00 44.67           O  
ATOM     29  N   LEU B   5      11.836  65.092 -15.504  1.00 40.94           N  
ATOM     30  CA  LEU B   5      12.027  66.438 -16.033  1.00 40.94           C  
ATOM     31  C   LEU B   5      12.480  66.391 -17.488  1.00 40.94           C  
ATOM     32  CB  LEU B   5      13.052  67.204 -15.192  1.00 40.94           C  
ATOM     33  O   LEU B   5      13.443  65.697 -17.821  1.00 40.94           O  
ATOM     34  CG  LEU B   5      12.610  67.606 -13.784  1.00 40.94           C  
ATOM     35  CD1 LEU B   5      13.825  67.837 -12.892  1.00 40.94           C  
ATOM     36  CD2 LEU B   5      11.732  68.852 -13.835  1.00 40.94           C  
ATOM     37  N   GLU B   6      11.537  66.320 -18.386  1.00 49.11           N  
ATOM     38  CA  GLU B   6      11.997  66.444 -19.765  1.00 49.11           C  
ATOM     39  C   GLU B   6      12.380  67.884 -20.092  1.00 49.11           C  
ATOM     40  CB  GLU B   6      10.922  65.952 -20.738  1.00 49.11           C  
ATOM     41  O   GLU B   6      11.510  68.742 -20.257  1.00 49.11           O  
ATOM     42  CG  GLU B   6      10.870  64.438 -20.882  1.00 49.11           C  
ATOM     43  CD  GLU B   6       9.782  63.963 -21.832  1.00 49.11           C  
ATOM     44  OE1 GLU B   6       9.680  62.739 -22.075  1.00 49.11           O  
ATOM     45  OE2 GLU B   6       9.025  64.822 -22.337  1.00 49.11           O  
ATOM     46  N   PRO B   7      13.584  68.359 -19.811  1.00 51.26           N  
ATOM     47  CA  PRO B   7      14.082  69.733 -19.908  1.00 51.26           C  
ATOM     48  C   PRO B   7      13.724  70.398 -21.235  1.00 51.26           C  
ATOM     49  CB  PRO B   7      15.598  69.569 -19.771  1.00 51.26           C  
ATOM     50  O   PRO B   7      13.611  71.624 -21.305  1.00 51.26           O  
ATOM     51  CG  PRO B   7      15.818  68.092 -19.711  1.00 51.26           C  
ATOM     52  CD  PRO B   7      14.484  67.407 -19.781  1.00 51.26           C  
ATOM     53  N   TRP B   8      13.682  69.559 -22.356  1.00 54.38           N  
ATOM     54  CA  TRP B   8      13.599  70.187 -23.670  1.00 54.38           C  
ATOM     55  C   TRP B   8      12.165  70.600 -23.986  1.00 54.38           C  
ATOM     56  CB  TRP B   8      14.121  69.239 -24.753  1.00 54.38           C  
ATOM     57  O   TRP B   8      11.909  71.242 -25.008  1.00 54.38           O  
ATOM     58  CG  TRP B   8      14.324  67.830 -24.283  1.00 54.38           C  
ATOM     59  CD1 TRP B   8      13.400  66.822 -24.278  1.00 54.38           C  
ATOM     60  CD2 TRP B   8      15.527  67.274 -23.745  1.00 54.38           C  
ATOM     61  CE2 TRP B   8      15.261  65.922 -23.434  1.00 54.38           C  
ATOM     62  CE3 TRP B   8      16.807  67.789 -23.495  1.00 54.38           C  
ATOM     63  NE1 TRP B   8      13.957  65.672 -23.769  1.00 54.38           N  
ATOM     64  CH2 TRP B   8      17.472  65.606 -22.651  1.00 54.38           C  
ATOM     65  CZ2 TRP B   8      16.229  65.077 -22.886  1.00 54.38           C  
ATOM     66  CZ3 TRP B   8      17.768  66.946 -22.949  1.00 54.38           C  
ATOM     67  N   GLU B   9      11.282  69.894 -23.487  1.00 54.73           N  
ATOM     68  CA  GLU B   9       9.894  70.292 -23.699  1.00 54.73           C  
ATOM     69  C   GLU B   9       9.319  70.972 -22.459  1.00 54.73           C  
ATOM     70  CB  GLU B   9       9.038  69.081 -24.078  1.00 54.73           C  
ATOM     71  O   GLU B   9       8.708  70.317 -21.612  1.00 54.73           O  
ATOM     72  CG  GLU B   9       9.021  68.783 -25.571  1.00 54.73           C  
ATOM     73  CD  GLU B   9       8.016  67.711 -25.957  1.00 54.73           C  
ATOM     74  OE1 GLU B   9       7.851  67.441 -27.169  1.00 54.73           O  
ATOM     75  OE2 GLU B   9       7.387  67.135 -25.041  1.00 54.73           O  
ATOM     76  N   PRO B  10       9.746  72.267 -22.267  1.00 56.09           N  
ATOM     77  CA  PRO B  10       9.434  73.024 -21.052  1.00 56.09           C  
ATOM     78  C   PRO B  10       7.943  73.026 -20.724  1.00 56.09           C  
ATOM     79  CB  PRO B  10       9.922  74.437 -21.383  1.00 56.09           C  
ATOM     80  O   PRO B  10       7.565  72.942 -19.553  1.00 56.09           O  
ATOM     81  CG  PRO B  10      10.293  74.384 -22.830  1.00 56.09           C  
ATOM     82  CD  PRO B  10      10.204  72.958 -23.294  1.00 56.09           C  
ATOM     83  N   GLU B  11       7.166  73.089 -21.770  1.00 56.73           N  
ATOM     84  CA  GLU B  11       5.728  73.226 -21.559  1.00 56.73           C  
ATOM     85  C   GLU B  11       5.134  71.952 -20.965  1.00 56.73           C  
ATOM     86  CB  GLU B  11       5.022  73.573 -22.873  1.00 56.73           C  
ATOM     87  O   GLU B  11       4.302  72.014 -20.057  1.00 56.73           O  
ATOM     88  CG  GLU B  11       4.480  74.994 -22.923  1.00 56.73           C  
ATOM     89  CD  GLU B  11       3.836  75.344 -24.255  1.00 56.73           C  
ATOM     90  OE1 GLU B  11       3.371  76.494 -24.421  1.00 56.73           O  
ATOM     91  OE2 GLU B  11       3.796  74.460 -25.140  1.00 56.73           O  
ATOM     92  N   GLU B  12       5.406  70.831 -21.481  1.00 56.33           N  
ATOM     93  CA  GLU B  12       4.917  69.543 -21.000  1.00 56.33           C  
ATOM     94  C   GLU B  12       5.398  69.266 -19.579  1.00 56.33           C  
ATOM     95  CB  GLU B  12       5.363  68.415 -21.935  1.00 56.33           C  
ATOM     96  O   GLU B  12       4.654  68.720 -18.761  1.00 56.33           O  
ATOM     97  CG  GLU B  12       4.277  67.388 -22.221  1.00 56.33           C  
ATOM     98  CD  GLU B  12       4.627  66.447 -23.362  1.00 56.33           C  
ATOM     99  OE1 GLU B  12       3.822  65.538 -23.668  1.00 56.33           O  
ATOM    100  OE2 GLU B  12       5.715  66.619 -23.955  1.00 56.33           O  
ATOM    101  N   THR B  13       6.633  69.643 -19.259  1.00 58.07           N  
ATOM    102  CA  THR B  13       7.214  69.467 -17.933  1.00 58.07           C  
ATOM    103  C   THR B  13       6.449  70.281 -16.894  1.00 58.07           C  
ATOM    104  CB  THR B  13       8.700  69.874 -17.916  1.00 58.07           C  
ATOM    105  O   THR B  13       6.132  69.778 -15.814  1.00 58.07           O  
ATOM    106  CG2 THR B  13       9.353  69.516 -16.585  1.00 58.07           C  
ATOM    107  OG1 THR B  13       9.388  69.193 -18.972  1.00 58.07           O  
ATOM    108  N   VAL B  14       6.172  71.561 -17.312  1.00 60.12           N  
ATOM    109  CA  VAL B  14       5.408  72.442 -16.435  1.00 60.12           C  
ATOM    110  C   VAL B  14       3.996  71.890 -16.250  1.00 60.12           C  
ATOM    111  CB  VAL B  14       5.348  73.883 -16.992  1.00 60.12           C  
ATOM    112  O   VAL B  14       3.446  71.934 -15.148  1.00 60.12           O  
ATOM    113  CG1 VAL B  14       4.414  74.749 -16.149  1.00 60.12           C  
ATOM    114  CG2 VAL B  14       6.748  74.493 -17.042  1.00 60.12           C  
ATOM    115  N   GLY B  15       3.462  71.303 -17.340  1.00 59.91           N  
ATOM    116  CA  GLY B  15       2.153  70.671 -17.285  1.00 59.91           C  
ATOM    117  C   GLY B  15       2.105  69.479 -16.348  1.00 59.91           C  
ATOM    118  O   GLY B  15       1.151  69.322 -15.583  1.00 59.91           O  
ATOM    119  N   LYS B  16       3.090  68.647 -16.402  1.00 57.90           N  
ATOM    120  CA  LYS B  16       3.158  67.465 -15.548  1.00 57.90           C  
ATOM    121  C   LYS B  16       3.359  67.854 -14.086  1.00 57.90           C  
ATOM    122  CB  LYS B  16       4.285  66.537 -16.003  1.00 57.90           C  
ATOM    123  O   LYS B  16       2.751  67.262 -13.191  1.00 57.90           O  
ATOM    124  CG  LYS B  16       3.899  65.607 -17.144  1.00 57.90           C  
ATOM    125  CD  LYS B  16       5.047  64.681 -17.523  1.00 57.90           C  
ATOM    126  CE  LYS B  16       4.698  63.821 -18.730  1.00 57.90           C  
ATOM    127  NZ  LYS B  16       5.845  62.961 -19.149  1.00 57.90           N  
ATOM    128  N   ILE B  17       4.236  68.829 -13.815  1.00 55.88           N  
ATOM    129  CA  ILE B  17       4.465  69.341 -12.469  1.00 55.88           C  
ATOM    130  C   ILE B  17       3.171  69.933 -11.914  1.00 55.88           C  
ATOM    131  CB  ILE B  17       5.589  70.401 -12.451  1.00 55.88           C  
ATOM    132  O   ILE B  17       2.819  69.697 -10.756  1.00 55.88           O  
ATOM    133  CG1 ILE B  17       6.929  69.765 -12.840  1.00 55.88           C  
ATOM    134  CG2 ILE B  17       5.679  71.071 -11.077  1.00 55.88           C  
ATOM    135  CD1 ILE B  17       8.073  70.762 -12.971  1.00 55.88           C  
ATOM    136  N   TRP B  18       2.555  70.692 -12.874  1.00 50.14           N  
ATOM    137  CA  TRP B  18       1.292  71.300 -12.468  1.00 50.14           C  
ATOM    138  C   TRP B  18       0.230  70.236 -12.217  1.00 50.14           C  
ATOM    139  CB  TRP B  18       0.803  72.287 -13.532  1.00 50.14           C  
ATOM    140  O   TRP B  18      -0.542  70.333 -11.260  1.00 50.14           O  
ATOM    141  CG  TRP B  18      -0.019  73.415 -12.985  1.00 50.14           C  
ATOM    142  CD1 TRP B  18       0.428  74.649 -12.603  1.00 50.14           C  
ATOM    143  CD2 TRP B  18      -1.431  73.410 -12.755  1.00 50.14           C  
ATOM    144  CE2 TRP B  18      -1.774  74.676 -12.232  1.00 50.14           C  
ATOM    145  CE3 TRP B  18      -2.441  72.456 -12.941  1.00 50.14           C  
ATOM    146  NE1 TRP B  18      -0.623  75.413 -12.149  1.00 50.14           N  
ATOM    147  CH2 TRP B  18      -4.055  74.062 -12.085  1.00 50.14           C  
ATOM    148  CZ2 TRP B  18      -3.086  75.013 -11.893  1.00 50.14           C  
ATOM    149  CZ3 TRP B  18      -3.746  72.794 -12.603  1.00 50.14           C  
ATOM    150  N   HIS B  19       0.142  69.174 -13.101  1.00 54.08           N  
ATOM    151  CA  HIS B  19      -0.808  68.086 -12.901  1.00 54.08           C  
ATOM    152  C   HIS B  19      -0.539  67.354 -11.591  1.00 54.08           C  
ATOM    153  CB  HIS B  19      -0.752  67.104 -14.072  1.00 54.08           C  
ATOM    154  O   HIS B  19      -1.473  67.029 -10.853  1.00 54.08           O  
ATOM    155  CG  HIS B  19      -1.866  66.105 -14.072  1.00 54.08           C  
ATOM    156  CD2 HIS B  19      -3.050  66.095 -14.728  1.00 54.08           C  
ATOM    157  ND1 HIS B  19      -1.828  64.948 -13.325  1.00 54.08           N  
ATOM    158  CE1 HIS B  19      -2.944  64.267 -13.522  1.00 54.08           C  
ATOM    159  NE2 HIS B  19      -3.703  64.941 -14.369  1.00 54.08           N  
ATOM    160  N   VAL B  20       0.724  67.053 -11.335  1.00 53.31           N  
ATOM    161  CA  VAL B  20       1.083  66.400 -10.080  1.00 53.31           C  
ATOM    162  C   VAL B  20       0.760  67.321  -8.906  1.00 53.31           C  
ATOM    163  CB  VAL B  20       2.577  66.006 -10.053  1.00 53.31           C  
ATOM    164  O   VAL B  20       0.226  66.875  -7.888  1.00 53.31           O  
ATOM    165  CG1 VAL B  20       2.966  65.458  -8.681  1.00 53.31           C  
ATOM    166  CG2 VAL B  20       2.879  64.982 -11.145  1.00 53.31           C  
ATOM    167  N   TRP B  21       1.072  68.560  -9.078  1.00 52.23           N  
ATOM    168  CA  TRP B  21       0.795  69.556  -8.049  1.00 52.23           C  
ATOM    169  C   TRP B  21      -0.707  69.739  -7.859  1.00 52.23           C  
ATOM    170  CB  TRP B  21       1.444  70.896  -8.408  1.00 52.23           C  
ATOM    171  O   TRP B  21      -1.196  69.775  -6.727  1.00 52.23           O  
ATOM    172  CG  TRP B  21       1.640  71.811  -7.237  1.00 52.23           C  
ATOM    173  CD1 TRP B  21       2.578  71.694  -6.248  1.00 52.23           C  
ATOM    174  CD2 TRP B  21       0.876  72.981  -6.929  1.00 52.23           C  
ATOM    175  CE2 TRP B  21       1.407  73.526  -5.739  1.00 52.23           C  
ATOM    176  CE3 TRP B  21      -0.206  73.623  -7.546  1.00 52.23           C  
ATOM    177  NE1 TRP B  21       2.442  72.723  -5.344  1.00 52.23           N  
ATOM    178  CH2 TRP B  21      -0.168  75.292  -5.777  1.00 52.23           C  
ATOM    179  CZ2 TRP B  21       0.890  74.684  -5.153  1.00 52.23           C  
ATOM    180  CZ3 TRP B  21      -0.718  74.775  -6.962  1.00 52.23           C  
ATOM    181  N   ALA B  22      -1.388  69.806  -8.986  1.00 52.62           N  
ATOM    182  CA  ALA B  22      -2.833  70.009  -8.928  1.00 52.62           C  
ATOM    183  C   ALA B  22      -3.541  68.765  -8.401  1.00 52.62           C  
ATOM    184  CB  ALA B  22      -3.374  70.382 -10.307  1.00 52.62           C  
ATOM    185  O   ALA B  22      -4.514  68.867  -7.650  1.00 52.62           O  
ATOM    186  N   SER B  23      -3.020  67.552  -8.835  1.00 54.71           N  
ATOM    187  CA  SER B  23      -3.620  66.306  -8.370  1.00 54.71           C  
ATOM    188  C   SER B  23      -3.405  66.115  -6.873  1.00 54.71           C  
ATOM    189  CB  SER B  23      -3.039  65.114  -9.133  1.00 54.71           C  
ATOM    190  O   SER B  23      -4.165  65.397  -6.218  1.00 54.71           O  
ATOM    191  OG  SER B  23      -2.204  65.552 -10.190  1.00 54.71           O  
ATOM    192  N   SER B  24      -2.355  66.696  -6.374  1.00 52.63           N  
ATOM    193  CA  SER B  24      -2.030  66.561  -4.957  1.00 52.63           C  
ATOM    194  C   SER B  24      -2.899  67.478  -4.101  1.00 52.63           C  
ATOM    195  CB  SER B  24      -0.553  66.872  -4.714  1.00 52.63           C  
ATOM    196  O   SER B  24      -2.938  67.339  -2.877  1.00 52.63           O  
ATOM    197  OG  SER B  24      -0.170  68.057  -5.390  1.00 52.63           O  
ATOM    198  N   PHE B  25      -3.489  68.380  -4.871  1.00 54.11           N  
ATOM    199  CA  PHE B  25      -4.275  69.319  -4.080  1.00 54.11           C  
ATOM    200  C   PHE B  25      -5.463  68.618  -3.430  1.00 54.11           C  
ATOM    201  CB  PHE B  25      -4.764  70.481  -4.951  1.00 54.11           C  
ATOM    202  O   PHE B  25      -6.328  68.080  -4.124  1.00 54.11           O  
ATOM    203  CG  PHE B  25      -3.788  71.623  -5.042  1.00 54.11           C  
ATOM    204  CD1 PHE B  25      -3.626  72.504  -3.980  1.00 54.11           C  
ATOM    205  CD2 PHE B  25      -3.033  71.816  -6.191  1.00 54.11           C  
ATOM    206  CE1 PHE B  25      -2.723  73.561  -4.061  1.00 54.11           C  
ATOM    207  CE2 PHE B  25      -2.129  72.871  -6.280  1.00 54.11           C  
ATOM    208  CZ  PHE B  25      -1.976  73.743  -5.215  1.00 54.11           C  
ATOM    209  N   GLY B  26      -5.492  68.373  -2.175  1.00 54.21           N  
ATOM    210  CA  GLY B  26      -6.567  67.878  -1.329  1.00 54.21           C  
ATOM    211  C   GLY B  26      -6.725  66.371  -1.386  1.00 54.21           C  
ATOM    212  O   GLY B  26      -7.788  65.840  -1.057  1.00 54.21           O  
ATOM    213  N   ALA B  27      -5.657  65.613  -2.099  1.00 58.71           N  
ATOM    214  CA  ALA B  27      -5.745  64.160  -2.224  1.00 58.71           C  
ATOM    215  C   ALA B  27      -5.701  63.488  -0.855  1.00 58.71           C  
ATOM    216  CB  ALA B  27      -4.618  63.633  -3.108  1.00 58.71           C  
ATOM    217  O   ALA B  27      -4.975  63.930   0.038  1.00 58.71           O  
ATOM    218  N   PRO B  28      -6.627  62.525  -0.651  1.00 60.96           N  
ATOM    219  CA  PRO B  28      -6.573  61.812   0.627  1.00 60.96           C  
ATOM    220  C   PRO B  28      -5.213  61.170   0.888  1.00 60.96           C  
ATOM    221  CB  PRO B  28      -7.662  60.745   0.482  1.00 60.96           C  
ATOM    222  O   PRO B  28      -4.499  60.822  -0.056  1.00 60.96           O  
ATOM    223  CG  PRO B  28      -8.201  60.934  -0.899  1.00 60.96           C  
ATOM    224  CD  PRO B  28      -7.450  62.058  -1.554  1.00 60.96           C  
ATOM    225  N   GLN B  29      -4.620  61.251   2.124  1.00 66.12           N  
ATOM    226  CA  GLN B  29      -3.327  60.737   2.562  1.00 66.12           C  
ATOM    227  C   GLN B  29      -3.254  59.221   2.401  1.00 66.12           C  
ATOM    228  CB  GLN B  29      -3.060  61.123   4.018  1.00 66.12           C  
ATOM    229  O   GLN B  29      -4.116  58.496   2.900  1.00 66.12           O  
ATOM    230  CG  GLN B  29      -1.665  61.683   4.260  1.00 66.12           C  
ATOM    231  CD  GLN B  29      -1.482  62.216   5.669  1.00 66.12           C  
ATOM    232  NE2 GLN B  29      -0.364  62.893   5.906  1.00 66.12           N  
ATOM    233  OE1 GLN B  29      -2.339  62.021   6.536  1.00 66.12           O  
ATOM    234  N   ALA B  30      -2.543  58.677   1.353  1.00 75.80           N  
ATOM    235  CA  ALA B  30      -2.260  57.252   1.210  1.00 75.80           C  
ATOM    236  C   ALA B  30      -0.878  56.909   1.759  1.00 75.80           C  
ATOM    237  CB  ALA B  30      -2.365  56.833  -0.255  1.00 75.80           C  
ATOM    238  O   ALA B  30       0.073  57.675   1.587  1.00 75.80           O  
ATOM    239  N   PHE B  31      -0.725  55.807   2.630  1.00 88.20           N  
ATOM    240  CA  PHE B  31       0.529  55.368   3.230  1.00 88.20           C  
ATOM    241  C   PHE B  31       1.139  54.222   2.432  1.00 88.20           C  
ATOM    242  CB  PHE B  31       0.310  54.937   4.684  1.00 88.20           C  
ATOM    243  O   PHE B  31       1.181  53.084   2.903  1.00 88.20           O  
ATOM    244  CG  PHE B  31      -0.328  55.996   5.541  1.00 88.20           C  
ATOM    245  CD1 PHE B  31       0.447  56.967   6.164  1.00 88.20           C  
ATOM    246  CD2 PHE B  31      -1.705  56.021   5.724  1.00 88.20           C  
ATOM    247  CE1 PHE B  31      -0.141  57.948   6.958  1.00 88.20           C  
ATOM    248  CE2 PHE B  31      -2.300  56.999   6.517  1.00 88.20           C  
ATOM    249  CZ  PHE B  31      -1.516  57.961   7.133  1.00 88.20           C  
ATOM    250  N   GLU B  32       1.652  54.421   1.270  1.00 84.85           N  
ATOM    251  CA  GLU B  32       2.096  53.429   0.295  1.00 84.85           C  
ATOM    252  C   GLU B  32       3.198  52.544   0.871  1.00 84.85           C  
ATOM    253  CB  GLU B  32       2.586  54.113  -0.984  1.00 84.85           C  
ATOM    254  O   GLU B  32       3.271  51.353   0.560  1.00 84.85           O  
ATOM    255  CG  GLU B  32       1.482  54.399  -1.990  1.00 84.85           C  
ATOM    256  CD  GLU B  32       0.990  53.154  -2.712  1.00 84.85           C  
ATOM    257  OE1 GLU B  32      -0.092  53.203  -3.338  1.00 84.85           O  
ATOM    258  OE2 GLU B  32       1.693  52.121  -2.649  1.00 84.85           O  
ATOM    259  N   ASP B  33       4.179  53.042   1.755  1.00 84.97           N  
ATOM    260  CA  ASP B  33       5.271  52.275   2.348  1.00 84.97           C  
ATOM    261  C   ASP B  33       4.746  51.281   3.381  1.00 84.97           C  
ATOM    262  CB  ASP B  33       6.297  53.211   2.991  1.00 84.97           C  
ATOM    263  O   ASP B  33       5.457  50.355   3.776  1.00 84.97           O  
ATOM    264  CG  ASP B  33       6.899  54.197   2.007  1.00 84.97           C  
ATOM    265  OD1 ASP B  33       7.014  53.868   0.806  1.00 84.97           O  
ATOM    266  OD2 ASP B  33       7.265  55.313   2.435  1.00 84.97           O  
ATOM    267  N   GLN B  34       3.485  51.469   3.727  1.00 90.82           N  
ATOM    268  CA  GLN B  34       2.877  50.613   4.740  1.00 90.82           C  
ATOM    269  C   GLN B  34       1.799  49.720   4.131  1.00 90.82           C  
ATOM    270  CB  GLN B  34       2.284  51.455   5.870  1.00 90.82           C  
ATOM    271  O   GLN B  34       0.920  49.228   4.841  1.00 90.82           O  
ATOM    272  CG  GLN B  34       3.293  52.374   6.546  1.00 90.82           C  
ATOM    273  CD  GLN B  34       4.425  51.615   7.212  1.00 90.82           C  
ATOM    274  NE2 GLN B  34       5.527  52.308   7.480  1.00 90.82           N  
ATOM    275  OE1 GLN B  34       4.311  50.416   7.484  1.00 90.82           O  
ATOM    276  N   ALA B  35       1.939  49.405   2.855  1.00 91.59           N  
ATOM    277  CA  ALA B  35       0.891  48.690   2.131  1.00 91.59           C  
ATOM    278  C   ALA B  35       0.961  47.191   2.406  1.00 91.59           C  
ATOM    279  CB  ALA B  35       1.002  48.959   0.632  1.00 91.59           C  
ATOM    280  O   ALA B  35       2.048  46.633   2.573  1.00 91.59           O  
ATOM    281  N   VAL B  36      -0.125  46.437   2.564  1.00 92.99           N  
ATOM    282  CA  VAL B  36      -0.249  44.987   2.672  1.00 92.99           C  
ATOM    283  C   VAL B  36      -1.066  44.449   1.500  1.00 92.99           C  
ATOM    284  CB  VAL B  36      -0.899  44.572   4.011  1.00 92.99           C  
ATOM    285  O   VAL B  36      -2.186  44.905   1.255  1.00 92.99           O  
ATOM    286  CG1 VAL B  36      -1.066  43.055   4.082  1.00 92.99           C  
ATOM    287  CG2 VAL B  36      -0.066  45.077   5.188  1.00 92.99           C  
ATOM    288  N   ALA B  37      -0.432  43.531   0.763  1.00 91.92           N  
ATOM    289  CA  ALA B  37      -1.129  42.941  -0.377  1.00 91.92           C  
ATOM    290  C   ALA B  37      -2.074  41.831   0.072  1.00 91.92           C  
ATOM    291  CB  ALA B  37      -0.125  42.402  -1.393  1.00 91.92           C  
ATOM    292  O   ALA B  37      -1.783  41.108   1.028  1.00 91.92           O  
ATOM    293  N   LEU B  38      -3.162  41.700  -0.535  1.00 89.14           N  
ATOM    294  CA  LEU B  38      -4.126  40.648  -0.230  1.00 89.14           C  
ATOM    295  C   LEU B  38      -3.496  39.269  -0.393  1.00 89.14           C  
ATOM    296  CB  LEU B  38      -5.355  40.770  -1.135  1.00 89.14           C  
ATOM    297  O   LEU B  38      -3.783  38.355   0.384  1.00 89.14           O  
ATOM    298  CG  LEU B  38      -6.460  39.735  -0.920  1.00 89.14           C  
ATOM    299  CD1 LEU B  38      -7.029  39.852   0.491  1.00 89.14           C  
ATOM    300  CD2 LEU B  38      -7.561  39.903  -1.961  1.00 89.14           C  
ATOM    301  N   SER B  39      -2.569  39.024  -1.326  1.00 83.67           N  
ATOM    302  CA  SER B  39      -1.939  37.740  -1.615  1.00 83.67           C  
ATOM    303  C   SER B  39      -1.136  37.236  -0.421  1.00 83.67           C  
ATOM    304  CB  SER B  39      -1.030  37.853  -2.840  1.00 83.67           C  
ATOM    305  O   SER B  39      -0.976  36.027  -0.239  1.00 83.67           O  
ATOM    306  OG  SER B  39      -0.045  38.853  -2.645  1.00 83.67           O  
ATOM    307  N   GLU B  40      -0.692  38.184   0.424  1.00 84.75           N  
ATOM    308  CA  GLU B  40       0.130  37.836   1.579  1.00 84.75           C  
ATOM    309  C   GLU B  40      -0.725  37.296   2.722  1.00 84.75           C  
ATOM    310  CB  GLU B  40       0.934  39.050   2.052  1.00 84.75           C  
ATOM    311  O   GLU B  40      -0.225  36.583   3.595  1.00 84.75           O  
ATOM    312  CG  GLU B  40       1.953  39.546   1.036  1.00 84.75           C  
ATOM    313  CD  GLU B  40       2.692  40.795   1.489  1.00 84.75           C  
ATOM    314  OE1 GLU B  40       2.686  41.806   0.750  1.00 84.75           O  
ATOM    315  OE2 GLU B  40       3.284  40.763   2.591  1.00 84.75           O  
ATOM    316  N   VAL B  41      -1.989  37.625   2.778  1.00 89.94           N  
ATOM    317  CA  VAL B  41      -2.799  37.312   3.951  1.00 89.94           C  
ATOM    318  C   VAL B  41      -4.023  36.501   3.531  1.00 89.94           C  
ATOM    319  CB  VAL B  41      -3.237  38.592   4.696  1.00 89.94           C  
ATOM    320  O   VAL B  41      -4.800  36.054   4.379  1.00 89.94           O  
ATOM    321  CG1 VAL B  41      -2.044  39.252   5.384  1.00 89.94           C  
ATOM    322  CG2 VAL B  41      -3.908  39.568   3.731  1.00 89.94           C  
ATOM    323  N   SER B  42      -4.231  36.279   2.292  1.00 86.24           N  
ATOM    324  CA  SER B  42      -5.451  35.679   1.764  1.00 86.24           C  
ATOM    325  C   SER B  42      -5.736  34.333   2.422  1.00 86.24           C  
ATOM    326  CB  SER B  42      -5.350  35.504   0.248  1.00 86.24           C  
ATOM    327  O   SER B  42      -6.881  34.033   2.764  1.00 86.24           O  
ATOM    328  OG  SER B  42      -4.599  34.346  -0.075  1.00 86.24           O  
ATOM    329  N   GLY B  43      -4.632  33.465   2.556  1.00 82.39           N  
ATOM    330  CA  GLY B  43      -4.802  32.140   3.130  1.00 82.39           C  
ATOM    331  C   GLY B  43      -5.354  32.168   4.543  1.00 82.39           C  
ATOM    332  O   GLY B  43      -6.346  31.500   4.841  1.00 82.39           O  
ATOM    333  N   ARG B  44      -4.795  32.970   5.437  1.00 89.20           N  
ATOM    334  CA  ARG B  44      -5.228  33.041   6.829  1.00 89.20           C  
ATOM    335  C   ARG B  44      -6.603  33.691   6.943  1.00 89.20           C  
ATOM    336  CB  ARG B  44      -4.211  33.816   7.670  1.00 89.20           C  
ATOM    337  O   ARG B  44      -7.395  33.330   7.815  1.00 89.20           O  
ATOM    338  CG  ARG B  44      -4.181  35.308   7.379  1.00 89.20           C  
ATOM    339  CD  ARG B  44      -3.211  36.042   8.295  1.00 89.20           C  
ATOM    340  NE  ARG B  44      -3.913  36.818   9.313  1.00 89.20           N  
ATOM    341  NH1 ARG B  44      -1.995  37.584  10.348  1.00 89.20           N  
ATOM    342  NH2 ARG B  44      -4.055  38.203  11.140  1.00 89.20           N  
ATOM    343  CZ  ARG B  44      -3.319  37.533  10.264  1.00 89.20           C  
ATOM    344  N   LEU B  45      -6.969  34.644   6.057  1.00 92.52           N  
ATOM    345  CA  LEU B  45      -8.269  35.306   6.072  1.00 92.52           C  
ATOM    346  C   LEU B  45      -9.383  34.323   5.732  1.00 92.52           C  
ATOM    347  CB  LEU B  45      -8.286  36.476   5.085  1.00 92.52           C  
ATOM    348  O   LEU B  45     -10.458  34.364   6.336  1.00 92.52           O  
ATOM    349  CG  LEU B  45      -7.447  37.697   5.465  1.00 92.52           C  
ATOM    350  CD1 LEU B  45      -7.392  38.685   4.305  1.00 92.52           C  
ATOM    351  CD2 LEU B  45      -8.008  38.364   6.716  1.00 92.52           C  
ATOM    352  N   ALA B  46      -9.046  33.458   4.788  1.00 88.73           N  
ATOM    353  CA  ALA B  46     -10.036  32.462   4.388  1.00 88.73           C  
ATOM    354  C   ALA B  46     -10.391  31.542   5.552  1.00 88.73           C  
ATOM    355  CB  ALA B  46      -9.521  31.644   3.206  1.00 88.73           C  
ATOM    356  O   ALA B  46     -11.566  31.242   5.779  1.00 88.73           O  
ATOM    357  N   VAL B  47      -9.359  31.117   6.299  1.00 90.59           N  
ATOM    358  CA  VAL B  47      -9.565  30.241   7.448  1.00 90.59           C  
ATOM    359  C   VAL B  47     -10.400  30.962   8.504  1.00 90.59           C  
ATOM    360  CB  VAL B  47      -8.223  29.776   8.055  1.00 90.59           C  
ATOM    361  O   VAL B  47     -11.371  30.406   9.022  1.00 90.59           O  
ATOM    362  CG1 VAL B  47      -8.457  28.977   9.336  1.00 90.59           C  
ATOM    363  CG2 VAL B  47      -7.437  28.948   7.041  1.00 90.59           C  
ATOM    364  N   LEU B  48     -10.007  32.220   8.796  1.00 93.44           N  
ATOM    365  CA  LEU B  48     -10.733  33.021   9.775  1.00 93.44           C  
ATOM    366  C   LEU B  48     -12.187  33.205   9.355  1.00 93.44           C  
ATOM    367  CB  LEU B  48     -10.064  34.387   9.952  1.00 93.44           C  
ATOM    368  O   LEU B  48     -13.099  33.028  10.166  1.00 93.44           O  
ATOM    369  CG  LEU B  48     -10.704  35.328  10.973  1.00 93.44           C  
ATOM    370  CD1 LEU B  48     -10.525  34.780  12.385  1.00 93.44           C  
ATOM    371  CD2 LEU B  48     -10.110  36.728  10.858  1.00 93.44           C  
ATOM    372  N   PHE B  49     -12.413  33.575   8.059  1.00 92.99           N  
ATOM    373  CA  PHE B  49     -13.753  33.787   7.525  1.00 92.99           C  
ATOM    374  C   PHE B  49     -14.629  32.560   7.756  1.00 92.99           C  
ATOM    375  CB  PHE B  49     -13.692  34.114   6.030  1.00 92.99           C  
ATOM    376  O   PHE B  49     -15.732  32.671   8.293  1.00 92.99           O  
ATOM    377  CG  PHE B  49     -15.043  34.271   5.386  1.00 92.99           C  
ATOM    378  CD1 PHE B  49     -15.617  33.222   4.678  1.00 92.99           C  
ATOM    379  CD2 PHE B  49     -15.740  35.468   5.490  1.00 92.99           C  
ATOM    380  CE1 PHE B  49     -16.868  33.365   4.081  1.00 92.99           C  
ATOM    381  CE2 PHE B  49     -16.990  35.617   4.897  1.00 92.99           C  
ATOM    382  CZ  PHE B  49     -17.552  34.565   4.192  1.00 92.99           C  
ATOM    383  N   ARG B  50     -14.083  31.361   7.482  1.00 90.49           N  
ATOM    384  CA  ARG B  50     -14.848  30.127   7.623  1.00 90.49           C  
ATOM    385  C   ARG B  50     -15.050  29.772   9.092  1.00 90.49           C  
ATOM    386  CB  ARG B  50     -14.150  28.975   6.896  1.00 90.49           C  
ATOM    387  O   ARG B  50     -16.134  29.339   9.488  1.00 90.49           O  
ATOM    388  CG  ARG B  50     -14.246  29.055   5.381  1.00 90.49           C  
ATOM    389  CD  ARG B  50     -13.624  27.836   4.712  1.00 90.49           C  
ATOM    390  NE  ARG B  50     -12.173  27.960   4.607  1.00 90.49           N  
ATOM    391  NH1 ARG B  50     -12.127  27.883   2.298  1.00 90.49           N  
ATOM    392  NH2 ARG B  50     -10.176  28.097   3.482  1.00 90.49           N  
ATOM    393  CZ  ARG B  50     -11.495  27.980   3.463  1.00 90.49           C  
ATOM    394  N   ALA B  51     -14.007  29.942   9.889  1.00 92.89           N  
ATOM    395  CA  ALA B  51     -14.064  29.607  11.310  1.00 92.89           C  
ATOM    396  C   ALA B  51     -15.125  30.436  12.027  1.00 92.89           C  
ATOM    397  CB  ALA B  51     -12.699  29.817  11.961  1.00 92.89           C  
ATOM    398  O   ALA B  51     -15.722  29.979  13.005  1.00 92.89           O  
ATOM    399  N   LEU B  52     -15.377  31.692  11.543  1.00 93.84           N  
ATOM    400  CA  LEU B  52     -16.350  32.578  12.172  1.00 93.84           C  
ATOM    401  C   LEU B  52     -17.734  32.386  11.562  1.00 93.84           C  
ATOM    402  CB  LEU B  52     -15.915  34.039  12.030  1.00 93.84           C  
ATOM    403  O   LEU B  52     -18.637  33.192  11.795  1.00 93.84           O  
ATOM    404  CG  LEU B  52     -14.740  34.484  12.902  1.00 93.84           C  
ATOM    405  CD1 LEU B  52     -14.294  35.890  12.512  1.00 93.84           C  
ATOM    406  CD2 LEU B  52     -15.117  34.428  14.378  1.00 93.84           C  
ATOM    407  N   GLY B  53     -17.908  31.424  10.690  1.00 89.40           N  
ATOM    408  CA  GLY B  53     -19.226  31.038  10.211  1.00 89.40           C  
ATOM    409  C   GLY B  53     -19.455  31.382   8.751  1.00 89.40           C  
ATOM    410  O   GLY B  53     -20.563  31.223   8.236  1.00 89.40           O  
ATOM    411  N   GLY B  54     -18.379  31.979   8.092  1.00 88.13           N  
ATOM    412  CA  GLY B  54     -18.516  32.246   6.669  1.00 88.13           C  
ATOM    413  C   GLY B  54     -18.703  30.989   5.841  1.00 88.13           C  
ATOM    414  O   GLY B  54     -18.258  29.909   6.234  1.00 88.13           O  
ATOM    415  N   GLY B  55     -19.417  31.021   4.742  1.00 78.41           N  
ATOM    416  CA  GLY B  55     -19.653  29.878   3.874  1.00 78.41           C  
ATOM    417  C   GLY B  55     -18.377  29.291   3.301  1.00 78.41           C  
ATOM    418  O   GLY B  55     -17.477  30.028   2.891  1.00 78.41           O  
ATOM    419  N   ALA B  56     -18.226  28.059   3.312  1.00 72.66           N  
ATOM    420  CA  ALA B  56     -17.030  27.359   2.848  1.00 72.66           C  
ATOM    421  C   ALA B  56     -16.834  27.545   1.346  1.00 72.66           C  
ATOM    422  CB  ALA B  56     -17.116  25.874   3.190  1.00 72.66           C  
ATOM    423  O   ALA B  56     -15.707  27.486   0.848  1.00 72.66           O  
ATOM    424  N   ALA B  57     -17.902  27.884   0.537  1.00 67.37           N  
ATOM    425  CA  ALA B  57     -17.854  27.992  -0.918  1.00 67.37           C  
ATOM    426  C   ALA B  57     -17.540  29.421  -1.352  1.00 67.37           C  
ATOM    427  CB  ALA B  57     -19.175  27.532  -1.530  1.00 67.37           C  
ATOM    428  O   ALA B  57     -17.321  29.683  -2.537  1.00 67.37           O  
ATOM    429  N   VAL B  58     -17.516  30.449  -0.335  1.00 77.93           N  
ATOM    430  CA  VAL B  58     -17.283  31.855  -0.650  1.00 77.93           C  
ATOM    431  C   VAL B  58     -15.835  32.053  -1.091  1.00 77.93           C  
ATOM    432  CB  VAL B  58     -17.603  32.766   0.556  1.00 77.93           C  
ATOM    433  O   VAL B  58     -14.908  31.567  -0.439  1.00 77.93           O  
ATOM    434  CG1 VAL B  58     -17.160  34.202   0.280  1.00 77.93           C  
ATOM    435  CG2 VAL B  58     -19.095  32.717   0.881  1.00 77.93           C  
ATOM    436  N   GLU B  59     -15.649  32.741  -2.167  1.00 75.60           N  
ATOM    437  CA  GLU B  59     -14.318  33.044  -2.686  1.00 75.60           C  
ATOM    438  C   GLU B  59     -13.864  34.437  -2.261  1.00 75.60           C  
ATOM    439  CB  GLU B  59     -14.297  32.926  -4.212  1.00 75.60           C  
ATOM    440  O   GLU B  59     -14.658  35.380  -2.255  1.00 75.60           O  
ATOM    441  CG  GLU B  59     -13.452  31.770  -4.728  1.00 75.60           C  
ATOM    442  CD  GLU B  59     -13.426  31.677  -6.246  1.00 75.60           C  
ATOM    443  OE1 GLU B  59     -12.743  30.777  -6.787  1.00 75.60           O  
ATOM    444  OE2 GLU B  59     -14.092  32.511  -6.899  1.00 75.60           O  
ATOM    445  N   ILE B  60     -12.673  34.560  -1.905  1.00 82.60           N  
ATOM    446  CA  ILE B  60     -12.080  35.867  -1.639  1.00 82.60           C  
ATOM    447  C   ILE B  60     -11.317  36.348  -2.870  1.00 82.60           C  
ATOM    448  CB  ILE B  60     -11.144  35.823  -0.411  1.00 82.60           C  
ATOM    449  O   ILE B  60     -10.364  35.700  -3.310  1.00 82.60           O  
ATOM    450  CG1 ILE B  60     -11.910  35.347   0.829  1.00 82.60           C  
ATOM    451  CG2 ILE B  60     -10.506  37.194  -0.168  1.00 82.60           C  
ATOM    452  CD1 ILE B  60     -11.054  35.241   2.083  1.00 82.60           C  
ATOM    453  N   ARG B  61     -11.714  37.450  -3.494  1.00 80.73           N  
ATOM    454  CA  ARG B  61     -11.107  37.980  -4.710  1.00 80.73           C  
ATOM    455  C   ARG B  61     -10.670  39.428  -4.518  1.00 80.73           C  
ATOM    456  CB  ARG B  61     -12.080  37.877  -5.886  1.00 80.73           C  
ATOM    457  O   ARG B  61     -11.235  40.148  -3.692  1.00 80.73           O  
ATOM    458  CG  ARG B  61     -12.270  36.462  -6.407  1.00 80.73           C  
ATOM    459  CD  ARG B  61     -12.858  36.452  -7.812  1.00 80.73           C  
ATOM    460  NE  ARG B  61     -13.157  35.095  -8.261  1.00 80.73           N  
ATOM    461  NH1 ARG B  61     -13.911  35.732 -10.350  1.00 80.73           N  
ATOM    462  NH2 ARG B  61     -13.886  33.517  -9.762  1.00 80.73           N  
ATOM    463  CZ  ARG B  61     -13.650  34.785  -9.457  1.00 80.73           C  
ATOM    464  N   PRO B  62      -9.736  39.843  -5.202  1.00 81.89           N  
ATOM    465  CA  PRO B  62      -9.342  41.252  -5.131  1.00 81.89           C  
ATOM    466  C   PRO B  62     -10.352  42.182  -5.799  1.00 81.89           C  
ATOM    467  CB  PRO B  62      -8.001  41.281  -5.870  1.00 81.89           C  
ATOM    468  O   PRO B  62     -10.927  41.833  -6.834  1.00 81.89           O  
ATOM    469  CG  PRO B  62      -7.927  39.967  -6.578  1.00 81.89           C  
ATOM    470  CD  PRO B  62      -8.989  39.063  -6.020  1.00 81.89           C  
ATOM    471  N   ALA B  63     -10.737  43.291  -5.211  1.00 76.80           N  
ATOM    472  CA  ALA B  63     -11.656  44.289  -5.751  1.00 76.80           C  
ATOM    473  C   ALA B  63     -10.909  45.335  -6.574  1.00 76.80           C  
ATOM    474  CB  ALA B  63     -12.435  44.960  -4.623  1.00 76.80           C  
ATOM    475  O   ALA B  63      -9.812  45.757  -6.203  1.00 76.80           O  
ATOM    476  N   ALA B  64     -11.449  45.662  -7.783  1.00 67.09           N  
ATOM    477  CA  ALA B  64     -10.877  46.749  -8.574  1.00 67.09           C  
ATOM    478  C   ALA B  64     -11.144  48.102  -7.921  1.00 67.09           C  
ATOM    479  CB  ALA B  64     -11.440  46.726  -9.993  1.00 67.09           C  
ATOM    480  O   ALA B  64     -12.094  48.248  -7.147  1.00 67.09           O  
ATOM    481  N   VAL B  65     -10.256  49.030  -8.061  1.00 68.82           N  
ATOM    482  CA  VAL B  65     -10.436  50.376  -7.528  1.00 68.82           C  
ATOM    483  C   VAL B  65     -11.663  51.025  -8.166  1.00 68.82           C  
ATOM    484  CB  VAL B  65      -9.186  51.253  -7.766  1.00 68.82           C  
ATOM    485  O   VAL B  65     -11.860  50.936  -9.380  1.00 68.82           O  
ATOM    486  CG1 VAL B  65      -9.298  52.571  -7.003  1.00 68.82           C  
ATOM    487  CG2 VAL B  65      -7.922  50.500  -7.356  1.00 68.82           C  
ATOM    488  N   GLN B  66     -12.690  51.442  -7.359  1.00 69.32           N  
ATOM    489  CA  GLN B  66     -13.915  52.046  -7.873  1.00 69.32           C  
ATOM    490  C   GLN B  66     -13.971  53.537  -7.549  1.00 69.32           C  
ATOM    491  CB  GLN B  66     -15.144  51.338  -7.301  1.00 69.32           C  
ATOM    492  O   GLN B  66     -13.438  53.976  -6.528  1.00 69.32           O  
ATOM    493  CG  GLN B  66     -15.367  49.942  -7.865  1.00 69.32           C  
ATOM    494  CD  GLN B  66     -16.638  49.295  -7.347  1.00 69.32           C  
ATOM    495  NE2 GLN B  66     -17.022  48.175  -7.950  1.00 69.32           N  
ATOM    496  OE1 GLN B  66     -17.269  49.798  -6.412  1.00 69.32           O  
ATOM    497  N   ALA B  67     -14.528  54.277  -8.531  1.00 74.90           N  
ATOM    498  CA  ALA B  67     -14.708  55.709  -8.310  1.00 74.90           C  
ATOM    499  C   ALA B  67     -15.831  55.973  -7.311  1.00 74.90           C  
ATOM    500  CB  ALA B  67     -14.996  56.420  -9.630  1.00 74.90           C  
ATOM    501  O   ALA B  67     -16.880  55.327  -7.362  1.00 74.90           O  
ATOM    502  N   SER B  68     -15.598  56.676  -6.262  1.00 78.26           N  
ATOM    503  CA  SER B  68     -16.611  57.108  -5.304  1.00 78.26           C  
ATOM    504  C   SER B  68     -17.255  58.421  -5.737  1.00 78.26           C  
ATOM    505  CB  SER B  68     -16.000  57.266  -3.911  1.00 78.26           C  
ATOM    506  O   SER B  68     -16.567  59.334  -6.198  1.00 78.26           O  
ATOM    507  OG  SER B  68     -16.923  57.870  -3.022  1.00 78.26           O  
ATOM    508  N   HIS B  69     -18.547  58.542  -5.913  1.00 78.11           N  
ATOM    509  CA  HIS B  69     -19.249  59.726  -6.396  1.00 78.11           C  
ATOM    510  C   HIS B  69     -19.647  60.640  -5.242  1.00 78.11           C  
ATOM    511  CB  HIS B  69     -20.487  59.324  -7.199  1.00 78.11           C  
ATOM    512  O   HIS B  69     -20.670  61.326  -5.313  1.00 78.11           O  
ATOM    513  CG  HIS B  69     -20.179  58.479  -8.395  1.00 78.11           C  
ATOM    514  CD2 HIS B  69     -20.418  57.170  -8.643  1.00 78.11           C  
ATOM    515  ND1 HIS B  69     -19.543  58.975  -9.512  1.00 78.11           N  
ATOM    516  CE1 HIS B  69     -19.405  58.004 -10.400  1.00 78.11           C  
ATOM    517  NE2 HIS B  69     -19.927  56.899  -9.897  1.00 78.11           N  
ATOM    518  N   HIS B  70     -18.915  60.628  -4.215  1.00 82.77           N  
ATOM    519  CA  HIS B  70     -19.199  61.527  -3.102  1.00 82.77           C  
ATOM    520  C   HIS B  70     -18.780  62.957  -3.427  1.00 82.77           C  
ATOM    521  CB  HIS B  70     -18.493  61.048  -1.833  1.00 82.77           C  
ATOM    522  O   HIS B  70     -18.041  63.188  -4.387  1.00 82.77           O  
ATOM    523  CG  HIS B  70     -17.001  61.052  -1.939  1.00 82.77           C  
ATOM    524  CD2 HIS B  70     -16.081  61.945  -1.504  1.00 82.77           C  
ATOM    525  ND1 HIS B  70     -16.297  60.044  -2.561  1.00 82.77           N  
ATOM    526  CE1 HIS B  70     -15.004  60.318  -2.502  1.00 82.77           C  
ATOM    527  NE2 HIS B  70     -14.846  61.466  -1.866  1.00 82.77           N  
ATOM    528  N   ARG B  71     -19.273  63.897  -2.661  1.00 83.33           N  
ATOM    529  CA  ARG B  71     -18.972  65.298  -2.934  1.00 83.33           C  
ATOM    530  C   ARG B  71     -17.505  65.607  -2.653  1.00 83.33           C  
ATOM    531  CB  ARG B  71     -19.869  66.214  -2.099  1.00 83.33           C  
ATOM    532  O   ARG B  71     -16.987  65.271  -1.586  1.00 83.33           O  
ATOM    533  CG  ARG B  71     -19.782  67.682  -2.486  1.00 83.33           C  
ATOM    534  CD  ARG B  71     -20.860  68.511  -1.802  1.00 83.33           C  
ATOM    535  NE  ARG B  71     -22.199  68.093  -2.208  1.00 83.33           N  
ATOM    536  NH1 ARG B  71     -22.365  69.598  -3.953  1.00 83.33           N  
ATOM    537  NH2 ARG B  71     -24.095  68.163  -3.502  1.00 83.33           N  
ATOM    538  CZ  ARG B  71     -22.884  68.619  -3.220  1.00 83.33           C  
ATOM    539  N   ILE B  72     -16.876  66.153  -3.574  1.00 78.15           N  
ATOM    540  CA  ILE B  72     -15.468  66.500  -3.413  1.00 78.15           C  
ATOM    541  C   ILE B  72     -15.310  68.018  -3.388  1.00 78.15           C  
ATOM    542  CB  ILE B  72     -14.603  65.890  -4.538  1.00 78.15           C  
ATOM    543  O   ILE B  72     -16.115  68.742  -3.979  1.00 78.15           O  
ATOM    544  CG1 ILE B  72     -15.282  64.644  -5.119  1.00 78.15           C  
ATOM    545  CG2 ILE B  72     -13.200  65.558  -4.022  1.00 78.15           C  
ATOM    546  CD1 ILE B  72     -14.573  64.061  -6.333  1.00 78.15           C  
ATOM    547  N   GLY B  73     -14.436  68.651  -2.586  1.00 72.75           N  
ATOM    548  CA  GLY B  73     -14.176  70.080  -2.514  1.00 72.75           C  
ATOM    549  C   GLY B  73     -13.735  70.674  -3.839  1.00 72.75           C  
ATOM    550  O   GLY B  73     -13.302  69.948  -4.737  1.00 72.75           O  
ATOM    551  N   TRP B  74     -14.104  71.922  -4.116  1.00 65.62           N  
ATOM    552  CA  TRP B  74     -13.809  72.623  -5.361  1.00 65.62           C  
ATOM    553  C   TRP B  74     -12.340  72.466  -5.740  1.00 65.62           C  
ATOM    554  CB  TRP B  74     -14.162  74.108  -5.239  1.00 65.62           C  
ATOM    555  O   TRP B  74     -12.014  72.257  -6.911  1.00 65.62           O  
ATOM    556  CG  TRP B  74     -12.980  75.025  -5.339  1.00 65.62           C  
ATOM    557  CD1 TRP B  74     -11.983  75.188  -4.418  1.00 65.62           C  
ATOM    558  CD2 TRP B  74     -12.674  75.909  -6.422  1.00 65.62           C  
ATOM    559  CE2 TRP B  74     -11.476  76.578  -6.090  1.00 65.62           C  
ATOM    560  CE3 TRP B  74     -13.298  76.199  -7.643  1.00 65.62           C  
ATOM    561  NE1 TRP B  74     -11.075  76.121  -4.864  1.00 65.62           N  
ATOM    562  CH2 TRP B  74     -11.519  77.787  -8.124  1.00 65.62           C  
ATOM    563  CZ2 TRP B  74     -10.888  77.522  -6.937  1.00 65.62           C  
ATOM    564  CZ3 TRP B  74     -12.712  77.138  -8.484  1.00 65.62           C  
ATOM    565  N   LEU B  75     -11.504  72.554  -4.758  1.00 62.48           N  
ATOM    566  CA  LEU B  75     -10.079  72.426  -5.043  1.00 62.48           C  
ATOM    567  C   LEU B  75      -9.747  71.023  -5.539  1.00 62.48           C  
ATOM    568  CB  LEU B  75      -9.252  72.748  -3.795  1.00 62.48           C  
ATOM    569  O   LEU B  75      -8.959  70.860  -6.473  1.00 62.48           O  
ATOM    570  CG  LEU B  75      -8.994  74.229  -3.516  1.00 62.48           C  
ATOM    571  CD1 LEU B  75      -8.640  74.438  -2.047  1.00 62.48           C  
ATOM    572  CD2 LEU B  75      -7.886  74.758  -4.419  1.00 62.48           C  
ATOM    573  N   ARG B  76     -10.366  70.113  -5.032  1.00 64.30           N  
ATOM    574  CA  ARG B  76     -10.146  68.726  -5.428  1.00 64.30           C  
ATOM    575  C   ARG B  76     -10.781  68.437  -6.784  1.00 64.30           C  
ATOM    576  CB  ARG B  76     -10.707  67.770  -4.373  1.00 64.30           C  
ATOM    577  O   ARG B  76     -10.220  67.694  -7.592  1.00 64.30           O  
ATOM    578  CG  ARG B  76     -10.207  66.341  -4.509  1.00 64.30           C  
ATOM    579  CD  ARG B  76      -8.941  66.106  -3.698  1.00 64.30           C  
ATOM    580  NE  ARG B  76      -8.455  64.737  -3.841  1.00 64.30           N  
ATOM    581  NH1 ARG B  76      -6.464  65.107  -2.728  1.00 64.30           N  
ATOM    582  NH2 ARG B  76      -6.946  63.027  -3.563  1.00 64.30           N  
ATOM    583  CZ  ARG B  76      -7.290  64.294  -3.377  1.00 64.30           C  
ATOM    584  N   ARG B  77     -11.893  68.953  -7.051  1.00 66.65           N  
ATOM    585  CA  ARG B  77     -12.600  68.769  -8.314  1.00 66.65           C  
ATOM    586  C   ARG B  77     -11.762  69.267  -9.487  1.00 66.65           C  
ATOM    587  CB  ARG B  77     -13.947  69.493  -8.288  1.00 66.65           C  
ATOM    588  O   ARG B  77     -11.887  68.762 -10.605  1.00 66.65           O  
ATOM    589  CG  ARG B  77     -15.110  68.648  -8.783  1.00 66.65           C  
ATOM    590  CD  ARG B  77     -16.433  69.396  -8.682  1.00 66.65           C  
ATOM    591  NE  ARG B  77     -17.573  68.490  -8.786  1.00 66.65           N  
ATOM    592  NH1 ARG B  77     -19.153  70.084  -8.239  1.00 66.65           N  
ATOM    593  NH2 ARG B  77     -19.799  67.932  -8.695  1.00 66.65           N  
ATOM    594  CZ  ARG B  77     -18.839  68.837  -8.573  1.00 66.65           C  
ATOM    595  N   LEU B  78     -10.920  70.289  -9.122  1.00 61.90           N  
ATOM    596  CA  LEU B  78     -10.055  70.807 -10.176  1.00 61.90           C  
ATOM    597  C   LEU B  78      -9.029  69.761 -10.600  1.00 61.90           C  
ATOM    598  CB  LEU B  78      -9.342  72.078  -9.708  1.00 61.90           C  
ATOM    599  O   LEU B  78      -8.614  69.727 -11.760  1.00 61.90           O  
ATOM    600  CG  LEU B  78     -10.115  73.388  -9.870  1.00 61.90           C  
ATOM    601  CD1 LEU B  78      -9.536  74.462  -8.956  1.00 61.90           C  
ATOM    602  CD2 LEU B  78     -10.091  73.847 -11.324  1.00 61.90           C  
ATOM    603  N   GLY B  79      -8.762  68.912  -9.666  1.00 59.67           N  
ATOM    604  CA  GLY B  79      -7.802  67.859  -9.956  1.00 59.67           C  
ATOM    605  C   GLY B  79      -8.446  66.600 -10.505  1.00 59.67           C  
ATOM    606  O   GLY B  79      -7.984  66.045 -11.504  1.00 59.67           O  
ATOM    607  N   THR B  80      -9.380  65.972  -9.826  1.00 63.01           N  
ATOM    608  CA  THR B  80     -10.050  64.745 -10.243  1.00 63.01           C  
ATOM    609  C   THR B  80     -11.559  64.860 -10.051  1.00 63.01           C  
ATOM    610  CB  THR B  80      -9.521  63.527  -9.463  1.00 63.01           C  
ATOM    611  O   THR B  80     -12.024  65.317  -9.005  1.00 63.01           O  
ATOM    612  CG2 THR B  80      -9.595  62.259 -10.307  1.00 63.01           C  
ATOM    613  OG1 THR B  80      -8.158  63.761  -9.090  1.00 63.01           O  
ATOM    614  N   PRO B  81     -12.214  64.474 -11.167  1.00 63.24           N  
ATOM    615  CA  PRO B  81     -13.673  64.553 -11.067  1.00 63.24           C  
ATOM    616  C   PRO B  81     -14.243  63.620 -10.001  1.00 63.24           C  
ATOM    617  CB  PRO B  81     -14.145  64.140 -12.464  1.00 63.24           C  
ATOM    618  O   PRO B  81     -15.259  63.937  -9.378  1.00 63.24           O  
ATOM    619  CG  PRO B  81     -12.909  63.673 -13.162  1.00 63.24           C  
ATOM    620  CD  PRO B  81     -11.727  63.951 -12.277  1.00 63.24           C  
ATOM    621  N   ALA B  82     -13.570  62.480  -9.829  1.00 69.82           N  
ATOM    622  CA  ALA B  82     -14.036  61.514  -8.837  1.00 69.82           C  
ATOM    623  C   ALA B  82     -12.861  60.834  -8.140  1.00 69.82           C  
ATOM    624  CB  ALA B  82     -14.937  60.471  -9.493  1.00 69.82           C  
ATOM    625  O   ALA B  82     -11.808  60.624  -8.747  1.00 69.82           O  
ATOM    626  N   GLU B  83     -13.033  60.579  -6.911  1.00 72.00           N  
ATOM    627  CA  GLU B  83     -11.993  59.912  -6.134  1.00 72.00           C  
ATOM    628  C   GLU B  83     -12.162  58.396  -6.171  1.00 72.00           C  
ATOM    629  CB  GLU B  83     -12.003  60.407  -4.685  1.00 72.00           C  
ATOM    630  O   GLU B  83     -13.287  57.893  -6.207  1.00 72.00           O  
ATOM    631  CG  GLU B  83     -10.836  61.321  -4.339  1.00 72.00           C  
ATOM    632  CD  GLU B  83     -10.874  61.826  -2.906  1.00 72.00           C  
ATOM    633  OE1 GLU B  83      -9.972  62.598  -2.510  1.00 72.00           O  
ATOM    634  OE2 GLU B  83     -11.813  61.445  -2.172  1.00 72.00           O  
ATOM    635  N   THR B  84     -11.030  57.699  -6.428  1.00 72.72           N  
ATOM    636  CA  THR B  84     -11.049  56.241  -6.402  1.00 72.72           C  
ATOM    637  C   THR B  84     -10.720  55.721  -5.006  1.00 72.72           C  
ATOM    638  CB  THR B  84     -10.055  55.651  -7.420  1.00 72.72           C  
ATOM    639  O   THR B  84      -9.754  56.166  -4.383  1.00 72.72           O  
ATOM    640  CG2 THR B  84     -10.560  55.829  -8.848  1.00 72.72           C  
ATOM    641  OG1 THR B  84      -8.792  56.315  -7.285  1.00 72.72           O  
ATOM    642  N   VAL B  85     -11.577  54.911  -4.461  1.00 69.73           N  
ATOM    643  CA  VAL B  85     -11.356  54.375  -3.122  1.00 69.73           C  
ATOM    644  C   VAL B  85     -11.445  52.851  -3.154  1.00 69.73           C  
ATOM    645  CB  VAL B  85     -12.373  54.947  -2.108  1.00 69.73           C  
ATOM    646  O   VAL B  85     -12.308  52.287  -3.831  1.00 69.73           O  
ATOM    647  CG1 VAL B  85     -11.889  54.724  -0.676  1.00 69.73           C  
ATOM    648  CG2 VAL B  85     -12.610  56.433  -2.370  1.00 69.73           C  
ATOM    649  N   PRO B  86     -10.382  52.192  -2.541  1.00 74.21           N  
ATOM    650  CA  PRO B  86     -10.547  50.743  -2.405  1.00 74.21           C  
ATOM    651  C   PRO B  86     -11.776  50.364  -1.582  1.00 74.21           C  
ATOM    652  CB  PRO B  86      -9.261  50.307  -1.698  1.00 74.21           C  
ATOM    653  O   PRO B  86     -11.990  50.912  -0.497  1.00 74.21           O  
ATOM    654  CG  PRO B  86      -8.581  51.583  -1.321  1.00 74.21           C  
ATOM    655  CD  PRO B  86      -9.349  52.728  -1.917  1.00 74.21           C  
ATOM    656  N   HIS B  87     -12.632  49.617  -2.180  1.00 78.87           N  
ATOM    657  CA  HIS B  87     -13.867  49.318  -1.464  1.00 78.87           C  
ATOM    658  C   HIS B  87     -14.117  47.815  -1.399  1.00 78.87           C  
ATOM    659  CB  HIS B  87     -15.054  50.019  -2.128  1.00 78.87           C  
ATOM    660  O   HIS B  87     -14.037  47.124  -2.417  1.00 78.87           O  
ATOM    661  CG  HIS B  87     -16.182  50.308  -1.190  1.00 78.87           C  
ATOM    662  CD2 HIS B  87     -16.427  51.378  -0.398  1.00 78.87           C  
ATOM    663  ND1 HIS B  87     -17.224  49.430  -0.986  1.00 78.87           N  
ATOM    664  CE1 HIS B  87     -18.065  49.950  -0.108  1.00 78.87           C  
ATOM    665  NE2 HIS B  87     -17.604  51.132   0.265  1.00 78.87           N  
ATOM    666  N   ALA B  88     -14.324  47.228  -0.117  1.00 90.07           N  
ATOM    667  CA  ALA B  88     -14.664  45.824   0.097  1.00 90.07           C  
ATOM    668  C   ALA B  88     -16.160  45.587  -0.092  1.00 90.07           C  
ATOM    669  CB  ALA B  88     -14.229  45.377   1.491  1.00 90.07           C  
ATOM    670  O   ALA B  88     -16.980  46.432   0.274  1.00 90.07           O  
ATOM    671  N   SER B  89     -16.539  44.525  -0.758  1.00 89.29           N  
ATOM    672  CA  SER B  89     -17.947  44.197  -0.959  1.00 89.29           C  
ATOM    673  C   SER B  89     -18.194  42.701  -0.792  1.00 89.29           C  
ATOM    674  CB  SER B  89     -18.410  44.648  -2.344  1.00 89.29           C  
ATOM    675  O   SER B  89     -17.288  41.890  -0.991  1.00 89.29           O  
ATOM    676  OG  SER B  89     -17.721  43.940  -3.360  1.00 89.29           O  
ATOM    677  N   PHE B  90     -19.262  42.311  -0.332  1.00 90.78           N  
ATOM    678  CA  PHE B  90     -19.684  40.923  -0.190  1.00 90.78           C  
ATOM    679  C   PHE B  90     -21.108  40.735  -0.700  1.00 90.78           C  
ATOM    680  CB  PHE B  90     -19.587  40.477   1.272  1.00 90.78           C  
ATOM    681  O   PHE B  90     -22.031  41.413  -0.243  1.00 90.78           O  
ATOM    682  CG  PHE B  90     -19.951  39.033   1.492  1.00 90.78           C  
ATOM    683  CD1 PHE B  90     -20.984  38.686   2.354  1.00 90.78           C  
ATOM    684  CD2 PHE B  90     -19.259  38.023   0.836  1.00 90.78           C  
ATOM    685  CE1 PHE B  90     -21.323  37.350   2.559  1.00 90.78           C  
ATOM    686  CE2 PHE B  90     -19.593  36.686   1.036  1.00 90.78           C  
ATOM    687  CZ  PHE B  90     -20.624  36.352   1.898  1.00 90.78           C  
ATOM    688  N   ASP B  91     -21.260  39.928  -1.649  1.00 82.77           N  
ATOM    689  CA  ASP B  91     -22.574  39.741  -2.256  1.00 82.77           C  
ATOM    690  C   ASP B  91     -23.161  38.381  -1.886  1.00 82.77           C  
ATOM    691  CB  ASP B  91     -22.487  39.881  -3.777  1.00 82.77           C  
ATOM    692  O   ASP B  91     -24.164  37.955  -2.462  1.00 82.77           O  
ATOM    693  CG  ASP B  91     -21.540  38.878  -4.412  1.00 82.77           C  
ATOM    694  OD1 ASP B  91     -21.113  37.924  -3.726  1.00 82.77           O  
ATOM    695  OD2 ASP B  91     -21.216  39.044  -5.607  1.00 82.77           O  
ATOM    696  N   GLY B  92     -22.525  37.738  -0.889  1.00 80.72           N  
ATOM    697  CA  GLY B  92     -22.986  36.422  -0.476  1.00 80.72           C  
ATOM    698  C   GLY B  92     -22.216  35.289  -1.128  1.00 80.72           C  
ATOM    699  O   GLY B  92     -22.171  34.177  -0.598  1.00 80.72           O  
ATOM    700  N   GLU B  93     -21.599  35.530  -2.257  1.00 75.01           N  
ATOM    701  CA  GLU B  93     -20.849  34.519  -2.997  1.00 75.01           C  
ATOM    702  C   GLU B  93     -19.362  34.856  -3.039  1.00 75.01           C  
ATOM    703  CB  GLU B  93     -21.397  34.377  -4.419  1.00 75.01           C  
ATOM    704  O   GLU B  93     -18.515  33.976  -2.873  1.00 75.01           O  
ATOM    705  CG  GLU B  93     -22.665  33.540  -4.509  1.00 75.01           C  
ATOM    706  CD  GLU B  93     -23.032  33.156  -5.934  1.00 75.01           C  
ATOM    707  OE1 GLU B  93     -23.965  32.344  -6.123  1.00 75.01           O  
ATOM    708  OE2 GLU B  93     -22.379  33.672  -6.869  1.00 75.01           O  
ATOM    709  N   ILE B  94     -19.084  36.070  -3.283  1.00 81.27           N  
ATOM    710  CA  ILE B  94     -17.702  36.517  -3.413  1.00 81.27           C  
ATOM    711  C   ILE B  94     -17.426  37.638  -2.414  1.00 81.27           C  
ATOM    712  CB  ILE B  94     -17.394  36.992  -4.851  1.00 81.27           C  
ATOM    713  O   ILE B  94     -18.170  38.620  -2.352  1.00 81.27           O  
ATOM    714  CG1 ILE B  94     -17.702  35.878  -5.858  1.00 81.27           C  
ATOM    715  CG2 ILE B  94     -15.937  37.449  -4.968  1.00 81.27           C  
ATOM    716  CD1 ILE B  94     -17.575  36.308  -7.313  1.00 81.27           C  
ATOM    717  N   LEU B  95     -16.490  37.503  -1.625  1.00 88.11           N  
ATOM    718  CA  LEU B  95     -15.969  38.597  -0.812  1.00 88.11           C  
ATOM    719  C   LEU B  95     -14.835  39.318  -1.533  1.00 88.11           C  
ATOM    720  CB  LEU B  95     -15.479  38.073   0.540  1.00 88.11           C  
ATOM    721  O   LEU B  95     -13.732  38.781  -1.657  1.00 88.11           O  
ATOM    722  CG  LEU B  95     -14.819  39.097   1.465  1.00 88.11           C  
ATOM    723  CD1 LEU B  95     -15.793  40.225   1.788  1.00 88.11           C  
ATOM    724  CD2 LEU B  95     -14.327  38.426   2.743  1.00 88.11           C  
ATOM    725  N   ARG B  96     -15.121  40.420  -2.087  1.00 89.96           N  
ATOM    726  CA  ARG B  96     -14.117  41.208  -2.796  1.00 89.96           C  
ATOM    727  C   ARG B  96     -13.370  42.131  -1.839  1.00 89.96           C  
ATOM    728  CB  ARG B  96     -14.766  42.025  -3.915  1.00 89.96           C  
ATOM    729  O   ARG B  96     -13.984  42.959  -1.162  1.00 89.96           O  
ATOM    730  CG  ARG B  96     -15.383  41.180  -5.017  1.00 89.96           C  
ATOM    731  CD  ARG B  96     -16.026  42.041  -6.095  1.00 89.96           C  
ATOM    732  NE  ARG B  96     -16.688  41.228  -7.112  1.00 89.96           N  
ATOM    733  NH1 ARG B  96     -18.774  41.321  -6.125  1.00 89.96           N  
ATOM    734  NH2 ARG B  96     -18.476  40.159  -8.078  1.00 89.96           N  
ATOM    735  CZ  ARG B  96     -17.978  40.904  -7.102  1.00 89.96           C  
ATOM    736  N   LEU B  97     -12.155  41.966  -1.679  1.00 91.61           N  
ATOM    737  CA  LEU B  97     -11.288  42.793  -0.846  1.00 91.61           C  
ATOM    738  C   LEU B  97     -10.287  43.563  -1.700  1.00 91.61           C  
ATOM    739  CB  LEU B  97     -10.546  41.930   0.178  1.00 91.61           C  
ATOM    740  O   LEU B  97      -9.944  43.131  -2.803  1.00 91.61           O  
ATOM    741  CG  LEU B  97     -11.413  41.204   1.208  1.00 91.61           C  
ATOM    742  CD1 LEU B  97     -10.576  40.197   1.990  1.00 91.61           C  
ATOM    743  CD2 LEU B  97     -12.074  42.204   2.151  1.00 91.61           C  
ATOM    744  N   PRO B  98      -9.855  44.715  -1.257  1.00 88.29           N  
ATOM    745  CA  PRO B  98      -8.884  45.494  -2.030  1.00 88.29           C  
ATOM    746  C   PRO B  98      -7.594  44.724  -2.302  1.00 88.29           C  
ATOM    747  CB  PRO B  98      -8.618  46.710  -1.140  1.00 88.29           C  
ATOM    748  O   PRO B  98      -7.144  43.948  -1.456  1.00 88.29           O  
ATOM    749  CG  PRO B  98      -9.813  46.798  -0.246  1.00 88.29           C  
ATOM    750  CD  PRO B  98     -10.335  45.410  -0.010  1.00 88.29           C  
ATOM    751  N   GLU B  99      -7.102  44.762  -3.444  1.00 87.41           N  
ATOM    752  CA  GLU B  99      -5.870  44.077  -3.822  1.00 87.41           C  
ATOM    753  C   GLU B  99      -4.718  44.460  -2.897  1.00 87.41           C  
ATOM    754  CB  GLU B  99      -5.504  44.392  -5.275  1.00 87.41           C  
ATOM    755  O   GLU B  99      -3.840  43.641  -2.619  1.00 87.41           O  
ATOM    756  CG  GLU B  99      -4.701  43.295  -5.959  1.00 87.41           C  
ATOM    757  CD  GLU B  99      -4.371  43.608  -7.409  1.00 87.41           C  
ATOM    758  OE1 GLU B  99      -3.647  42.814  -8.052  1.00 87.41           O  
ATOM    759  OE2 GLU B  99      -4.838  44.657  -7.907  1.00 87.41           O  
ATOM    760  N   ARG B 100      -4.859  45.719  -2.512  1.00 89.75           N  
ATOM    761  CA  ARG B 100      -3.840  46.276  -1.628  1.00 89.75           C  
ATOM    762  C   ARG B 100      -4.435  47.335  -0.706  1.00 89.75           C  
ATOM    763  CB  ARG B 100      -2.691  46.876  -2.441  1.00 89.75           C  
ATOM    764  O   ARG B 100      -5.264  48.143  -1.132  1.00 89.75           O  
ATOM    765  CG  ARG B 100      -1.355  46.872  -1.715  1.00 89.75           C  
ATOM    766  CD  ARG B 100      -0.236  47.420  -2.590  1.00 89.75           C  
ATOM    767  NE  ARG B 100       0.821  48.034  -1.792  1.00 89.75           N  
ATOM    768  NH1 ARG B 100       2.508  47.585  -3.304  1.00 89.75           N  
ATOM    769  NH2 ARG B 100       2.980  48.680  -1.346  1.00 89.75           N  
ATOM    770  CZ  ARG B 100       2.101  48.098  -2.149  1.00 89.75           C  
ATOM    771  N   LEU B 101      -4.109  47.382   0.622  1.00 90.72           N  
ATOM    772  CA  LEU B 101      -4.580  48.395   1.560  1.00 90.72           C  
ATOM    773  C   LEU B 101      -3.420  49.243   2.072  1.00 90.72           C  
ATOM    774  CB  LEU B 101      -5.306  47.739   2.738  1.00 90.72           C  
ATOM    775  O   LEU B 101      -2.456  48.712   2.629  1.00 90.72           O  
ATOM    776  CG  LEU B 101      -6.767  47.352   2.503  1.00 90.72           C  
ATOM    777  CD1 LEU B 101      -7.295  46.536   3.678  1.00 90.72           C  
ATOM    778  CD2 LEU B 101      -7.621  48.597   2.283  1.00 90.72           C  
ATOM    779  N   SER B 102      -3.386  50.478   1.840  1.00 90.03           N  
ATOM    780  CA  SER B 102      -2.406  51.435   2.342  1.00 90.03           C  
ATOM    781  C   SER B 102      -3.087  52.665   2.934  1.00 90.03           C  
ATOM    782  CB  SER B 102      -1.451  51.860   1.226  1.00 90.03           C  
ATOM    783  O   SER B 102      -2.514  53.756   2.939  1.00 90.03           O  
ATOM    784  OG  SER B 102      -2.165  52.429   0.142  1.00 90.03           O  
ATOM    785  N   VAL B 103      -4.382  52.580   3.463  1.00 88.18           N  
ATOM    786  CA  VAL B 103      -5.207  53.706   3.889  1.00 88.18           C  
ATOM    787  C   VAL B 103      -4.851  54.095   5.322  1.00 88.18           C  
ATOM    788  CB  VAL B 103      -6.713  53.377   3.784  1.00 88.18           C  
ATOM    789  O   VAL B 103      -5.163  55.202   5.767  1.00 88.18           O  
ATOM    790  CG1 VAL B 103      -7.147  53.289   2.322  1.00 88.18           C  
ATOM    791  CG2 VAL B 103      -7.026  52.074   4.518  1.00 88.18           C  
ATOM    792  N   LEU B 104      -4.190  53.158   6.056  1.00 91.58           N  
ATOM    793  CA  LEU B 104      -3.835  53.427   7.445  1.00 91.58           C  
ATOM    794  C   LEU B 104      -2.324  53.563   7.603  1.00 91.58           C  
ATOM    795  CB  LEU B 104      -4.358  52.315   8.358  1.00 91.58           C  
ATOM    796  O   LEU B 104      -1.563  53.107   6.747  1.00 91.58           O  
ATOM    797  CG  LEU B 104      -5.873  52.104   8.370  1.00 91.58           C  
ATOM    798  CD1 LEU B 104      -6.223  50.822   9.119  1.00 91.58           C  
ATOM    799  CD2 LEU B 104      -6.575  53.304   8.996  1.00 91.58           C  
ATOM    800  N   PRO B 105      -1.750  54.191   8.693  1.00 87.75           N  
ATOM    801  CA  PRO B 105      -0.361  54.638   8.819  1.00 87.75           C  
ATOM    802  C   PRO B 105       0.585  53.514   9.237  1.00 87.75           C  
ATOM    803  CB  PRO B 105      -0.435  55.720   9.899  1.00 87.75           C  
ATOM    804  O   PRO B 105       1.793  53.733   9.359  1.00 87.75           O  
ATOM    805  CG  PRO B 105      -1.757  55.505  10.564  1.00 87.75           C  
ATOM    806  CD  PRO B 105      -2.598  54.630   9.681  1.00 87.75           C  
ATOM    807  N   SER B 106       0.089  52.342   9.450  1.00 92.61           N  
ATOM    808  CA  SER B 106       0.966  51.228   9.792  1.00 92.61           C  
ATOM    809  C   SER B 106       0.574  49.963   9.036  1.00 92.61           C  
ATOM    810  CB  SER B 106       0.933  50.962  11.298  1.00 92.61           C  
ATOM    811  O   SER B 106      -0.605  49.749   8.743  1.00 92.61           O  
ATOM    812  OG  SER B 106      -0.113  50.065  11.628  1.00 92.61           O  
ATOM    813  N   ARG B 107       1.603  49.149   8.703  1.00 92.34           N  
ATOM    814  CA  ARG B 107       1.368  47.884   8.015  1.00 92.34           C  
ATOM    815  C   ARG B 107       0.476  46.966   8.845  1.00 92.34           C  
ATOM    816  CB  ARG B 107       2.695  47.186   7.707  1.00 92.34           C  
ATOM    817  O   ARG B 107      -0.399  46.288   8.304  1.00 92.34           O  
ATOM    818  CG  ARG B 107       2.622  46.212   6.541  1.00 92.34           C  
ATOM    819  CD  ARG B 107       3.985  45.617   6.217  1.00 92.34           C  
ATOM    820  NE  ARG B 107       3.926  44.738   5.053  1.00 92.34           N  
ATOM    821  NH1 ARG B 107       6.206  44.738   4.679  1.00 92.34           N  
ATOM    822  NH2 ARG B 107       4.815  43.539   3.307  1.00 92.34           N  
ATOM    823  CZ  ARG B 107       4.983  44.340   4.349  1.00 92.34           C  
ATOM    824  N   GLN B 108       0.735  46.939  10.144  1.00 91.11           N  
ATOM    825  CA  GLN B 108      -0.048  46.121  11.064  1.00 91.11           C  
ATOM    826  C   GLN B 108      -1.523  46.507  11.026  1.00 91.11           C  
ATOM    827  CB  GLN B 108       0.492  46.250  12.489  1.00 91.11           C  
ATOM    828  O   GLN B 108      -2.398  45.639  11.015  1.00 91.11           O  
ATOM    829  CG  GLN B 108       0.372  44.973  13.310  1.00 91.11           C  
ATOM    830  CD  GLN B 108       1.031  45.087  14.672  1.00 91.11           C  
ATOM    831  NE2 GLN B 108       1.073  43.979  15.405  1.00 91.11           N  
ATOM    832  OE1 GLN B 108       1.498  46.161  15.063  1.00 91.11           O  
ATOM    833  N   ALA B 109      -1.791  47.836  10.952  1.00 92.99           N  
ATOM    834  CA  ALA B 109      -3.165  48.330  10.918  1.00 92.99           C  
ATOM    835  C   ALA B 109      -3.852  47.950   9.609  1.00 92.99           C  
ATOM    836  CB  ALA B 109      -3.191  49.845  11.108  1.00 92.99           C  
ATOM    837  O   ALA B 109      -5.020  47.554   9.607  1.00 92.99           O  
ATOM    838  N   ASN B 110      -3.105  48.041   8.488  1.00 93.33           N  
ATOM    839  CA  ASN B 110      -3.664  47.657   7.196  1.00 93.33           C  
ATOM    840  C   ASN B 110      -3.978  46.164   7.143  1.00 93.33           C  
ATOM    841  CB  ASN B 110      -2.710  48.040   6.063  1.00 93.33           C  
ATOM    842  O   ASN B 110      -5.005  45.761   6.596  1.00 93.33           O  
ATOM    843  CG  ASN B 110      -2.688  49.532   5.798  1.00 93.33           C  
ATOM    844  ND2 ASN B 110      -1.494  50.087   5.627  1.00 93.33           N  
ATOM    845  OD1 ASN B 110      -3.736  50.182   5.747  1.00 93.33           O  
ATOM    846  N   GLY B 111      -3.003  45.316   7.762  1.00 93.34           N  
ATOM    847  CA  GLY B 111      -3.269  43.890   7.871  1.00 93.34           C  
ATOM    848  C   GLY B 111      -4.472  43.573   8.739  1.00 93.34           C  
ATOM    849  O   GLY B 111      -5.296  42.728   8.381  1.00 93.34           O  
ATOM    850  N   ALA B 112      -4.546  44.297   9.893  1.00 93.46           N  
ATOM    851  CA  ALA B 112      -5.666  44.121  10.814  1.00 93.46           C  
ATOM    852  C   ALA B 112      -6.986  44.513  10.154  1.00 93.46           C  
ATOM    853  CB  ALA B 112      -5.446  44.942  12.082  1.00 93.46           C  
ATOM    854  O   ALA B 112      -8.030  43.922  10.441  1.00 93.46           O  
ATOM    855  N   LEU B 113      -6.954  45.591   9.269  1.00 94.12           N  
ATOM    856  CA  LEU B 113      -8.146  46.011   8.539  1.00 94.12           C  
ATOM    857  C   LEU B 113      -8.665  44.884   7.653  1.00 94.12           C  
ATOM    858  CB  LEU B 113      -7.846  47.248   7.689  1.00 94.12           C  
ATOM    859  O   LEU B 113      -9.871  44.634   7.602  1.00 94.12           O  
ATOM    860  CG  LEU B 113      -9.007  47.797   6.858  1.00 94.12           C  
ATOM    861  CD1 LEU B 113     -10.211  48.079   7.751  1.00 94.12           C  
ATOM    862  CD2 LEU B 113      -8.582  49.057   6.112  1.00 94.12           C  
ATOM    863  N   PHE B 114      -7.704  44.085   7.032  1.00 95.04           N  
ATOM    864  CA  PHE B 114      -8.108  42.923   6.249  1.00 95.04           C  
ATOM    865  C   PHE B 114      -8.831  41.906   7.123  1.00 95.04           C  
ATOM    866  CB  PHE B 114      -6.891  42.273   5.583  1.00 95.04           C  
ATOM    867  O   PHE B 114      -9.895  41.405   6.751  1.00 95.04           O  
ATOM    868  CG  PHE B 114      -6.579  42.824   4.218  1.00 95.04           C  
ATOM    869  CD1 PHE B 114      -7.544  42.830   3.218  1.00 95.04           C  
ATOM    870  CD2 PHE B 114      -5.320  43.337   3.934  1.00 95.04           C  
ATOM    871  CE1 PHE B 114      -7.258  43.340   1.953  1.00 95.04           C  
ATOM    872  CE2 PHE B 114      -5.027  43.848   2.673  1.00 95.04           C  
ATOM    873  CZ  PHE B 114      -5.997  43.847   1.684  1.00 95.04           C  
ATOM    874  N   LEU B 115      -8.198  41.552   8.280  1.00 94.30           N  
ATOM    875  CA  LEU B 115      -8.757  40.576   9.209  1.00 94.30           C  
ATOM    876  C   LEU B 115     -10.165  40.976   9.636  1.00 94.30           C  
ATOM    877  CB  LEU B 115      -7.859  40.432  10.440  1.00 94.30           C  
ATOM    878  O   LEU B 115     -11.075  40.144   9.644  1.00 94.30           O  
ATOM    879  CG  LEU B 115      -7.420  39.011  10.798  1.00 94.30           C  
ATOM    880  CD1 LEU B 115      -5.956  39.000  11.225  1.00 94.30           C  
ATOM    881  CD2 LEU B 115      -8.308  38.438  11.897  1.00 94.30           C  
ATOM    882  N   TRP B 116     -10.350  42.344   9.932  1.00 94.88           N  
ATOM    883  CA  TRP B 116     -11.655  42.844  10.351  1.00 94.88           C  
ATOM    884  C   TRP B 116     -12.676  42.709   9.227  1.00 94.88           C  
ATOM    885  CB  TRP B 116     -11.554  44.307  10.793  1.00 94.88           C  
ATOM    886  O   TRP B 116     -13.796  42.243   9.450  1.00 94.88           O  
ATOM    887  CG  TRP B 116     -12.881  44.983  10.966  1.00 94.88           C  
ATOM    888  CD1 TRP B 116     -13.464  45.883  10.117  1.00 94.88           C  
ATOM    889  CD2 TRP B 116     -13.788  44.817  12.060  1.00 94.88           C  
ATOM    890  CE2 TRP B 116     -14.903  45.647  11.808  1.00 94.88           C  
ATOM    891  CE3 TRP B 116     -13.767  44.045  13.229  1.00 94.88           C  
ATOM    892  NE1 TRP B 116     -14.681  46.286  10.618  1.00 94.88           N  
ATOM    893  CH2 TRP B 116     -15.942  44.961  13.821  1.00 94.88           C  
ATOM    894  CZ2 TRP B 116     -15.988  45.726  12.685  1.00 94.88           C  
ATOM    895  CZ3 TRP B 116     -14.848  44.125  14.100  1.00 94.88           C  
ATOM    896  N   LEU B 117     -12.306  43.119   7.995  1.00 95.04           N  
ATOM    897  CA  LEU B 117     -13.227  43.069   6.865  1.00 95.04           C  
ATOM    898  C   LEU B 117     -13.714  41.644   6.623  1.00 95.04           C  
ATOM    899  CB  LEU B 117     -12.554  43.612   5.601  1.00 95.04           C  
ATOM    900  O   LEU B 117     -14.900  41.424   6.367  1.00 95.04           O  
ATOM    901  CG  LEU B 117     -12.337  45.125   5.546  1.00 95.04           C  
ATOM    902  CD1 LEU B 117     -11.481  45.494   4.339  1.00 95.04           C  
ATOM    903  CD2 LEU B 117     -13.675  45.856   5.502  1.00 95.04           C  
ATOM    904  N   ALA B 118     -12.727  40.643   6.815  1.00 94.40           N  
ATOM    905  CA  ALA B 118     -13.095  39.241   6.641  1.00 94.40           C  
ATOM    906  C   ALA B 118     -14.042  38.780   7.746  1.00 94.40           C  
ATOM    907  CB  ALA B 118     -11.846  38.362   6.615  1.00 94.40           C  
ATOM    908  O   ALA B 118     -15.046  38.118   7.475  1.00 94.40           O  
ATOM    909  N   ALA B 119     -13.722  39.100   8.994  1.00 95.27           N  
ATOM    910  CA  ALA B 119     -14.550  38.738  10.141  1.00 95.27           C  
ATOM    911  C   ALA B 119     -15.945  39.345  10.024  1.00 95.27           C  
ATOM    912  CB  ALA B 119     -13.885  39.187  11.440  1.00 95.27           C  
ATOM    913  O   ALA B 119     -16.947  38.658  10.236  1.00 95.27           O  
ATOM    914  N   CYS B 120     -15.972  40.707   9.609  1.00 94.36           N  
ATOM    915  CA  CYS B 120     -17.232  41.433   9.493  1.00 94.36           C  
ATOM    916  C   CYS B 120     -18.109  40.833   8.400  1.00 94.36           C  
ATOM    917  CB  CYS B 120     -16.975  42.911   9.199  1.00 94.36           C  
ATOM    918  O   CYS B 120     -19.313  40.655   8.592  1.00 94.36           O  
ATOM    919  SG  CYS B 120     -18.459  43.937   9.276  1.00 94.36           S  
ATOM    920  N   ALA B 121     -17.486  40.428   7.281  1.00 93.94           N  
ATOM    921  CA  ALA B 121     -18.211  39.852   6.151  1.00 93.94           C  
ATOM    922  C   ALA B 121     -18.822  38.503   6.522  1.00 93.94           C  
ATOM    923  CB  ALA B 121     -17.286  39.700   4.946  1.00 93.94           C  
ATOM    924  O   ALA B 121     -19.891  38.141   6.026  1.00 93.94           O  
ATOM    925  N   ALA B 122     -18.204  37.748   7.429  1.00 92.89           N  
ATOM    926  CA  ALA B 122     -18.673  36.426   7.836  1.00 92.89           C  
ATOM    927  C   ALA B 122     -20.025  36.515   8.539  1.00 92.89           C  
ATOM    928  CB  ALA B 122     -17.647  35.753   8.745  1.00 92.89           C  
ATOM    929  O   ALA B 122     -20.791  35.549   8.550  1.00 92.89           O  
ATOM    930  N   HIS B 123     -20.380  37.732   9.084  1.00 92.49           N  
ATOM    931  CA  HIS B 123     -21.613  37.897   9.845  1.00 92.49           C  
ATOM    932  C   HIS B 123     -22.574  38.847   9.139  1.00 92.49           C  
ATOM    933  CB  HIS B 123     -21.308  38.410  11.254  1.00 92.49           C  
ATOM    934  O   HIS B 123     -23.593  39.244   9.709  1.00 92.49           O  
ATOM    935  CG  HIS B 123     -20.462  37.478  12.062  1.00 92.49           C  
ATOM    936  CD2 HIS B 123     -20.801  36.483  12.916  1.00 92.49           C  
ATOM    937  ND1 HIS B 123     -19.085  37.517  12.042  1.00 92.49           N  
ATOM    938  CE1 HIS B 123     -18.612  36.583  12.850  1.00 92.49           C  
ATOM    939  NE2 HIS B 123     -19.633  35.942  13.393  1.00 92.49           N  
ATOM    940  N   GLY B 124     -22.124  39.409   7.925  1.00 87.87           N  
ATOM    941  CA  GLY B 124     -22.910  40.410   7.222  1.00 87.87           C  
ATOM    942  C   GLY B 124     -24.223  39.869   6.688  1.00 87.87           C  
ATOM    943  O   GLY B 124     -24.279  38.745   6.186  1.00 87.87           O  
ATOM    944  N   SER B 125     -25.304  40.567   6.971  1.00 86.32           N  
ATOM    945  CA  SER B 125     -26.585  40.292   6.328  1.00 86.32           C  
ATOM    946  C   SER B 125     -26.751  41.112   5.054  1.00 86.32           C  
ATOM    947  CB  SER B 125     -27.740  40.585   7.287  1.00 86.32           C  
ATOM    948  O   SER B 125     -26.498  42.319   5.048  1.00 86.32           O  
ATOM    949  OG  SER B 125     -27.781  39.629   8.332  1.00 86.32           O  
ATOM    950  N   LEU B 126     -27.056  40.667   4.039  1.00 83.73           N  
ATOM    951  CA  LEU B 126     -27.094  41.309   2.730  1.00 83.73           C  
ATOM    952  C   LEU B 126     -28.375  42.118   2.559  1.00 83.73           C  
ATOM    953  CB  LEU B 126     -26.983  40.265   1.616  1.00 83.73           C  
ATOM    954  O   LEU B 126     -29.471  41.616   2.817  1.00 83.73           O  
ATOM    955  CG  LEU B 126     -25.739  39.375   1.643  1.00 83.73           C  
ATOM    956  CD1 LEU B 126     -25.880  38.238   0.636  1.00 83.73           C  
ATOM    957  CD2 LEU B 126     -24.487  40.197   1.358  1.00 83.73           C  
ATOM    958  N   ALA B 127     -28.238  43.402   2.140  1.00 80.79           N  
ATOM    959  CA  ALA B 127     -29.374  44.293   1.915  1.00 80.79           C  
ATOM    960  C   ALA B 127     -29.837  44.234   0.462  1.00 80.79           C  
ATOM    961  CB  ALA B 127     -29.010  45.726   2.297  1.00 80.79           C  
ATOM    962  O   ALA B 127     -29.027  44.038  -0.447  1.00 80.79           O  
ATOM    963  N   PRO B 128     -31.116  44.358   0.252  1.00 76.82           N  
ATOM    964  CA  PRO B 128     -31.615  44.385  -1.125  1.00 76.82           C  
ATOM    965  C   PRO B 128     -31.190  45.640  -1.883  1.00 76.82           C  
ATOM    966  CB  PRO B 128     -33.135  44.341  -0.951  1.00 76.82           C  
ATOM    967  O   PRO B 128     -30.891  46.666  -1.266  1.00 76.82           O  
ATOM    968  CG  PRO B 128     -33.356  44.523   0.516  1.00 76.82           C  
ATOM    969  CD  PRO B 128     -32.021  44.510   1.205  1.00 76.82           C  
ATOM    970  N   ALA B 129     -31.116  45.660  -3.093  1.00 74.26           N  
ATOM    971  CA  ALA B 129     -30.742  46.787  -3.942  1.00 74.26           C  
ATOM    972  C   ALA B 129     -31.785  47.899  -3.869  1.00 74.26           C  
ATOM    973  CB  ALA B 129     -30.559  46.328  -5.387  1.00 74.26           C  
ATOM    974  O   ALA B 129     -32.988  47.629  -3.851  1.00 74.26           O  
ATOM    975  N   GLN B 130     -31.438  49.137  -3.634  1.00 77.73           N  
ATOM    976  CA  GLN B 130     -32.335  50.286  -3.568  1.00 77.73           C  
ATOM    977  C   GLN B 130     -31.950  51.343  -4.599  1.00 77.73           C  
ATOM    978  CB  GLN B 130     -32.329  50.893  -2.165  1.00 77.73           C  
ATOM    979  O   GLN B 130     -30.765  51.608  -4.812  1.00 77.73           O  
ATOM    980  CG  GLN B 130     -32.925  49.984  -1.099  1.00 77.73           C  
ATOM    981  CD  GLN B 130     -34.415  49.767  -1.278  1.00 77.73           C  
ATOM    982  NE2 GLN B 130     -34.945  48.729  -0.640  1.00 77.73           N  
ATOM    983  OE1 GLN B 130     -35.086  50.526  -1.985  1.00 77.73           O  
ATOM    984  N   GLY B 131     -32.942  51.906  -5.348  1.00 79.14           N  
ATOM    985  CA  GLY B 131     -32.689  52.887  -6.391  1.00 79.14           C  
ATOM    986  C   GLY B 131     -32.409  54.276  -5.848  1.00 79.14           C  
ATOM    987  O   GLY B 131     -31.607  55.020  -6.415  1.00 79.14           O  
ATOM    988  N   ASP B 132     -33.089  54.788  -4.702  1.00 88.01           N  
ATOM    989  CA  ASP B 132     -32.889  56.107  -4.110  1.00 88.01           C  
ATOM    990  C   ASP B 132     -31.559  56.178  -3.362  1.00 88.01           C  
ATOM    991  CB  ASP B 132     -34.043  56.452  -3.166  1.00 88.01           C  
ATOM    992  O   ASP B 132     -31.332  55.421  -2.417  1.00 88.01           O  
ATOM    993  CG  ASP B 132     -33.924  57.843  -2.568  1.00 88.01           C  
ATOM    994  OD1 ASP B 132     -34.115  58.839  -3.299  1.00 88.01           O  
ATOM    995  OD2 ASP B 132     -33.634  57.944  -1.357  1.00 88.01           O  
ATOM    996  N   PRO B 133     -30.557  57.019  -3.774  1.00 89.11           N  
ATOM    997  CA  PRO B 133     -29.201  57.065  -3.221  1.00 89.11           C  
ATOM    998  C   PRO B 133     -29.186  57.319  -1.716  1.00 89.11           C  
ATOM    999  CB  PRO B 133     -28.550  58.225  -3.978  1.00 89.11           C  
ATOM   1000  O   PRO B 133     -28.345  56.768  -1.001  1.00 89.11           O  
ATOM   1001  CG  PRO B 133     -29.613  58.721  -4.905  1.00 89.11           C  
ATOM   1002  CD  PRO B 133     -30.841  57.877  -4.717  1.00 89.11           C  
ATOM   1003  N   LEU B 134     -30.073  58.312  -1.234  1.00 90.68           N  
ATOM   1004  CA  LEU B 134     -30.124  58.565   0.202  1.00 90.68           C  
ATOM   1005  C   LEU B 134     -30.613  57.333   0.954  1.00 90.68           C  
ATOM   1006  CB  LEU B 134     -31.035  59.758   0.504  1.00 90.68           C  
ATOM   1007  O   LEU B 134     -30.053  56.970   1.991  1.00 90.68           O  
ATOM   1008  CG  LEU B 134     -31.245  60.094   1.981  1.00 90.68           C  
ATOM   1009  CD1 LEU B 134     -29.908  60.392   2.652  1.00 90.68           C  
ATOM   1010  CD2 LEU B 134     -32.199  61.274   2.131  1.00 90.68           C  
ATOM   1011  N   PHE B 135     -31.624  56.669   0.406  1.00 89.90           N  
ATOM   1012  CA  PHE B 135     -32.121  55.426   0.984  1.00 89.90           C  
ATOM   1013  C   PHE B 135     -31.017  54.377   1.044  1.00 89.90           C  
ATOM   1014  CB  PHE B 135     -33.308  54.893   0.174  1.00 89.90           C  
ATOM   1015  O   PHE B 135     -30.818  53.737   2.079  1.00 89.90           O  
ATOM   1016  CG  PHE B 135     -34.025  53.745   0.832  1.00 89.90           C  
ATOM   1017  CD1 PHE B 135     -33.493  52.462   0.794  1.00 89.90           C  
ATOM   1018  CD2 PHE B 135     -35.231  53.950   1.489  1.00 89.90           C  
ATOM   1019  CE1 PHE B 135     -34.155  51.397   1.402  1.00 89.90           C  
ATOM   1020  CE2 PHE B 135     -35.898  52.891   2.099  1.00 89.90           C  
ATOM   1021  CZ  PHE B 135     -35.359  51.616   2.053  1.00 89.90           C  
ATOM   1022  N   ARG B 136     -30.293  54.254   0.029  1.00 88.92           N  
ATOM   1023  CA  ARG B 136     -29.202  53.290  -0.069  1.00 88.92           C  
ATOM   1024  C   ARG B 136     -28.146  53.547   1.000  1.00 88.92           C  
ATOM   1025  CB  ARG B 136     -28.564  53.339  -1.459  1.00 88.92           C  
ATOM   1026  O   ARG B 136     -27.663  52.612   1.641  1.00 88.92           O  
ATOM   1027  CG  ARG B 136     -27.690  52.136  -1.779  1.00 88.92           C  
ATOM   1028  CD  ARG B 136     -27.017  52.274  -3.137  1.00 88.92           C  
ATOM   1029  NE  ARG B 136     -27.995  52.409  -4.212  1.00 88.92           N  
ATOM   1030  NH1 ARG B 136     -26.471  53.146  -5.785  1.00 88.92           N  
ATOM   1031  NH2 ARG B 136     -28.681  52.908  -6.347  1.00 88.92           N  
ATOM   1032  CZ  ARG B 136     -27.713  52.821  -5.445  1.00 88.92           C  
ATOM   1033  N   ASP B 137     -27.765  54.786   1.188  1.00 91.31           N  
ATOM   1034  CA  ASP B 137     -26.757  55.139   2.183  1.00 91.31           C  
ATOM   1035  C   ASP B 137     -27.231  54.792   3.592  1.00 91.31           C  
ATOM   1036  CB  ASP B 137     -26.415  56.628   2.095  1.00 91.31           C  
ATOM   1037  O   ASP B 137     -26.462  54.265   4.399  1.00 91.31           O  
ATOM   1038  CG  ASP B 137     -25.463  56.951   0.956  1.00 91.31           C  
ATOM   1039  OD1 ASP B 137     -24.860  56.019   0.383  1.00 91.31           O  
ATOM   1040  OD2 ASP B 137     -25.313  58.149   0.632  1.00 91.31           O  
ATOM   1041  N   LEU B 138     -28.504  55.116   3.893  1.00 92.09           N  
ATOM   1042  CA  LEU B 138     -29.032  54.827   5.222  1.00 92.09           C  
ATOM   1043  C   LEU B 138     -29.085  53.323   5.471  1.00 92.09           C  
ATOM   1044  CB  LEU B 138     -30.428  55.433   5.388  1.00 92.09           C  
ATOM   1045  O   LEU B 138     -28.738  52.857   6.559  1.00 92.09           O  
ATOM   1046  CG  LEU B 138     -30.501  56.959   5.455  1.00 92.09           C  
ATOM   1047  CD1 LEU B 138     -31.954  57.418   5.521  1.00 92.09           C  
ATOM   1048  CD2 LEU B 138     -29.716  57.480   6.655  1.00 92.09           C  
ATOM   1049  N   VAL B 139     -29.470  52.591   4.443  1.00 89.61           N  
ATOM   1050  CA  VAL B 139     -29.523  51.138   4.563  1.00 89.61           C  
ATOM   1051  C   VAL B 139     -28.112  50.582   4.740  1.00 89.61           C  
ATOM   1052  CB  VAL B 139     -30.202  50.491   3.335  1.00 89.61           C  
ATOM   1053  O   VAL B 139     -27.899  49.649   5.518  1.00 89.61           O  
ATOM   1054  CG1 VAL B 139     -30.003  48.977   3.344  1.00 89.61           C  
ATOM   1055  CG2 VAL B 139     -31.689  50.838   3.303  1.00 89.61           C  
ATOM   1056  N   ARG B 140     -27.181  51.072   3.992  1.00 90.17           N  
ATOM   1057  CA  ARG B 140     -25.785  50.665   4.112  1.00 90.17           C  
ATOM   1058  C   ARG B 140     -25.264  50.905   5.525  1.00 90.17           C  
ATOM   1059  CB  ARG B 140     -24.916  51.415   3.099  1.00 90.17           C  
ATOM   1060  O   ARG B 140     -24.542  50.072   6.076  1.00 90.17           O  
ATOM   1061  CG  ARG B 140     -24.617  50.622   1.837  1.00 90.17           C  
ATOM   1062  CD  ARG B 140     -23.707  51.391   0.890  1.00 90.17           C  
ATOM   1063  NE  ARG B 140     -23.558  50.705  -0.390  1.00 90.17           N  
ATOM   1064  NH1 ARG B 140     -21.922  52.124  -1.195  1.00 90.17           N  
ATOM   1065  NH2 ARG B 140     -22.659  50.372  -2.477  1.00 90.17           N  
ATOM   1066  CZ  ARG B 140     -22.713  51.069  -1.351  1.00 90.17           C  
ATOM   1067  N   LEU B 141     -25.601  52.004   6.131  1.00 92.77           N  
ATOM   1068  CA  LEU B 141     -25.197  52.306   7.499  1.00 92.77           C  
ATOM   1069  C   LEU B 141     -25.839  51.335   8.483  1.00 92.77           C  
ATOM   1070  CB  LEU B 141     -25.573  53.745   7.865  1.00 92.77           C  
ATOM   1071  O   LEU B 141     -25.182  50.858   9.411  1.00 92.77           O  
ATOM   1072  CG  LEU B 141     -24.668  54.845   7.307  1.00 92.77           C  
ATOM   1073  CD1 LEU B 141     -25.322  56.211   7.486  1.00 92.77           C  
ATOM   1074  CD2 LEU B 141     -23.302  54.808   7.984  1.00 92.77           C  
ATOM   1075  N   GLY B 142     -27.134  51.083   8.263  1.00 91.80           N  
ATOM   1076  CA  GLY B 142     -27.799  50.094   9.096  1.00 91.80           C  
ATOM   1077  C   GLY B 142     -27.172  48.716   9.002  1.00 91.80           C  
ATOM   1078  O   GLY B 142     -26.977  48.046  10.019  1.00 91.80           O  
ATOM   1079  N   ALA B 143     -26.886  48.272   7.759  1.00 91.09           N  
ATOM   1080  CA  ALA B 143     -26.257  46.973   7.535  1.00 91.09           C  
ATOM   1081  C   ALA B 143     -24.883  46.908   8.197  1.00 91.09           C  
ATOM   1082  CB  ALA B 143     -26.137  46.690   6.040  1.00 91.09           C  
ATOM   1083  O   ALA B 143     -24.513  45.883   8.774  1.00 91.09           O  
ATOM   1084  N   ALA B 144     -24.103  47.969   8.091  1.00 91.36           N  
ATOM   1085  CA  ALA B 144     -22.788  48.047   8.721  1.00 91.36           C  
ATOM   1086  C   ALA B 144     -22.898  47.926  10.238  1.00 91.36           C  
ATOM   1087  CB  ALA B 144     -22.093  49.352   8.343  1.00 91.36           C  
ATOM   1088  O   ALA B 144     -22.142  47.180  10.864  1.00 91.36           O  
ATOM   1089  N   GLN B 145     -23.864  48.624  10.853  1.00 91.93           N  
ATOM   1090  CA  GLN B 145     -24.070  48.578  12.297  1.00 91.93           C  
ATOM   1091  C   GLN B 145     -24.424  47.167  12.758  1.00 91.93           C  
ATOM   1092  CB  GLN B 145     -25.168  49.558  12.714  1.00 91.93           C  
ATOM   1093  O   GLN B 145     -23.849  46.662  13.724  1.00 91.93           O  
ATOM   1094  CG  GLN B 145     -25.378  49.641  14.220  1.00 91.93           C  
ATOM   1095  CD  GLN B 145     -26.486  50.603  14.605  1.00 91.93           C  
ATOM   1096  NE2 GLN B 145     -26.481  51.042  15.860  1.00 91.93           N  
ATOM   1097  OE1 GLN B 145     -27.340  50.949  13.783  1.00 91.93           O  
ATOM   1098  N   ARG B 146     -25.243  46.516  12.053  1.00 93.67           N  
ATOM   1099  CA  ARG B 146     -25.662  45.165  12.415  1.00 93.67           C  
ATOM   1100  C   ARG B 146     -24.506  44.180  12.285  1.00 93.67           C  
ATOM   1101  CB  ARG B 146     -26.836  44.714  11.543  1.00 93.67           C  
ATOM   1102  O   ARG B 146     -24.333  43.303  13.134  1.00 93.67           O  
ATOM   1103  CG  ARG B 146     -28.171  45.323  11.944  1.00 93.67           C  
ATOM   1104  CD  ARG B 146     -29.330  44.689  11.187  1.00 93.67           C  
ATOM   1105  NE  ARG B 146     -29.293  45.024   9.767  1.00 93.67           N  
ATOM   1106  NH1 ARG B 146     -31.071  46.496   9.855  1.00 93.67           N  
ATOM   1107  NH2 ARG B 146     -29.998  46.106   7.868  1.00 93.67           N  
ATOM   1108  CZ  ARG B 146     -30.121  45.874   9.166  1.00 93.67           C  
ATOM   1109  N   ALA B 147     -23.816  44.315  11.201  1.00 93.80           N  
ATOM   1110  CA  ALA B 147     -22.683  43.424  10.964  1.00 93.80           C  
ATOM   1111  C   ALA B 147     -21.621  43.587  12.047  1.00 93.80           C  
ATOM   1112  CB  ALA B 147     -22.079  43.687   9.587  1.00 93.80           C  
ATOM   1113  O   ALA B 147     -21.064  42.600  12.533  1.00 93.80           O  
ATOM   1114  N   VAL B 148     -21.304  44.836  12.449  1.00 94.42           N  
ATOM   1115  CA  VAL B 148     -20.318  45.116  13.488  1.00 94.42           C  
ATOM   1116  C   VAL B 148     -20.781  44.520  14.815  1.00 94.42           C  
ATOM   1117  CB  VAL B 148     -20.073  46.634  13.643  1.00 94.42           C  
ATOM   1118  O   VAL B 148     -20.021  43.818  15.487  1.00 94.42           O  
ATOM   1119  CG1 VAL B 148     -19.255  46.924  14.900  1.00 94.42           C  
ATOM   1120  CG2 VAL B 148     -19.370  47.189  12.405  1.00 94.42           C  
ATOM   1121  N   GLU B 149     -22.048  44.738  15.177  1.00 93.99           N  
ATOM   1122  CA  GLU B 149     -22.586  44.222  16.432  1.00 93.99           C  
ATOM   1123  C   GLU B 149     -22.546  42.697  16.464  1.00 93.99           C  
ATOM   1124  CB  GLU B 149     -24.020  44.715  16.646  1.00 93.99           C  
ATOM   1125  O   GLU B 149     -22.128  42.102  17.460  1.00 93.99           O  
ATOM   1126  CG  GLU B 149     -24.177  45.650  17.837  1.00 93.99           C  
ATOM   1127  CD  GLU B 149     -25.566  46.261  17.940  1.00 93.99           C  
ATOM   1128  OE1 GLU B 149     -25.789  47.114  18.829  1.00 93.99           O  
ATOM   1129  OE2 GLU B 149     -26.438  45.882  17.127  1.00 93.99           O  
ATOM   1130  N   ALA B 150     -22.942  42.115  15.369  1.00 94.77           N  
ATOM   1131  CA  ALA B 150     -22.963  40.657  15.284  1.00 94.77           C  
ATOM   1132  C   ALA B 150     -21.554  40.081  15.394  1.00 94.77           C  
ATOM   1133  CB  ALA B 150     -23.616  40.210  13.979  1.00 94.77           C  
ATOM   1134  O   ALA B 150     -21.342  39.066  16.063  1.00 94.77           O  
ATOM   1135  N   THR B 151     -20.588  40.709  14.681  1.00 94.49           N  
ATOM   1136  CA  THR B 151     -19.201  40.259  14.707  1.00 94.49           C  
ATOM   1137  C   THR B 151     -18.629  40.351  16.118  1.00 94.49           C  
ATOM   1138  CB  THR B 151     -18.328  41.082  13.741  1.00 94.49           C  
ATOM   1139  O   THR B 151     -18.027  39.396  16.614  1.00 94.49           O  
ATOM   1140  CG2 THR B 151     -16.894  40.565  13.720  1.00 94.49           C  
ATOM   1141  OG1 THR B 151     -18.875  40.995  12.420  1.00 94.49           O  
ATOM   1142  N   LEU B 152     -18.855  41.499  16.891  1.00 93.91           N  
ATOM   1143  CA  LEU B 152     -18.284  41.732  18.213  1.00 93.91           C  
ATOM   1144  C   LEU B 152     -18.956  40.850  19.259  1.00 93.91           C  
ATOM   1145  CB  LEU B 152     -18.423  43.205  18.604  1.00 93.91           C  
ATOM   1146  O   LEU B 152     -18.337  40.487  20.262  1.00 93.91           O  
ATOM   1147  CG  LEU B 152     -17.635  44.209  17.760  1.00 93.91           C  
ATOM   1148  CD1 LEU B 152     -17.958  45.635  18.193  1.00 93.91           C  
ATOM   1149  CD2 LEU B 152     -16.138  43.938  17.865  1.00 93.91           C  
ATOM   1150  N   GLN B 153     -20.239  40.490  18.998  1.00 92.68           N  
ATOM   1151  CA  GLN B 153     -20.912  39.554  19.893  1.00 92.68           C  
ATOM   1152  C   GLN B 153     -20.330  38.150  19.759  1.00 92.68           C  
ATOM   1153  CB  GLN B 153     -22.415  39.529  19.612  1.00 92.68           C  
ATOM   1154  O   GLN B 153     -20.105  37.468  20.761  1.00 92.68           O  
ATOM   1155  CG  GLN B 153     -23.275  39.461  20.867  1.00 92.68           C  
ATOM   1156  CD  GLN B 153     -24.759  39.550  20.567  1.00 92.68           C  
ATOM   1157  NE2 GLN B 153     -25.577  39.544  21.615  1.00 92.68           N  
ATOM   1158  OE1 GLN B 153     -25.168  39.624  19.404  1.00 92.68           O  
ATOM   1159  N   ASP B 154     -20.065  37.767  18.546  1.00 91.72           N  
ATOM   1160  CA  ASP B 154     -19.563  36.427  18.257  1.00 91.72           C  
ATOM   1161  C   ASP B 154     -18.065  36.330  18.539  1.00 91.72           C  
ATOM   1162  CB  ASP B 154     -19.849  36.049  16.802  1.00 91.72           C  
ATOM   1163  O   ASP B 154     -17.566  35.265  18.909  1.00 91.72           O  
ATOM   1164  CG  ASP B 154     -19.669  34.566  16.529  1.00 91.72           C  
ATOM   1165  OD1 ASP B 154     -20.292  33.737  17.226  1.00 91.72           O  
ATOM   1166  OD2 ASP B 154     -18.894  34.223  15.610  1.00 91.72           O  
ATOM   1167  N   ALA B 155     -17.300  37.406  18.302  1.00 93.79           N  
ATOM   1168  CA  ALA B 155     -15.852  37.459  18.485  1.00 93.79           C  
ATOM   1169  C   ALA B 155     -15.452  38.651  19.350  1.00 93.79           C  
ATOM   1170  CB  ALA B 155     -15.147  37.527  17.133  1.00 93.79           C  
ATOM   1171  O   ALA B 155     -14.864  39.616  18.855  1.00 93.79           O  
ATOM   1172  N   PRO B 156     -15.635  38.589  20.669  1.00 91.17           N  
ATOM   1173  CA  PRO B 156     -15.382  39.709  21.578  1.00 91.17           C  
ATOM   1174  C   PRO B 156     -13.917  40.138  21.594  1.00 91.17           C  
ATOM   1175  CB  PRO B 156     -15.805  39.159  22.942  1.00 91.17           C  
ATOM   1176  O   PRO B 156     -13.608  41.283  21.934  1.00 91.17           O  
ATOM   1177  CG  PRO B 156     -16.185  37.737  22.679  1.00 91.17           C  
ATOM   1178  CD  PRO B 156     -16.140  37.498  21.197  1.00 91.17           C  
ATOM   1179  N   GLY B 157     -13.103  39.240  21.197  1.00 90.85           N  
ATOM   1180  CA  GLY B 157     -11.683  39.550  21.161  1.00 90.85           C  
ATOM   1181  C   GLY B 157     -11.329  40.607  20.132  1.00 90.85           C  
ATOM   1182  O   GLY B 157     -10.254  41.207  20.195  1.00 90.85           O  
ATOM   1183  N   LEU B 158     -12.258  40.888  19.239  1.00 93.16           N  
ATOM   1184  CA  LEU B 158     -12.000  41.844  18.167  1.00 93.16           C  
ATOM   1185  C   LEU B 158     -12.467  43.241  18.560  1.00 93.16           C  
ATOM   1186  CB  LEU B 158     -12.697  41.404  16.877  1.00 93.16           C  
ATOM   1187  O   LEU B 158     -12.280  44.198  17.806  1.00 93.16           O  
ATOM   1188  CG  LEU B 158     -12.171  40.125  16.224  1.00 93.16           C  
ATOM   1189  CD1 LEU B 158     -12.996  39.783  14.988  1.00 93.16           C  
ATOM   1190  CD2 LEU B 158     -10.697  40.275  15.864  1.00 93.16           C  
ATOM   1191  N   THR B 159     -13.087  43.454  19.760  1.00 93.94           N  
ATOM   1192  CA  THR B 159     -13.616  44.739  20.202  1.00 93.94           C  
ATOM   1193  C   THR B 159     -12.509  45.788  20.260  1.00 93.94           C  
ATOM   1194  CB  THR B 159     -14.289  44.622  21.582  1.00 93.94           C  
ATOM   1195  O   THR B 159     -12.663  46.891  19.731  1.00 93.94           O  
ATOM   1196  CG2 THR B 159     -14.928  45.943  21.996  1.00 93.94           C  
ATOM   1197  OG1 THR B 159     -15.302  43.610  21.528  1.00 93.94           O  
ATOM   1198  N   GLY B 160     -11.361  45.330  20.923  1.00 92.32           N  
ATOM   1199  CA  GLY B 160     -10.232  46.244  20.995  1.00 92.32           C  
ATOM   1200  C   GLY B 160      -9.705  46.649  19.631  1.00 92.32           C  
ATOM   1201  O   GLY B 160      -9.438  47.828  19.388  1.00 92.32           O  
ATOM   1202  N   LEU B 161      -9.650  45.670  18.767  1.00 91.28           N  
ATOM   1203  CA  LEU B 161      -9.167  45.920  17.413  1.00 91.28           C  
ATOM   1204  C   LEU B 161     -10.101  46.868  16.669  1.00 91.28           C  
ATOM   1205  CB  LEU B 161      -9.033  44.606  16.640  1.00 91.28           C  
ATOM   1206  O   LEU B 161      -9.651  47.845  16.066  1.00 91.28           O  
ATOM   1207  CG  LEU B 161      -8.590  44.719  15.181  1.00 91.28           C  
ATOM   1208  CD1 LEU B 161      -7.159  45.239  15.100  1.00 91.28           C  
ATOM   1209  CD2 LEU B 161      -8.715  43.372  14.477  1.00 91.28           C  
ATOM   1210  N   TYR B 162     -11.404  46.653  16.688  1.00 93.68           N  
ATOM   1211  CA  TYR B 162     -12.375  47.501  16.005  1.00 93.68           C  
ATOM   1212  C   TYR B 162     -12.311  48.931  16.526  1.00 93.68           C  
ATOM   1213  CB  TYR B 162     -13.791  46.944  16.180  1.00 93.68           C  
ATOM   1214  O   TYR B 162     -12.285  49.883  15.742  1.00 93.68           O  
ATOM   1215  CG  TYR B 162     -14.866  47.824  15.588  1.00 93.68           C  
ATOM   1216  CD1 TYR B 162     -15.651  48.639  16.400  1.00 93.68           C  
ATOM   1217  CD2 TYR B 162     -15.099  47.841  14.217  1.00 93.68           C  
ATOM   1218  CE1 TYR B 162     -16.644  49.450  15.860  1.00 93.68           C  
ATOM   1219  CE2 TYR B 162     -16.089  48.648  13.666  1.00 93.68           C  
ATOM   1220  OH  TYR B 162     -17.836  50.248  13.953  1.00 93.68           O  
ATOM   1221  CZ  TYR B 162     -16.855  49.448  14.494  1.00 93.68           C  
ATOM   1222  N   ASP B 163     -12.246  49.106  17.873  1.00 92.74           N  
ATOM   1223  CA  ASP B 163     -12.191  50.434  18.476  1.00 92.74           C  
ATOM   1224  C   ASP B 163     -10.970  51.209  17.987  1.00 92.74           C  
ATOM   1225  CB  ASP B 163     -12.171  50.329  20.003  1.00 92.74           C  
ATOM   1226  O   ASP B 163     -11.072  52.391  17.651  1.00 92.74           O  
ATOM   1227  CG  ASP B 163     -13.507  49.903  20.586  1.00 92.74           C  
ATOM   1228  OD1 ASP B 163     -14.538  50.006  19.887  1.00 92.74           O  
ATOM   1229  OD2 ASP B 163     -13.529  49.462  21.755  1.00 92.74           O  
ATOM   1230  N   ASP B 164      -9.847  50.424  17.918  1.00 93.33           N  
ATOM   1231  CA  ASP B 164      -8.613  51.061  17.468  1.00 93.33           C  
ATOM   1232  C   ASP B 164      -8.710  51.467  15.999  1.00 93.33           C  
ATOM   1233  CB  ASP B 164      -7.420  50.127  17.678  1.00 93.33           C  
ATOM   1234  O   ASP B 164      -8.329  52.581  15.631  1.00 93.33           O  
ATOM   1235  CG  ASP B 164      -7.046  49.963  19.141  1.00 93.33           C  
ATOM   1236  OD1 ASP B 164      -7.482  50.783  19.978  1.00 93.33           O  
ATOM   1237  OD2 ASP B 164      -6.308  49.006  19.459  1.00 93.33           O  
ATOM   1238  N   LEU B 165      -9.262  50.598  15.210  1.00 94.35           N  
ATOM   1239  CA  LEU B 165      -9.406  50.886  13.787  1.00 94.35           C  
ATOM   1240  C   LEU B 165     -10.401  52.020  13.561  1.00 94.35           C  
ATOM   1241  CB  LEU B 165      -9.859  49.635  13.030  1.00 94.35           C  
ATOM   1242  O   LEU B 165     -10.153  52.917  12.752  1.00 94.35           O  
ATOM   1243  CG  LEU B 165      -8.812  48.535  12.850  1.00 94.35           C  
ATOM   1244  CD1 LEU B 165      -9.448  47.295  12.231  1.00 94.35           C  
ATOM   1245  CD2 LEU B 165      -7.654  49.034  11.993  1.00 94.35           C  
ATOM   1246  N   ALA B 166     -11.570  52.007  14.261  1.00 94.10           N  
ATOM   1247  CA  ALA B 166     -12.598  53.038  14.144  1.00 94.10           C  
ATOM   1248  C   ALA B 166     -12.038  54.413  14.497  1.00 94.10           C  
ATOM   1249  CB  ALA B 166     -13.789  52.706  15.039  1.00 94.10           C  
ATOM   1250  O   ALA B 166     -12.295  55.394  13.795  1.00 94.10           O  
ATOM   1251  N   GLU B 167     -11.216  54.431  15.538  1.00 92.84           N  
ATOM   1252  CA  GLU B 167     -10.592  55.680  15.963  1.00 92.84           C  
ATOM   1253  C   GLU B 167      -9.641  56.213  14.896  1.00 92.84           C  
ATOM   1254  CB  GLU B 167      -9.845  55.486  17.285  1.00 92.84           C  
ATOM   1255  O   GLU B 167      -9.629  57.412  14.610  1.00 92.84           O  
ATOM   1256  CG  GLU B 167      -9.626  56.775  18.063  1.00 92.84           C  
ATOM   1257  CD  GLU B 167      -8.920  56.561  19.393  1.00 92.84           C  
ATOM   1258  OE1 GLU B 167      -8.620  57.559  20.088  1.00 92.84           O  
ATOM   1259  OE2 GLU B 167      -8.665  55.387  19.742  1.00 92.84           O  
ATOM   1260  N   LEU B 168      -8.899  55.295  14.346  1.00 92.39           N  
ATOM   1261  CA  LEU B 168      -7.948  55.688  13.312  1.00 92.39           C  
ATOM   1262  C   LEU B 168      -8.673  56.199  12.072  1.00 92.39           C  
ATOM   1263  CB  LEU B 168      -7.043  54.511  12.940  1.00 92.39           C  
ATOM   1264  O   LEU B 168      -8.309  57.239  11.518  1.00 92.39           O  
ATOM   1265  CG  LEU B 168      -5.644  54.509  13.558  1.00 92.39           C  
ATOM   1266  CD1 LEU B 168      -5.280  53.109  14.042  1.00 92.39           C  
ATOM   1267  CD2 LEU B 168      -4.615  55.018  12.554  1.00 92.39           C  
ATOM   1268  N   VAL B 169      -9.722  55.571  11.687  1.00 92.16           N  
ATOM   1269  CA  VAL B 169     -10.482  55.954  10.502  1.00 92.16           C  
ATOM   1270  C   VAL B 169     -11.177  57.293  10.743  1.00 92.16           C  
ATOM   1271  CB  VAL B 169     -11.521  54.876  10.121  1.00 92.16           C  
ATOM   1272  O   VAL B 169     -11.185  58.161   9.868  1.00 92.16           O  
ATOM   1273  CG1 VAL B 169     -12.492  55.409   9.068  1.00 92.16           C  
ATOM   1274  CG2 VAL B 169     -10.821  53.615   9.617  1.00 92.16           C  
ATOM   1275  N   LEU B 170     -11.769  57.483  11.923  1.00 91.95           N  
ATOM   1276  CA  LEU B 170     -12.437  58.729  12.283  1.00 91.95           C  
ATOM   1277  C   LEU B 170     -11.466  59.903  12.228  1.00 91.95           C  
ATOM   1278  CB  LEU B 170     -13.051  58.624  13.681  1.00 91.95           C  
ATOM   1279  O   LEU B 170     -11.802  60.969  11.707  1.00 91.95           O  
ATOM   1280  CG  LEU B 170     -13.836  59.841  14.171  1.00 91.95           C  
ATOM   1281  CD1 LEU B 170     -15.054  60.079  13.283  1.00 91.95           C  
ATOM   1282  CD2 LEU B 170     -14.256  59.658  15.625  1.00 91.95           C  
ATOM   1283  N   SER B 171     -10.179  59.638  12.711  1.00 90.95           N  
ATOM   1284  CA  SER B 171      -9.172  60.692  12.755  1.00 90.95           C  
ATOM   1285  C   SER B 171      -8.725  61.089  11.351  1.00 90.95           C  
ATOM   1286  CB  SER B 171      -7.962  60.245  13.576  1.00 90.95           C  
ATOM   1287  O   SER B 171      -8.365  62.243  11.112  1.00 90.95           O  
ATOM   1288  OG  SER B 171      -7.238  59.234  12.895  1.00 90.95           O  
ATOM   1289  N   LEU B 172      -8.785  60.186  10.425  1.00 88.47           N  
ATOM   1290  CA  LEU B 172      -8.295  60.437   9.074  1.00 88.47           C  
ATOM   1291  C   LEU B 172      -9.427  60.902   8.164  1.00 88.47           C  
ATOM   1292  CB  LEU B 172      -7.644  59.177   8.497  1.00 88.47           C  
ATOM   1293  O   LEU B 172      -9.185  61.315   7.027  1.00 88.47           O  
ATOM   1294  CG  LEU B 172      -6.337  58.729   9.151  1.00 88.47           C  
ATOM   1295  CD1 LEU B 172      -5.942  57.343   8.652  1.00 88.47           C  
ATOM   1296  CD2 LEU B 172      -5.227  59.738   8.876  1.00 88.47           C  
ATOM   1297  N   ARG B 173     -10.697  60.848   8.696  1.00 87.95           N  
ATOM   1298  CA  ARG B 173     -11.846  61.209   7.872  1.00 87.95           C  
ATOM   1299  C   ARG B 173     -11.958  62.723   7.723  1.00 87.95           C  
ATOM   1300  CB  ARG B 173     -13.136  60.645   8.471  1.00 87.95           C  
ATOM   1301  O   ARG B 173     -12.015  63.448   8.718  1.00 87.95           O  
ATOM   1302  CG  ARG B 173     -14.315  60.651   7.511  1.00 87.95           C  
ATOM   1303  CD  ARG B 173     -15.486  59.842   8.050  1.00 87.95           C  
ATOM   1304  NE  ARG B 173     -16.641  59.905   7.159  1.00 87.95           N  
ATOM   1305  NH1 ARG B 173     -16.672  57.641   6.701  1.00 87.95           N  
ATOM   1306  NH2 ARG B 173     -18.228  59.029   5.750  1.00 87.95           N  
ATOM   1307  CZ  ARG B 173     -17.178  58.858   6.539  1.00 87.95           C  
ATOM   1308  N   PRO B 174     -11.996  63.312   6.545  1.00 82.33           N  
ATOM   1309  CA  PRO B 174     -12.012  64.760   6.324  1.00 82.33           C  
ATOM   1310  C   PRO B 174     -13.310  65.415   6.791  1.00 82.33           C  
ATOM   1311  CB  PRO B 174     -11.852  64.887   4.807  1.00 82.33           C  
ATOM   1312  O   PRO B 174     -14.379  64.805   6.706  1.00 82.33           O  
ATOM   1313  CG  PRO B 174     -11.977  63.490   4.291  1.00 82.33           C  
ATOM   1314  CD  PRO B 174     -12.044  62.553   5.463  1.00 82.33           C  
ATOM   1315  N   VAL B 175     -13.237  66.544   7.358  1.00 80.08           N  
ATOM   1316  CA  VAL B 175     -14.401  67.331   7.753  1.00 80.08           C  
ATOM   1317  C   VAL B 175     -14.642  68.443   6.735  1.00 80.08           C  
ATOM   1318  CB  VAL B 175     -14.228  67.929   9.167  1.00 80.08           C  
ATOM   1319  O   VAL B 175     -13.783  69.305   6.533  1.00 80.08           O  
ATOM   1320  CG1 VAL B 175     -15.521  68.599   9.631  1.00 80.08           C  
ATOM   1321  CG2 VAL B 175     -13.799  66.847  10.155  1.00 80.08           C  
ATOM   1322  N   ALA B 176     -15.566  68.357   5.857  1.00 77.58           N  
ATOM   1323  CA  ALA B 176     -15.846  69.357   4.830  1.00 77.58           C  
ATOM   1324  C   ALA B 176     -17.273  69.885   4.953  1.00 77.58           C  
ATOM   1325  CB  ALA B 176     -15.617  68.770   3.439  1.00 77.58           C  
ATOM   1326  O   ALA B 176     -18.144  69.212   5.510  1.00 77.58           O  
ATOM   1327  N   PRO B 177     -17.493  71.118   4.607  1.00 84.26           N  
ATOM   1328  CA  PRO B 177     -18.871  71.615   4.603  1.00 84.26           C  
ATOM   1329  C   PRO B 177     -19.754  70.896   3.584  1.00 84.26           C  
ATOM   1330  CB  PRO B 177     -18.712  73.093   4.240  1.00 84.26           C  
ATOM   1331  O   PRO B 177     -19.386  70.786   2.412  1.00 84.26           O  
ATOM   1332  CG  PRO B 177     -17.304  73.217   3.752  1.00 84.26           C  
ATOM   1333  CD  PRO B 177     -16.561  71.964   4.116  1.00 84.26           C  
ATOM   1334  N   LEU B 178     -20.835  70.290   4.005  1.00 89.24           N  
ATOM   1335  CA  LEU B 178     -21.714  69.500   3.150  1.00 89.24           C  
ATOM   1336  C   LEU B 178     -23.138  70.046   3.181  1.00 89.24           C  
ATOM   1337  CB  LEU B 178     -21.709  68.032   3.586  1.00 89.24           C  
ATOM   1338  O   LEU B 178     -23.520  70.740   4.127  1.00 89.24           O  
ATOM   1339  CG  LEU B 178     -20.373  67.296   3.473  1.00 89.24           C  
ATOM   1340  CD1 LEU B 178     -20.422  65.986   4.252  1.00 89.24           C  
ATOM   1341  CD2 LEU B 178     -20.025  67.042   2.010  1.00 89.24           C  
ATOM   1342  N   PRO B 179     -23.936  69.814   2.070  1.00 90.46           N  
ATOM   1343  CA  PRO B 179     -25.365  70.132   2.127  1.00 90.46           C  
ATOM   1344  C   PRO B 179     -26.088  69.397   3.253  1.00 90.46           C  
ATOM   1345  CB  PRO B 179     -25.881  69.679   0.759  1.00 90.46           C  
ATOM   1346  O   PRO B 179     -25.592  68.383   3.752  1.00 90.46           O  
ATOM   1347  CG  PRO B 179     -24.654  69.517  -0.078  1.00 90.46           C  
ATOM   1348  CD  PRO B 179     -23.490  69.240   0.830  1.00 90.46           C  
ATOM   1349  N   PRO B 180     -27.212  69.940   3.714  1.00 87.64           N  
ATOM   1350  CA  PRO B 180     -27.852  69.492   4.954  1.00 87.64           C  
ATOM   1351  C   PRO B 180     -28.066  67.981   4.995  1.00 87.64           C  
ATOM   1352  CB  PRO B 180     -29.191  70.234   4.947  1.00 87.64           C  
ATOM   1353  O   PRO B 180     -27.740  67.335   5.994  1.00 87.64           O  
ATOM   1354  CG  PRO B 180     -28.977  71.400   4.037  1.00 87.64           C  
ATOM   1355  CD  PRO B 180     -27.889  71.051   3.062  1.00 87.64           C  
ATOM   1356  N   ALA B 181     -28.704  67.331   3.919  1.00 91.33           N  
ATOM   1357  CA  ALA B 181     -28.959  65.893   3.928  1.00 91.33           C  
ATOM   1358  C   ALA B 181     -27.654  65.105   3.982  1.00 91.33           C  
ATOM   1359  CB  ALA B 181     -29.770  65.489   2.699  1.00 91.33           C  
ATOM   1360  O   ALA B 181     -27.543  64.125   4.722  1.00 91.33           O  
ATOM   1361  N   GLU B 182     -26.646  65.409   3.192  1.00 93.38           N  
ATOM   1362  CA  GLU B 182     -25.335  64.766   3.167  1.00 93.38           C  
ATOM   1363  C   GLU B 182     -24.608  64.943   4.497  1.00 93.38           C  
ATOM   1364  CB  GLU B 182     -24.484  65.324   2.024  1.00 93.38           C  
ATOM   1365  O   GLU B 182     -23.923  64.030   4.963  1.00 93.38           O  
ATOM   1366  CG  GLU B 182     -25.046  65.033   0.640  1.00 93.38           C  
ATOM   1367  CD  GLU B 182     -24.246  65.678  -0.480  1.00 93.38           C  
ATOM   1368  OE1 GLU B 182     -24.816  65.929  -1.566  1.00 93.38           O  
ATOM   1369  OE2 GLU B 182     -23.039  65.934  -0.271  1.00 93.38           O  
ATOM   1370  N   ALA B 183     -24.725  66.165   5.114  1.00 92.43           N  
ATOM   1371  CA  ALA B 183     -24.101  66.451   6.404  1.00 92.43           C  
ATOM   1372  C   ALA B 183     -24.663  65.547   7.497  1.00 92.43           C  
ATOM   1373  CB  ALA B 183     -24.299  67.919   6.776  1.00 92.43           C  
ATOM   1374  O   ALA B 183     -23.929  65.106   8.384  1.00 92.43           O  
ATOM   1375  N   VAL B 184     -26.026  65.365   7.373  1.00 93.23           N  
ATOM   1376  CA  VAL B 184     -26.666  64.488   8.347  1.00 93.23           C  
ATOM   1377  C   VAL B 184     -26.131  63.066   8.191  1.00 93.23           C  
ATOM   1378  CB  VAL B 184     -28.203  64.499   8.197  1.00 93.23           C  
ATOM   1379  O   VAL B 184     -25.818  62.402   9.182  1.00 93.23           O  
ATOM   1380  CG1 VAL B 184     -28.843  63.457   9.113  1.00 93.23           C  
ATOM   1381  CG2 VAL B 184     -28.758  65.890   8.495  1.00 93.23           C  
ATOM   1382  N   VAL B 185     -26.040  62.514   6.974  1.00 94.04           N  
ATOM   1383  CA  VAL B 185     -25.515  61.180   6.701  1.00 94.04           C  
ATOM   1384  C   VAL B 185     -24.083  61.072   7.219  1.00 94.04           C  
ATOM   1385  CB  VAL B 185     -25.563  60.850   5.192  1.00 94.04           C  
ATOM   1386  O   VAL B 185     -23.719  60.079   7.854  1.00 94.04           O  
ATOM   1387  CG1 VAL B 185     -24.844  59.533   4.905  1.00 94.04           C  
ATOM   1388  CG2 VAL B 185     -27.010  60.790   4.705  1.00 94.04           C  
ATOM   1389  N   GLU B 186     -23.226  61.990   6.948  1.00 94.30           N  
ATOM   1390  CA  GLU B 186     -21.851  62.010   7.439  1.00 94.30           C  
ATOM   1391  C   GLU B 186     -21.810  62.015   8.964  1.00 94.30           C  
ATOM   1392  CB  GLU B 186     -21.102  63.226   6.889  1.00 94.30           C  
ATOM   1393  O   GLU B 186     -20.972  61.343   9.570  1.00 94.30           O  
ATOM   1394  CG  GLU B 186     -19.658  63.323   7.359  1.00 94.30           C  
ATOM   1395  CD  GLU B 186     -18.804  62.144   6.922  1.00 94.30           C  
ATOM   1396  OE1 GLU B 186     -17.711  61.939   7.499  1.00 94.30           O  
ATOM   1397  OE2 GLU B 186     -19.230  61.419   5.995  1.00 94.30           O  
ATOM   1398  N   ALA B 187     -22.709  62.872   9.568  1.00 93.89           N  
ATOM   1399  CA  ALA B 187     -22.780  62.890  11.027  1.00 93.89           C  
ATOM   1400  C   ALA B 187     -23.112  61.505  11.577  1.00 93.89           C  
ATOM   1401  CB  ALA B 187     -23.817  63.907  11.497  1.00 93.89           C  
ATOM   1402  O   ALA B 187     -22.564  61.089  12.600  1.00 93.89           O  
ATOM   1403  N   LEU B 188     -24.027  60.822  10.833  1.00 94.37           N  
ATOM   1404  CA  LEU B 188     -24.379  59.466  11.238  1.00 94.37           C  
ATOM   1405  C   LEU B 188     -23.181  58.531  11.107  1.00 94.37           C  
ATOM   1406  CB  LEU B 188     -25.545  58.941  10.396  1.00 94.37           C  
ATOM   1407  O   LEU B 188     -22.908  57.735  12.009  1.00 94.37           O  
ATOM   1408  CG  LEU B 188     -26.928  59.502  10.729  1.00 94.37           C  
ATOM   1409  CD1 LEU B 188     -27.946  59.060   9.682  1.00 94.37           C  
ATOM   1410  CD2 LEU B 188     -27.363  59.062  12.123  1.00 94.37           C  
ATOM   1411  N   ALA B 189     -22.479  58.526   9.982  1.00 94.47           N  
ATOM   1412  CA  ALA B 189     -21.285  57.711   9.776  1.00 94.47           C  
ATOM   1413  C   ALA B 189     -20.260  57.950  10.881  1.00 94.47           C  
ATOM   1414  CB  ALA B 189     -20.669  58.005   8.411  1.00 94.47           C  
ATOM   1415  O   ALA B 189     -19.729  56.999  11.460  1.00 94.47           O  
ATOM   1416  N   ARG B 190     -19.990  59.182  11.253  1.00 94.40           N  
ATOM   1417  CA  ARG B 190     -19.029  59.536  12.293  1.00 94.40           C  
ATOM   1418  C   ARG B 190     -19.490  59.036  13.658  1.00 94.40           C  
ATOM   1419  CB  ARG B 190     -18.814  61.050  12.334  1.00 94.40           C  
ATOM   1420  O   ARG B 190     -18.683  58.548  14.451  1.00 94.40           O  
ATOM   1421  CG  ARG B 190     -18.095  61.604  11.115  1.00 94.40           C  
ATOM   1422  CD  ARG B 190     -17.882  63.108  11.220  1.00 94.40           C  
ATOM   1423  NE  ARG B 190     -16.698  63.431  12.010  1.00 94.40           N  
ATOM   1424  NH1 ARG B 190     -15.294  63.669  10.191  1.00 94.40           N  
ATOM   1425  NH2 ARG B 190     -14.487  63.973  12.315  1.00 94.40           N  
ATOM   1426  CZ  ARG B 190     -15.496  63.690  11.503  1.00 94.40           C  
ATOM   1427  N   HIS B 191     -20.815  59.269  13.845  1.00 94.61           N  
ATOM   1428  CA  HIS B 191     -21.361  58.772  15.103  1.00 94.61           C  
ATOM   1429  C   HIS B 191     -21.160  57.266  15.234  1.00 94.61           C  
ATOM   1430  CB  HIS B 191     -22.847  59.116  15.215  1.00 94.61           C  
ATOM   1431  O   HIS B 191     -20.759  56.779  16.294  1.00 94.61           O  
ATOM   1432  CG  HIS B 191     -23.509  58.533  16.424  1.00 94.61           C  
ATOM   1433  CD2 HIS B 191     -24.364  57.491  16.554  1.00 94.61           C  
ATOM   1434  ND1 HIS B 191     -23.315  59.035  17.692  1.00 94.61           N  
ATOM   1435  CE1 HIS B 191     -24.024  58.324  18.553  1.00 94.61           C  
ATOM   1436  NE2 HIS B 191     -24.670  57.381  17.888  1.00 94.61           N  
ATOM   1437  N   LEU B 192     -21.426  56.538  14.184  1.00 93.57           N  
ATOM   1438  CA  LEU B 192     -21.298  55.085  14.204  1.00 93.57           C  
ATOM   1439  C   LEU B 192     -19.837  54.669  14.340  1.00 93.57           C  
ATOM   1440  CB  LEU B 192     -21.898  54.476  12.934  1.00 93.57           C  
ATOM   1441  O   LEU B 192     -19.543  53.558  14.788  1.00 93.57           O  
ATOM   1442  CG  LEU B 192     -23.421  54.535  12.808  1.00 93.57           C  
ATOM   1443  CD1 LEU B 192     -23.863  53.984  11.456  1.00 93.57           C  
ATOM   1444  CD2 LEU B 192     -24.082  53.765  13.946  1.00 93.57           C  
ATOM   1445  N   LEU B 193     -18.895  55.474  13.949  1.00 93.89           N  
ATOM   1446  CA  LEU B 193     -17.466  55.229  14.110  1.00 93.89           C  
ATOM   1447  C   LEU B 193     -17.009  55.586  15.521  1.00 93.89           C  
ATOM   1448  CB  LEU B 193     -16.665  56.034  13.083  1.00 93.89           C  
ATOM   1449  O   LEU B 193     -15.862  55.327  15.890  1.00 93.89           O  
ATOM   1450  CG  LEU B 193     -16.671  55.501  11.650  1.00 93.89           C  
ATOM   1451  CD1 LEU B 193     -16.076  56.533  10.698  1.00 93.89           C  
ATOM   1452  CD2 LEU B 193     -15.906  54.184  11.565  1.00 93.89           C  
ATOM   1453  N   GLY B 194     -17.858  56.319  16.343  1.00 91.72           N  
ATOM   1454  CA  GLY B 194     -17.562  56.587  17.742  1.00 91.72           C  
ATOM   1455  C   GLY B 194     -17.319  58.057  18.029  1.00 91.72           C  
ATOM   1456  O   GLY B 194     -16.755  58.406  19.068  1.00 91.72           O  
ATOM   1457  N   ASP B 195     -17.672  58.961  17.044  1.00 91.88           N  
ATOM   1458  CA  ASP B 195     -17.506  60.392  17.280  1.00 91.88           C  
ATOM   1459  C   ASP B 195     -18.356  60.856  18.461  1.00 91.88           C  
ATOM   1460  CB  ASP B 195     -17.870  61.189  16.025  1.00 91.88           C  
ATOM   1461  O   ASP B 195     -19.568  60.634  18.485  1.00 91.88           O  
ATOM   1462  CG  ASP B 195     -17.412  62.635  16.088  1.00 91.88           C  
ATOM   1463  OD1 ASP B 195     -17.013  63.102  17.177  1.00 91.88           O  
ATOM   1464  OD2 ASP B 195     -17.453  63.315  15.040  1.00 91.88           O  
ATOM   1465  N   PRO B 196     -17.773  61.393  19.459  1.00 89.85           N  
ATOM   1466  CA  PRO B 196     -18.501  61.785  20.668  1.00 89.85           C  
ATOM   1467  C   PRO B 196     -19.387  63.010  20.453  1.00 89.85           C  
ATOM   1468  CB  PRO B 196     -17.384  62.089  21.669  1.00 89.85           C  
ATOM   1469  O   PRO B 196     -20.223  63.329  21.303  1.00 89.85           O  
ATOM   1470  CG  PRO B 196     -16.148  62.209  20.838  1.00 89.85           C  
ATOM   1471  CD  PRO B 196     -16.425  61.623  19.483  1.00 89.85           C  
ATOM   1472  N   ALA B 197     -19.309  63.775  19.300  1.00 90.53           N  
ATOM   1473  CA  ALA B 197     -20.083  64.983  19.027  1.00 90.53           C  
ATOM   1474  C   ALA B 197     -21.580  64.689  19.033  1.00 90.53           C  
ATOM   1475  CB  ALA B 197     -19.668  65.590  17.689  1.00 90.53           C  
ATOM   1476  O   ALA B 197     -22.014  63.636  18.561  1.00 90.53           O  
ATOM   1477  N   PRO B 198     -22.375  65.484  19.738  1.00 90.88           N  
ATOM   1478  CA  PRO B 198     -23.823  65.259  19.758  1.00 90.88           C  
ATOM   1479  C   PRO B 198     -24.437  65.249  18.360  1.00 90.88           C  
ATOM   1480  CB  PRO B 198     -24.351  66.439  20.577  1.00 90.88           C  
ATOM   1481  O   PRO B 198     -23.995  65.994  17.481  1.00 90.88           O  
ATOM   1482  CG  PRO B 198     -23.152  67.292  20.837  1.00 90.88           C  
ATOM   1483  CD  PRO B 198     -21.942  66.596  20.282  1.00 90.88           C  
ATOM   1484  N   LEU B 199     -25.298  64.407  18.062  1.00 91.87           N  
ATOM   1485  CA  LEU B 199     -25.951  64.297  16.762  1.00 91.87           C  
ATOM   1486  C   LEU B 199     -26.967  65.418  16.568  1.00 91.87           C  
ATOM   1487  CB  LEU B 199     -26.641  62.938  16.622  1.00 91.87           C  
ATOM   1488  O   LEU B 199     -27.752  65.713  17.471  1.00 91.87           O  
ATOM   1489  CG  LEU B 199     -25.760  61.775  16.160  1.00 91.87           C  
ATOM   1490  CD1 LEU B 199     -26.346  60.448  16.629  1.00 91.87           C  
ATOM   1491  CD2 LEU B 199     -25.607  61.791  14.643  1.00 91.87           C  
ATOM   1492  N   PRO B 200     -26.993  66.075  15.406  1.00 91.37           N  
ATOM   1493  CA  PRO B 200     -28.088  67.000  15.104  1.00 91.37           C  
ATOM   1494  C   PRO B 200     -29.457  66.325  15.142  1.00 91.37           C  
ATOM   1495  CB  PRO B 200     -27.758  67.486  13.690  1.00 91.37           C  
ATOM   1496  O   PRO B 200     -29.555  65.109  14.961  1.00 91.37           O  
ATOM   1497  CG  PRO B 200     -26.359  67.021  13.443  1.00 91.37           C  
ATOM   1498  CD  PRO B 200     -26.045  65.918  14.412  1.00 91.37           C  
ATOM   1499  N   PRO B 201     -30.500  66.975  15.554  1.00 90.61           N  
ATOM   1500  CA  PRO B 201     -31.830  66.384  15.721  1.00 90.61           C  
ATOM   1501  C   PRO B 201     -32.253  65.533  14.526  1.00 90.61           C  
ATOM   1502  CB  PRO B 201     -32.742  67.604  15.873  1.00 90.61           C  
ATOM   1503  O   PRO B 201     -32.781  64.432  14.702  1.00 90.61           O  
ATOM   1504  CG  PRO B 201     -31.810  68.753  16.087  1.00 90.61           C  
ATOM   1505  CD  PRO B 201     -30.435  68.341  15.644  1.00 90.61           C  
ATOM   1506  N   LEU B 202     -32.043  66.050  13.305  1.00 90.11           N  
ATOM   1507  CA  LEU B 202     -32.419  65.291  12.117  1.00 90.11           C  
ATOM   1508  C   LEU B 202     -31.631  63.988  12.032  1.00 90.11           C  
ATOM   1509  CB  LEU B 202     -32.186  66.124  10.853  1.00 90.11           C  
ATOM   1510  O   LEU B 202     -32.175  62.953  11.642  1.00 90.11           O  
ATOM   1511  CG  LEU B 202     -32.955  65.690   9.604  1.00 90.11           C  
ATOM   1512  CD1 LEU B 202     -34.436  66.025   9.750  1.00 90.11           C  
ATOM   1513  CD2 LEU B 202     -32.372  66.352   8.360  1.00 90.11           C  
ATOM   1514  N   ALA B 203     -30.397  63.975  12.308  1.00 91.81           N  
ATOM   1515  CA  ALA B 203     -29.547  62.787  12.303  1.00 91.81           C  
ATOM   1516  C   ALA B 203     -30.029  61.762  13.325  1.00 91.81           C  
ATOM   1517  CB  ALA B 203     -28.096  63.171  12.583  1.00 91.81           C  
ATOM   1518  O   ALA B 203     -30.010  60.557  13.062  1.00 91.81           O  
ATOM   1519  N   ARG B 204     -30.464  62.127  14.504  1.00 93.67           N  
ATOM   1520  CA  ARG B 204     -31.002  61.242  15.532  1.00 93.67           C  
ATOM   1521  C   ARG B 204     -32.246  60.515  15.033  1.00 93.67           C  
ATOM   1522  CB  ARG B 204     -31.330  62.030  16.803  1.00 93.67           C  
ATOM   1523  O   ARG B 204     -32.423  59.324  15.298  1.00 93.67           O  
ATOM   1524  CG  ARG B 204     -30.778  61.405  18.074  1.00 93.67           C  
ATOM   1525  CD  ARG B 204     -31.166  62.205  19.310  1.00 93.67           C  
ATOM   1526  NE  ARG B 204     -30.334  63.395  19.466  1.00 93.67           N  
ATOM   1527  NH1 ARG B 204     -31.554  64.272  21.220  1.00 93.67           N  
ATOM   1528  NH2 ARG B 204     -29.717  65.389  20.424  1.00 93.67           N  
ATOM   1529  CZ  ARG B 204     -30.537  64.349  20.370  1.00 93.67           C  
ATOM   1530  N   ASP B 205     -33.116  61.404  14.339  1.00 91.17           N  
ATOM   1531  CA  ASP B 205     -34.323  60.813  13.769  1.00 91.17           C  
ATOM   1532  C   ASP B 205     -33.974  59.756  12.723  1.00 91.17           C  
ATOM   1533  CB  ASP B 205     -35.209  61.895  13.148  1.00 91.17           C  
ATOM   1534  O   ASP B 205     -34.573  58.678  12.700  1.00 91.17           O  
ATOM   1535  CG  ASP B 205     -35.914  62.751  14.185  1.00 91.17           C  
ATOM   1536  OD1 ASP B 205     -35.976  62.350  15.367  1.00 91.17           O  
ATOM   1537  OD2 ASP B 205     -36.415  63.835  13.816  1.00 91.17           O  
ATOM   1538  N   TRP B 206     -33.006  60.054  11.889  1.00 92.69           N  
ATOM   1539  CA  TRP B 206     -32.629  59.130  10.824  1.00 92.69           C  
ATOM   1540  C   TRP B 206     -31.930  57.900  11.391  1.00 92.69           C  
ATOM   1541  CB  TRP B 206     -31.721  59.825   9.806  1.00 92.69           C  
ATOM   1542  O   TRP B 206     -32.031  56.806  10.830  1.00 92.69           O  
ATOM   1543  CG  TRP B 206     -32.434  60.805   8.922  1.00 92.69           C  
ATOM   1544  CD1 TRP B 206     -33.726  61.236   9.044  1.00 92.69           C  
ATOM   1545  CD2 TRP B 206     -31.895  61.471   7.777  1.00 92.69           C  
ATOM   1546  CE2 TRP B 206     -32.917  62.294   7.252  1.00 92.69           C  
ATOM   1547  CE3 TRP B 206     -30.645  61.454   7.142  1.00 92.69           C  
ATOM   1548  NE1 TRP B 206     -34.022  62.132   8.043  1.00 92.69           N  
ATOM   1549  CH2 TRP B 206     -31.495  63.056   5.521  1.00 92.69           C  
ATOM   1550  CZ2 TRP B 206     -32.726  63.092   6.122  1.00 92.69           C  
ATOM   1551  CZ3 TRP B 206     -30.458  62.249   6.018  1.00 92.69           C  
ATOM   1552  N   LEU B 207     -31.141  58.008  12.495  1.00 92.74           N  
ATOM   1553  CA  LEU B 207     -30.489  56.883  13.157  1.00 92.74           C  
ATOM   1554  C   LEU B 207     -31.509  55.821  13.555  1.00 92.74           C  
ATOM   1555  CB  LEU B 207     -29.723  57.360  14.394  1.00 92.74           C  
ATOM   1556  O   LEU B 207     -31.244  54.623  13.430  1.00 92.74           O  
ATOM   1557  CG  LEU B 207     -28.845  56.319  15.090  1.00 92.74           C  
ATOM   1558  CD1 LEU B 207     -27.627  55.994  14.232  1.00 92.74           C  
ATOM   1559  CD2 LEU B 207     -28.418  56.815  16.468  1.00 92.74           C  
ATOM   1560  N   ALA B 208     -32.710  56.216  13.965  1.00 91.46           N  
ATOM   1561  CA  ALA B 208     -33.763  55.311  14.418  1.00 91.46           C  
ATOM   1562  C   ALA B 208     -34.417  54.596  13.240  1.00 91.46           C  
ATOM   1563  CB  ALA B 208     -34.813  56.076  15.221  1.00 91.46           C  
ATOM   1564  O   ALA B 208     -35.034  53.541  13.410  1.00 91.46           O  
ATOM   1565  N   MET B 209     -34.236  55.197  12.007  1.00 90.44           N  
ATOM   1566  CA  MET B 209     -34.926  54.606  10.864  1.00 90.44           C  
ATOM   1567  C   MET B 209     -33.929  54.027   9.866  1.00 90.44           C  
ATOM   1568  CB  MET B 209     -35.813  55.644  10.175  1.00 90.44           C  
ATOM   1569  O   MET B 209     -34.220  53.938   8.672  1.00 90.44           O  
ATOM   1570  CG  MET B 209     -35.274  57.063  10.259  1.00 90.44           C  
ATOM   1571  SD  MET B 209     -36.398  58.289   9.485  1.00 90.44           S  
ATOM   1572  CE  MET B 209     -35.358  58.853   8.109  1.00 90.44           C  
ATOM   1573  N   LEU B 210     -32.734  53.714  10.236  1.00 89.16           N  
ATOM   1574  CA  LEU B 210     -31.694  53.223   9.339  1.00 89.16           C  
ATOM   1575  C   LEU B 210     -32.155  51.966   8.608  1.00 89.16           C  
ATOM   1576  CB  LEU B 210     -30.408  52.932  10.118  1.00 89.16           C  
ATOM   1577  O   LEU B 210     -31.870  51.794   7.421  1.00 89.16           O  
ATOM   1578  CG  LEU B 210     -29.607  54.148  10.583  1.00 89.16           C  
ATOM   1579  CD1 LEU B 210     -28.460  53.713  11.488  1.00 89.16           C  
ATOM   1580  CD2 LEU B 210     -29.081  54.932   9.385  1.00 89.16           C  
ATOM   1581  N   ASP B 211     -32.998  51.095   9.218  1.00 79.28           N  
ATOM   1582  CA  ASP B 211     -33.398  49.810   8.652  1.00 79.28           C  
ATOM   1583  C   ASP B 211     -34.581  49.974   7.700  1.00 79.28           C  
ATOM   1584  CB  ASP B 211     -33.752  48.821   9.764  1.00 79.28           C  
ATOM   1585  O   ASP B 211     -34.771  49.161   6.792  1.00 79.28           O  
ATOM   1586  CG  ASP B 211     -32.537  48.341  10.539  1.00 79.28           C  
ATOM   1587  OD1 ASP B 211     -31.452  48.188   9.939  1.00 79.28           O  
ATOM   1588  OD2 ASP B 211     -32.667  48.111  11.761  1.00 79.28           O  
ATOM   1589  N   ASP B 212     -35.316  51.087   7.915  1.00 83.68           N  
ATOM   1590  CA  ASP B 212     -36.456  51.381   7.053  1.00 83.68           C  
ATOM   1591  C   ASP B 212     -36.618  52.886   6.850  1.00 83.68           C  
ATOM   1592  CB  ASP B 212     -37.739  50.788   7.639  1.00 83.68           C  
ATOM   1593  O   ASP B 212     -37.578  53.484   7.341  1.00 83.68           O  
ATOM   1594  CG  ASP B 212     -38.913  50.845   6.676  1.00 83.68           C  
ATOM   1595  OD1 ASP B 212     -38.691  50.918   5.448  1.00 83.68           O  
ATOM   1596  OD2 ASP B 212     -40.069  50.819   7.150  1.00 83.68           O  
ATOM   1597  N   PRO B 213     -35.574  53.351   6.007  1.00 88.24           N  
ATOM   1598  CA  PRO B 213     -35.580  54.804   5.821  1.00 88.24           C  
ATOM   1599  C   PRO B 213     -36.850  55.306   5.138  1.00 88.24           C  
ATOM   1600  CB  PRO B 213     -34.352  55.050   4.940  1.00 88.24           C  
ATOM   1601  O   PRO B 213     -37.382  54.638   4.248  1.00 88.24           O  
ATOM   1602  CG  PRO B 213     -33.571  53.778   5.008  1.00 88.24           C  
ATOM   1603  CD  PRO B 213     -34.501  52.668   5.408  1.00 88.24           C  
ATOM   1604  N   GLN B 214     -37.580  56.279   5.600  1.00 85.79           N  
ATOM   1605  CA  GLN B 214     -38.767  56.901   5.023  1.00 85.79           C  
ATOM   1606  C   GLN B 214     -38.436  58.266   4.424  1.00 85.79           C  
ATOM   1607  CB  GLN B 214     -39.866  57.043   6.078  1.00 85.79           C  
ATOM   1608  O   GLN B 214     -39.209  59.216   4.567  1.00 85.79           O  
ATOM   1609  CG  GLN B 214     -40.281  55.724   6.714  1.00 85.79           C  
ATOM   1610  CD  GLN B 214     -41.446  55.068   5.998  1.00 85.79           C  
ATOM   1611  NE2 GLN B 214     -41.586  53.757   6.169  1.00 85.79           N  
ATOM   1612  OE1 GLN B 214     -42.216  55.733   5.298  1.00 85.79           O  
ATOM   1613  N   VAL B 215     -37.249  58.386   3.822  1.00 89.53           N  
ATOM   1614  CA  VAL B 215     -36.809  59.670   3.286  1.00 89.53           C  
ATOM   1615  C   VAL B 215     -36.391  59.504   1.827  1.00 89.53           C  
ATOM   1616  CB  VAL B 215     -35.644  60.261   4.111  1.00 89.53           C  
ATOM   1617  O   VAL B 215     -36.030  58.405   1.399  1.00 89.53           O  
ATOM   1618  CG1 VAL B 215     -36.136  60.733   5.478  1.00 89.53           C  
ATOM   1619  CG2 VAL B 215     -34.527  59.231   4.268  1.00 89.53           C  
ATOM   1620  N   LYS B 216     -36.521  60.437   0.956  1.00 90.90           N  
ATOM   1621  CA  LYS B 216     -36.093  60.456  -0.439  1.00 90.90           C  
ATOM   1622  C   LYS B 216     -34.962  61.457  -0.655  1.00 90.90           C  
ATOM   1623  CB  LYS B 216     -37.270  60.789  -1.357  1.00 90.90           C  
ATOM   1624  O   LYS B 216     -34.921  62.504  -0.005  1.00 90.90           O  
ATOM   1625  CG  LYS B 216     -37.776  59.605  -2.169  1.00 90.90           C  
ATOM   1626  CD  LYS B 216     -38.863  60.025  -3.150  1.00 90.90           C  
ATOM   1627  CE  LYS B 216     -39.379  58.839  -3.954  1.00 90.90           C  
ATOM   1628  NZ  LYS B 216     -40.430  59.249  -4.933  1.00 90.90           N  
ATOM   1629  N   ALA B 217     -34.111  61.276  -1.430  1.00 91.39           N  
ATOM   1630  CA  ALA B 217     -32.937  62.105  -1.692  1.00 91.39           C  
ATOM   1631  C   ALA B 217     -33.337  63.442  -2.309  1.00 91.39           C  
ATOM   1632  CB  ALA B 217     -31.960  61.371  -2.607  1.00 91.39           C  
ATOM   1633  O   ALA B 217     -34.149  63.487  -3.236  1.00 91.39           O  
ATOM   1634  N   PRO B 218     -32.916  64.651  -1.790  1.00 90.11           N  
ATOM   1635  CA  PRO B 218     -33.119  65.933  -2.469  1.00 90.11           C  
ATOM   1636  C   PRO B 218     -32.416  66.002  -3.823  1.00 90.11           C  
ATOM   1637  CB  PRO B 218     -32.523  66.948  -1.491  1.00 90.11           C  
ATOM   1638  O   PRO B 218     -31.603  65.132  -4.145  1.00 90.11           O  
ATOM   1639  CG  PRO B 218     -31.920  66.121  -0.402  1.00 90.11           C  
ATOM   1640  CD  PRO B 218     -32.139  64.671  -0.728  1.00 90.11           C  
ATOM   1641  N   ARG B 219     -32.843  67.084  -4.573  1.00 82.74           N  
ATOM   1642  CA  ARG B 219     -32.221  67.286  -5.878  1.00 82.74           C  
ATOM   1643  C   ARG B 219     -30.718  67.502  -5.741  1.00 82.74           C  
ATOM   1644  CB  ARG B 219     -32.859  68.475  -6.599  1.00 82.74           C  
ATOM   1645  O   ARG B 219     -30.262  68.147  -4.795  1.00 82.74           O  
ATOM   1646  CG  ARG B 219     -33.863  68.080  -7.670  1.00 82.74           C  
ATOM   1647  CD  ARG B 219     -34.425  69.297  -8.393  1.00 82.74           C  
ATOM   1648  NE  ARG B 219     -35.310  68.911  -9.489  1.00 82.74           N  
ATOM   1649  NH1 ARG B 219     -35.634  71.065 -10.258  1.00 82.74           N  
ATOM   1650  NH2 ARG B 219     -36.654  69.302 -11.310  1.00 82.74           N  
ATOM   1651  CZ  ARG B 219     -35.864  69.761 -10.350  1.00 82.74           C  
ATOM   1652  N   ASP B 220     -29.786  66.643  -6.296  1.00 84.25           N  
ATOM   1653  CA  ASP B 220     -28.336  66.784  -6.384  1.00 84.25           C  
ATOM   1654  C   ASP B 220     -27.641  66.040  -5.247  1.00 84.25           C  
ATOM   1655  CB  ASP B 220     -27.939  68.262  -6.366  1.00 84.25           C  
ATOM   1656  O   ASP B 220     -26.525  66.390  -4.859  1.00 84.25           O  
ATOM   1657  CG  ASP B 220     -28.229  68.971  -7.677  1.00 84.25           C  
ATOM   1658  OD1 ASP B 220     -28.235  68.311  -8.739  1.00 84.25           O  
ATOM   1659  OD2 ASP B 220     -28.452  70.201  -7.648  1.00 84.25           O  
ATOM   1660  N   TYR B 221     -28.336  65.259  -4.512  1.00 90.98           N  
ATOM   1661  CA  TYR B 221     -27.744  64.451  -3.453  1.00 90.98           C  
ATOM   1662  C   TYR B 221     -26.609  63.589  -3.993  1.00 90.98           C  
ATOM   1663  CB  TYR B 221     -28.805  63.563  -2.796  1.00 90.98           C  
ATOM   1664  O   TYR B 221     -26.725  63.003  -5.072  1.00 90.98           O  
ATOM   1665  CG  TYR B 221     -28.253  62.636  -1.741  1.00 90.98           C  
ATOM   1666  CD1 TYR B 221     -27.967  61.305  -2.036  1.00 90.98           C  
ATOM   1667  CD2 TYR B 221     -28.019  63.088  -0.447  1.00 90.98           C  
ATOM   1668  CE1 TYR B 221     -27.460  60.446  -1.066  1.00 90.98           C  
ATOM   1669  CE2 TYR B 221     -27.512  62.239   0.531  1.00 90.98           C  
ATOM   1670  OH  TYR B 221     -26.734  60.076   1.177  1.00 90.98           O  
ATOM   1671  CZ  TYR B 221     -27.236  60.922   0.213  1.00 90.98           C  
ATOM   1672  N   ARG B 222     -25.482  63.548  -3.302  1.00 90.18           N  
ATOM   1673  CA  ARG B 222     -24.377  62.658  -3.643  1.00 90.18           C  
ATOM   1674  C   ARG B 222     -24.139  61.632  -2.540  1.00 90.18           C  
ATOM   1675  CB  ARG B 222     -23.099  63.460  -3.898  1.00 90.18           C  
ATOM   1676  O   ARG B 222     -24.296  61.938  -1.356  1.00 90.18           O  
ATOM   1677  CG  ARG B 222     -23.186  64.394  -5.094  1.00 90.18           C  
ATOM   1678  CD  ARG B 222     -21.844  64.536  -5.798  1.00 90.18           C  
ATOM   1679  NE  ARG B 222     -21.935  65.414  -6.961  1.00 90.18           N  
ATOM   1680  NH1 ARG B 222     -19.781  65.012  -7.692  1.00 90.18           N  
ATOM   1681  NH2 ARG B 222     -21.144  66.441  -8.857  1.00 90.18           N  
ATOM   1682  CZ  ARG B 222     -20.953  65.621  -7.834  1.00 90.18           C  
ATOM   1683  N   PRO B 223     -23.778  60.518  -2.908  1.00 89.82           N  
ATOM   1684  CA  PRO B 223     -23.611  59.430  -1.942  1.00 89.82           C  
ATOM   1685  C   PRO B 223     -22.498  59.703  -0.933  1.00 89.82           C  
ATOM   1686  CB  PRO B 223     -23.266  58.226  -2.823  1.00 89.82           C  
ATOM   1687  O   PRO B 223     -21.629  60.543  -1.179  1.00 89.82           O  
ATOM   1688  CG  PRO B 223     -23.493  58.700  -4.222  1.00 89.82           C  
ATOM   1689  CD  PRO B 223     -23.586  60.199  -4.209  1.00 89.82           C  
ATOM   1690  N   MET B 224     -22.595  58.976   0.183  1.00 89.41           N  
ATOM   1691  CA  MET B 224     -21.643  59.163   1.274  1.00 89.41           C  
ATOM   1692  C   MET B 224     -20.262  58.648   0.885  1.00 89.41           C  
ATOM   1693  CB  MET B 224     -22.129  58.454   2.539  1.00 89.41           C  
ATOM   1694  O   MET B 224     -20.143  57.737   0.063  1.00 89.41           O  
ATOM   1695  CG  MET B 224     -22.040  56.939   2.465  1.00 89.41           C  
ATOM   1696  SD  MET B 224     -22.505  56.129   4.045  1.00 89.41           S  
ATOM   1697  CE  MET B 224     -22.302  54.386   3.584  1.00 89.41           C  
ATOM   1698  N   ARG B 225     -19.271  59.209   1.463  1.00 87.24           N  
ATOM   1699  CA  ARG B 225     -17.918  58.682   1.322  1.00 87.24           C  
ATOM   1700  C   ARG B 225     -17.795  57.306   1.968  1.00 87.24           C  
ATOM   1701  CB  ARG B 225     -16.899  59.643   1.940  1.00 87.24           C  
ATOM   1702  O   ARG B 225     -18.135  57.132   3.140  1.00 87.24           O  
ATOM   1703  CG  ARG B 225     -15.458  59.173   1.822  1.00 87.24           C  
ATOM   1704  CD  ARG B 225     -14.486  60.178   2.424  1.00 87.24           C  
ATOM   1705  NE  ARG B 225     -14.295  61.332   1.550  1.00 87.24           N  
ATOM   1706  NH1 ARG B 225     -12.422  62.116   2.651  1.00 87.24           N  
ATOM   1707  NH2 ARG B 225     -13.239  63.239   0.828  1.00 87.24           N  
ATOM   1708  CZ  ARG B 225     -13.319  62.227   1.679  1.00 87.24           C  
ATOM   1709  N   PRO B 226     -17.300  56.419   1.255  1.00 88.61           N  
ATOM   1710  CA  PRO B 226     -17.215  55.062   1.800  1.00 88.61           C  
ATOM   1711  C   PRO B 226     -16.316  54.976   3.032  1.00 88.61           C  
ATOM   1712  CB  PRO B 226     -16.631  54.252   0.641  1.00 88.61           C  
ATOM   1713  O   PRO B 226     -15.308  55.683   3.115  1.00 88.61           O  
ATOM   1714  CG  PRO B 226     -16.820  55.117  -0.563  1.00 88.61           C  
ATOM   1715  CD  PRO B 226     -16.984  56.539  -0.108  1.00 88.61           C  
ATOM   1716  N   VAL B 227     -16.730  54.199   4.002  1.00 90.83           N  
ATOM   1717  CA  VAL B 227     -15.932  53.930   5.193  1.00 90.83           C  
ATOM   1718  C   VAL B 227     -15.149  52.632   5.008  1.00 90.83           C  
ATOM   1719  CB  VAL B 227     -16.813  53.845   6.460  1.00 90.83           C  
ATOM   1720  O   VAL B 227     -15.738  51.566   4.815  1.00 90.83           O  
ATOM   1721  CG1 VAL B 227     -15.956  53.584   7.697  1.00 90.83           C  
ATOM   1722  CG2 VAL B 227     -17.626  55.127   6.630  1.00 90.83           C  
ATOM   1723  N   PRO B 228     -13.810  52.613   5.144  1.00 90.69           N  
ATOM   1724  CA  PRO B 228     -12.965  51.452   4.856  1.00 90.69           C  
ATOM   1725  C   PRO B 228     -13.297  50.248   5.735  1.00 90.69           C  
ATOM   1726  CB  PRO B 228     -11.552  51.965   5.145  1.00 90.69           C  
ATOM   1727  O   PRO B 228     -13.091  49.103   5.324  1.00 90.69           O  
ATOM   1728  CG  PRO B 228     -11.655  53.452   5.034  1.00 90.69           C  
ATOM   1729  CD  PRO B 228     -13.072  53.855   5.327  1.00 90.69           C  
ATOM   1730  N   LEU B 229     -13.898  50.431   6.903  1.00 92.78           N  
ATOM   1731  CA  LEU B 229     -14.166  49.368   7.866  1.00 92.78           C  
ATOM   1732  C   LEU B 229     -15.426  48.596   7.487  1.00 92.78           C  
ATOM   1733  CB  LEU B 229     -14.313  49.945   9.276  1.00 92.78           C  
ATOM   1734  O   LEU B 229     -15.658  47.493   7.988  1.00 92.78           O  
ATOM   1735  CG  LEU B 229     -13.020  50.383   9.967  1.00 92.78           C  
ATOM   1736  CD1 LEU B 229     -13.318  51.432  11.033  1.00 92.78           C  
ATOM   1737  CD2 LEU B 229     -12.306  49.181  10.576  1.00 92.78           C  
ATOM   1738  N   TRP B 230     -16.203  49.240   6.630  1.00 93.20           N  
ATOM   1739  CA  TRP B 230     -17.515  48.657   6.371  1.00 93.20           C  
ATOM   1740  C   TRP B 230     -17.623  48.180   4.926  1.00 93.20           C  
ATOM   1741  CB  TRP B 230     -18.623  49.670   6.671  1.00 93.20           C  
ATOM   1742  O   TRP B 230     -17.695  48.993   4.002  1.00 93.20           O  
ATOM   1743  CG  TRP B 230     -18.562  50.247   8.054  1.00 93.20           C  
ATOM   1744  CD1 TRP B 230     -18.085  49.638   9.181  1.00 93.20           C  
ATOM   1745  CD2 TRP B 230     -18.999  51.549   8.455  1.00 93.20           C  
ATOM   1746  CE2 TRP B 230     -18.755  51.662   9.842  1.00 93.20           C  
ATOM   1747  CE3 TRP B 230     -19.571  52.633   7.776  1.00 93.20           C  
ATOM   1748  NE1 TRP B 230     -18.198  50.484  10.260  1.00 93.20           N  
ATOM   1749  CH2 TRP B 230     -19.625  53.863   9.875  1.00 93.20           C  
ATOM   1750  CZ2 TRP B 230     -19.065  52.818  10.563  1.00 93.20           C  
ATOM   1751  CZ3 TRP B 230     -19.880  53.782   8.496  1.00 93.20           C  
ATOM   1752  N   PRO B 231     -17.672  46.821   4.784  1.00 91.74           N  
ATOM   1753  CA  PRO B 231     -17.876  46.334   3.418  1.00 91.74           C  
ATOM   1754  C   PRO B 231     -19.281  46.621   2.893  1.00 91.74           C  
ATOM   1755  CB  PRO B 231     -17.636  44.827   3.541  1.00 91.74           C  
ATOM   1756  O   PRO B 231     -20.219  46.773   3.680  1.00 91.74           O  
ATOM   1757  CG  PRO B 231     -17.645  44.558   5.011  1.00 91.74           C  
ATOM   1758  CD  PRO B 231     -17.528  45.867   5.737  1.00 91.74           C  
ATOM   1759  N   ASP B 232     -19.390  46.802   1.557  1.00 87.79           N  
ATOM   1760  CA  ASP B 232     -20.719  46.899   0.960  1.00 87.79           C  
ATOM   1761  C   ASP B 232     -21.424  45.545   0.968  1.00 87.79           C  
ATOM   1762  CB  ASP B 232     -20.627  47.437  -0.469  1.00 87.79           C  
ATOM   1763  O   ASP B 232     -21.024  44.627   0.248  1.00 87.79           O  
ATOM   1764  CG  ASP B 232     -21.954  47.955  -0.994  1.00 87.79           C  
ATOM   1765  OD1 ASP B 232     -22.945  47.977  -0.232  1.00 87.79           O  
ATOM   1766  OD2 ASP B 232     -22.011  48.343  -2.181  1.00 87.79           O  
ATOM   1767  N   LEU B 233     -22.349  45.413   1.774  1.00 91.24           N  
ATOM   1768  CA  LEU B 233     -23.091  44.167   1.929  1.00 91.24           C  
ATOM   1769  C   LEU B 233     -24.403  44.216   1.153  1.00 91.24           C  
ATOM   1770  CB  LEU B 233     -23.370  43.890   3.409  1.00 91.24           C  
ATOM   1771  O   LEU B 233     -25.448  44.559   1.712  1.00 91.24           O  
ATOM   1772  CG  LEU B 233     -22.151  43.841   4.331  1.00 91.24           C  
ATOM   1773  CD1 LEU B 233     -22.590  43.860   5.792  1.00 91.24           C  
ATOM   1774  CD2 LEU B 233     -21.307  42.605   4.037  1.00 91.24           C  
ATOM   1775  N   ALA B 234     -24.378  43.992  -0.129  1.00 83.28           N  
ATOM   1776  CA  ALA B 234     -25.576  44.108  -0.956  1.00 83.28           C  
ATOM   1777  C   ALA B 234     -25.681  42.944  -1.937  1.00 83.28           C  
ATOM   1778  CB  ALA B 234     -25.576  45.436  -1.710  1.00 83.28           C  
ATOM   1779  O   ALA B 234     -24.665  42.385  -2.358  1.00 83.28           O  
ATOM   1780  N   LEU B 235     -26.950  42.574  -2.154  1.00 75.10           N  
ATOM   1781  CA  LEU B 235     -27.205  41.559  -3.171  1.00 75.10           C  
ATOM   1782  C   LEU B 235     -26.877  42.090  -4.562  1.00 75.10           C  
ATOM   1783  CB  LEU B 235     -28.666  41.103  -3.118  1.00 75.10           C  
ATOM   1784  O   LEU B 235     -27.046  43.281  -4.833  1.00 75.10           O  
ATOM   1785  CG  LEU B 235     -29.050  40.192  -1.951  1.00 75.10           C  
ATOM   1786  CD1 LEU B 235     -30.554  40.246  -1.708  1.00 75.10           C  
ATOM   1787  CD2 LEU B 235     -28.598  38.760  -2.219  1.00 75.10           C  
ATOM   1788  N   PRO B 236     -26.454  41.270  -5.293  1.00 61.11           N  
ATOM   1789  CA  PRO B 236     -26.212  41.751  -6.656  1.00 61.11           C  
ATOM   1790  C   PRO B 236     -27.494  42.179  -7.367  1.00 61.11           C  
ATOM   1791  CB  PRO B 236     -25.581  40.541  -7.349  1.00 61.11           C  
ATOM   1792  O   PRO B 236     -28.573  41.664  -7.065  1.00 61.11           O  
ATOM   1793  CG  PRO B 236     -25.655  39.441  -6.341  1.00 61.11           C  
ATOM   1794  CD  PRO B 236     -26.283  39.983  -5.089  1.00 61.11           C  
ATOM   1795  N   GLU B 237     -27.784  43.339  -8.024  1.00 49.94           N  
ATOM   1796  CA  GLU B 237     -28.941  43.733  -8.823  1.00 49.94           C  
ATOM   1797  C   GLU B 237     -29.297  42.658  -9.845  1.00 49.94           C  
ATOM   1798  CB  GLU B 237     -28.677  45.065  -9.530  1.00 49.94           C  
ATOM   1799  O   GLU B 237     -28.417  42.114 -10.515  1.00 49.94           O  
ATOM   1800  CG  GLU B 237     -29.153  46.281  -8.748  1.00 49.94           C  
ATOM   1801  CD  GLU B 237     -28.934  47.592  -9.486  1.00 49.94           C  
ATOM   1802  OE1 GLU B 237     -29.365  48.653  -8.980  1.00 49.94           O  
ATOM   1803  OE2 GLU B 237     -28.328  47.558 -10.580  1.00 49.94           O  
ATOM   1804  N   THR B 238     -30.607  42.056  -9.530  1.00 43.90           N  
ATOM   1805  CA  THR B 238     -31.077  41.081 -10.508  1.00 43.90           C  
ATOM   1806  C   THR B 238     -31.175  41.710 -11.895  1.00 43.90           C  
ATOM   1807  CB  THR B 238     -32.446  40.502 -10.106  1.00 43.90           C  
ATOM   1808  O   THR B 238     -31.832  42.738 -12.071  1.00 43.90           O  
ATOM   1809  CG2 THR B 238     -32.501  38.998 -10.351  1.00 43.90           C  
ATOM   1810  OG1 THR B 238     -32.677  40.757  -8.715  1.00 43.90           O  
ATOM   1811  N   THR B 239     -30.428  41.980 -12.729  1.00 34.55           N  
ATOM   1812  CA  THR B 239     -30.759  42.316 -14.109  1.00 34.55           C  
ATOM   1813  C   THR B 239     -31.675  41.258 -14.719  1.00 34.55           C  
ATOM   1814  CB  THR B 239     -29.489  42.456 -14.969  1.00 34.55           C  
ATOM   1815  O   THR B 239     -31.538  40.068 -14.428  1.00 34.55           O  
ATOM   1816  CG2 THR B 239     -29.519  43.742 -15.789  1.00 34.55           C  
ATOM   1817  OG1 THR B 239     -28.339  42.474 -14.114  1.00 34.55           O  
ATOM   1818  N   LEU B 240     -33.078  41.761 -15.177  1.00 29.93           N  
ATOM   1819  CA  LEU B 240     -33.884  40.882 -16.018  1.00 29.93           C  
ATOM   1820  C   LEU B 240     -32.998  39.976 -16.866  1.00 29.93           C  
ATOM   1821  CB  LEU B 240     -34.807  41.704 -16.921  1.00 29.93           C  
ATOM   1822  O   LEU B 240     -31.933  40.396 -17.324  1.00 29.93           O  
ATOM   1823  CG  LEU B 240     -36.151  42.118 -16.321  1.00 29.93           C  
ATOM   1824  CD1 LEU B 240     -36.588  43.468 -16.879  1.00 29.93           C  
ATOM   1825  CD2 LEU B 240     -37.210  41.054 -16.593  1.00 29.93           C  
ATOM   1826  N   ALA B 241     -33.466  38.658 -16.870  1.00 28.48           N  
ATOM   1827  CA  ALA B 241     -32.905  37.596 -17.701  1.00 28.48           C  
ATOM   1828  C   ALA B 241     -32.832  38.026 -19.164  1.00 28.48           C  
ATOM   1829  CB  ALA B 241     -33.732  36.320 -17.565  1.00 28.48           C  
ATOM   1830  O   ALA B 241     -33.775  38.622 -19.690  1.00 28.48           O  
ATOM   1831  N   ALA B 242     -31.825  38.357 -19.793  1.00 25.98           N  
ATOM   1832  CA  ALA B 242     -31.629  38.451 -21.237  1.00 25.98           C  
ATOM   1833  C   ALA B 242     -32.399  37.354 -21.968  1.00 25.98           C  
ATOM   1834  CB  ALA B 242     -30.143  38.372 -21.579  1.00 25.98           C  
ATOM   1835  O   ALA B 242     -32.529  36.237 -21.462  1.00 25.98           O  
ATOM   1836  N   ALA B 243     -33.559  37.692 -22.610  1.00 25.43           N  
ATOM   1837  CA  ALA B 243     -34.042  36.668 -23.533  1.00 25.43           C  
ATOM   1838  C   ALA B 243     -32.882  35.877 -24.130  1.00 25.43           C  
ATOM   1839  CB  ALA B 243     -34.876  37.304 -24.643  1.00 25.43           C  
ATOM   1840  O   ALA B 243     -31.751  36.366 -24.185  1.00 25.43           O  
ATOM   1841  N   PRO B 244     -33.102  34.598 -24.470  1.00 24.99           N  
ATOM   1842  CA  PRO B 244     -32.099  33.633 -24.924  1.00 24.99           C  
ATOM   1843  C   PRO B 244     -31.235  34.172 -26.062  1.00 24.99           C  
ATOM   1844  CB  PRO B 244     -32.940  32.444 -25.393  1.00 24.99           C  
ATOM   1845  O   PRO B 244     -30.574  33.398 -26.760  1.00 24.99           O  
ATOM   1846  CG  PRO B 244     -34.357  32.871 -25.182  1.00 24.99           C  
ATOM   1847  CD  PRO B 244     -34.357  34.275 -24.649  1.00 24.99           C  
ATOM   1848  N   GLY B 245     -31.518  35.409 -26.554  1.00 22.75           N  
ATOM   1849  CA  GLY B 245     -30.997  35.568 -27.903  1.00 22.75           C  
ATOM   1850  C   GLY B 245     -29.510  35.288 -28.004  1.00 22.75           C  
ATOM   1851  O   GLY B 245     -28.844  35.063 -26.991  1.00 22.75           O  
ATOM   1852  N   ASP B 246     -28.924  35.539 -29.274  1.00 23.98           N  
ATOM   1853  CA  ASP B 246     -27.719  35.115 -29.980  1.00 23.98           C  
ATOM   1854  C   ASP B 246     -26.461  35.542 -29.226  1.00 23.98           C  
ATOM   1855  CB  ASP B 246     -27.699  35.684 -31.400  1.00 23.98           C  
ATOM   1856  O   ASP B 246     -26.323  36.707 -28.849  1.00 23.98           O  
ATOM   1857  CG  ASP B 246     -28.375  34.776 -32.412  1.00 23.98           C  
ATOM   1858  OD1 ASP B 246     -28.547  33.570 -32.131  1.00 23.98           O  
ATOM   1859  OD2 ASP B 246     -28.737  35.270 -33.502  1.00 23.98           O  
ATOM   1860  N   ALA B 247     -25.757  34.555 -28.621  1.00 25.28           N  
ATOM   1861  CA  ALA B 247     -24.608  34.450 -27.726  1.00 25.28           C  
ATOM   1862  C   ALA B 247     -23.439  35.289 -28.235  1.00 25.28           C  
ATOM   1863  CB  ALA B 247     -24.184  32.992 -27.572  1.00 25.28           C  
ATOM   1864  O   ALA B 247     -23.006  35.133 -29.379  1.00 25.28           O  
ATOM   1865  N   PRO B 248     -23.344  36.572 -27.859  1.00 24.84           N  
ATOM   1866  CA  PRO B 248     -22.225  37.392 -28.328  1.00 24.84           C  
ATOM   1867  C   PRO B 248     -20.893  36.645 -28.300  1.00 24.84           C  
ATOM   1868  CB  PRO B 248     -22.213  38.567 -27.347  1.00 24.84           C  
ATOM   1869  O   PRO B 248     -20.746  35.666 -27.563  1.00 24.84           O  
ATOM   1870  CG  PRO B 248     -23.213  38.199 -26.299  1.00 24.84           C  
ATOM   1871  CD  PRO B 248     -23.838  36.887 -26.675  1.00 24.84           C  
ATOM   1872  N   ASP B 249     -20.154  36.722 -29.420  1.00 22.40           N  
ATOM   1873  CA  ASP B 249     -18.892  36.098 -29.810  1.00 22.40           C  
ATOM   1874  C   ASP B 249     -17.887  36.129 -28.661  1.00 22.40           C  
ATOM   1875  CB  ASP B 249     -18.307  36.795 -31.040  1.00 22.40           C  
ATOM   1876  O   ASP B 249     -18.014  36.937 -27.739  1.00 22.40           O  
ATOM   1877  CG  ASP B 249     -18.844  36.241 -32.347  1.00 22.40           C  
ATOM   1878  OD1 ASP B 249     -19.395  35.119 -32.354  1.00 22.40           O  
ATOM   1879  OD2 ASP B 249     -18.714  36.932 -33.381  1.00 22.40           O  
ATOM   1880  N   GLY B 250     -16.899  35.203 -28.656  1.00 23.97           N  
ATOM   1881  CA  GLY B 250     -15.843  34.600 -27.858  1.00 23.97           C  
ATOM   1882  C   GLY B 250     -14.862  35.614 -27.301  1.00 23.97           C  
ATOM   1883  O   GLY B 250     -13.692  35.297 -27.081  1.00 23.97           O  
ATOM   1884  N   ILE B 251     -15.206  36.858 -27.134  1.00 22.85           N  
ATOM   1885  CA  ILE B 251     -14.020  37.621 -26.764  1.00 22.85           C  
ATOM   1886  C   ILE B 251     -13.376  37.006 -25.523  1.00 22.85           C  
ATOM   1887  CB  ILE B 251     -14.360  39.107 -26.510  1.00 22.85           C  
ATOM   1888  O   ILE B 251     -14.037  36.831 -24.496  1.00 22.85           O  
ATOM   1889  CG1 ILE B 251     -15.049  39.714 -27.738  1.00 22.85           C  
ATOM   1890  CG2 ILE B 251     -13.099  39.895 -26.145  1.00 22.85           C  
ATOM   1891  CD1 ILE B 251     -15.570  41.128 -27.520  1.00 22.85           C  
ATOM   1892  N   ALA B 252     -12.423  36.119 -25.752  1.00 25.38           N  
ATOM   1893  CA  ALA B 252     -11.531  35.426 -24.826  1.00 25.38           C  
ATOM   1894  C   ALA B 252     -11.021  36.374 -23.744  1.00 25.38           C  
ATOM   1895  CB  ALA B 252     -10.358  34.806 -25.581  1.00 25.38           C  
ATOM   1896  O   ALA B 252     -10.564  37.480 -24.044  1.00 25.38           O  
ATOM   1897  N   ALA B 253     -11.641  36.368 -22.660  1.00 28.14           N  
ATOM   1898  CA  ALA B 253     -11.236  37.093 -21.458  1.00 28.14           C  
ATOM   1899  C   ALA B 253      -9.750  36.896 -21.173  1.00 28.14           C  
ATOM   1900  CB  ALA B 253     -12.068  36.643 -20.260  1.00 28.14           C  
ATOM   1901  O   ALA B 253      -9.265  35.763 -21.127  1.00 28.14           O  
ATOM   1902  N   ASP B 254      -8.892  37.678 -21.916  1.00 27.02           N  
ATOM   1903  CA  ASP B 254      -7.477  37.541 -21.586  1.00 27.02           C  
ATOM   1904  C   ASP B 254      -7.274  37.417 -20.078  1.00 27.02           C  
ATOM   1905  CB  ASP B 254      -6.681  38.730 -22.128  1.00 27.02           C  
ATOM   1906  O   ASP B 254      -7.652  38.313 -19.320  1.00 27.02           O  
ATOM   1907  CG  ASP B 254      -5.246  38.374 -22.475  1.00 27.02           C  
ATOM   1908  OD1 ASP B 254      -4.775  37.286 -22.081  1.00 27.02           O  
ATOM   1909  OD2 ASP B 254      -4.579  39.192 -23.146  1.00 27.02           O  
ATOM   1910  N   PRO B 255      -7.128  36.243 -19.553  1.00 31.09           N  
ATOM   1911  CA  PRO B 255      -7.013  35.913 -18.130  1.00 31.09           C  
ATOM   1912  C   PRO B 255      -6.113  36.885 -17.370  1.00 31.09           C  
ATOM   1913  CB  PRO B 255      -6.411  34.506 -18.142  1.00 31.09           C  
ATOM   1914  O   PRO B 255      -6.126  36.907 -16.136  1.00 31.09           O  
ATOM   1915  CG  PRO B 255      -6.177  34.203 -19.587  1.00 31.09           C  
ATOM   1916  CD  PRO B 255      -6.607  35.391 -20.399  1.00 31.09           C  
ATOM   1917  N   ALA B 256      -5.005  37.408 -18.010  1.00 29.52           N  
ATOM   1918  CA  ALA B 256      -3.946  37.999 -17.195  1.00 29.52           C  
ATOM   1919  C   ALA B 256      -4.437  39.259 -16.489  1.00 29.52           C  
ATOM   1920  CB  ALA B 256      -2.726  38.315 -18.056  1.00 29.52           C  
ATOM   1921  O   ALA B 256      -3.870  39.670 -15.474  1.00 29.52           O  
ATOM   1922  N   ASN B 257      -5.132  40.235 -17.288  1.00 28.90           N  
ATOM   1923  CA  ASN B 257      -5.400  41.585 -16.806  1.00 28.90           C  
ATOM   1924  C   ASN B 257      -6.549  41.604 -15.802  1.00 28.90           C  
ATOM   1925  CB  ASN B 257      -5.702  42.523 -17.976  1.00 28.90           C  
ATOM   1926  O   ASN B 257      -7.689  41.294 -16.151  1.00 28.90           O  
ATOM   1927  CG  ASN B 257      -4.674  43.629 -18.119  1.00 28.90           C  
ATOM   1928  ND2 ASN B 257      -4.725  44.345 -19.236  1.00 28.90           N  
ATOM   1929  OD1 ASN B 257      -3.841  43.837 -17.233  1.00 28.90           O  
ATOM   1930  N   ALA B 258      -6.260  41.374 -14.497  1.00 32.74           N  
ATOM   1931  CA  ALA B 258      -6.975  41.239 -13.230  1.00 32.74           C  
ATOM   1932  C   ALA B 258      -8.059  42.305 -13.096  1.00 32.74           C  
ATOM   1933  CB  ALA B 258      -6.002  41.324 -12.058  1.00 32.74           C  
ATOM   1934  O   ALA B 258      -8.850  42.279 -12.151  1.00 32.74           O  
ATOM   1935  N   ARG B 259      -7.984  43.470 -13.908  1.00 30.41           N  
ATOM   1936  CA  ARG B 259      -8.867  44.559 -13.504  1.00 30.41           C  
ATOM   1937  C   ARG B 259     -10.291  44.321 -13.995  1.00 30.41           C  
ATOM   1938  CB  ARG B 259      -8.347  45.897 -14.034  1.00 30.41           C  
ATOM   1939  O   ARG B 259     -10.511  44.070 -15.181  1.00 30.41           O  
ATOM   1940  CG  ARG B 259      -7.536  46.688 -13.020  1.00 30.41           C  
ATOM   1941  CD  ARG B 259      -7.100  48.037 -13.575  1.00 30.41           C  
ATOM   1942  NE  ARG B 259      -6.344  48.806 -12.591  1.00 30.41           N  
ATOM   1943  NH1 ARG B 259      -5.813  50.527 -14.038  1.00 30.41           N  
ATOM   1944  NH2 ARG B 259      -5.087  50.586 -11.865  1.00 30.41           N  
ATOM   1945  CZ  ARG B 259      -5.750  49.971 -12.834  1.00 30.41           C  
ATOM   1946  N   MET B 260     -11.092  43.702 -13.258  1.00 34.07           N  
ATOM   1947  CA  MET B 260     -12.484  43.400 -13.577  1.00 34.07           C  
ATOM   1948  C   MET B 260     -13.285  44.682 -13.781  1.00 34.07           C  
ATOM   1949  CB  MET B 260     -13.120  42.557 -12.470  1.00 34.07           C  
ATOM   1950  O   MET B 260     -13.180  45.618 -12.987  1.00 34.07           O  
ATOM   1951  CG  MET B 260     -12.992  41.059 -12.692  1.00 34.07           C  
ATOM   1952  SD  MET B 260     -14.109  40.090 -11.606  1.00 34.07           S  
ATOM   1953  CE  MET B 260     -12.901  39.389 -10.447  1.00 34.07           C  
ATOM   1954  N   PHE B 261     -13.623  45.161 -15.055  1.00 28.96           N  
ATOM   1955  CA  PHE B 261     -14.439  46.326 -15.375  1.00 28.96           C  
ATOM   1956  C   PHE B 261     -15.896  46.087 -14.997  1.00 28.96           C  
ATOM   1957  CB  PHE B 261     -14.332  46.668 -16.864  1.00 28.96           C  
ATOM   1958  O   PHE B 261     -16.389  44.960 -15.088  1.00 28.96           O  
ATOM   1959  CG  PHE B 261     -12.959  47.115 -17.287  1.00 28.96           C  
ATOM   1960  CD1 PHE B 261     -12.568  48.440 -17.139  1.00 28.96           C  
ATOM   1961  CD2 PHE B 261     -12.058  46.210 -17.834  1.00 28.96           C  
ATOM   1962  CE1 PHE B 261     -11.297  48.857 -17.529  1.00 28.96           C  
ATOM   1963  CE2 PHE B 261     -10.787  46.619 -18.226  1.00 28.96           C  
ATOM   1964  CZ  PHE B 261     -10.409  47.943 -18.074  1.00 28.96           C  
ATOM   1965  N   ARG B 262     -16.406  46.810 -14.132  1.00 32.18           N  
ATOM   1966  CA  ARG B 262     -17.837  46.747 -13.851  1.00 32.18           C  
ATOM   1967  C   ARG B 262     -18.654  47.013 -15.111  1.00 32.18           C  
ATOM   1968  CB  ARG B 262     -18.216  47.749 -12.759  1.00 32.18           C  
ATOM   1969  O   ARG B 262     -18.376  47.960 -15.849  1.00 32.18           O  
ATOM   1970  CG  ARG B 262     -19.059  47.154 -11.642  1.00 32.18           C  
ATOM   1971  CD  ARG B 262     -19.386  48.186 -10.571  1.00 32.18           C  
ATOM   1972  NE  ARG B 262     -20.153  47.600  -9.475  1.00 32.18           N  
ATOM   1973  NH1 ARG B 262     -20.058  49.477  -8.132  1.00 32.18           N  
ATOM   1974  NH2 ARG B 262     -21.158  47.600  -7.410  1.00 32.18           N  
ATOM   1975  CZ  ARG B 262     -20.455  48.227  -8.342  1.00 32.18           C  
ATOM   1976  N   ALA B 263     -19.264  46.164 -15.756  1.00 35.72           N  
ATOM   1977  CA  ALA B 263     -20.060  46.282 -16.974  1.00 35.72           C  
ATOM   1978  C   ALA B 263     -21.492  46.704 -16.655  1.00 35.72           C  
ATOM   1979  CB  ALA B 263     -20.057  44.962 -17.742  1.00 35.72           C  
ATOM   1980  O   ALA B 263     -22.098  46.198 -15.708  1.00 35.72           O  
ATOM   1981  N   ARG B 264     -21.845  48.059 -16.825  1.00 33.75           N  
ATOM   1982  CA  ARG B 264     -23.241  48.449 -16.655  1.00 33.75           C  
ATOM   1983  C   ARG B 264     -23.992  48.390 -17.982  1.00 33.75           C  
ATOM   1984  CB  ARG B 264     -23.339  49.856 -16.061  1.00 33.75           C  
ATOM   1985  O   ARG B 264     -23.514  48.905 -18.995  1.00 33.75           O  
ATOM   1986  CG  ARG B 264     -24.169  49.932 -14.790  1.00 33.75           C  
ATOM   1987  CD  ARG B 264     -24.223  51.348 -14.235  1.00 33.75           C  
ATOM   1988  NE  ARG B 264     -25.056  51.427 -13.038  1.00 33.75           N  
ATOM   1989  NH1 ARG B 264     -24.773  53.700 -12.739  1.00 33.75           N  
ATOM   1990  NH2 ARG B 264     -26.071  52.500 -11.280  1.00 33.75           N  
ATOM   1991  CZ  ARG B 264     -25.298  52.542 -12.355  1.00 33.75           C  
ATOM   1992  N   ARG B 265     -24.945  47.638 -18.245  1.00 37.62           N  
ATOM   1993  CA  ARG B 265     -25.739  47.450 -19.455  1.00 37.62           C  
ATOM   1994  C   ARG B 265     -26.801  48.537 -19.588  1.00 37.62           C  
ATOM   1995  CB  ARG B 265     -26.399  46.070 -19.457  1.00 37.62           C  
ATOM   1996  O   ARG B 265     -27.559  48.788 -18.649  1.00 37.62           O  
ATOM   1997  CG  ARG B 265     -25.533  44.974 -20.058  1.00 37.62           C  
ATOM   1998  CD  ARG B 265     -26.265  43.640 -20.110  1.00 37.62           C  
ATOM   1999  NE  ARG B 265     -25.435  42.591 -20.695  1.00 37.62           N  
ATOM   2000  NH1 ARG B 265     -26.944  40.888 -20.295  1.00 37.62           N  
ATOM   2001  NH2 ARG B 265     -24.944  40.438 -21.322  1.00 37.62           N  
ATOM   2002  CZ  ARG B 265     -25.776  41.308 -20.769  1.00 37.62           C  
ATOM   2003  N   ARG B 266     -26.621  49.636 -20.364  1.00 35.67           N  
ATOM   2004  CA  ARG B 266     -27.592  50.710 -20.544  1.00 35.67           C  
ATOM   2005  C   ARG B 266     -28.515  50.422 -21.724  1.00 35.67           C  
ATOM   2006  CB  ARG B 266     -26.882  52.049 -20.748  1.00 35.67           C  
ATOM   2007  O   ARG B 266     -28.090  49.837 -22.722  1.00 35.67           O  
ATOM   2008  CG  ARG B 266     -26.389  52.688 -19.460  1.00 35.67           C  
ATOM   2009  CD  ARG B 266     -25.810  54.075 -19.703  1.00 35.67           C  
ATOM   2010  NE  ARG B 266     -25.413  54.720 -18.455  1.00 35.67           N  
ATOM   2011  NH1 ARG B 266     -24.409  56.536 -19.472  1.00 35.67           N  
ATOM   2012  NH2 ARG B 266     -24.444  56.371 -17.186  1.00 35.67           N  
ATOM   2013  CZ  ARG B 266     -24.756  55.874 -18.374  1.00 35.67           C  
ATOM   2014  N   GLN B 267     -29.930  50.493 -21.642  1.00 36.71           N  
ATOM   2015  CA  GLN B 267     -30.975  50.329 -22.648  1.00 36.71           C  
ATOM   2016  C   GLN B 267     -30.898  51.428 -23.705  1.00 36.71           C  
ATOM   2017  CB  GLN B 267     -32.356  50.327 -21.992  1.00 36.71           C  
ATOM   2018  O   GLN B 267     -30.879  52.615 -23.373  1.00 36.71           O  
ATOM   2019  CG  GLN B 267     -32.929  48.934 -21.770  1.00 36.71           C  
ATOM   2020  CD  GLN B 267     -34.300  48.959 -21.121  1.00 36.71           C  
ATOM   2021  NE2 GLN B 267     -34.790  47.790 -20.723  1.00 36.71           N  
ATOM   2022  OE1 GLN B 267     -34.914  50.022 -20.977  1.00 36.71           O  
ATOM   2023  N   SER B 268     -30.142  51.373 -24.781  1.00 34.80           N  
ATOM   2024  CA  SER B 268     -30.100  52.443 -25.772  1.00 34.80           C  
ATOM   2025  C   SER B 268     -31.256  52.329 -26.760  1.00 34.80           C  
ATOM   2026  CB  SER B 268     -28.770  52.422 -26.527  1.00 34.80           C  
ATOM   2027  O   SER B 268     -31.457  51.276 -27.369  1.00 34.80           O  
ATOM   2028  OG  SER B 268     -28.686  51.283 -27.367  1.00 34.80           O  
ATOM   2029  N   ASP B 269     -32.531  52.934 -26.562  1.00 35.95           N  
ATOM   2030  CA  ASP B 269     -33.765  52.943 -27.343  1.00 35.95           C  
ATOM   2031  C   ASP B 269     -33.545  53.589 -28.709  1.00 35.95           C  
ATOM   2032  CB  ASP B 269     -34.873  53.678 -26.585  1.00 35.95           C  
ATOM   2033  O   ASP B 269     -34.477  53.693 -29.509  1.00 35.95           O  
ATOM   2034  CG  ASP B 269     -35.555  52.810 -25.542  1.00 35.95           C  
ATOM   2035  OD1 ASP B 269     -35.415  51.569 -25.595  1.00 35.95           O  
ATOM   2036  OD2 ASP B 269     -36.241  53.372 -24.661  1.00 35.95           O  
ATOM   2037  N   GLN B 270     -32.376  54.211 -29.101  1.00 36.60           N  
ATOM   2038  CA  GLN B 270     -32.285  55.312 -30.054  1.00 36.60           C  
ATOM   2039  C   GLN B 270     -32.381  54.807 -31.491  1.00 36.60           C  
ATOM   2040  CB  GLN B 270     -30.981  56.087 -29.856  1.00 36.60           C  
ATOM   2041  O   GLN B 270     -32.627  55.586 -32.413  1.00 36.60           O  
ATOM   2042  CG  GLN B 270     -31.065  57.169 -28.788  1.00 36.60           C  
ATOM   2043  CD  GLN B 270     -30.018  58.252 -28.966  1.00 36.60           C  
ATOM   2044  NE2 GLN B 270     -30.014  59.227 -28.063  1.00 36.60           N  
ATOM   2045  OE1 GLN B 270     -29.218  58.213 -29.906  1.00 36.60           O  
ATOM   2046  N   PRO B 271     -32.115  53.527 -31.834  1.00 38.50           N  
ATOM   2047  CA  PRO B 271     -31.879  53.082 -33.209  1.00 38.50           C  
ATOM   2048  C   PRO B 271     -33.145  53.107 -34.063  1.00 38.50           C  
ATOM   2049  CB  PRO B 271     -31.367  51.650 -33.033  1.00 38.50           C  
ATOM   2050  O   PRO B 271     -33.074  52.937 -35.283  1.00 38.50           O  
ATOM   2051  CG  PRO B 271     -31.536  51.360 -31.577  1.00 38.50           C  
ATOM   2052  CD  PRO B 271     -32.045  52.600 -30.900  1.00 38.50           C  
ATOM   2053  N   GLN B 272     -34.335  53.322 -33.502  1.00 35.03           N  
ATOM   2054  CA  GLN B 272     -35.543  53.052 -34.275  1.00 35.03           C  
ATOM   2055  C   GLN B 272     -35.959  54.274 -35.089  1.00 35.03           C  
ATOM   2056  CB  GLN B 272     -36.685  52.620 -33.355  1.00 35.03           C  
ATOM   2057  O   GLN B 272     -36.912  54.212 -35.869  1.00 35.03           O  
ATOM   2058  CG  GLN B 272     -36.542  51.200 -32.822  1.00 35.03           C  
ATOM   2059  CD  GLN B 272     -37.632  50.831 -31.834  1.00 35.03           C  
ATOM   2060  NE2 GLN B 272     -37.424  49.743 -31.100  1.00 35.03           N  
ATOM   2061  OE1 GLN B 272     -38.653  51.519 -31.731  1.00 35.03           O  
ATOM   2062  N   ARG B 273     -35.311  55.452 -34.835  1.00 38.38           N  
ATOM   2063  CA  ARG B 273     -35.970  56.645 -35.357  1.00 38.38           C  
ATOM   2064  C   ARG B 273     -35.655  56.841 -36.836  1.00 38.38           C  
ATOM   2065  CB  ARG B 273     -35.548  57.883 -34.562  1.00 38.38           C  
ATOM   2066  O   ARG B 273     -34.507  56.688 -37.257  1.00 38.38           O  
ATOM   2067  CG  ARG B 273     -36.426  58.169 -33.355  1.00 38.38           C  
ATOM   2068  CD  ARG B 273     -36.042  59.475 -32.675  1.00 38.38           C  
ATOM   2069  NE  ARG B 273     -37.216  60.285 -32.361  1.00 38.38           N  
ATOM   2070  NH1 ARG B 273     -36.053  61.875 -31.154  1.00 38.38           N  
ATOM   2071  NH2 ARG B 273     -38.322  62.065 -31.421  1.00 38.38           N  
ATOM   2072  CZ  ARG B 273     -37.195  61.406 -31.646  1.00 38.38           C  
ATOM   2073  N   ARG B 274     -36.660  56.599 -37.822  1.00 38.23           N  
ATOM   2074  CA  ARG B 274     -36.722  56.491 -39.276  1.00 38.23           C  
ATOM   2075  C   ARG B 274     -36.413  57.830 -39.938  1.00 38.23           C  
ATOM   2076  CB  ARG B 274     -38.098  55.991 -39.720  1.00 38.23           C  
ATOM   2077  O   ARG B 274     -36.406  57.933 -41.166  1.00 38.23           O  
ATOM   2078  CG  ARG B 274     -38.315  54.503 -39.496  1.00 38.23           C  
ATOM   2079  CD  ARG B 274     -39.664  54.043 -40.030  1.00 38.23           C  
ATOM   2080  NE  ARG B 274     -39.827  52.597 -39.909  1.00 38.23           N  
ATOM   2081  NH1 ARG B 274     -41.951  52.552 -40.818  1.00 38.23           N  
ATOM   2082  NH2 ARG B 274     -40.952  50.607 -40.130  1.00 38.23           N  
ATOM   2083  CZ  ARG B 274     -40.910  51.922 -40.286  1.00 38.23           C  
ATOM   2084  N   ASP B 275     -36.528  59.003 -39.271  1.00 34.83           N  
ATOM   2085  CA  ASP B 275     -36.822  60.273 -39.928  1.00 34.83           C  
ATOM   2086  C   ASP B 275     -35.585  60.825 -40.634  1.00 34.83           C  
ATOM   2087  CB  ASP B 275     -37.347  61.292 -38.915  1.00 34.83           C  
ATOM   2088  O   ASP B 275     -34.569  61.102 -39.992  1.00 34.83           O  
ATOM   2089  CG  ASP B 275     -38.483  60.751 -38.064  1.00 34.83           C  
ATOM   2090  OD1 ASP B 275     -39.171  59.802 -38.498  1.00 34.83           O  
ATOM   2091  OD2 ASP B 275     -38.694  61.280 -36.952  1.00 34.83           O  
ATOM   2092  N   SER B 276     -35.341  60.242 -41.953  1.00 34.38           N  
ATOM   2093  CA  SER B 276     -34.097  60.399 -42.698  1.00 34.38           C  
ATOM   2094  C   SER B 276     -33.936  61.826 -43.212  1.00 34.38           C  
ATOM   2095  CB  SER B 276     -34.047  59.418 -43.871  1.00 34.38           C  
ATOM   2096  O   SER B 276     -34.670  62.257 -44.103  1.00 34.38           O  
ATOM   2097  OG  SER B 276     -35.352  59.013 -44.244  1.00 34.38           O  
ATOM   2098  N   LEU B 277     -33.919  62.905 -42.373  1.00 31.66           N  
ATOM   2099  CA  LEU B 277     -34.054  64.297 -42.788  1.00 31.66           C  
ATOM   2100  C   LEU B 277     -32.898  64.710 -43.692  1.00 31.66           C  
ATOM   2101  CB  LEU B 277     -34.115  65.217 -41.566  1.00 31.66           C  
ATOM   2102  O   LEU B 277     -31.731  64.540 -43.332  1.00 31.66           O  
ATOM   2103  CG  LEU B 277     -35.296  66.187 -41.505  1.00 31.66           C  
ATOM   2104  CD1 LEU B 277     -36.149  65.907 -40.273  1.00 31.66           C  
ATOM   2105  CD2 LEU B 277     -34.803  67.630 -41.504  1.00 31.66           C  
ATOM   2106  N   ILE B 278     -33.221  64.811 -45.005  1.00 32.52           N  
ATOM   2107  CA  ILE B 278     -32.292  64.994 -46.114  1.00 32.52           C  
ATOM   2108  C   ILE B 278     -31.713  66.406 -46.075  1.00 32.52           C  
ATOM   2109  CB  ILE B 278     -32.978  64.733 -47.474  1.00 32.52           C  
ATOM   2110  O   ILE B 278     -32.437  67.386 -46.269  1.00 32.52           O  
ATOM   2111  CG1 ILE B 278     -33.447  63.276 -47.565  1.00 32.52           C  
ATOM   2112  CG2 ILE B 278     -32.034  65.078 -48.630  1.00 32.52           C  
ATOM   2113  CD1 ILE B 278     -34.282  62.971 -48.801  1.00 32.52           C  
ATOM   2114  N   LEU B 279     -30.902  66.899 -45.049  1.00 31.54           N  
ATOM   2115  CA  LEU B 279     -30.561  68.291 -44.778  1.00 31.54           C  
ATOM   2116  C   LEU B 279     -29.599  68.830 -45.831  1.00 31.54           C  
ATOM   2117  CB  LEU B 279     -29.941  68.430 -43.385  1.00 31.54           C  
ATOM   2118  O   LEU B 279     -28.611  68.174 -46.170  1.00 31.54           O  
ATOM   2119  CG  LEU B 279     -30.918  68.619 -42.224  1.00 31.54           C  
ATOM   2120  CD1 LEU B 279     -30.378  67.954 -40.962  1.00 31.54           C  
ATOM   2121  CD2 LEU B 279     -31.181  70.102 -41.982  1.00 31.54           C  
ATOM   2122  N   HIS B 280     -30.065  69.887 -46.643  1.00 27.11           N  
ATOM   2123  CA  HIS B 280     -29.545  70.680 -47.751  1.00 27.11           C  
ATOM   2124  C   HIS B 280     -28.275  71.422 -47.350  1.00 27.11           C  
ATOM   2125  CB  HIS B 280     -30.601  71.673 -48.241  1.00 27.11           C  
ATOM   2126  O   HIS B 280     -28.008  71.606 -46.160  1.00 27.11           O  
ATOM   2127  CG  HIS B 280     -31.122  71.368 -49.610  1.00 27.11           C  
ATOM   2128  CD2 HIS B 280     -32.218  70.682 -50.011  1.00 27.11           C  
ATOM   2129  ND1 HIS B 280     -30.487  71.787 -50.758  1.00 27.11           N  
ATOM   2130  CE1 HIS B 280     -31.172  71.371 -51.810  1.00 27.11           C  
ATOM   2131  NE2 HIS B 280     -32.227  70.698 -51.384  1.00 27.11           N  
ATOM   2132  N   LYS B 281     -27.504  72.318 -48.257  1.00 28.64           N  
ATOM   2133  CA  LYS B 281     -26.109  72.644 -48.539  1.00 28.64           C  
ATOM   2134  C   LYS B 281     -25.632  73.811 -47.680  1.00 28.64           C  
ATOM   2135  CB  LYS B 281     -25.924  72.973 -50.021  1.00 28.64           C  
ATOM   2136  O   LYS B 281     -24.429  74.060 -47.575  1.00 28.64           O  
ATOM   2137  CG  LYS B 281     -25.443  71.800 -50.861  1.00 28.64           C  
ATOM   2138  CD  LYS B 281     -25.191  72.212 -52.306  1.00 28.64           C  
ATOM   2139  CE  LYS B 281     -24.731  71.033 -53.153  1.00 28.64           C  
ATOM   2140  NZ  LYS B 281     -24.474  71.435 -54.568  1.00 28.64           N  
ATOM   2141  N   PHE B 282     -26.523  74.760 -47.078  1.00 26.15           N  
ATOM   2142  CA  PHE B 282     -26.253  76.166 -46.803  1.00 26.15           C  
ATOM   2143  C   PHE B 282     -25.215  76.313 -45.697  1.00 26.15           C  
ATOM   2144  CB  PHE B 282     -27.542  76.896 -46.413  1.00 26.15           C  
ATOM   2145  O   PHE B 282     -25.059  75.419 -44.862  1.00 26.15           O  
ATOM   2146  CG  PHE B 282     -28.233  77.568 -47.569  1.00 26.15           C  
ATOM   2147  CD1 PHE B 282     -27.919  78.875 -47.920  1.00 26.15           C  
ATOM   2148  CD2 PHE B 282     -29.196  76.891 -48.306  1.00 26.15           C  
ATOM   2149  CE1 PHE B 282     -28.557  79.499 -48.989  1.00 26.15           C  
ATOM   2150  CE2 PHE B 282     -29.838  77.508 -49.376  1.00 26.15           C  
ATOM   2151  CZ  PHE B 282     -29.517  78.813 -49.715  1.00 26.15           C  
ATOM   2152  N   GLU B 283     -24.313  77.434 -45.585  1.00 28.35           N  
ATOM   2153  CA  GLU B 283     -23.128  77.966 -44.918  1.00 28.35           C  
ATOM   2154  C   GLU B 283     -23.311  77.990 -43.403  1.00 28.35           C  
ATOM   2155  CB  GLU B 283     -22.806  79.371 -45.432  1.00 28.35           C  
ATOM   2156  O   GLU B 283     -22.368  77.726 -42.654  1.00 28.35           O  
ATOM   2157  CG  GLU B 283     -21.881  79.388 -46.640  1.00 28.35           C  
ATOM   2158  CD  GLU B 283     -21.654  80.782 -47.202  1.00 28.35           C  
ATOM   2159  OE1 GLU B 283     -20.876  80.926 -48.172  1.00 28.35           O  
ATOM   2160  OE2 GLU B 283     -22.258  81.739 -46.667  1.00 28.35           O  
ATOM   2161  N   ALA B 284     -24.400  78.800 -42.893  1.00 24.64           N  
ATOM   2162  CA  ALA B 284     -24.736  79.328 -41.574  1.00 24.64           C  
ATOM   2163  C   ALA B 284     -24.645  78.239 -40.508  1.00 24.64           C  
ATOM   2164  CB  ALA B 284     -26.135  79.939 -41.586  1.00 24.64           C  
ATOM   2165  O   ALA B 284     -24.422  78.532 -39.330  1.00 24.64           O  
ATOM   2166  N   LEU B 285     -25.127  77.046 -40.840  1.00 25.52           N  
ATOM   2167  CA  LEU B 285     -25.821  76.136 -39.936  1.00 25.52           C  
ATOM   2168  C   LEU B 285     -24.826  75.338 -39.099  1.00 25.52           C  
ATOM   2169  CB  LEU B 285     -26.724  75.183 -40.723  1.00 25.52           C  
ATOM   2170  O   LEU B 285     -24.711  74.121 -39.258  1.00 25.52           O  
ATOM   2171  CG  LEU B 285     -28.224  75.478 -40.679  1.00 25.52           C  
ATOM   2172  CD1 LEU B 285     -28.858  75.204 -42.038  1.00 25.52           C  
ATOM   2173  CD2 LEU B 285     -28.900  74.651 -39.591  1.00 25.52           C  
ATOM   2174  N   LEU B 286     -23.526  75.682 -38.930  1.00 24.96           N  
ATOM   2175  CA  LEU B 286     -22.317  74.906 -38.673  1.00 24.96           C  
ATOM   2176  C   LEU B 286     -22.387  74.225 -37.310  1.00 24.96           C  
ATOM   2177  CB  LEU B 286     -21.079  75.804 -38.745  1.00 24.96           C  
ATOM   2178  O   LEU B 286     -21.979  73.071 -37.167  1.00 24.96           O  
ATOM   2179  CG  LEU B 286     -20.580  76.160 -40.146  1.00 24.96           C  
ATOM   2180  CD1 LEU B 286     -19.655  77.371 -40.088  1.00 24.96           C  
ATOM   2181  CD2 LEU B 286     -19.871  74.969 -40.780  1.00 24.96           C  
ATOM   2182  N   SER B 287     -22.583  75.027 -36.012  1.00 24.60           N  
ATOM   2183  CA  SER B 287     -22.289  75.018 -34.582  1.00 24.60           C  
ATOM   2184  C   SER B 287     -23.256  74.114 -33.825  1.00 24.60           C  
ATOM   2185  CB  SER B 287     -22.351  76.436 -34.013  1.00 24.60           C  
ATOM   2186  O   SER B 287     -22.854  73.401 -32.903  1.00 24.60           O  
ATOM   2187  OG  SER B 287     -23.686  76.913 -33.996  1.00 24.60           O  
ATOM   2188  N   TRP B 288     -24.630  74.214 -34.021  1.00 25.62           N  
ATOM   2189  CA  TRP B 288     -25.757  73.788 -33.197  1.00 25.62           C  
ATOM   2190  C   TRP B 288     -25.952  72.278 -33.279  1.00 25.62           C  
ATOM   2191  CB  TRP B 288     -27.040  74.506 -33.627  1.00 25.62           C  
ATOM   2192  O   TRP B 288     -26.653  71.691 -32.451  1.00 25.62           O  
ATOM   2193  CG  TRP B 288     -27.550  75.495 -32.624  1.00 25.62           C  
ATOM   2194  CD1 TRP B 288     -26.980  76.689 -32.280  1.00 25.62           C  
ATOM   2195  CD2 TRP B 288     -28.734  75.372 -31.829  1.00 25.62           C  
ATOM   2196  CE2 TRP B 288     -28.820  76.531 -31.026  1.00 25.62           C  
ATOM   2197  CE3 TRP B 288     -29.732  74.395 -31.720  1.00 25.62           C  
ATOM   2198  NE1 TRP B 288     -27.739  77.317 -31.319  1.00 25.62           N  
ATOM   2199  CH2 TRP B 288     -30.830  75.765 -30.036  1.00 25.62           C  
ATOM   2200  CZ2 TRP B 288     -29.867  76.737 -30.123  1.00 25.62           C  
ATOM   2201  CZ3 TRP B 288     -30.773  74.602 -30.821  1.00 25.62           C  
ATOM   2202  N   ALA B 289     -25.456  71.552 -34.186  1.00 24.97           N  
ATOM   2203  CA  ALA B 289     -25.882  70.248 -34.688  1.00 24.97           C  
ATOM   2204  C   ALA B 289     -25.687  69.163 -33.634  1.00 24.97           C  
ATOM   2205  CB  ALA B 289     -25.118  69.893 -35.961  1.00 24.97           C  
ATOM   2206  O   ALA B 289     -26.339  68.117 -33.682  1.00 24.97           O  
ATOM   2207  N   ASP B 290     -24.740  69.284 -32.688  1.00 29.09           N  
ATOM   2208  CA  ASP B 290     -24.149  68.288 -31.800  1.00 29.09           C  
ATOM   2209  C   ASP B 290     -25.201  67.691 -30.868  1.00 29.09           C  
ATOM   2210  CB  ASP B 290     -23.012  68.905 -30.983  1.00 29.09           C  
ATOM   2211  O   ASP B 290     -25.070  66.547 -30.427  1.00 29.09           O  
ATOM   2212  CG  ASP B 290     -21.651  68.727 -31.633  1.00 29.09           C  
ATOM   2213  OD1 ASP B 290     -21.522  67.902 -32.563  1.00 29.09           O  
ATOM   2214  OD2 ASP B 290     -20.698  69.416 -31.208  1.00 29.09           O  
ATOM   2215  N   LEU B 291     -26.320  68.329 -30.483  1.00 26.30           N  
ATOM   2216  CA  LEU B 291     -27.399  68.006 -29.556  1.00 26.30           C  
ATOM   2217  C   LEU B 291     -28.325  66.949 -30.147  1.00 26.30           C  
ATOM   2218  CB  LEU B 291     -28.199  69.263 -29.205  1.00 26.30           C  
ATOM   2219  O   LEU B 291     -29.023  66.248 -29.412  1.00 26.30           O  
ATOM   2220  CG  LEU B 291     -28.399  69.545 -27.715  1.00 26.30           C  
ATOM   2221  CD1 LEU B 291     -27.416  70.611 -27.241  1.00 26.30           C  
ATOM   2222  CD2 LEU B 291     -29.836  69.976 -27.440  1.00 26.30           C  
ATOM   2223  N   MET B 292     -28.632  66.918 -31.483  1.00 27.37           N  
ATOM   2224  CA  MET B 292     -29.763  66.196 -32.058  1.00 27.37           C  
ATOM   2225  C   MET B 292     -29.415  64.728 -32.284  1.00 27.37           C  
ATOM   2226  CB  MET B 292     -30.199  66.838 -33.376  1.00 27.37           C  
ATOM   2227  O   MET B 292     -28.250  64.389 -32.500  1.00 27.37           O  
ATOM   2228  CG  MET B 292     -30.739  68.251 -33.220  1.00 27.37           C  
ATOM   2229  SD  MET B 292     -31.985  68.671 -34.500  1.00 27.37           S  
ATOM   2230  CE  MET B 292     -32.912  67.113 -34.569  1.00 27.37           C  
ATOM   2231  N   ASN B 293     -30.181  63.706 -31.772  1.00 31.26           N  
ATOM   2232  CA  ASN B 293     -30.204  62.269 -31.523  1.00 31.26           C  
ATOM   2233  C   ASN B 293     -30.007  61.473 -32.810  1.00 31.26           C  
ATOM   2234  CB  ASN B 293     -31.512  61.862 -30.842  1.00 31.26           C  
ATOM   2235  O   ASN B 293     -30.748  60.526 -33.079  1.00 31.26           O  
ATOM   2236  CG  ASN B 293     -31.341  60.682 -29.906  1.00 31.26           C  
ATOM   2237  ND2 ASN B 293     -32.452  60.071 -29.512  1.00 31.26           N  
ATOM   2238  OD1 ASN B 293     -30.219  60.322 -29.539  1.00 31.26           O  
ATOM   2239  N   LEU B 294     -29.322  62.087 -33.794  1.00 30.59           N  
ATOM   2240  CA  LEU B 294     -29.440  61.574 -35.155  1.00 30.59           C  
ATOM   2241  C   LEU B 294     -28.671  60.267 -35.312  1.00 30.59           C  
ATOM   2242  CB  LEU B 294     -28.928  62.606 -36.164  1.00 30.59           C  
ATOM   2243  O   LEU B 294     -27.741  59.994 -34.549  1.00 30.59           O  
ATOM   2244  CG  LEU B 294     -29.718  63.913 -36.256  1.00 30.59           C  
ATOM   2245  CD1 LEU B 294     -28.972  64.922 -37.124  1.00 30.59           C  
ATOM   2246  CD2 LEU B 294     -31.116  63.655 -36.808  1.00 30.59           C  
ATOM   2247  N   ASN B 295     -29.188  59.235 -36.214  1.00 31.85           N  
ATOM   2248  CA  ASN B 295     -28.867  57.862 -36.587  1.00 31.85           C  
ATOM   2249  C   ASN B 295     -27.470  57.756 -37.192  1.00 31.85           C  
ATOM   2250  CB  ASN B 295     -29.911  57.312 -37.561  1.00 31.85           C  
ATOM   2251  O   ASN B 295     -27.174  58.407 -38.196  1.00 31.85           O  
ATOM   2252  CG  ASN B 295     -30.226  55.849 -37.316  1.00 31.85           C  
ATOM   2253  ND2 ASN B 295     -31.195  55.320 -38.053  1.00 31.85           N  
ATOM   2254  OD1 ASN B 295     -29.603  55.201 -36.472  1.00 31.85           O  
ATOM   2255  N   ARG B 296     -26.410  57.634 -36.449  1.00 34.56           N  
ATOM   2256  CA  ARG B 296     -25.023  57.740 -36.891  1.00 34.56           C  
ATOM   2257  C   ARG B 296     -24.578  56.470 -37.608  1.00 34.56           C  
ATOM   2258  CB  ARG B 296     -24.100  58.021 -35.703  1.00 34.56           C  
ATOM   2259  O   ARG B 296     -24.994  55.367 -37.245  1.00 34.56           O  
ATOM   2260  CG  ARG B 296     -24.187  59.446 -35.180  1.00 34.56           C  
ATOM   2261  CD  ARG B 296     -23.209  59.688 -34.038  1.00 34.56           C  
ATOM   2262  NE  ARG B 296     -23.228  61.081 -33.599  1.00 34.56           N  
ATOM   2263  NH1 ARG B 296     -21.616  60.803 -31.968  1.00 34.56           N  
ATOM   2264  NH2 ARG B 296     -22.568  62.861 -32.306  1.00 34.56           N  
ATOM   2265  CZ  ARG B 296     -22.471  61.578 -32.625  1.00 34.56           C  
ATOM   2266  N   HIS B 297     -24.290  56.568 -38.915  1.00 30.59           N  
ATOM   2267  CA  HIS B 297     -23.730  55.465 -39.688  1.00 30.59           C  
ATOM   2268  C   HIS B 297     -22.473  54.910 -39.026  1.00 30.59           C  
ATOM   2269  CB  HIS B 297     -23.416  55.917 -41.115  1.00 30.59           C  
ATOM   2270  O   HIS B 297     -21.641  55.672 -38.528  1.00 30.59           O  
ATOM   2271  CG  HIS B 297     -23.760  54.899 -42.156  1.00 30.59           C  
ATOM   2272  CD2 HIS B 297     -24.854  54.765 -42.942  1.00 30.59           C  
ATOM   2273  ND1 HIS B 297     -22.921  53.854 -42.481  1.00 30.59           N  
ATOM   2274  CE1 HIS B 297     -23.486  53.121 -43.425  1.00 30.59           C  
ATOM   2275  NE2 HIS B 297     -24.659  53.652 -43.723  1.00 30.59           N  
ATOM   2276  N   VAL B 298     -22.507  53.663 -38.567  1.00 32.84           N  
ATOM   2277  CA  VAL B 298     -21.548  52.953 -37.728  1.00 32.84           C  
ATOM   2278  C   VAL B 298     -20.265  52.693 -38.515  1.00 32.84           C  
ATOM   2279  CB  VAL B 298     -22.130  51.621 -37.202  1.00 32.84           C  
ATOM   2280  O   VAL B 298     -20.290  52.023 -39.550  1.00 32.84           O  
ATOM   2281  CG1 VAL B 298     -21.125  50.914 -36.293  1.00 32.84           C  
ATOM   2282  CG2 VAL B 298     -23.443  51.869 -36.462  1.00 32.84           C  
ATOM   2283  N   ASP B 299     -19.494  53.719 -38.934  1.00 30.10           N  
ATOM   2284  CA  ASP B 299     -18.282  53.501 -39.718  1.00 30.10           C  
ATOM   2285  C   ASP B 299     -17.322  52.559 -38.995  1.00 30.10           C  
ATOM   2286  CB  ASP B 299     -17.589  54.832 -40.016  1.00 30.10           C  
ATOM   2287  O   ASP B 299     -17.192  52.618 -37.770  1.00 30.10           O  
ATOM   2288  CG  ASP B 299     -17.576  55.177 -41.495  1.00 30.10           C  
ATOM   2289  OD1 ASP B 299     -17.822  54.281 -42.331  1.00 30.10           O  
ATOM   2290  OD2 ASP B 299     -17.315  56.353 -41.826  1.00 30.10           O  
ATOM   2291  N   ASP B 300     -16.932  51.357 -39.636  1.00 32.52           N  
ATOM   2292  CA  ASP B 300     -16.087  50.227 -39.263  1.00 32.52           C  
ATOM   2293  C   ASP B 300     -14.693  50.695 -38.852  1.00 32.52           C  
ATOM   2294  CB  ASP B 300     -15.987  49.228 -40.418  1.00 32.52           C  
ATOM   2295  O   ASP B 300     -13.821  50.885 -39.702  1.00 32.52           O  
ATOM   2296  CG  ASP B 300     -16.983  48.087 -40.304  1.00 32.52           C  
ATOM   2297  OD1 ASP B 300     -17.581  47.906 -39.221  1.00 32.52           O  
ATOM   2298  OD2 ASP B 300     -17.169  47.361 -41.304  1.00 32.52           O  
ATOM   2299  N   ASP B 301     -14.531  51.685 -38.036  1.00 30.68           N  
ATOM   2300  CA  ASP B 301     -13.226  52.267 -37.736  1.00 30.68           C  
ATOM   2301  C   ASP B 301     -12.271  51.215 -37.176  1.00 30.68           C  
ATOM   2302  CB  ASP B 301     -13.370  53.426 -36.747  1.00 30.68           C  
ATOM   2303  O   ASP B 301     -12.708  50.184 -36.659  1.00 30.68           O  
ATOM   2304  CG  ASP B 301     -13.684  54.748 -37.425  1.00 30.68           C  
ATOM   2305  OD1 ASP B 301     -13.463  54.873 -38.649  1.00 30.68           O  
ATOM   2306  OD2 ASP B 301     -14.153  55.673 -36.729  1.00 30.68           O  
ATOM   2307  N   ASP B 302     -10.931  51.323 -37.398  1.00 33.24           N  
ATOM   2308  CA  ASP B 302      -9.711  50.573 -37.120  1.00 33.24           C  
ATOM   2309  C   ASP B 302      -9.636  50.173 -35.648  1.00 33.24           C  
ATOM   2310  CB  ASP B 302      -8.477  51.391 -37.506  1.00 33.24           C  
ATOM   2311  O   ASP B 302      -9.951  50.973 -34.765  1.00 33.24           O  
ATOM   2312  CG  ASP B 302      -7.782  50.865 -38.750  1.00 33.24           C  
ATOM   2313  OD1 ASP B 302      -7.961  49.676 -39.092  1.00 33.24           O  
ATOM   2314  OD2 ASP B 302      -7.046  51.646 -39.391  1.00 33.24           O  
ATOM   2315  N   GLN B 303      -9.678  48.854 -35.200  1.00 36.54           N  
ATOM   2316  CA  GLN B 303      -9.686  48.053 -33.981  1.00 36.54           C  
ATOM   2317  C   GLN B 303      -8.737  48.633 -32.935  1.00 36.54           C  
ATOM   2318  CB  GLN B 303      -9.306  46.604 -34.288  1.00 36.54           C  
ATOM   2319  O   GLN B 303      -9.055  48.654 -31.744  1.00 36.54           O  
ATOM   2320  CG  GLN B 303     -10.499  45.704 -34.580  1.00 36.54           C  
ATOM   2321  CD  GLN B 303     -10.106  44.250 -34.762  1.00 36.54           C  
ATOM   2322  NE2 GLN B 303     -11.102  43.376 -34.873  1.00 36.54           N  
ATOM   2323  OE1 GLN B 303      -8.919  43.914 -34.802  1.00 36.54           O  
ATOM   2324  N   ASP B 304      -7.514  48.989 -33.288  1.00 37.32           N  
ATOM   2325  CA  ASP B 304      -6.433  49.378 -32.388  1.00 37.32           C  
ATOM   2326  C   ASP B 304      -6.814  50.612 -31.573  1.00 37.32           C  
ATOM   2327  CB  ASP B 304      -5.148  49.643 -33.176  1.00 37.32           C  
ATOM   2328  O   ASP B 304      -6.494  50.702 -30.386  1.00 37.32           O  
ATOM   2329  CG  ASP B 304      -4.416  48.370 -33.562  1.00 37.32           C  
ATOM   2330  OD1 ASP B 304      -4.625  47.324 -32.910  1.00 37.32           O  
ATOM   2331  OD2 ASP B 304      -3.620  48.414 -34.525  1.00 37.32           O  
ATOM   2332  N   ASP B 305      -7.552  51.648 -32.157  1.00 35.20           N  
ATOM   2333  CA  ASP B 305      -7.996  52.909 -31.570  1.00 35.20           C  
ATOM   2334  C   ASP B 305      -9.125  52.680 -30.567  1.00 35.20           C  
ATOM   2335  CB  ASP B 305      -8.452  53.878 -32.663  1.00 35.20           C  
ATOM   2336  O   ASP B 305      -9.216  53.382 -29.558  1.00 35.20           O  
ATOM   2337  CG  ASP B 305      -7.294  54.561 -33.370  1.00 35.20           C  
ATOM   2338  OD1 ASP B 305      -6.167  54.564 -32.831  1.00 35.20           O  
ATOM   2339  OD2 ASP B 305      -7.513  55.103 -34.475  1.00 35.20           O  
ATOM   2340  N   ALA B 306      -9.901  51.603 -30.698  1.00 36.43           N  
ATOM   2341  CA  ALA B 306     -11.010  51.162 -29.856  1.00 36.43           C  
ATOM   2342  C   ALA B 306     -10.504  50.628 -28.519  1.00 36.43           C  
ATOM   2343  CB  ALA B 306     -11.833  50.096 -30.575  1.00 36.43           C  
ATOM   2344  O   ALA B 306     -11.089  50.909 -27.470  1.00 36.43           O  
ATOM   2345  N   LYS B 307      -9.448  49.948 -28.464  1.00 37.83           N  
ATOM   2346  CA  LYS B 307      -8.784  49.361 -27.304  1.00 37.83           C  
ATOM   2347  C   LYS B 307      -8.282  50.444 -26.352  1.00 37.83           C  
ATOM   2348  CB  LYS B 307      -7.621  48.471 -27.744  1.00 37.83           C  
ATOM   2349  O   LYS B 307      -8.468  50.346 -25.138  1.00 37.83           O  
ATOM   2350  CG  LYS B 307      -7.355  47.296 -26.814  1.00 37.83           C  
ATOM   2351  CD  LYS B 307      -6.224  46.417 -27.333  1.00 37.83           C  
ATOM   2352  CE  LYS B 307      -5.917  45.275 -26.374  1.00 37.83           C  
ATOM   2353  NZ  LYS B 307      -4.833  44.390 -26.895  1.00 37.83           N  
ATOM   2354  N   LYS B 308      -7.538  51.463 -26.865  1.00 37.50           N  
ATOM   2355  CA  LYS B 308      -7.038  52.604 -26.104  1.00 37.50           C  
ATOM   2356  C   LYS B 308      -8.186  53.412 -25.506  1.00 37.50           C  
ATOM   2357  CB  LYS B 308      -6.171  53.502 -26.989  1.00 37.50           C  
ATOM   2358  O   LYS B 308      -8.109  53.853 -24.357  1.00 37.50           O  
ATOM   2359  CG  LYS B 308      -4.719  53.595 -26.542  1.00 37.50           C  
ATOM   2360  CD  LYS B 308      -3.906  54.488 -27.469  1.00 37.50           C  
ATOM   2361  CE  LYS B 308      -2.444  54.550 -27.047  1.00 37.50           C  
ATOM   2362  NZ  LYS B 308      -1.631  55.380 -27.985  1.00 37.50           N  
ATOM   2363  N   ALA B 309      -9.337  53.510 -26.261  1.00 38.58           N  
ATOM   2364  CA  ALA B 309     -10.541  54.223 -25.843  1.00 38.58           C  
ATOM   2365  C   ALA B 309     -11.244  53.491 -24.703  1.00 38.58           C  
ATOM   2366  CB  ALA B 309     -11.492  54.401 -27.024  1.00 38.58           C  
ATOM   2367  O   ALA B 309     -11.718  54.118 -23.753  1.00 38.58           O  
ATOM   2368  N   ALA B 310     -11.174  52.126 -24.742  1.00 38.86           N  
ATOM   2369  CA  ALA B 310     -11.744  51.259 -23.715  1.00 38.86           C  
ATOM   2370  C   ALA B 310     -10.955  51.358 -22.413  1.00 38.86           C  
ATOM   2371  CB  ALA B 310     -11.784  49.812 -24.201  1.00 38.86           C  
ATOM   2372  O   ALA B 310     -11.537  51.369 -21.326  1.00 38.86           O  
ATOM   2373  N   GLU B 311      -9.664  51.439 -22.504  1.00 40.60           N  
ATOM   2374  CA  GLU B 311      -8.762  51.505 -21.358  1.00 40.60           C  
ATOM   2375  C   GLU B 311      -9.027  52.751 -20.519  1.00 40.60           C  
ATOM   2376  CB  GLU B 311      -7.303  51.482 -21.820  1.00 40.60           C  
ATOM   2377  O   GLU B 311      -8.862  52.730 -19.297  1.00 40.60           O  
ATOM   2378  CG  GLU B 311      -6.774  50.087 -22.118  1.00 40.60           C  
ATOM   2379  CD  GLU B 311      -5.349  50.086 -22.650  1.00 40.60           C  
ATOM   2380  OE1 GLU B 311      -4.795  48.991 -22.899  1.00 40.60           O  
ATOM   2381  OE2 GLU B 311      -4.782  51.189 -22.817  1.00 40.60           O  
ATOM   2382  N   ASP B 312      -9.432  53.915 -21.154  1.00 34.64           N  
ATOM   2383  CA  ASP B 312      -9.637  55.203 -20.498  1.00 34.64           C  
ATOM   2384  C   ASP B 312     -11.033  55.290 -19.884  1.00 34.64           C  
ATOM   2385  CB  ASP B 312      -9.426  56.350 -21.488  1.00 34.64           C  
ATOM   2386  O   ASP B 312     -11.336  56.234 -19.151  1.00 34.64           O  
ATOM   2387  CG  ASP B 312      -7.959  56.648 -21.745  1.00 34.64           C  
ATOM   2388  OD1 ASP B 312      -7.094  56.155 -20.990  1.00 34.64           O  
ATOM   2389  OD2 ASP B 312      -7.666  57.386 -22.711  1.00 34.64           O  
ATOM   2390  N   GLN B 313     -11.972  54.317 -20.366  1.00 35.08           N  
ATOM   2391  CA  GLN B 313     -13.345  54.437 -19.886  1.00 35.08           C  
ATOM   2392  C   GLN B 313     -13.544  53.659 -18.589  1.00 35.08           C  
ATOM   2393  CB  GLN B 313     -14.331  53.947 -20.948  1.00 35.08           C  
ATOM   2394  O   GLN B 313     -13.009  52.559 -18.430  1.00 35.08           O  
ATOM   2395  CG  GLN B 313     -14.538  54.929 -22.094  1.00 35.08           C  
ATOM   2396  CD  GLN B 313     -15.957  54.914 -22.630  1.00 35.08           C  
ATOM   2397  NE2 GLN B 313     -16.312  55.939 -23.397  1.00 35.08           N  
ATOM   2398  OE1 GLN B 313     -16.728  53.988 -22.357  1.00 35.08           O  
ATOM   2399  N   GLU B 314     -13.807  54.404 -17.480  1.00 37.34           N  
ATOM   2400  CA  GLU B 314     -14.041  53.883 -16.137  1.00 37.34           C  
ATOM   2401  C   GLU B 314     -15.162  52.848 -16.134  1.00 37.34           C  
ATOM   2402  CB  GLU B 314     -14.373  55.021 -15.168  1.00 37.34           C  
ATOM   2403  O   GLU B 314     -15.091  51.849 -15.414  1.00 37.34           O  
ATOM   2404  CG  GLU B 314     -13.152  55.631 -14.495  1.00 37.34           C  
ATOM   2405  CD  GLU B 314     -13.497  56.761 -13.538  1.00 37.34           C  
ATOM   2406  OE1 GLU B 314     -12.573  57.333 -12.916  1.00 37.34           O  
ATOM   2407  OE2 GLU B 314     -14.701  57.075 -13.407  1.00 37.34           O  
ATOM   2408  N   GLU B 315     -16.365  53.093 -16.815  1.00 40.08           N  
ATOM   2409  CA  GLU B 315     -17.619  52.353 -16.909  1.00 40.08           C  
ATOM   2410  C   GLU B 315     -17.935  51.983 -18.356  1.00 40.08           C  
ATOM   2411  CB  GLU B 315     -18.770  53.167 -16.312  1.00 40.08           C  
ATOM   2412  O   GLU B 315     -17.737  52.791 -19.266  1.00 40.08           O  
ATOM   2413  CG  GLU B 315     -19.321  52.592 -15.015  1.00 40.08           C  
ATOM   2414  CD  GLU B 315     -20.445  53.425 -14.419  1.00 40.08           C  
ATOM   2415  OE1 GLU B 315     -20.992  53.038 -13.361  1.00 40.08           O  
ATOM   2416  OE2 GLU B 315     -20.782  54.472 -15.015  1.00 40.08           O  
ATOM   2417  N   LEU B 316     -17.889  50.802 -18.731  1.00 38.16           N  
ATOM   2418  CA  LEU B 316     -18.275  50.383 -20.075  1.00 38.16           C  
ATOM   2419  C   LEU B 316     -19.792  50.280 -20.197  1.00 38.16           C  
ATOM   2420  CB  LEU B 316     -17.630  49.039 -20.423  1.00 38.16           C  
ATOM   2421  O   LEU B 316     -20.434  49.565 -19.424  1.00 38.16           O  
ATOM   2422  CG  LEU B 316     -16.384  49.094 -21.309  1.00 38.16           C  
ATOM   2423  CD1 LEU B 316     -15.304  48.167 -20.761  1.00 38.16           C  
ATOM   2424  CD2 LEU B 316     -16.734  48.726 -22.747  1.00 38.16           C  
ATOM   2425  N   GLY B 317     -20.463  51.398 -20.677  1.00 36.36           N  
ATOM   2426  CA  GLY B 317     -21.885  51.349 -20.981  1.00 36.36           C  
ATOM   2427  C   GLY B 317     -22.225  50.368 -22.087  1.00 36.36           C  
ATOM   2428  O   GLY B 317     -21.576  50.358 -23.135  1.00 36.36           O  
ATOM   2429  N   LEU B 318     -22.741  49.315 -21.838  1.00 37.48           N  
ATOM   2430  CA  LEU B 318     -23.154  48.337 -22.839  1.00 37.48           C  
ATOM   2431  C   LEU B 318     -24.558  48.642 -23.350  1.00 37.48           C  
ATOM   2432  CB  LEU B 318     -23.108  46.921 -22.256  1.00 37.48           C  
ATOM   2433  O   LEU B 318     -25.500  48.752 -22.563  1.00 37.48           O  
ATOM   2434  CG  LEU B 318     -21.719  46.366 -21.935  1.00 37.48           C  
ATOM   2435  CD1 LEU B 318     -21.824  45.237 -20.915  1.00 37.48           C  
ATOM   2436  CD2 LEU B 318     -21.029  45.884 -23.206  1.00 37.48           C  
ATOM   2437  N   GLY B 319     -24.784  49.586 -24.471  1.00 35.12           N  
ATOM   2438  CA  GLY B 319     -26.071  49.927 -25.057  1.00 35.12           C  
ATOM   2439  C   GLY B 319     -26.719  48.768 -25.789  1.00 35.12           C  
ATOM   2440  O   GLY B 319     -26.027  47.881 -26.295  1.00 35.12           O  
ATOM   2441  N   GLN B 320     -27.940  48.555 -25.404  1.00 34.93           N  
ATOM   2442  CA  GLN B 320     -28.743  47.510 -26.030  1.00 34.93           C  
ATOM   2443  C   GLN B 320     -29.267  47.958 -27.391  1.00 34.93           C  
ATOM   2444  CB  GLN B 320     -29.910  47.114 -25.123  1.00 34.93           C  
ATOM   2445  O   GLN B 320     -29.872  49.026 -27.508  1.00 34.93           O  
ATOM   2446  CG  GLN B 320     -29.631  45.890 -24.261  1.00 34.93           C  
ATOM   2447  CD  GLN B 320     -30.805  45.515 -23.376  1.00 34.93           C  
ATOM   2448  NE2 GLN B 320     -30.726  44.346 -22.750  1.00 34.93           N  
ATOM   2449  OE1 GLN B 320     -31.775  46.270 -23.256  1.00 34.93           O  
ATOM   2450  N   VAL B 321     -28.616  47.928 -28.520  1.00 35.30           N  
ATOM   2451  CA  VAL B 321     -29.105  48.243 -29.858  1.00 35.30           C  
ATOM   2452  C   VAL B 321     -30.225  47.278 -30.239  1.00 35.30           C  
ATOM   2453  CB  VAL B 321     -27.970  48.184 -30.905  1.00 35.30           C  
ATOM   2454  O   VAL B 321     -30.053  46.059 -30.169  1.00 35.30           O  
ATOM   2455  CG1 VAL B 321     -28.483  48.607 -32.281  1.00 35.30           C  
ATOM   2456  CG2 VAL B 321     -26.800  49.066 -30.473  1.00 35.30           C  
ATOM   2457  N   SER B 322     -31.484  47.792 -30.039  1.00 30.34           N  
ATOM   2458  CA  SER B 322     -32.624  46.904 -30.244  1.00 30.34           C  
ATOM   2459  C   SER B 322     -32.602  46.290 -31.639  1.00 30.34           C  
ATOM   2460  CB  SER B 322     -33.937  47.659 -30.030  1.00 30.34           C  
ATOM   2461  O   SER B 322     -32.997  45.137 -31.822  1.00 30.34           O  
ATOM   2462  OG  SER B 322     -34.017  48.782 -30.890  1.00 30.34           O  
ATOM   2463  N   LYS B 323     -32.745  47.300 -32.702  1.00 30.45           N  
ATOM   2464  CA  LYS B 323     -33.139  46.781 -34.008  1.00 30.45           C  
ATOM   2465  C   LYS B 323     -32.030  45.931 -34.620  1.00 30.45           C  
ATOM   2466  CB  LYS B 323     -33.504  47.926 -34.954  1.00 30.45           C  
ATOM   2467  O   LYS B 323     -30.852  46.287 -34.541  1.00 30.45           O  
ATOM   2468  CG  LYS B 323     -35.000  48.096 -35.173  1.00 30.45           C  
ATOM   2469  CD  LYS B 323     -35.296  49.214 -36.164  1.00 30.45           C  
ATOM   2470  CE  LYS B 323     -36.794  49.407 -36.359  1.00 30.45           C  
ATOM   2471  NZ  LYS B 323     -37.091  50.529 -37.299  1.00 30.45           N  
ATOM   2472  N   ALA B 324     -32.478  44.694 -34.887  1.00 30.61           N  
ATOM   2473  CA  ALA B 324     -31.590  43.713 -35.504  1.00 30.61           C  
ATOM   2474  C   ALA B 324     -31.025  44.235 -36.821  1.00 30.61           C  
ATOM   2475  CB  ALA B 324     -32.328  42.395 -35.731  1.00 30.61           C  
ATOM   2476  O   ALA B 324     -31.705  44.960 -37.552  1.00 30.61           O  
ATOM   2477  N   PRO B 325     -29.805  44.611 -36.892  1.00 29.93           N  
ATOM   2478  CA  PRO B 325     -29.502  44.845 -38.306  1.00 29.93           C  
ATOM   2479  C   PRO B 325     -30.241  43.883 -39.234  1.00 29.93           C  
ATOM   2480  CB  PRO B 325     -27.990  44.625 -38.383  1.00 29.93           C  
ATOM   2481  O   PRO B 325     -30.645  42.797 -38.809  1.00 29.93           O  
ATOM   2482  CG  PRO B 325     -27.616  44.065 -37.048  1.00 29.93           C  
ATOM   2483  CD  PRO B 325     -28.836  44.065 -36.173  1.00 29.93           C  
ATOM   2484  N   ALA B 326     -31.233  44.520 -40.118  1.00 28.62           N  
ATOM   2485  CA  ALA B 326     -31.990  43.616 -40.980  1.00 28.62           C  
ATOM   2486  C   ALA B 326     -31.149  42.408 -41.381  1.00 28.62           C  
ATOM   2487  CB  ALA B 326     -32.483  44.354 -42.222  1.00 28.62           C  
ATOM   2488  O   ALA B 326     -31.663  41.292 -41.485  1.00 28.62           O  
ATOM   2489  N   THR B 327     -30.018  42.818 -41.954  1.00 28.17           N  
ATOM   2490  CA  THR B 327     -29.367  41.680 -42.592  1.00 28.17           C  
ATOM   2491  C   THR B 327     -28.733  40.765 -41.548  1.00 28.17           C  
ATOM   2492  CB  THR B 327     -28.293  42.140 -43.595  1.00 28.17           C  
ATOM   2493  O   THR B 327     -27.996  41.228 -40.675  1.00 28.17           O  
ATOM   2494  CG2 THR B 327     -28.605  41.641 -45.002  1.00 28.17           C  
ATOM   2495  OG1 THR B 327     -28.243  43.572 -43.609  1.00 28.17           O  
ATOM   2496  N   ARG B 328     -29.585  39.976 -40.938  1.00 28.22           N  
ATOM   2497  CA  ARG B 328     -29.237  38.973 -39.937  1.00 28.22           C  
ATOM   2498  C   ARG B 328     -28.071  38.110 -40.410  1.00 28.22           C  
ATOM   2499  CB  ARG B 328     -30.445  38.091 -39.616  1.00 28.22           C  
ATOM   2500  O   ARG B 328     -28.167  37.438 -41.438  1.00 28.22           O  
ATOM   2501  CG  ARG B 328     -31.237  38.550 -38.402  1.00 28.22           C  
ATOM   2502  CD  ARG B 328     -32.418  37.632 -38.119  1.00 28.22           C  
ATOM   2503  NE  ARG B 328     -33.145  38.041 -36.921  1.00 28.22           N  
ATOM   2504  NH1 ARG B 328     -35.167  37.148 -37.590  1.00 28.22           N  
ATOM   2505  NH2 ARG B 328     -34.995  38.220 -35.571  1.00 28.22           N  
ATOM   2506  CZ  ARG B 328     -34.434  37.802 -36.697  1.00 28.22           C  
ATOM   2507  N   LEU B 329     -26.866  38.761 -40.500  1.00 25.21           N  
ATOM   2508  CA  LEU B 329     -25.939  37.715 -40.918  1.00 25.21           C  
ATOM   2509  C   LEU B 329     -25.835  36.625 -39.857  1.00 25.21           C  
ATOM   2510  CB  LEU B 329     -24.554  38.306 -41.196  1.00 25.21           C  
ATOM   2511  O   LEU B 329     -25.563  36.912 -38.689  1.00 25.21           O  
ATOM   2512  CG  LEU B 329     -24.281  38.746 -42.635  1.00 25.21           C  
ATOM   2513  CD1 LEU B 329     -23.461  40.032 -42.650  1.00 25.21           C  
ATOM   2514  CD2 LEU B 329     -23.566  37.642 -43.406  1.00 25.21           C  
ATOM   2515  N   ARG B 330     -26.761  35.718 -39.742  1.00 26.15           N  
ATOM   2516  CA  ARG B 330     -26.751  34.492 -38.952  1.00 26.15           C  
ATOM   2517  C   ARG B 330     -25.374  33.837 -38.975  1.00 26.15           C  
ATOM   2518  CB  ARG B 330     -27.806  33.511 -39.466  1.00 26.15           C  
ATOM   2519  O   ARG B 330     -24.881  33.453 -40.038  1.00 26.15           O  
ATOM   2520  CG  ARG B 330     -29.020  33.380 -38.560  1.00 26.15           C  
ATOM   2521  CD  ARG B 330     -30.046  32.409 -39.127  1.00 26.15           C  
ATOM   2522  NE  ARG B 330     -31.206  32.277 -38.251  1.00 26.15           N  
ATOM   2523  NH1 ARG B 330     -32.490  31.117 -39.781  1.00 26.15           N  
ATOM   2524  NH2 ARG B 330     -33.333  31.604 -37.706  1.00 26.15           N  
ATOM   2525  CZ  ARG B 330     -32.340  31.666 -38.581  1.00 26.15           C  
ATOM   2526  N   LEU B 331     -24.425  34.490 -38.242  1.00 25.36           N  
ATOM   2527  CA  LEU B 331     -23.242  33.638 -38.284  1.00 25.36           C  
ATOM   2528  C   LEU B 331     -23.472  32.350 -37.501  1.00 25.36           C  
ATOM   2529  CB  LEU B 331     -22.026  34.380 -37.723  1.00 25.36           C  
ATOM   2530  O   LEU B 331     -23.813  32.391 -36.316  1.00 25.36           O  
ATOM   2531  CG  LEU B 331     -21.439  35.484 -38.604  1.00 25.36           C  
ATOM   2532  CD1 LEU B 331     -20.611  36.449 -37.763  1.00 25.36           C  
ATOM   2533  CD2 LEU B 331     -20.596  34.882 -39.723  1.00 25.36           C  
ATOM   2534  N   HIS B 332     -24.224  31.447 -37.901  1.00 25.42           N  
ATOM   2535  CA  HIS B 332     -24.354  30.089 -37.385  1.00 25.42           C  
ATOM   2536  C   HIS B 332     -22.998  29.521 -36.982  1.00 25.42           C  
ATOM   2537  CB  HIS B 332     -25.016  29.182 -38.424  1.00 25.42           C  
ATOM   2538  O   HIS B 332     -22.107  29.374 -37.822  1.00 25.42           O  
ATOM   2539  CG  HIS B 332     -26.477  28.966 -38.188  1.00 25.42           C  
ATOM   2540  CD2 HIS B 332     -27.564  29.472 -38.817  1.00 25.42           C  
ATOM   2541  ND1 HIS B 332     -26.956  28.141 -37.194  1.00 25.42           N  
ATOM   2542  CE1 HIS B 332     -28.278  28.148 -37.223  1.00 25.42           C  
ATOM   2543  NE2 HIS B 332     -28.672  28.948 -38.199  1.00 25.42           N  
ATOM   2544  N   LEU B 333     -22.484  30.014 -35.809  1.00 28.55           N  
ATOM   2545  CA  LEU B 333     -21.281  29.274 -35.443  1.00 28.55           C  
ATOM   2546  C   LEU B 333     -21.525  27.770 -35.515  1.00 28.55           C  
ATOM   2547  CB  LEU B 333     -20.820  29.662 -34.036  1.00 28.55           C  
ATOM   2548  O   LEU B 333     -22.226  27.210 -34.669  1.00 28.55           O  
ATOM   2549  CG  LEU B 333     -20.308  31.093 -33.860  1.00 28.55           C  
ATOM   2550  CD1 LEU B 333     -20.293  31.472 -32.384  1.00 28.55           C  
ATOM   2551  CD2 LEU B 333     -18.919  31.243 -34.471  1.00 28.55           C  
ATOM   2552  N   ASP B 334     -21.938  27.236 -36.544  1.00 29.81           N  
ATOM   2553  CA  ASP B 334     -22.170  25.818 -36.799  1.00 29.81           C  
ATOM   2554  C   ASP B 334     -20.967  24.979 -36.375  1.00 29.81           C  
ATOM   2555  CB  ASP B 334     -22.480  25.582 -38.279  1.00 29.81           C  
ATOM   2556  O   ASP B 334     -19.839  25.475 -36.340  1.00 29.81           O  
ATOM   2557  CG  ASP B 334     -23.947  25.783 -38.617  1.00 29.81           C  
ATOM   2558  OD1 ASP B 334     -24.795  25.745 -37.699  1.00 29.81           O  
ATOM   2559  OD2 ASP B 334     -24.258  25.978 -39.811  1.00 29.81           O  
ATOM   2560  N   LEU B 335     -21.113  24.021 -35.448  1.00 37.73           N  
ATOM   2561  CA  LEU B 335     -20.075  23.021 -35.223  1.00 37.73           C  
ATOM   2562  C   LEU B 335     -19.152  22.915 -36.432  1.00 37.73           C  
ATOM   2563  CB  LEU B 335     -20.702  21.656 -34.924  1.00 37.73           C  
ATOM   2564  O   LEU B 335     -19.596  23.061 -37.573  1.00 37.73           O  
ATOM   2565  CG  LEU B 335     -21.268  21.464 -33.516  1.00 37.73           C  
ATOM   2566  CD1 LEU B 335     -22.343  20.383 -33.520  1.00 37.73           C  
ATOM   2567  CD2 LEU B 335     -20.154  21.115 -32.535  1.00 37.73           C  
ATOM   2568  N   ALA B 336     -17.902  23.280 -36.173  1.00 45.30           N  
ATOM   2569  CA  ALA B 336     -17.062  22.859 -37.292  1.00 45.30           C  
ATOM   2570  C   ALA B 336     -17.581  21.564 -37.910  1.00 45.30           C  
ATOM   2571  CB  ALA B 336     -15.616  22.685 -36.835  1.00 45.30           C  
ATOM   2572  O   ALA B 336     -18.217  20.755 -37.230  1.00 45.30           O  
ATOM   2573  N   PRO B 337     -17.860  21.563 -39.166  1.00 42.10           N  
ATOM   2574  CA  PRO B 337     -18.299  20.329 -39.821  1.00 42.10           C  
ATOM   2575  C   PRO B 337     -17.756  19.075 -39.140  1.00 42.10           C  
ATOM   2576  CB  PRO B 337     -17.741  20.465 -41.240  1.00 42.10           C  
ATOM   2577  O   PRO B 337     -18.471  18.077 -39.015  1.00 42.10           O  
ATOM   2578  CG  PRO B 337     -17.164  21.842 -41.293  1.00 42.10           C  
ATOM   2579  CD  PRO B 337     -17.176  22.418 -39.906  1.00 42.10           C  
ATOM   2580  N   GLU B 338     -16.601  19.136 -38.444  1.00 52.38           N  
ATOM   2581  CA  GLU B 338     -15.987  17.975 -37.805  1.00 52.38           C  
ATOM   2582  C   GLU B 338     -16.705  17.616 -36.507  1.00 52.38           C  
ATOM   2583  CB  GLU B 338     -14.503  18.233 -37.531  1.00 52.38           C  
ATOM   2584  O   GLU B 338     -16.906  16.437 -36.209  1.00 52.38           O  
ATOM   2585  CG  GLU B 338     -13.687  18.513 -38.784  1.00 52.38           C  
ATOM   2586  CD  GLU B 338     -12.334  19.142 -38.491  1.00 52.38           C  
ATOM   2587  OE1 GLU B 338     -11.641  19.564 -39.444  1.00 52.38           O  
ATOM   2588  OE2 GLU B 338     -11.963  19.211 -37.297  1.00 52.38           O  
ATOM   2589  N   ASP B 339     -16.971  18.559 -35.809  1.00 54.64           N  
ATOM   2590  CA  ASP B 339     -17.655  18.330 -34.539  1.00 54.64           C  
ATOM   2591  C   ASP B 339     -19.092  17.864 -34.766  1.00 54.64           C  
ATOM   2592  CB  ASP B 339     -17.642  19.601 -33.687  1.00 54.64           C  
ATOM   2593  O   ASP B 339     -19.619  17.062 -33.992  1.00 54.64           O  
ATOM   2594  CG  ASP B 339     -16.249  19.994 -33.229  1.00 54.64           C  
ATOM   2595  OD1 ASP B 339     -15.417  19.098 -32.969  1.00 54.64           O  
ATOM   2596  OD2 ASP B 339     -15.981  21.210 -33.125  1.00 54.64           O  
ATOM   2597  N   ALA B 340     -19.698  18.434 -35.893  1.00 56.94           N  
ATOM   2598  CA  ALA B 340     -21.034  17.976 -36.266  1.00 56.94           C  
ATOM   2599  C   ALA B 340     -21.025  16.495 -36.632  1.00 56.94           C  
ATOM   2600  CB  ALA B 340     -21.574  18.805 -37.429  1.00 56.94           C  
ATOM   2601  O   ALA B 340     -21.936  15.752 -36.261  1.00 56.94           O  
ATOM   2602  N   ASP B 341     -19.937  16.083 -37.310  1.00 58.81           N  
ATOM   2603  CA  ASP B 341     -19.785  14.678 -37.677  1.00 58.81           C  
ATOM   2604  C   ASP B 341     -19.574  13.807 -36.441  1.00 58.81           C  
ATOM   2605  CB  ASP B 341     -18.618  14.501 -38.651  1.00 58.81           C  
ATOM   2606  O   ASP B 341     -20.136  12.714 -36.343  1.00 58.81           O  
ATOM   2607  CG  ASP B 341     -18.946  14.962 -40.060  1.00 58.81           C  
ATOM   2608  OD1 ASP B 341     -20.143  15.090 -40.397  1.00 58.81           O  
ATOM   2609  OD2 ASP B 341     -18.000  15.197 -40.842  1.00 58.81           O  
ATOM   2610  N   LEU B 342     -18.823  14.376 -35.497  1.00 59.72           N  
ATOM   2611  CA  LEU B 342     -18.554  13.631 -34.272  1.00 59.72           C  
ATOM   2612  C   LEU B 342     -19.838  13.401 -33.481  1.00 59.72           C  
ATOM   2613  CB  LEU B 342     -17.534  14.374 -33.405  1.00 59.72           C  
ATOM   2614  O   LEU B 342     -20.048  12.318 -32.932  1.00 59.72           O  
ATOM   2615  CG  LEU B 342     -16.060  14.079 -33.690  1.00 59.72           C  
ATOM   2616  CD1 LEU B 342     -15.190  15.250 -33.246  1.00 59.72           C  
ATOM   2617  CD2 LEU B 342     -15.629  12.792 -32.995  1.00 59.72           C  
ATOM   2618  N   GLU B 343     -20.639  14.355 -33.399  1.00 61.94           N  
ATOM   2619  CA  GLU B 343     -21.910  14.252 -32.688  1.00 61.94           C  
ATOM   2620  C   GLU B 343     -22.816  13.204 -33.328  1.00 61.94           C  
ATOM   2621  CB  GLU B 343     -22.618  15.609 -32.652  1.00 61.94           C  
ATOM   2622  O   GLU B 343     -23.461  12.422 -32.627  1.00 61.94           O  
ATOM   2623  CG  GLU B 343     -23.818  15.651 -31.718  1.00 61.94           C  
ATOM   2624  CD  GLU B 343     -24.432  17.037 -31.592  1.00 61.94           C  
ATOM   2625  OE1 GLU B 343     -25.552  17.157 -31.047  1.00 61.94           O  
ATOM   2626  OE2 GLU B 343     -23.787  18.010 -32.044  1.00 61.94           O  
ATOM   2627  N   ALA B 344     -22.776  13.199 -34.707  1.00 57.17           N  
ATOM   2628  CA  ALA B 344     -23.664  12.304 -35.443  1.00 57.17           C  
ATOM   2629  C   ALA B 344     -23.303  10.843 -35.190  1.00 57.17           C  
ATOM   2630  CB  ALA B 344     -23.611  12.610 -36.938  1.00 57.17           C  
ATOM   2631  O   ALA B 344     -24.184   9.984 -35.106  1.00 57.17           O  
ATOM   2632  N   VAL B 345     -22.024  10.576 -34.836  1.00 58.46           N  
ATOM   2633  CA  VAL B 345     -21.576   9.192 -34.721  1.00 58.46           C  
ATOM   2634  C   VAL B 345     -21.336   8.846 -33.253  1.00 58.46           C  
ATOM   2635  CB  VAL B 345     -20.293   8.941 -35.544  1.00 58.46           C  
ATOM   2636  O   VAL B 345     -21.127   7.681 -32.910  1.00 58.46           O  
ATOM   2637  CG1 VAL B 345     -19.963   7.450 -35.588  1.00 58.46           C  
ATOM   2638  CG2 VAL B 345     -20.448   9.499 -36.958  1.00 58.46           C  
ATOM   2639  N   ALA B 346     -21.613   9.729 -32.349  1.00 61.07           N  
ATOM   2640  CA  ALA B 346     -21.250   9.533 -30.947  1.00 61.07           C  
ATOM   2641  C   ALA B 346     -22.322   8.738 -30.209  1.00 61.07           C  
ATOM   2642  CB  ALA B 346     -21.024  10.879 -30.263  1.00 61.07           C  
ATOM   2643  O   ALA B 346     -23.509   8.840 -30.527  1.00 61.07           O  
ATOM   2644  N   GLY B 347     -21.972   7.846 -29.260  1.00 69.61           N  
ATOM   2645  CA  GLY B 347     -22.909   7.279 -28.303  1.00 69.61           C  
ATOM   2646  C   GLY B 347     -23.466   8.304 -27.333  1.00 69.61           C  
ATOM   2647  O   GLY B 347     -22.760   9.229 -26.927  1.00 69.61           O  
ATOM   2648  N   ILE B 348     -24.684   8.273 -27.132  1.00 73.97           N  
ATOM   2649  CA  ILE B 348     -25.319   9.269 -26.276  1.00 73.97           C  
ATOM   2650  C   ILE B 348     -25.588   8.669 -24.898  1.00 73.97           C  
ATOM   2651  CB  ILE B 348     -26.634   9.792 -26.898  1.00 73.97           C  
ATOM   2652  O   ILE B 348     -26.208   7.609 -24.785  1.00 73.97           O  
ATOM   2653  CG1 ILE B 348     -26.367  10.394 -28.283  1.00 73.97           C  
ATOM   2654  CG2 ILE B 348     -27.297  10.818 -25.974  1.00 73.97           C  
ATOM   2655  CD1 ILE B 348     -27.628  10.772 -29.047  1.00 73.97           C  
ATOM   2656  N   ARG B 349     -25.076   9.345 -23.823  1.00 84.66           N  
ATOM   2657  CA  ARG B 349     -25.368   8.999 -22.436  1.00 84.66           C  
ATOM   2658  C   ARG B 349     -25.880  10.211 -21.665  1.00 84.66           C  
ATOM   2659  CB  ARG B 349     -24.124   8.428 -21.750  1.00 84.66           C  
ATOM   2660  O   ARG B 349     -25.476  11.343 -21.939  1.00 84.66           O  
ATOM   2661  CG  ARG B 349     -23.657   7.102 -22.327  1.00 84.66           C  
ATOM   2662  CD  ARG B 349     -23.646   6.002 -21.275  1.00 84.66           C  
ATOM   2663  NE  ARG B 349     -22.862   4.849 -21.708  1.00 84.66           N  
ATOM   2664  NH1 ARG B 349     -24.524   3.300 -21.290  1.00 84.66           N  
ATOM   2665  NH2 ARG B 349     -22.499   2.619 -22.120  1.00 84.66           N  
ATOM   2666  CZ  ARG B 349     -23.297   3.592 -21.705  1.00 84.66           C  
ATOM   2667  N   THR B 350     -26.734  10.000 -20.772  1.00 88.40           N  
ATOM   2668  CA  THR B 350     -27.260  11.105 -19.979  1.00 88.40           C  
ATOM   2669  C   THR B 350     -26.922  10.921 -18.502  1.00 88.40           C  
ATOM   2670  CB  THR B 350     -28.786  11.235 -20.146  1.00 88.40           C  
ATOM   2671  O   THR B 350     -26.872   9.794 -18.007  1.00 88.40           O  
ATOM   2672  CG2 THR B 350     -29.150  11.650 -21.568  1.00 88.40           C  
ATOM   2673  OG1 THR B 350     -29.402   9.975 -19.855  1.00 88.40           O  
ATOM   2674  N   TYR B 351     -26.637  12.009 -17.838  1.00 90.94           N  
ATOM   2675  CA  TYR B 351     -26.341  12.014 -16.410  1.00 90.94           C  
ATOM   2676  C   TYR B 351     -27.111  13.119 -15.696  1.00 90.94           C  
ATOM   2677  CB  TYR B 351     -24.837  12.189 -16.173  1.00 90.94           C  
ATOM   2678  O   TYR B 351     -27.507  14.108 -16.317  1.00 90.94           O  
ATOM   2679  CG  TYR B 351     -24.008  11.024 -16.657  1.00 90.94           C  
ATOM   2680  CD1 TYR B 351     -23.860   9.878 -15.879  1.00 90.94           C  
ATOM   2681  CD2 TYR B 351     -23.368  11.068 -17.891  1.00 90.94           C  
ATOM   2682  CE1 TYR B 351     -23.095   8.803 -16.320  1.00 90.94           C  
ATOM   2683  CE2 TYR B 351     -22.600   9.999 -18.342  1.00 90.94           C  
ATOM   2684  OH  TYR B 351     -21.711   7.812 -17.992  1.00 90.94           O  
ATOM   2685  CZ  TYR B 351     -22.470   8.873 -17.551  1.00 90.94           C  
ATOM   2686  N   PRO B 352     -27.421  13.028 -14.428  1.00 88.79           N  
ATOM   2687  CA  PRO B 352     -28.042  14.107 -13.657  1.00 88.79           C  
ATOM   2688  C   PRO B 352     -27.058  15.219 -13.300  1.00 88.79           C  
ATOM   2689  CB  PRO B 352     -28.544  13.396 -12.398  1.00 88.79           C  
ATOM   2690  O   PRO B 352     -25.843  15.029 -13.401  1.00 88.79           O  
ATOM   2691  CG  PRO B 352     -27.574  12.282 -12.175  1.00 88.79           C  
ATOM   2692  CD  PRO B 352     -27.088  11.799 -13.512  1.00 88.79           C  
ATOM   2693  N   GLU B 353     -27.441  16.373 -13.011  1.00 89.50           N  
ATOM   2694  CA  GLU B 353     -26.644  17.480 -12.493  1.00 89.50           C  
ATOM   2695  C   GLU B 353     -27.178  17.962 -11.147  1.00 89.50           C  
ATOM   2696  CB  GLU B 353     -26.617  18.639 -13.493  1.00 89.50           C  
ATOM   2697  O   GLU B 353     -28.391  18.050 -10.950  1.00 89.50           O  
ATOM   2698  CG  GLU B 353     -25.675  19.768 -13.102  1.00 89.50           C  
ATOM   2699  CD  GLU B 353     -25.481  20.797 -14.204  1.00 89.50           C  
ATOM   2700  OE1 GLU B 353     -25.794  21.989 -13.984  1.00 89.50           O  
ATOM   2701  OE2 GLU B 353     -25.014  20.407 -15.298  1.00 89.50           O  
ATOM   2702  N   TRP B 354     -26.470  18.297 -10.233  1.00 88.66           N  
ATOM   2703  CA  TRP B 354     -26.858  18.727  -8.893  1.00 88.66           C  
ATOM   2704  C   TRP B 354     -27.088  20.234  -8.851  1.00 88.66           C  
ATOM   2705  CB  TRP B 354     -25.788  18.333  -7.871  1.00 88.66           C  
ATOM   2706  O   TRP B 354     -26.231  21.012  -9.276  1.00 88.66           O  
ATOM   2707  CG  TRP B 354     -26.063  18.826  -6.482  1.00 88.66           C  
ATOM   2708  CD1 TRP B 354     -25.404  19.821  -5.815  1.00 88.66           C  
ATOM   2709  CD2 TRP B 354     -27.068  18.341  -5.587  1.00 88.66           C  
ATOM   2710  CE2 TRP B 354     -26.962  19.089  -4.394  1.00 88.66           C  
ATOM   2711  CE3 TRP B 354     -28.051  17.345  -5.678  1.00 88.66           C  
ATOM   2712  NE1 TRP B 354     -25.940  19.984  -4.559  1.00 88.66           N  
ATOM   2713  CH2 TRP B 354     -28.755  17.893  -3.415  1.00 88.66           C  
ATOM   2714  CZ2 TRP B 354     -27.803  18.872  -3.299  1.00 88.66           C  
ATOM   2715  CZ3 TRP B 354     -28.886  17.131  -4.588  1.00 88.66           C  
ATOM   2716  N   ASP B 355     -28.164  20.578  -8.369  1.00 81.97           N  
ATOM   2717  CA  ASP B 355     -28.493  21.976  -8.108  1.00 81.97           C  
ATOM   2718  C   ASP B 355     -28.357  22.304  -6.622  1.00 81.97           C  
ATOM   2719  CB  ASP B 355     -29.911  22.293  -8.588  1.00 81.97           C  
ATOM   2720  O   ASP B 355     -29.239  21.976  -5.826  1.00 81.97           O  
ATOM   2721  CG  ASP B 355     -30.236  23.775  -8.540  1.00 81.97           C  
ATOM   2722  OD1 ASP B 355     -29.532  24.532  -7.836  1.00 81.97           O  
ATOM   2723  OD2 ASP B 355     -31.207  24.191  -9.208  1.00 81.97           O  
ATOM   2724  N   ALA B 356     -27.321  22.935  -6.272  1.00 71.99           N  
ATOM   2725  CA  ALA B 356     -26.981  23.178  -4.873  1.00 71.99           C  
ATOM   2726  C   ALA B 356     -27.984  24.124  -4.220  1.00 71.99           C  
ATOM   2727  CB  ALA B 356     -25.568  23.745  -4.760  1.00 71.99           C  
ATOM   2728  O   ALA B 356     -28.324  23.964  -3.045  1.00 71.99           O  
ATOM   2729  N   ARG B 357     -28.484  25.100  -4.921  1.00 68.01           N  
ATOM   2730  CA  ARG B 357     -29.419  26.084  -4.386  1.00 68.01           C  
ATOM   2731  C   ARG B 357     -30.730  25.425  -3.973  1.00 68.01           C  
ATOM   2732  CB  ARG B 357     -29.687  27.186  -5.414  1.00 68.01           C  
ATOM   2733  O   ARG B 357     -31.272  25.723  -2.906  1.00 68.01           O  
ATOM   2734  CG  ARG B 357     -28.773  28.392  -5.277  1.00 68.01           C  
ATOM   2735  CD  ARG B 357     -29.133  29.489  -6.269  1.00 68.01           C  
ATOM   2736  NE  ARG B 357     -28.080  30.496  -6.365  1.00 68.01           N  
ATOM   2737  NH1 ARG B 357     -29.292  31.933  -7.708  1.00 68.01           N  
ATOM   2738  NH2 ARG B 357     -27.160  32.480  -7.066  1.00 68.01           N  
ATOM   2739  CZ  ARG B 357     -28.180  31.634  -7.046  1.00 68.01           C  
ATOM   2740  N   ARG B 358     -31.077  24.446  -4.795  1.00 70.30           N  
ATOM   2741  CA  ARG B 358     -32.349  23.785  -4.523  1.00 70.30           C  
ATOM   2742  C   ARG B 358     -32.140  22.504  -3.722  1.00 70.30           C  
ATOM   2743  CB  ARG B 358     -33.083  23.473  -5.829  1.00 70.30           C  
ATOM   2744  O   ARG B 358     -33.097  21.933  -3.195  1.00 70.30           O  
ATOM   2745  CG  ARG B 358     -33.547  24.708  -6.585  1.00 70.30           C  
ATOM   2746  CD  ARG B 358     -34.301  24.340  -7.856  1.00 70.30           C  
ATOM   2747  NE  ARG B 358     -34.757  25.527  -8.574  1.00 70.30           N  
ATOM   2748  NH1 ARG B 358     -35.788  24.354 -10.276  1.00 70.30           N  
ATOM   2749  NH2 ARG B 358     -35.817  26.647 -10.276  1.00 70.30           N  
ATOM   2750  CZ  ARG B 358     -35.453  25.507  -9.707  1.00 70.30           C  
ATOM   2751  N   GLY B 359     -30.888  22.084  -3.665  1.00 72.89           N  
ATOM   2752  CA  GLY B 359     -30.555  20.859  -2.956  1.00 72.89           C  
ATOM   2753  C   GLY B 359     -31.148  19.619  -3.597  1.00 72.89           C  
ATOM   2754  O   GLY B 359     -31.565  18.692  -2.899  1.00 72.89           O  
ATOM   2755  N   ARG B 360     -31.340  19.562  -4.979  1.00 78.97           N  
ATOM   2756  CA  ARG B 360     -31.903  18.401  -5.660  1.00 78.97           C  
ATOM   2757  C   ARG B 360     -31.178  18.132  -6.975  1.00 78.97           C  
ATOM   2758  CB  ARG B 360     -33.398  18.600  -5.918  1.00 78.97           C  
ATOM   2759  O   ARG B 360     -30.536  19.027  -7.530  1.00 78.97           O  
ATOM   2760  CG  ARG B 360     -33.712  19.751  -6.861  1.00 78.97           C  
ATOM   2761  CD  ARG B 360     -35.212  19.929  -7.053  1.00 78.97           C  
ATOM   2762  NE  ARG B 360     -35.513  21.057  -7.930  1.00 78.97           N  
ATOM   2763  NH1 ARG B 360     -37.801  20.946  -7.631  1.00 78.97           N  
ATOM   2764  NH2 ARG B 360     -36.895  22.548  -8.998  1.00 78.97           N  
ATOM   2765  CZ  ARG B 360     -36.735  21.514  -8.184  1.00 78.97           C  
ATOM   2766  N   TYR B 361     -31.348  16.940  -7.466  1.00 84.56           N  
ATOM   2767  CA  TYR B 361     -30.771  16.556  -8.749  1.00 84.56           C  
ATOM   2768  C   TYR B 361     -31.690  16.946  -9.900  1.00 84.56           C  
ATOM   2769  CB  TYR B 361     -30.499  15.049  -8.787  1.00 84.56           C  
ATOM   2770  O   TYR B 361     -32.911  16.803  -9.804  1.00 84.56           O  
ATOM   2771  CG  TYR B 361     -29.247  14.639  -8.049  1.00 84.56           C  
ATOM   2772  CD1 TYR B 361     -27.994  14.756  -8.646  1.00 84.56           C  
ATOM   2773  CD2 TYR B 361     -29.315  14.134  -6.755  1.00 84.56           C  
ATOM   2774  CE1 TYR B 361     -26.838  14.378  -7.971  1.00 84.56           C  
ATOM   2775  CE2 TYR B 361     -28.166  13.753  -6.071  1.00 84.56           C  
ATOM   2776  OH  TYR B 361     -25.793  13.503  -6.012  1.00 84.56           O  
ATOM   2777  CZ  TYR B 361     -26.934  13.879  -6.686  1.00 84.56           C  
ATOM   2778  N   LEU B 362     -31.133  17.403 -10.908  1.00 88.23           N  
ATOM   2779  CA  LEU B 362     -31.827  17.525 -12.186  1.00 88.23           C  
ATOM   2780  C   LEU B 362     -31.627  16.274 -13.035  1.00 88.23           C  
ATOM   2781  CB  LEU B 362     -31.335  18.758 -12.948  1.00 88.23           C  
ATOM   2782  O   LEU B 362     -30.553  16.073 -13.608  1.00 88.23           O  
ATOM   2783  CG  LEU B 362     -31.436  20.095 -12.212  1.00 88.23           C  
ATOM   2784  CD1 LEU B 362     -30.667  21.174 -12.966  1.00 88.23           C  
ATOM   2785  CD2 LEU B 362     -32.896  20.498 -12.033  1.00 88.23           C  
ATOM   2786  N   ALA B 363     -32.591  15.447 -13.126  1.00 83.09           N  
ATOM   2787  CA  ALA B 363     -32.491  14.135 -13.760  1.00 83.09           C  
ATOM   2788  C   ALA B 363     -32.249  14.269 -15.261  1.00 83.09           C  
ATOM   2789  CB  ALA B 363     -33.755  13.320 -13.498  1.00 83.09           C  
ATOM   2790  O   ALA B 363     -32.886  15.087 -15.928  1.00 83.09           O  
ATOM   2791  N   HIS B 364     -31.416  13.460 -15.882  1.00 84.87           N  
ATOM   2792  CA  HIS B 364     -31.078  13.390 -17.299  1.00 84.87           C  
ATOM   2793  C   HIS B 364     -30.823  14.779 -17.874  1.00 84.87           C  
ATOM   2794  CB  HIS B 364     -32.193  12.694 -18.082  1.00 84.87           C  
ATOM   2795  O   HIS B 364     -31.252  15.082 -18.989  1.00 84.87           O  
ATOM   2796  CG  HIS B 364     -32.566  11.354 -17.532  1.00 84.87           C  
ATOM   2797  CD2 HIS B 364     -33.700  10.926 -16.929  1.00 84.87           C  
ATOM   2798  ND1 HIS B 364     -31.715  10.271 -17.570  1.00 84.87           N  
ATOM   2799  CE1 HIS B 364     -32.312   9.231 -17.013  1.00 84.87           C  
ATOM   2800  NE2 HIS B 364     -33.517   9.601 -16.615  1.00 84.87           N  
ATOM   2801  N   HIS B 365     -30.217  15.559 -17.176  1.00 86.40           N  
ATOM   2802  CA  HIS B 365     -30.032  16.968 -17.503  1.00 86.40           C  
ATOM   2803  C   HIS B 365     -28.870  17.161 -18.472  1.00 86.40           C  
ATOM   2804  CB  HIS B 365     -29.798  17.787 -16.233  1.00 86.40           C  
ATOM   2805  O   HIS B 365     -28.926  18.024 -19.351  1.00 86.40           O  
ATOM   2806  CG  HIS B 365     -29.741  19.263 -16.472  1.00 86.40           C  
ATOM   2807  CD2 HIS B 365     -28.729  20.149 -16.325  1.00 86.40           C  
ATOM   2808  ND1 HIS B 365     -30.826  19.986 -16.917  1.00 86.40           N  
ATOM   2809  CE1 HIS B 365     -30.482  21.258 -17.034  1.00 86.40           C  
ATOM   2810  NE2 HIS B 365     -29.214  21.383 -16.680  1.00 86.40           N  
ATOM   2811  N   VAL B 366     -27.827  16.436 -18.289  1.00 89.48           N  
ATOM   2812  CA  VAL B 366     -26.629  16.633 -19.098  1.00 89.48           C  
ATOM   2813  C   VAL B 366     -26.501  15.501 -20.115  1.00 89.48           C  
ATOM   2814  CB  VAL B 366     -25.359  16.708 -18.222  1.00 89.48           C  
ATOM   2815  O   VAL B 366     -26.713  14.333 -19.783  1.00 89.48           O  
ATOM   2816  CG1 VAL B 366     -24.115  16.900 -19.088  1.00 89.48           C  
ATOM   2817  CG2 VAL B 366     -25.482  17.838 -17.201  1.00 89.48           C  
ATOM   2818  N   ARG B 367     -26.157  15.787 -21.313  1.00 89.05           N  
ATOM   2819  CA  ARG B 367     -25.954  14.828 -22.394  1.00 89.05           C  
ATOM   2820  C   ARG B 367     -24.473  14.692 -22.734  1.00 89.05           C  
ATOM   2821  CB  ARG B 367     -26.741  15.245 -23.638  1.00 89.05           C  
ATOM   2822  O   ARG B 367     -23.832  15.665 -23.137  1.00 89.05           O  
ATOM   2823  CG  ARG B 367     -26.864  14.150 -24.685  1.00 89.05           C  
ATOM   2824  CD  ARG B 367     -27.770  14.567 -25.835  1.00 89.05           C  
ATOM   2825  NE  ARG B 367     -27.125  15.550 -26.700  1.00 89.05           N  
ATOM   2826  NH1 ARG B 367     -29.088  16.299 -27.661  1.00 89.05           N  
ATOM   2827  NH2 ARG B 367     -27.080  17.209 -28.288  1.00 89.05           N  
ATOM   2828  CZ  ARG B 367     -27.766  16.350 -27.548  1.00 89.05           C  
ATOM   2829  N   VAL B 368     -23.925  13.519 -22.602  1.00 90.57           N  
ATOM   2830  CA  VAL B 368     -22.524  13.260 -22.913  1.00 90.57           C  
ATOM   2831  C   VAL B 368     -22.416  12.546 -24.259  1.00 90.57           C  
ATOM   2832  CB  VAL B 368     -21.843  12.420 -21.809  1.00 90.57           C  
ATOM   2833  O   VAL B 368     -23.061  11.518 -24.477  1.00 90.57           O  
ATOM   2834  CG1 VAL B 368     -20.429  12.021 -22.229  1.00 90.57           C  
ATOM   2835  CG2 VAL B 368     -21.814  13.194 -20.493  1.00 90.57           C  
ATOM   2836  N   LEU B 369     -21.668  12.982 -25.198  1.00 88.33           N  
ATOM   2837  CA  LEU B 369     -21.416  12.409 -26.516  1.00 88.33           C  
ATOM   2838  C   LEU B 369     -20.052  11.728 -26.560  1.00 88.33           C  
ATOM   2839  CB  LEU B 369     -21.494  13.492 -27.595  1.00 88.33           C  
ATOM   2840  O   LEU B 369     -19.022  12.397 -26.672  1.00 88.33           O  
ATOM   2841  CG  LEU B 369     -22.783  14.314 -27.639  1.00 88.33           C  
ATOM   2842  CD1 LEU B 369     -22.608  15.526 -28.548  1.00 88.33           C  
ATOM   2843  CD2 LEU B 369     -23.951  13.453 -28.105  1.00 88.33           C  
ATOM   2844  N   GLU B 370     -19.977  10.465 -26.483  1.00 88.14           N  
ATOM   2845  CA  GLU B 370     -18.732   9.708 -26.407  1.00 88.14           C  
ATOM   2846  C   GLU B 370     -18.254   9.292 -27.796  1.00 88.14           C  
ATOM   2847  CB  GLU B 370     -18.906   8.473 -25.519  1.00 88.14           C  
ATOM   2848  O   GLU B 370     -19.028   8.751 -28.588  1.00 88.14           O  
ATOM   2849  CG  GLU B 370     -17.630   7.666 -25.331  1.00 88.14           C  
ATOM   2850  CD  GLU B 370     -17.838   6.395 -24.523  1.00 88.14           C  
ATOM   2851  OE1 GLU B 370     -16.844   5.692 -24.231  1.00 88.14           O  
ATOM   2852  OE2 GLU B 370     -19.004   6.099 -24.180  1.00 88.14           O  
ATOM   2853  N   ASN B 371     -16.987   9.473 -28.167  1.00 84.93           N  
ATOM   2854  CA  ASN B 371     -16.351   9.049 -29.410  1.00 84.93           C  
ATOM   2855  C   ASN B 371     -14.933   8.539 -29.169  1.00 84.93           C  
ATOM   2856  CB  ASN B 371     -16.338  10.195 -30.424  1.00 84.93           C  
ATOM   2857  O   ASN B 371     -14.346   8.800 -28.117  1.00 84.93           O  
ATOM   2858  CG  ASN B 371     -17.729  10.702 -30.751  1.00 84.93           C  
ATOM   2859  ND2 ASN B 371     -17.847  12.005 -30.977  1.00 84.93           N  
ATOM   2860  OD1 ASN B 371     -18.689   9.929 -30.798  1.00 84.93           O  
ATOM   2861  N   ARG B 372     -14.459   7.781 -29.995  1.00 86.72           N  
ATOM   2862  CA  ARG B 372     -13.049   7.406 -29.976  1.00 86.72           C  
ATOM   2863  C   ARG B 372     -12.168   8.566 -30.427  1.00 86.72           C  
ATOM   2864  CB  ARG B 372     -12.805   6.185 -30.866  1.00 86.72           C  
ATOM   2865  O   ARG B 372     -12.476   9.240 -31.412  1.00 86.72           O  
ATOM   2866  CG  ARG B 372     -11.600   5.354 -30.455  1.00 86.72           C  
ATOM   2867  CD  ARG B 372     -11.618   3.976 -31.100  1.00 86.72           C  
ATOM   2868  NE  ARG B 372     -10.704   3.055 -30.431  1.00 86.72           N  
ATOM   2869  NH1 ARG B 372     -10.729   1.477 -32.118  1.00 86.72           N  
ATOM   2870  NH2 ARG B 372      -9.468   1.129 -30.236  1.00 86.72           N  
ATOM   2871  CZ  ARG B 372     -10.303   1.889 -30.930  1.00 86.72           C  
ATOM   2872  N   ALA B 373     -11.164   8.825 -29.735  1.00 87.12           N  
ATOM   2873  CA  ALA B 373     -10.265   9.922 -30.082  1.00 87.12           C  
ATOM   2874  C   ALA B 373      -9.586   9.671 -31.426  1.00 87.12           C  
ATOM   2875  CB  ALA B 373      -9.218  10.119 -28.989  1.00 87.12           C  
ATOM   2876  O   ALA B 373      -9.155   8.551 -31.711  1.00 87.12           O  
ATOM   2877  N   PRO B 374      -9.514  10.635 -32.375  1.00 80.77           N  
ATOM   2878  CA  PRO B 374      -8.850  10.479 -33.671  1.00 80.77           C  
ATOM   2879  C   PRO B 374      -7.340  10.292 -33.542  1.00 80.77           C  
ATOM   2880  CB  PRO B 374      -9.179  11.787 -34.395  1.00 80.77           C  
ATOM   2881  O   PRO B 374      -6.724  10.834 -32.620  1.00 80.77           O  
ATOM   2882  CG  PRO B 374      -9.615  12.723 -33.315  1.00 80.77           C  
ATOM   2883  CD  PRO B 374      -9.992  11.914 -32.107  1.00 80.77           C  
ATOM   2884  N   GLU B 375      -6.831   9.524 -34.429  1.00 81.35           N  
ATOM   2885  CA  GLU B 375      -5.390   9.288 -34.434  1.00 81.35           C  
ATOM   2886  C   GLU B 375      -4.655  10.385 -35.199  1.00 81.35           C  
ATOM   2887  CB  GLU B 375      -5.071   7.919 -35.040  1.00 81.35           C  
ATOM   2888  O   GLU B 375      -5.124  10.843 -36.243  1.00 81.35           O  
ATOM   2889  CG  GLU B 375      -5.670   6.751 -34.271  1.00 81.35           C  
ATOM   2890  CD  GLU B 375      -5.349   5.399 -34.887  1.00 81.35           C  
ATOM   2891  OE1 GLU B 375      -6.048   4.408 -34.575  1.00 81.35           O  
ATOM   2892  OE2 GLU B 375      -4.390   5.330 -35.689  1.00 81.35           O  
ATOM   2893  N   HIS B 376      -3.711  10.980 -34.822  1.00 73.60           N  
ATOM   2894  CA  HIS B 376      -2.845  11.944 -35.492  1.00 73.60           C  
ATOM   2895  C   HIS B 376      -1.743  11.241 -36.277  1.00 73.60           C  
ATOM   2896  CB  HIS B 376      -2.232  12.909 -34.476  1.00 73.60           C  
ATOM   2897  O   HIS B 376      -1.222  10.213 -35.840  1.00 73.60           O  
ATOM   2898  CG  HIS B 376      -1.859  14.236 -35.058  1.00 73.60           C  
ATOM   2899  CD2 HIS B 376      -0.976  15.173 -34.641  1.00 73.60           C  
ATOM   2900  ND1 HIS B 376      -2.429  14.728 -36.212  1.00 73.60           N  
ATOM   2901  CE1 HIS B 376      -1.909  15.914 -36.481  1.00 73.60           C  
ATOM   2902  NE2 HIS B 376      -1.025  16.207 -35.543  1.00 73.60           N  
ATOM   2903  N   ASP B 377      -1.616  11.636 -37.649  1.00 60.60           N  
ATOM   2904  CA  ASP B 377      -0.700  10.990 -38.584  1.00 60.60           C  
ATOM   2905  C   ASP B 377       0.705  10.888 -37.995  1.00 60.60           C  
ATOM   2906  CB  ASP B 377      -0.660  11.754 -39.910  1.00 60.60           C  
ATOM   2907  O   ASP B 377       1.385   9.874 -38.170  1.00 60.60           O  
ATOM   2908  CG  ASP B 377      -1.723  11.294 -40.891  1.00 60.60           C  
ATOM   2909  OD1 ASP B 377      -2.262  10.178 -40.729  1.00 60.60           O  
ATOM   2910  OD2 ASP B 377      -2.024  12.054 -41.838  1.00 60.60           O  
ATOM   2911  N   GLU B 378       1.232  11.930 -37.356  1.00 51.33           N  
ATOM   2912  CA  GLU B 378       2.593  11.905 -36.828  1.00 51.33           C  
ATOM   2913  C   GLU B 378       2.600  11.597 -35.333  1.00 51.33           C  
ATOM   2914  CB  GLU B 378       3.297  13.239 -37.093  1.00 51.33           C  
ATOM   2915  O   GLU B 378       1.823  12.177 -34.571  1.00 51.33           O  
ATOM   2916  CG  GLU B 378       3.839  13.377 -38.508  1.00 51.33           C  
ATOM   2917  CD  GLU B 378       4.589  14.680 -38.739  1.00 51.33           C  
ATOM   2918  OE1 GLU B 378       5.094  14.898 -39.863  1.00 51.33           O  
ATOM   2919  OE2 GLU B 378       4.672  15.488 -37.787  1.00 51.33           O  
ATOM   2920  N   ALA B 379       3.015  10.402 -34.969  1.00 47.77           N  
ATOM   2921  CA  ALA B 379       3.198  10.122 -33.547  1.00 47.77           C  
ATOM   2922  C   ALA B 379       3.795  11.325 -32.824  1.00 47.77           C  
ATOM   2923  CB  ALA B 379       4.087   8.895 -33.356  1.00 47.77           C  
ATOM   2924  O   ALA B 379       4.316  12.245 -33.460  1.00 47.77           O  
ATOM   2925  N   LEU B 380       3.572  11.496 -31.703  1.00 53.13           N  
ATOM   2926  CA  LEU B 380       4.176  12.540 -30.883  1.00 53.13           C  
ATOM   2927  C   LEU B 380       5.637  12.756 -31.265  1.00 53.13           C  
ATOM   2928  CB  LEU B 380       4.073  12.183 -29.398  1.00 53.13           C  
ATOM   2929  O   LEU B 380       6.444  11.826 -31.198  1.00 53.13           O  
ATOM   2930  CG  LEU B 380       2.901  12.799 -28.632  1.00 53.13           C  
ATOM   2931  CD1 LEU B 380       2.070  11.707 -27.966  1.00 53.13           C  
ATOM   2932  CD2 LEU B 380       3.406  13.800 -27.598  1.00 53.13           C  
ATOM   2933  N   THR B 381       6.081  13.367 -32.424  1.00 47.51           N  
ATOM   2934  CA  THR B 381       7.505  13.512 -32.703  1.00 47.51           C  
ATOM   2935  C   THR B 381       8.219  14.191 -31.537  1.00 47.51           C  
ATOM   2936  CB  THR B 381       7.743  14.318 -33.993  1.00 47.51           C  
ATOM   2937  O   THR B 381       8.215  15.419 -31.431  1.00 47.51           O  
ATOM   2938  CG2 THR B 381       8.481  13.484 -35.035  1.00 47.51           C  
ATOM   2939  OG1 THR B 381       6.480  14.728 -34.533  1.00 47.51           O  
ATOM   2940  N   PRO B 382       8.311  13.537 -30.541  1.00 48.01           N  
ATOM   2941  CA  PRO B 382       8.949  14.249 -29.431  1.00 48.01           C  
ATOM   2942  C   PRO B 382      10.364  14.717 -29.766  1.00 48.01           C  
ATOM   2943  CB  PRO B 382       8.970  13.207 -28.310  1.00 48.01           C  
ATOM   2944  O   PRO B 382      11.012  14.153 -30.651  1.00 48.01           O  
ATOM   2945  CG  PRO B 382       8.410  11.967 -28.930  1.00 48.01           C  
ATOM   2946  CD  PRO B 382       8.091  12.256 -30.369  1.00 48.01           C  
ATOM   2947  N   ASP B 383      10.604  16.007 -29.634  1.00 50.35           N  
ATOM   2948  CA  ASP B 383      12.019  16.362 -29.605  1.00 50.35           C  
ATOM   2949  C   ASP B 383      12.832  15.318 -28.842  1.00 50.35           C  
ATOM   2950  CB  ASP B 383      12.214  17.743 -28.977  1.00 50.35           C  
ATOM   2951  O   ASP B 383      12.280  14.551 -28.051  1.00 50.35           O  
ATOM   2952  CG  ASP B 383      13.557  17.894 -28.283  1.00 50.35           C  
ATOM   2953  OD1 ASP B 383      14.337  16.919 -28.244  1.00 50.35           O  
ATOM   2954  OD2 ASP B 383      13.835  18.998 -27.766  1.00 50.35           O  
ATOM   2955  N   PRO B 384      13.819  14.790 -29.372  1.00 48.35           N  
ATOM   2956  CA  PRO B 384      14.676  13.796 -28.722  1.00 48.35           C  
ATOM   2957  C   PRO B 384      14.667  13.914 -27.199  1.00 48.35           C  
ATOM   2958  CB  PRO B 384      16.066  14.106 -29.284  1.00 48.35           C  
ATOM   2959  O   PRO B 384      14.690  12.899 -26.497  1.00 48.35           O  
ATOM   2960  CG  PRO B 384      15.819  15.066 -30.403  1.00 48.35           C  
ATOM   2961  CD  PRO B 384      14.418  15.592 -30.280  1.00 48.35           C  
ATOM   2962  N   ARG B 385      14.463  15.176 -26.750  1.00 51.02           N  
ATOM   2963  CA  ARG B 385      14.445  15.383 -25.305  1.00 51.02           C  
ATOM   2964  C   ARG B 385      13.166  14.827 -24.689  1.00 51.02           C  
ATOM   2965  CB  ARG B 385      14.584  16.870 -24.973  1.00 51.02           C  
ATOM   2966  O   ARG B 385      13.198  14.235 -23.608  1.00 51.02           O  
ATOM   2967  CG  ARG B 385      16.022  17.363 -24.946  1.00 51.02           C  
ATOM   2968  CD  ARG B 385      16.109  18.824 -24.527  1.00 51.02           C  
ATOM   2969  NE  ARG B 385      17.493  19.244 -24.322  1.00 51.02           N  
ATOM   2970  NH1 ARG B 385      16.985  21.475 -23.999  1.00 51.02           N  
ATOM   2971  NH2 ARG B 385      19.162  20.765 -23.905  1.00 51.02           N  
ATOM   2972  CZ  ARG B 385      17.877  20.494 -24.076  1.00 51.02           C  
ATOM   2973  N   ALA B 386      12.013  15.062 -25.339  1.00 54.29           N  
ATOM   2974  CA  ALA B 386      10.720  14.565 -24.877  1.00 54.29           C  
ATOM   2975  C   ALA B 386      10.689  13.039 -24.873  1.00 54.29           C  
ATOM   2976  CB  ALA B 386       9.595  15.115 -25.751  1.00 54.29           C  
ATOM   2977  O   ALA B 386      10.181  12.425 -23.932  1.00 54.29           O  
ATOM   2978  N   GLN B 387      11.339  12.446 -25.856  1.00 55.04           N  
ATOM   2979  CA  GLN B 387      11.366  10.991 -25.960  1.00 55.04           C  
ATOM   2980  C   GLN B 387      12.165  10.372 -24.817  1.00 55.04           C  
ATOM   2981  CB  GLN B 387      11.952  10.559 -27.305  1.00 55.04           C  
ATOM   2982  O   GLN B 387      11.782   9.332 -24.277  1.00 55.04           O  
ATOM   2983  CG  GLN B 387      10.912  10.057 -28.297  1.00 55.04           C  
ATOM   2984  CD  GLN B 387      11.503   9.741 -29.658  1.00 55.04           C  
ATOM   2985  NE2 GLN B 387      10.644   9.402 -30.613  1.00 55.04           N  
ATOM   2986  OE1 GLN B 387      12.722   9.801 -29.849  1.00 55.04           O  
ATOM   2987  N   THR B 388      13.243  11.102 -24.549  1.00 52.12           N  
ATOM   2988  CA  THR B 388      14.074  10.633 -23.446  1.00 52.12           C  
ATOM   2989  C   THR B 388      13.300  10.670 -22.132  1.00 52.12           C  
ATOM   2990  CB  THR B 388      15.356  11.475 -23.315  1.00 52.12           C  
ATOM   2991  O   THR B 388      13.374   9.732 -21.335  1.00 52.12           O  
ATOM   2992  CG2 THR B 388      16.355  10.813 -22.372  1.00 52.12           C  
ATOM   2993  OG1 THR B 388      15.959  11.622 -24.606  1.00 52.12           O  
ATOM   2994  N   ARG B 389      12.483  11.650 -21.954  1.00 57.46           N  
ATOM   2995  CA  ARG B 389      11.707  11.813 -20.729  1.00 57.46           C  
ATOM   2996  C   ARG B 389      10.621  10.748 -20.624  1.00 57.46           C  
ATOM   2997  CB  ARG B 389      11.080  13.208 -20.671  1.00 57.46           C  
ATOM   2998  O   ARG B 389      10.400  10.184 -19.550  1.00 57.46           O  
ATOM   2999  CG  ARG B 389      12.050  14.301 -20.251  1.00 57.46           C  
ATOM   3000  CD  ARG B 389      11.335  15.622 -20.000  1.00 57.46           C  
ATOM   3001  NE  ARG B 389      10.845  16.214 -21.241  1.00 57.46           N  
ATOM   3002  NH1 ARG B 389      12.280  18.024 -21.187  1.00 57.46           N  
ATOM   3003  NH2 ARG B 389      10.786  17.791 -22.910  1.00 57.46           N  
ATOM   3004  CZ  ARG B 389      11.305  17.342 -21.776  1.00 57.46           C  
ATOM   3005  N   ILE B 390      10.048  10.543 -21.836  1.00 56.23           N  
ATOM   3006  CA  ILE B 390       8.942   9.593 -21.873  1.00 56.23           C  
ATOM   3007  C   ILE B 390       9.461   8.186 -21.587  1.00 56.23           C  
ATOM   3008  CB  ILE B 390       8.212   9.628 -23.234  1.00 56.23           C  
ATOM   3009  O   ILE B 390       8.842   7.431 -20.832  1.00 56.23           O  
ATOM   3010  CG1 ILE B 390       7.464  10.956 -23.405  1.00 56.23           C  
ATOM   3011  CG2 ILE B 390       7.255   8.440 -23.365  1.00 56.23           C  
ATOM   3012  CD1 ILE B 390       6.855  11.150 -24.787  1.00 56.23           C  
ATOM   3013  N   ARG B 391      10.695   7.851 -22.069  1.00 51.92           N  
ATOM   3014  CA  ARG B 391      11.257   6.513 -21.909  1.00 51.92           C  
ATOM   3015  C   ARG B 391      11.766   6.300 -20.487  1.00 51.92           C  
ATOM   3016  CB  ARG B 391      12.389   6.281 -22.912  1.00 51.92           C  
ATOM   3017  O   ARG B 391      11.799   5.169 -19.997  1.00 51.92           O  
ATOM   3018  CG  ARG B 391      11.914   5.820 -24.281  1.00 51.92           C  
ATOM   3019  CD  ARG B 391      13.082   5.518 -25.210  1.00 51.92           C  
ATOM   3020  NE  ARG B 391      12.644   5.372 -26.595  1.00 51.92           N  
ATOM   3021  NH1 ARG B 391      14.763   5.019 -27.444  1.00 51.92           N  
ATOM   3022  NH2 ARG B 391      12.948   5.023 -28.845  1.00 51.92           N  
ATOM   3023  CZ  ARG B 391      13.453   5.138 -27.625  1.00 51.92           C  
ATOM   3024  N   ALA B 392      12.030   7.461 -19.855  1.00 54.00           N  
ATOM   3025  CA  ALA B 392      12.558   7.398 -18.494  1.00 54.00           C  
ATOM   3026  C   ALA B 392      11.461   7.041 -17.495  1.00 54.00           C  
ATOM   3027  CB  ALA B 392      13.208   8.726 -18.114  1.00 54.00           C  
ATOM   3028  O   ALA B 392      11.735   6.452 -16.447  1.00 54.00           O  
ATOM   3029  N   VAL B 393      10.224   7.301 -17.864  1.00 57.22           N  
ATOM   3030  CA  VAL B 393       9.090   7.212 -16.951  1.00 57.22           C  
ATOM   3031  C   VAL B 393       8.771   5.747 -16.664  1.00 57.22           C  
ATOM   3032  CB  VAL B 393       7.844   7.927 -17.521  1.00 57.22           C  
ATOM   3033  O   VAL B 393       8.590   5.359 -15.507  1.00 57.22           O  
ATOM   3034  CG1 VAL B 393       6.610   7.617 -16.676  1.00 57.22           C  
ATOM   3035  CG2 VAL B 393       8.081   9.434 -17.592  1.00 57.22           C  
ATOM   3036  N   PRO B 394       8.762   4.855 -17.699  1.00 54.54           N  
ATOM   3037  CA  PRO B 394       8.441   3.455 -17.415  1.00 54.54           C  
ATOM   3038  C   PRO B 394       9.372   2.835 -16.376  1.00 54.54           C  
ATOM   3039  CB  PRO B 394       8.609   2.772 -18.775  1.00 54.54           C  
ATOM   3040  O   PRO B 394       8.932   2.034 -15.547  1.00 54.54           O  
ATOM   3041  CG  PRO B 394       8.580   3.888 -19.769  1.00 54.54           C  
ATOM   3042  CD  PRO B 394       8.920   5.167 -19.059  1.00 54.54           C  
ATOM   3043  N   ARG B 395      10.529   3.254 -16.326  1.00 52.81           N  
ATOM   3044  CA  ARG B 395      11.502   2.717 -15.380  1.00 52.81           C  
ATOM   3045  C   ARG B 395      11.156   3.121 -13.950  1.00 52.81           C  
ATOM   3046  CB  ARG B 395      12.913   3.192 -15.731  1.00 52.81           C  
ATOM   3047  O   ARG B 395      11.311   2.327 -13.020  1.00 52.81           O  
ATOM   3048  CG  ARG B 395      13.658   2.262 -16.676  1.00 52.81           C  
ATOM   3049  CD  ARG B 395      15.102   2.702 -16.877  1.00 52.81           C  
ATOM   3050  NE  ARG B 395      15.802   1.836 -17.823  1.00 52.81           N  
ATOM   3051  NH1 ARG B 395      16.528   3.559 -19.180  1.00 52.81           N  
ATOM   3052  NH2 ARG B 395      17.064   1.389 -19.688  1.00 52.81           N  
ATOM   3053  CZ  ARG B 395      16.463   2.264 -18.895  1.00 52.81           C  
ATOM   3054  N   GLN B 396      10.632   4.307 -13.934  1.00 57.52           N  
ATOM   3055  CA  GLN B 396      10.234   4.797 -12.618  1.00 57.52           C  
ATOM   3056  C   GLN B 396       9.051   4.004 -12.071  1.00 57.52           C  
ATOM   3057  CB  GLN B 396       9.886   6.285 -12.681  1.00 57.52           C  
ATOM   3058  O   GLN B 396       9.021   3.660 -10.888  1.00 57.52           O  
ATOM   3059  CG  GLN B 396      11.102   7.201 -12.695  1.00 57.52           C  
ATOM   3060  CD  GLN B 396      10.728   8.672 -12.717  1.00 57.52           C  
ATOM   3061  NE2 GLN B 396      11.733   9.540 -12.663  1.00 57.52           N  
ATOM   3062  OE1 GLN B 396       9.546   9.025 -12.782  1.00 57.52           O  
ATOM   3063  N   PHE B 397       8.096   3.734 -12.861  1.00 57.44           N  
ATOM   3064  CA  PHE B 397       6.891   3.016 -12.464  1.00 57.44           C  
ATOM   3065  C   PHE B 397       7.200   1.549 -12.190  1.00 57.44           C  
ATOM   3066  CB  PHE B 397       5.813   3.132 -13.547  1.00 57.44           C  
ATOM   3067  O   PHE B 397       6.567   0.924 -11.336  1.00 57.44           O  
ATOM   3068  CG  PHE B 397       4.905   4.319 -13.374  1.00 57.44           C  
ATOM   3069  CD1 PHE B 397       3.698   4.196 -12.697  1.00 57.44           C  
ATOM   3070  CD2 PHE B 397       5.259   5.560 -13.889  1.00 57.44           C  
ATOM   3071  CE1 PHE B 397       2.855   5.293 -12.536  1.00 57.44           C  
ATOM   3072  CE2 PHE B 397       4.422   6.661 -13.731  1.00 57.44           C  
ATOM   3073  CZ  PHE B 397       3.220   6.525 -13.055  1.00 57.44           C  
ATOM   3074  N   GLU B 398       8.192   0.959 -12.848  1.00 51.92           N  
ATOM   3075  CA  GLU B 398       8.570  -0.439 -12.664  1.00 51.92           C  
ATOM   3076  C   GLU B 398       9.033  -0.702 -11.234  1.00 51.92           C  
ATOM   3077  CB  GLU B 398       9.669  -0.835 -13.653  1.00 51.92           C  
ATOM   3078  O   GLU B 398       8.790  -1.779 -10.685  1.00 51.92           O  
ATOM   3079  CG  GLU B 398       9.165  -1.638 -14.844  1.00 51.92           C  
ATOM   3080  CD  GLU B 398      10.282  -2.141 -15.744  1.00 51.92           C  
ATOM   3081  OE1 GLU B 398       9.989  -2.840 -16.741  1.00 51.92           O  
ATOM   3082  OE2 GLU B 398      11.459  -1.834 -15.450  1.00 51.92           O  
ATOM   3083  N   ALA B 399       9.585   0.336 -10.641  1.00 48.23           N  
ATOM   3084  CA  ALA B 399      10.068   0.242  -9.266  1.00 48.23           C  
ATOM   3085  C   ALA B 399       8.907   0.118  -8.283  1.00 48.23           C  
ATOM   3086  CB  ALA B 399      10.927   1.456  -8.920  1.00 48.23           C  
ATOM   3087  O   ALA B 399       9.096  -0.306  -7.140  1.00 48.23           O  
ATOM   3088  N   LEU B 400       7.770   0.476  -8.741  1.00 47.13           N  
ATOM   3089  CA  LEU B 400       6.594   0.475  -7.878  1.00 47.13           C  
ATOM   3090  C   LEU B 400       5.917  -0.892  -7.883  1.00 47.13           C  
ATOM   3091  CB  LEU B 400       5.601   1.551  -8.323  1.00 47.13           C  
ATOM   3092  O   LEU B 400       4.854  -1.065  -7.283  1.00 47.13           O  
ATOM   3093  CG  LEU B 400       6.065   3.001  -8.185  1.00 47.13           C  
ATOM   3094  CD1 LEU B 400       5.098   3.938  -8.901  1.00 47.13           C  
ATOM   3095  CD2 LEU B 400       6.198   3.383  -6.715  1.00 47.13           C  
ATOM   3096  N   ARG B 401       6.467  -1.742  -8.493  1.00 46.36           N  
ATOM   3097  CA  ARG B 401       5.921  -3.095  -8.467  1.00 46.36           C  
ATOM   3098  C   ARG B 401       5.947  -3.669  -7.054  1.00 46.36           C  
ATOM   3099  CB  ARG B 401       6.699  -4.008  -9.418  1.00 46.36           C  
ATOM   3100  O   ARG B 401       6.915  -3.472  -6.317  1.00 46.36           O  
ATOM   3101  CG  ARG B 401       5.815  -4.829 -10.344  1.00 46.36           C  
ATOM   3102  CD  ARG B 401       6.639  -5.690 -11.291  1.00 46.36           C  
ATOM   3103  NE  ARG B 401       5.793  -6.394 -12.252  1.00 46.36           N  
ATOM   3104  NH1 ARG B 401       7.524  -7.582 -13.217  1.00 46.36           N  
ATOM   3105  NH2 ARG B 401       5.377  -7.858 -13.971  1.00 46.36           N  
ATOM   3106  CZ  ARG B 401       6.233  -7.277 -13.144  1.00 46.36           C  
ATOM   3107  N   PRO B 402       4.966  -4.081  -6.476  1.00 41.56           N  
ATOM   3108  CA  PRO B 402       4.970  -4.622  -5.114  1.00 41.56           C  
ATOM   3109  C   PRO B 402       6.163  -5.537  -4.847  1.00 41.56           C  
ATOM   3110  CB  PRO B 402       3.656  -5.403  -5.041  1.00 41.56           C  
ATOM   3111  O   PRO B 402       6.560  -6.311  -5.721  1.00 41.56           O  
ATOM   3112  CG  PRO B 402       3.021  -5.207  -6.380  1.00 41.56           C  
ATOM   3113  CD  PRO B 402       3.954  -4.402  -7.238  1.00 41.56           C  
ATOM   3114  N   GLY B 403       7.077  -5.047  -3.989  1.00 43.78           N  
ATOM   3115  CA  GLY B 403       8.178  -5.881  -3.533  1.00 43.78           C  
ATOM   3116  C   GLY B 403       7.717  -7.166  -2.871  1.00 43.78           C  
ATOM   3117  O   GLY B 403       6.535  -7.511  -2.928  1.00 43.78           O  
ATOM   3118  N   ARG B 404       8.574  -7.935  -2.591  1.00 44.59           N  
ATOM   3119  CA  ARG B 404       8.366  -9.170  -1.841  1.00 44.59           C  
ATOM   3120  C   ARG B 404       8.055  -8.877  -0.378  1.00 44.59           C  
ATOM   3121  CB  ARG B 404       9.596 -10.075  -1.945  1.00 44.59           C  
ATOM   3122  O   ARG B 404       8.659  -7.986   0.224  1.00 44.59           O  
ATOM   3123  CG  ARG B 404       9.847 -10.616  -3.343  1.00 44.59           C  
ATOM   3124  CD  ARG B 404      10.992 -11.619  -3.363  1.00 44.59           C  
ATOM   3125  NE  ARG B 404      10.516 -12.985  -3.172  1.00 44.59           N  
ATOM   3126  NH1 ARG B 404      11.224 -13.741  -5.238  1.00 44.59           N  
ATOM   3127  NH2 ARG B 404      10.167 -15.170  -3.790  1.00 44.59           N  
ATOM   3128  CZ  ARG B 404      10.637 -13.962  -4.067  1.00 44.59           C  
ATOM   3129  N   LEU B 405       7.005  -9.125   0.175  1.00 43.80           N  
ATOM   3130  CA  LEU B 405       6.658  -8.997   1.586  1.00 43.80           C  
ATOM   3131  C   LEU B 405       6.999 -10.273   2.348  1.00 43.80           C  
ATOM   3132  CB  LEU B 405       5.170  -8.676   1.744  1.00 43.80           C  
ATOM   3133  O   LEU B 405       6.908 -11.372   1.798  1.00 43.80           O  
ATOM   3134  CG  LEU B 405       4.820  -7.223   2.074  1.00 43.80           C  
ATOM   3135  CD1 LEU B 405       3.726  -6.716   1.141  1.00 43.80           C  
ATOM   3136  CD2 LEU B 405       4.390  -7.094   3.531  1.00 43.80           C  
ATOM   3137  N   ILE B 406       7.576 -10.101   3.502  1.00 45.85           N  
ATOM   3138  CA  ILE B 406       7.802 -11.246   4.378  1.00 45.85           C  
ATOM   3139  C   ILE B 406       6.483 -11.675   5.016  1.00 45.85           C  
ATOM   3140  CB  ILE B 406       8.846 -10.924   5.471  1.00 45.85           C  
ATOM   3141  O   ILE B 406       5.831 -10.884   5.703  1.00 45.85           O  
ATOM   3142  CG1 ILE B 406      10.197 -10.580   4.833  1.00 45.85           C  
ATOM   3143  CG2 ILE B 406       8.984 -12.095   6.448  1.00 45.85           C  
ATOM   3144  CD1 ILE B 406      11.319 -10.365   5.839  1.00 45.85           C  
ATOM   3145  N   THR B 407       5.988 -12.656   4.678  1.00 45.30           N  
ATOM   3146  CA  THR B 407       4.794 -13.218   5.301  1.00 45.30           C  
ATOM   3147  C   THR B 407       5.166 -14.332   6.276  1.00 45.30           C  
ATOM   3148  CB  THR B 407       3.817 -13.764   4.243  1.00 45.30           C  
ATOM   3149  O   THR B 407       6.221 -14.954   6.142  1.00 45.30           O  
ATOM   3150  CG2 THR B 407       3.317 -12.649   3.329  1.00 45.30           C  
ATOM   3151  OG1 THR B 407       4.483 -14.754   3.451  1.00 45.30           O  
ATOM   3152  N   THR B 408       4.494 -14.415   7.482  1.00 56.26           N  
ATOM   3153  CA  THR B 408       4.783 -15.383   8.535  1.00 56.26           C  
ATOM   3154  C   THR B 408       3.807 -16.555   8.475  1.00 56.26           C  
ATOM   3155  CB  THR B 408       4.718 -14.729   9.928  1.00 56.26           C  
ATOM   3156  O   THR B 408       2.859 -16.541   7.688  1.00 56.26           O  
ATOM   3157  CG2 THR B 408       5.585 -13.475   9.988  1.00 56.26           C  
ATOM   3158  OG1 THR B 408       3.361 -14.372  10.220  1.00 56.26           O  
ATOM   3159  N   GLY B 409       4.130 -17.681   9.169  1.00 52.19           N  
ATOM   3160  CA  GLY B 409       3.263 -18.834   9.349  1.00 52.19           C  
ATOM   3161  C   GLY B 409       3.296 -19.794   8.175  1.00 52.19           C  
ATOM   3162  O   GLY B 409       2.260 -20.330   7.776  1.00 52.19           O  
ATOM   3163  N   HIS B 410       4.490 -19.890   7.605  1.00 48.93           N  
ATOM   3164  CA  HIS B 410       4.650 -20.782   6.462  1.00 48.93           C  
ATOM   3165  C   HIS B 410       5.288 -22.103   6.880  1.00 48.93           C  
ATOM   3166  CB  HIS B 410       5.492 -20.114   5.374  1.00 48.93           C  
ATOM   3167  O   HIS B 410       5.962 -22.173   7.910  1.00 48.93           O  
ATOM   3168  CG  HIS B 410       4.876 -18.870   4.818  1.00 48.93           C  
ATOM   3169  CD2 HIS B 410       5.153 -17.564   5.043  1.00 48.93           C  
ATOM   3170  ND1 HIS B 410       3.836 -18.894   3.914  1.00 48.93           N  
ATOM   3171  CE1 HIS B 410       3.500 -17.652   3.605  1.00 48.93           C  
ATOM   3172  NE2 HIS B 410       4.284 -16.826   4.276  1.00 48.93           N  
ATOM   3173  N   ARG B 411       4.950 -23.239   6.240  1.00 48.07           N  
ATOM   3174  CA  ARG B 411       5.470 -24.564   6.561  1.00 48.07           C  
ATOM   3175  C   ARG B 411       6.955 -24.665   6.228  1.00 48.07           C  
ATOM   3176  CB  ARG B 411       4.690 -25.645   5.809  1.00 48.07           C  
ATOM   3177  O   ARG B 411       7.677 -25.465   6.827  1.00 48.07           O  
ATOM   3178  CG  ARG B 411       3.293 -25.890   6.357  1.00 48.07           C  
ATOM   3179  CD  ARG B 411       2.605 -27.050   5.650  1.00 48.07           C  
ATOM   3180  NE  ARG B 411       1.363 -27.428   6.317  1.00 48.07           N  
ATOM   3181  NH1 ARG B 411       1.090 -29.399   5.144  1.00 48.07           N  
ATOM   3182  NH2 ARG B 411      -0.446 -28.782   6.729  1.00 48.07           N  
ATOM   3183  CZ  ARG B 411       0.672 -28.535   6.062  1.00 48.07           C  
ATOM   3184  N   ASP B 412       7.353 -23.939   5.184  1.00 46.18           N  
ATOM   3185  CA  ASP B 412       8.757 -23.865   4.792  1.00 46.18           C  
ATOM   3186  C   ASP B 412       9.165 -22.427   4.481  1.00 46.18           C  
ATOM   3187  CB  ASP B 412       9.024 -24.761   3.581  1.00 46.18           C  
ATOM   3188  O   ASP B 412       8.320 -21.595   4.145  1.00 46.18           O  
ATOM   3189  CG  ASP B 412      10.504 -24.981   3.320  1.00 46.18           C  
ATOM   3190  OD1 ASP B 412      11.340 -24.520   4.127  1.00 46.18           O  
ATOM   3191  OD2 ASP B 412      10.837 -25.618   2.298  1.00 46.18           O  
ATOM   3192  N   GLY B 413      10.183 -22.055   4.996  1.00 41.12           N  
ATOM   3193  CA  GLY B 413      10.635 -20.702   4.713  1.00 41.12           C  
ATOM   3194  C   GLY B 413      12.110 -20.493   5.000  1.00 41.12           C  
ATOM   3195  O   GLY B 413      12.840 -21.453   5.251  1.00 41.12           O  
ATOM   3196  N   ASP B 414      12.556 -19.292   4.866  1.00 47.50           N  
ATOM   3197  CA  ASP B 414      13.962 -18.911   4.959  1.00 47.50           C  
ATOM   3198  C   ASP B 414      14.393 -18.756   6.416  1.00 47.50           C  
ATOM   3199  CB  ASP B 414      14.218 -17.612   4.193  1.00 47.50           C  
ATOM   3200  O   ASP B 414      15.556 -18.990   6.753  1.00 47.50           O  
ATOM   3201  CG  ASP B 414      13.880 -17.718   2.716  1.00 47.50           C  
ATOM   3202  OD1 ASP B 414      14.174 -18.763   2.096  1.00 47.50           O  
ATOM   3203  OD2 ASP B 414      13.316 -16.747   2.167  1.00 47.50           O  
ATOM   3204  N   GLU B 415      13.400 -18.278   7.264  1.00 49.56           N  
ATOM   3205  CA  GLU B 415      13.692 -18.028   8.672  1.00 49.56           C  
ATOM   3206  C   GLU B 415      12.586 -18.573   9.571  1.00 49.56           C  
ATOM   3207  CB  GLU B 415      13.884 -16.530   8.923  1.00 49.56           C  
ATOM   3208  O   GLU B 415      11.412 -18.563   9.194  1.00 49.56           O  
ATOM   3209  CG  GLU B 415      15.302 -16.040   8.668  1.00 49.56           C  
ATOM   3210  CD  GLU B 415      15.474 -14.549   8.908  1.00 49.56           C  
ATOM   3211  OE1 GLU B 415      16.574 -14.014   8.642  1.00 49.56           O  
ATOM   3212  OE2 GLU B 415      14.501 -13.910   9.367  1.00 49.56           O  
ATOM   3213  N   LEU B 416      12.998 -19.030  10.644  1.00 52.96           N  
ATOM   3214  CA  LEU B 416      12.010 -19.437  11.637  1.00 52.96           C  
ATOM   3215  C   LEU B 416      11.311 -18.222  12.238  1.00 52.96           C  
ATOM   3216  CB  LEU B 416      12.673 -20.258  12.746  1.00 52.96           C  
ATOM   3217  O   LEU B 416      11.958 -17.219  12.550  1.00 52.96           O  
ATOM   3218  CG  LEU B 416      12.704 -21.774  12.541  1.00 52.96           C  
ATOM   3219  CD1 LEU B 416      13.989 -22.360  13.115  1.00 52.96           C  
ATOM   3220  CD2 LEU B 416      11.481 -22.425  13.179  1.00 52.96           C  
ATOM   3221  N   ASP B 417      10.151 -18.110  12.240  1.00 50.92           N  
ATOM   3222  CA  ASP B 417       9.390 -17.136  13.015  1.00 50.92           C  
ATOM   3223  C   ASP B 417       9.411 -17.480  14.503  1.00 50.92           C  
ATOM   3224  CB  ASP B 417       7.946 -17.060  12.514  1.00 50.92           C  
ATOM   3225  O   ASP B 417       8.741 -18.419  14.938  1.00 50.92           O  
ATOM   3226  CG  ASP B 417       7.154 -15.933  13.154  1.00 50.92           C  
ATOM   3227  OD1 ASP B 417       7.312 -15.691  14.370  1.00 50.92           O  
ATOM   3228  OD2 ASP B 417       6.364 -15.283  12.437  1.00 50.92           O  
ATOM   3229  N   ALA B 418      10.251 -16.922  15.285  1.00 52.66           N  
ATOM   3230  CA  ALA B 418      10.508 -17.270  16.680  1.00 52.66           C  
ATOM   3231  C   ALA B 418       9.208 -17.352  17.474  1.00 52.66           C  
ATOM   3232  CB  ALA B 418      11.453 -16.253  17.316  1.00 52.66           C  
ATOM   3233  O   ALA B 418       9.012 -18.279  18.263  1.00 52.66           O  
ATOM   3234  N   GLU B 419       8.382 -16.321  17.263  1.00 50.90           N  
ATOM   3235  CA  GLU B 419       7.121 -16.315  17.997  1.00 50.90           C  
ATOM   3236  C   GLU B 419       6.274 -17.536  17.650  1.00 50.90           C  
ATOM   3237  CB  GLU B 419       6.336 -15.032  17.709  1.00 50.90           C  
ATOM   3238  O   GLU B 419       5.754 -18.211  18.541  1.00 50.90           O  
ATOM   3239  CG  GLU B 419       5.461 -14.573  18.866  1.00 50.90           C  
ATOM   3240  CD  GLU B 419       5.588 -13.087  19.162  1.00 50.90           C  
ATOM   3241  OE1 GLU B 419       4.968 -12.608  20.139  1.00 50.90           O  
ATOM   3242  OE2 GLU B 419       6.312 -12.397  18.411  1.00 50.90           O  
ATOM   3243  N   LEU B 420       6.198 -17.742  16.376  1.00 54.88           N  
ATOM   3244  CA  LEU B 420       5.407 -18.894  15.955  1.00 54.88           C  
ATOM   3245  C   LEU B 420       6.076 -20.197  16.379  1.00 54.88           C  
ATOM   3246  CB  LEU B 420       5.206 -18.880  14.438  1.00 54.88           C  
ATOM   3247  O   LEU B 420       5.395 -21.175  16.695  1.00 54.88           O  
ATOM   3248  CG  LEU B 420       4.255 -17.815  13.890  1.00 54.88           C  
ATOM   3249  CD1 LEU B 420       4.192 -17.892  12.368  1.00 54.88           C  
ATOM   3250  CD2 LEU B 420       2.865 -17.975  14.496  1.00 54.88           C  
ATOM   3251  N   THR B 421       7.367 -20.157  16.378  1.00 56.02           N  
ATOM   3252  CA  THR B 421       8.117 -21.334  16.801  1.00 56.02           C  
ATOM   3253  C   THR B 421       7.866 -21.635  18.276  1.00 56.02           C  
ATOM   3254  CB  THR B 421       9.627 -21.150  16.562  1.00 56.02           C  
ATOM   3255  O   THR B 421       7.610 -22.782  18.647  1.00 56.02           O  
ATOM   3256  CG2 THR B 421      10.400 -22.414  16.924  1.00 56.02           C  
ATOM   3257  OG1 THR B 421       9.852 -20.845  15.180  1.00 56.02           O  
ATOM   3258  N   VAL B 422       7.940 -20.624  19.139  1.00 57.09           N  
ATOM   3259  CA  VAL B 422       7.692 -20.789  20.568  1.00 57.09           C  
ATOM   3260  C   VAL B 422       6.248 -21.232  20.794  1.00 57.09           C  
ATOM   3261  CB  VAL B 422       7.979 -19.487  21.348  1.00 57.09           C  
ATOM   3262  O   VAL B 422       5.988 -22.143  21.583  1.00 57.09           O  
ATOM   3263  CG1 VAL B 422       7.511 -19.611  22.797  1.00 57.09           C  
ATOM   3264  CG2 VAL B 422       9.468 -19.149  21.291  1.00 57.09           C  
ATOM   3265  N   ARG B 423       5.440 -20.505  20.063  1.00 57.56           N  
ATOM   3266  CA  ARG B 423       4.034 -20.878  20.179  1.00 57.56           C  
ATOM   3267  C   ARG B 423       3.817 -22.331  19.770  1.00 57.56           C  
ATOM   3268  CB  ARG B 423       3.161 -19.957  19.325  1.00 57.56           C  
ATOM   3269  O   ARG B 423       3.084 -23.066  20.435  1.00 57.56           O  
ATOM   3270  CG  ARG B 423       1.772 -19.720  19.896  1.00 57.56           C  
ATOM   3271  CD  ARG B 423       1.051 -18.590  19.175  1.00 57.56           C  
ATOM   3272  NE  ARG B 423       0.733 -17.489  20.080  1.00 57.56           N  
ATOM   3273  NH1 ARG B 423       0.030 -16.050  18.416  1.00 57.56           N  
ATOM   3274  NH2 ARG B 423       0.001 -15.377  20.607  1.00 57.56           N  
ATOM   3275  CZ  ARG B 423       0.255 -16.308  19.699  1.00 57.56           C  
ATOM   3276  N   ALA B 424       4.420 -22.618  18.635  1.00 53.39           N  
ATOM   3277  CA  ALA B 424       4.318 -23.992  18.149  1.00 53.39           C  
ATOM   3278  C   ALA B 424       4.874 -24.978  19.173  1.00 53.39           C  
ATOM   3279  CB  ALA B 424       5.051 -24.141  16.818  1.00 53.39           C  
ATOM   3280  O   ALA B 424       4.283 -26.034  19.410  1.00 53.39           O  
ATOM   3281  N   ALA B 425       5.985 -24.615  19.887  1.00 55.78           N  
ATOM   3282  CA  ALA B 425       6.616 -25.464  20.894  1.00 55.78           C  
ATOM   3283  C   ALA B 425       5.739 -25.587  22.136  1.00 55.78           C  
ATOM   3284  CB  ALA B 425       7.990 -24.914  21.268  1.00 55.78           C  
ATOM   3285  O   ALA B 425       5.592 -26.676  22.695  1.00 55.78           O  
ATOM   3286  N   ALA B 426       5.228 -24.479  22.453  1.00 57.16           N  
ATOM   3287  CA  ALA B 426       4.327 -24.480  23.602  1.00 57.16           C  
ATOM   3288  C   ALA B 426       3.083 -25.320  23.323  1.00 57.16           C  
ATOM   3289  CB  ALA B 426       3.930 -23.052  23.969  1.00 57.16           C  
ATOM   3290  O   ALA B 426       2.678 -26.136  24.154  1.00 57.16           O  
ATOM   3291  N   ASP B 427       2.592 -25.023  22.216  1.00 54.39           N  
ATOM   3292  CA  ASP B 427       1.405 -25.773  21.816  1.00 54.39           C  
ATOM   3293  C   ASP B 427       1.701 -27.268  21.736  1.00 54.39           C  
ATOM   3294  CB  ASP B 427       0.878 -25.268  20.471  1.00 54.39           C  
ATOM   3295  O   ASP B 427       0.891 -28.091  22.169  1.00 54.39           O  
ATOM   3296  CG  ASP B 427       0.123 -23.955  20.585  1.00 54.39           C  
ATOM   3297  OD1 ASP B 427      -0.311 -23.596  21.700  1.00 54.39           O  
ATOM   3298  OD2 ASP B 427      -0.042 -23.276  19.549  1.00 54.39           O  
ATOM   3299  N   LEU B 428       2.867 -27.516  21.188  1.00 52.58           N  
ATOM   3300  CA  LEU B 428       3.302 -28.902  21.052  1.00 52.58           C  
ATOM   3301  C   LEU B 428       3.421 -29.571  22.417  1.00 52.58           C  
ATOM   3302  CB  LEU B 428       4.643 -28.973  20.317  1.00 52.58           C  
ATOM   3303  O   LEU B 428       2.926 -30.684  22.613  1.00 52.58           O  
ATOM   3304  CG  LEU B 428       5.180 -30.374  20.020  1.00 52.58           C  
ATOM   3305  CD1 LEU B 428       4.261 -31.098  19.042  1.00 52.58           C  
ATOM   3306  CD2 LEU B 428       6.601 -30.297  19.471  1.00 52.58           C  
ATOM   3307  N   ARG B 429       3.964 -28.847  23.325  1.00 56.01           N  
ATOM   3308  CA  ARG B 429       4.155 -29.372  24.673  1.00 56.01           C  
ATOM   3309  C   ARG B 429       2.823 -29.498  25.406  1.00 56.01           C  
ATOM   3310  CB  ARG B 429       5.109 -28.478  25.469  1.00 56.01           C  
ATOM   3311  O   ARG B 429       2.612 -30.448  26.162  1.00 56.01           O  
ATOM   3312  CG  ARG B 429       6.568 -28.893  25.371  1.00 56.01           C  
ATOM   3313  CD  ARG B 429       7.460 -28.032  26.253  1.00 56.01           C  
ATOM   3314  NE  ARG B 429       8.859 -28.441  26.168  1.00 56.01           N  
ATOM   3315  NH1 ARG B 429       9.715 -26.341  26.614  1.00 56.01           N  
ATOM   3316  NH2 ARG B 429      11.130 -28.105  26.241  1.00 56.01           N  
ATOM   3317  CZ  ARG B 429       9.898 -27.628  26.341  1.00 56.01           C  
ATOM   3318  N   ALA B 430       1.972 -28.539  25.006  1.00 54.22           N  
ATOM   3319  CA  ALA B 430       0.704 -28.471  25.729  1.00 54.22           C  
ATOM   3320  C   ALA B 430      -0.312 -29.449  25.146  1.00 54.22           C  
ATOM   3321  CB  ALA B 430       0.149 -27.050  25.698  1.00 54.22           C  
ATOM   3322  O   ALA B 430      -1.037 -30.116  25.888  1.00 54.22           O  
ATOM   3323  N   THR B 431      -0.303 -29.345  23.918  1.00 49.40           N  
ATOM   3324  CA  THR B 431      -1.424 -30.029  23.284  1.00 49.40           C  
ATOM   3325  C   THR B 431      -0.931 -31.183  22.414  1.00 49.40           C  
ATOM   3326  CB  THR B 431      -2.260 -29.059  22.428  1.00 49.40           C  
ATOM   3327  O   THR B 431      -1.725 -32.015  21.970  1.00 49.40           O  
ATOM   3328  CG2 THR B 431      -2.725 -27.862  23.251  1.00 49.40           C  
ATOM   3329  OG1 THR B 431      -1.464 -28.591  21.332  1.00 49.40           O  
ATOM   3330  N   GLY B 432       0.501 -31.212  22.539  1.00 41.66           N  
ATOM   3331  CA  GLY B 432       1.083 -32.197  21.642  1.00 41.66           C  
ATOM   3332  C   GLY B 432       1.027 -31.783  20.183  1.00 41.66           C  
ATOM   3333  O   GLY B 432       1.497 -32.512  19.307  1.00 41.66           O  
ATOM   3334  N   GLN B 433       0.340 -30.566  20.038  1.00 39.55           N  
ATOM   3335  CA  GLN B 433       0.194 -30.047  18.682  1.00 39.55           C  
ATOM   3336  C   GLN B 433       0.953 -28.734  18.511  1.00 39.55           C  
ATOM   3337  CB  GLN B 433      -1.283 -29.849  18.338  1.00 39.55           C  
ATOM   3338  O   GLN B 433       0.835 -27.830  19.342  1.00 39.55           O  
ATOM   3339  CG  GLN B 433      -2.046 -31.150  18.132  1.00 39.55           C  
ATOM   3340  CD  GLN B 433      -3.327 -30.960  17.341  1.00 39.55           C  
ATOM   3341  NE2 GLN B 433      -3.883 -32.058  16.840  1.00 39.55           N  
ATOM   3342  OE1 GLN B 433      -3.813 -29.836  17.182  1.00 39.55           O  
ATOM   3343  N   GLY B 434       1.884 -28.684  17.666  1.00 43.80           N  
ATOM   3344  CA  GLY B 434       2.487 -27.417  17.286  1.00 43.80           C  
ATOM   3345  C   GLY B 434       2.299 -27.083  15.818  1.00 43.80           C  
ATOM   3346  O   GLY B 434       1.698 -27.858  15.072  1.00 43.80           O  
ATOM   3347  N   SER B 435       2.375 -26.019  15.421  1.00 45.60           N  
ATOM   3348  CA  SER B 435       2.286 -25.573  14.034  1.00 45.60           C  
ATOM   3349  C   SER B 435       3.630 -25.705  13.324  1.00 45.60           C  
ATOM   3350  CB  SER B 435       1.804 -24.124  13.966  1.00 45.60           C  
ATOM   3351  O   SER B 435       4.680 -25.466  13.923  1.00 45.60           O  
ATOM   3352  OG  SER B 435       1.833 -23.646  12.632  1.00 45.60           O  
ATOM   3353  N   ASP B 436       3.492 -26.318  12.082  1.00 43.04           N  
ATOM   3354  CA  ASP B 436       4.721 -26.329  11.294  1.00 43.04           C  
ATOM   3355  C   ASP B 436       4.893 -25.020  10.527  1.00 43.04           C  
ATOM   3356  CB  ASP B 436       4.725 -27.512  10.324  1.00 43.04           C  
ATOM   3357  O   ASP B 436       5.861 -24.853   9.783  1.00 43.04           O  
ATOM   3358  CG  ASP B 436       3.437 -27.631   9.528  1.00 43.04           C  
ATOM   3359  OD1 ASP B 436       2.486 -26.863   9.788  1.00 43.04           O  
ATOM   3360  OD2 ASP B 436       3.372 -28.502   8.634  1.00 43.04           O  
ATOM   3361  N   ARG B 437       3.994 -24.162  10.599  1.00 53.49           N  
ATOM   3362  CA  ARG B 437       4.069 -22.868   9.928  1.00 53.49           C  
ATOM   3363  C   ARG B 437       4.855 -21.863  10.764  1.00 53.49           C  
ATOM   3364  CB  ARG B 437       2.667 -22.328   9.641  1.00 53.49           C  
ATOM   3365  O   ARG B 437       4.296 -20.873  11.241  1.00 53.49           O  
ATOM   3366  CG  ARG B 437       1.862 -23.185   8.677  1.00 53.49           C  
ATOM   3367  CD  ARG B 437       0.557 -22.510   8.278  1.00 53.49           C  
ATOM   3368  NE  ARG B 437      -0.137 -23.256   7.231  1.00 53.49           N  
ATOM   3369  NH1 ARG B 437      -0.118 -21.527   5.699  1.00 53.49           N  
ATOM   3370  NH2 ARG B 437      -1.075 -23.538   5.154  1.00 53.49           N  
ATOM   3371  CZ  ARG B 437      -0.442 -22.772   6.031  1.00 53.49           C  
ATOM   3372  N   ILE B 438       5.929 -22.305  10.978  1.00 51.00           N  
ATOM   3373  CA  ILE B 438       6.754 -21.532  11.900  1.00 51.00           C  
ATOM   3374  C   ILE B 438       7.834 -20.784  11.123  1.00 51.00           C  
ATOM   3375  CB  ILE B 438       7.397 -22.435  12.977  1.00 51.00           C  
ATOM   3376  O   ILE B 438       8.821 -20.325  11.703  1.00 51.00           O  
ATOM   3377  CG1 ILE B 438       8.206 -23.558  12.318  1.00 51.00           C  
ATOM   3378  CG2 ILE B 438       6.326 -23.007  13.911  1.00 51.00           C  
ATOM   3379  CD1 ILE B 438       9.083 -24.339  13.287  1.00 51.00           C  
ATOM   3380  N   TRP B 439       7.534 -20.871   9.731  1.00 53.02           N  
ATOM   3381  CA  TRP B 439       8.583 -20.267   8.916  1.00 53.02           C  
ATOM   3382  C   TRP B 439       8.121 -18.936   8.333  1.00 53.02           C  
ATOM   3383  CB  TRP B 439       9.001 -21.215   7.789  1.00 53.02           C  
ATOM   3384  O   TRP B 439       6.928 -18.737   8.091  1.00 53.02           O  
ATOM   3385  CG  TRP B 439       9.650 -22.479   8.265  1.00 53.02           C  
ATOM   3386  CD1 TRP B 439       9.030 -23.657   8.576  1.00 53.02           C  
ATOM   3387  CD2 TRP B 439      11.047 -22.690   8.490  1.00 53.02           C  
ATOM   3388  CE2 TRP B 439      11.203 -24.021   8.937  1.00 53.02           C  
ATOM   3389  CE3 TRP B 439      12.184 -21.881   8.356  1.00 53.02           C  
ATOM   3390  NE1 TRP B 439       9.958 -24.589   8.981  1.00 53.02           N  
ATOM   3391  CH2 TRP B 439      13.548 -23.749   9.111  1.00 53.02           C  
ATOM   3392  CZ2 TRP B 439      12.452 -24.562   9.250  1.00 53.02           C  
ATOM   3393  CZ3 TRP B 439      13.426 -22.422   8.669  1.00 53.02           C  
ATOM   3394  N   ARG B 440       8.918 -18.077   8.161  1.00 53.39           N  
ATOM   3395  CA  ARG B 440       8.702 -16.831   7.432  1.00 53.39           C  
ATOM   3396  C   ARG B 440       9.133 -16.967   5.976  1.00 53.39           C  
ATOM   3397  CB  ARG B 440       9.460 -15.681   8.098  1.00 53.39           C  
ATOM   3398  O   ARG B 440      10.128 -17.631   5.677  1.00 53.39           O  
ATOM   3399  CG  ARG B 440       8.967 -15.346   9.497  1.00 53.39           C  
ATOM   3400  CD  ARG B 440       9.717 -14.162  10.091  1.00 53.39           C  
ATOM   3401  NE  ARG B 440       9.229 -13.830  11.426  1.00 53.39           N  
ATOM   3402  NH1 ARG B 440      10.641 -12.025  11.719  1.00 53.39           N  
ATOM   3403  NH2 ARG B 440       9.163 -12.610  13.371  1.00 53.39           N  
ATOM   3404  CZ  ARG B 440       9.679 -12.822  12.169  1.00 53.39           C  
ATOM   3405  N   GLN B 441       8.262 -16.577   4.985  1.00 50.80           N  
ATOM   3406  CA  GLN B 441       8.627 -16.587   3.572  1.00 50.80           C  
ATOM   3407  C   GLN B 441       8.529 -15.189   2.969  1.00 50.80           C  
ATOM   3408  CB  GLN B 441       7.736 -17.558   2.794  1.00 50.80           C  
ATOM   3409  O   GLN B 441       7.656 -14.404   3.345  1.00 50.80           O  
ATOM   3410  CG  GLN B 441       8.250 -18.991   2.786  1.00 50.80           C  
ATOM   3411  CD  GLN B 441       7.429 -19.903   1.894  1.00 50.80           C  
ATOM   3412  NE2 GLN B 441       7.972 -21.077   1.586  1.00 50.80           N  
ATOM   3413  OE1 GLN B 441       6.316 -19.557   1.485  1.00 50.80           O  
ATOM   3414  N   SER B 442       9.339 -14.826   2.082  1.00 49.47           N  
ATOM   3415  CA  SER B 442       9.267 -13.613   1.275  1.00 49.47           C  
ATOM   3416  C   SER B 442       8.542 -13.867  -0.043  1.00 49.47           C  
ATOM   3417  CB  SER B 442      10.669 -13.068   0.998  1.00 49.47           C  
ATOM   3418  O   SER B 442       8.979 -14.692  -0.848  1.00 49.47           O  
ATOM   3419  OG  SER B 442      10.605 -11.898   0.200  1.00 49.47           O  
ATOM   3420  N   ARG B 443       7.229 -13.364  -0.393  1.00 45.24           N  
ATOM   3421  CA  ARG B 443       6.451 -13.590  -1.607  1.00 45.24           C  
ATOM   3422  C   ARG B 443       6.130 -12.272  -2.305  1.00 45.24           C  
ATOM   3423  CB  ARG B 443       5.157 -14.341  -1.285  1.00 45.24           C  
ATOM   3424  O   ARG B 443       5.912 -11.252  -1.648  1.00 45.24           O  
ATOM   3425  CG  ARG B 443       5.377 -15.757  -0.778  1.00 45.24           C  
ATOM   3426  CD  ARG B 443       4.095 -16.576  -0.819  1.00 45.24           C  
ATOM   3427  NE  ARG B 443       4.331 -17.967  -0.443  1.00 45.24           N  
ATOM   3428  NH1 ARG B 443       2.107 -18.586  -0.532  1.00 45.24           N  
ATOM   3429  NH2 ARG B 443       3.709 -20.126   0.032  1.00 45.24           N  
ATOM   3430  CZ  ARG B 443       3.382 -18.890  -0.315  1.00 45.24           C  
ATOM   3431  N   PRO B 444       6.151 -12.301  -3.738  1.00 43.17           N  
ATOM   3432  CA  PRO B 444       5.653 -11.116  -4.440  1.00 43.17           C  
ATOM   3433  C   PRO B 444       4.137 -10.965  -4.341  1.00 43.17           C  
ATOM   3434  CB  PRO B 444       6.083 -11.359  -5.889  1.00 43.17           C  
ATOM   3435  O   PRO B 444       3.405 -11.952  -4.454  1.00 43.17           O  
ATOM   3436  CG  PRO B 444       6.570 -12.772  -5.912  1.00 43.17           C  
ATOM   3437  CD  PRO B 444       6.640 -13.275  -4.498  1.00 43.17           C  
ATOM   3438  N   LEU B 445       3.403 -10.098  -4.001  1.00 44.28           N  
ATOM   3439  CA  LEU B 445       1.954  -9.931  -3.973  1.00 44.28           C  
ATOM   3440  C   LEU B 445       1.472  -9.162  -5.199  1.00 44.28           C  
ATOM   3441  CB  LEU B 445       1.523  -9.203  -2.697  1.00 44.28           C  
ATOM   3442  O   LEU B 445       2.009  -8.099  -5.520  1.00 44.28           O  
ATOM   3443  CG  LEU B 445       0.215  -9.673  -2.059  1.00 44.28           C  
ATOM   3444  CD1 LEU B 445       0.481 -10.813  -1.082  1.00 44.28           C  
ATOM   3445  CD2 LEU B 445      -0.484  -8.513  -1.357  1.00 44.28           C  
ATOM   3446  N   ALA B 446       0.589  -9.756  -6.209  1.00 42.54           N  
ATOM   3447  CA  ALA B 446       0.009  -9.060  -7.355  1.00 42.54           C  
ATOM   3448  C   ALA B 446      -0.842  -7.875  -6.904  1.00 42.54           C  
ATOM   3449  CB  ALA B 446      -0.827 -10.022  -8.195  1.00 42.54           C  
ATOM   3450  O   ALA B 446      -1.580  -7.972  -5.921  1.00 42.54           O  
ATOM   3451  N   ARG B 447      -0.646  -6.771  -7.432  1.00 47.76           N  
ATOM   3452  CA  ARG B 447      -1.448  -5.576  -7.193  1.00 47.76           C  
ATOM   3453  C   ARG B 447      -2.799  -5.674  -7.894  1.00 47.76           C  
ATOM   3454  CB  ARG B 447      -0.703  -4.325  -7.664  1.00 47.76           C  
ATOM   3455  O   ARG B 447      -2.873  -6.081  -9.055  1.00 47.76           O  
ATOM   3456  CG  ARG B 447      -0.337  -3.367  -6.542  1.00 47.76           C  
ATOM   3457  CD  ARG B 447       0.360  -2.120  -7.069  1.00 47.76           C  
ATOM   3458  NE  ARG B 447       0.700  -1.196  -5.991  1.00 47.76           N  
ATOM   3459  NH1 ARG B 447       1.724   0.354  -7.364  1.00 47.76           N  
ATOM   3460  NH2 ARG B 447       1.600   0.722  -5.105  1.00 47.76           N  
ATOM   3461  CZ  ARG B 447       1.341  -0.042  -6.156  1.00 47.76           C  
ATOM   3462  N   ASN B 448      -4.122  -5.753  -7.435  1.00 59.49           N  
ATOM   3463  CA  ASN B 448      -5.487  -5.732  -7.949  1.00 59.49           C  
ATOM   3464  C   ASN B 448      -6.032  -4.310  -8.033  1.00 59.49           C  
ATOM   3465  CB  ASN B 448      -6.401  -6.601  -7.082  1.00 59.49           C  
ATOM   3466  O   ASN B 448      -6.833  -3.897  -7.192  1.00 59.49           O  
ATOM   3467  CG  ASN B 448      -7.730  -6.896  -7.748  1.00 59.49           C  
ATOM   3468  ND2 ASN B 448      -8.575  -7.665  -7.071  1.00 59.49           N  
ATOM   3469  OD1 ASN B 448      -7.996  -6.437  -8.862  1.00 59.49           O  
ATOM   3470  N   LEU B 449      -5.575  -3.383  -9.028  1.00 68.40           N  
ATOM   3471  CA  LEU B 449      -5.921  -1.971  -9.147  1.00 68.40           C  
ATOM   3472  C   LEU B 449      -6.377  -1.641 -10.565  1.00 68.40           C  
ATOM   3473  CB  LEU B 449      -4.728  -1.092  -8.764  1.00 68.40           C  
ATOM   3474  O   LEU B 449      -5.734  -2.044 -11.537  1.00 68.40           O  
ATOM   3475  CG  LEU B 449      -4.919   0.417  -8.921  1.00 68.40           C  
ATOM   3476  CD1 LEU B 449      -5.940   0.930  -7.910  1.00 68.40           C  
ATOM   3477  CD2 LEU B 449      -3.589   1.145  -8.761  1.00 68.40           C  
ATOM   3478  N   ALA B 450      -7.649  -1.041 -10.804  1.00 80.64           N  
ATOM   3479  CA  ALA B 450      -8.102  -0.414 -12.043  1.00 80.64           C  
ATOM   3480  C   ALA B 450      -8.018   1.106 -11.952  1.00 80.64           C  
ATOM   3481  CB  ALA B 450      -9.531  -0.847 -12.366  1.00 80.64           C  
ATOM   3482  O   ALA B 450      -8.490   1.703 -10.981  1.00 80.64           O  
ATOM   3483  N   VAL B 451      -7.458   1.773 -12.910  1.00 87.74           N  
ATOM   3484  CA  VAL B 451      -7.276   3.220 -12.907  1.00 87.74           C  
ATOM   3485  C   VAL B 451      -8.007   3.835 -14.099  1.00 87.74           C  
ATOM   3486  CB  VAL B 451      -5.780   3.604 -12.944  1.00 87.74           C  
ATOM   3487  O   VAL B 451      -7.845   3.384 -15.235  1.00 87.74           O  
ATOM   3488  CG1 VAL B 451      -5.610   5.122 -12.888  1.00 87.74           C  
ATOM   3489  CG2 VAL B 451      -5.029   2.936 -11.794  1.00 87.74           C  
ATOM   3490  N   SER B 452      -8.895   4.783 -13.853  1.00 92.39           N  
ATOM   3491  CA  SER B 452      -9.500   5.602 -14.899  1.00 92.39           C  
ATOM   3492  C   SER B 452      -8.941   7.021 -14.882  1.00 92.39           C  
ATOM   3493  CB  SER B 452     -11.020   5.642 -14.737  1.00 92.39           C  
ATOM   3494  O   SER B 452      -9.031   7.718 -13.869  1.00 92.39           O  
ATOM   3495  OG  SER B 452     -11.624   6.324 -15.823  1.00 92.39           O  
ATOM   3496  N   ILE B 453      -8.396   7.452 -15.968  1.00 92.61           N  
ATOM   3497  CA  ILE B 453      -7.855   8.802 -16.075  1.00 92.61           C  
ATOM   3498  C   ILE B 453      -8.830   9.689 -16.845  1.00 92.61           C  
ATOM   3499  CB  ILE B 453      -6.471   8.803 -16.764  1.00 92.61           C  
ATOM   3500  O   ILE B 453      -9.215   9.368 -17.972  1.00 92.61           O  
ATOM   3501  CG1 ILE B 453      -5.501   7.882 -16.015  1.00 92.61           C  
ATOM   3502  CG2 ILE B 453      -5.915  10.227 -16.855  1.00 92.61           C  
ATOM   3503  CD1 ILE B 453      -4.183   7.651 -16.740  1.00 92.61           C  
ATOM   3504  N   LEU B 454      -9.248  10.710 -16.278  1.00 92.74           N  
ATOM   3505  CA  LEU B 454     -10.079  11.719 -16.926  1.00 92.74           C  
ATOM   3506  C   LEU B 454      -9.305  13.019 -17.118  1.00 92.74           C  
ATOM   3507  CB  LEU B 454     -11.343  11.982 -16.102  1.00 92.74           C  
ATOM   3508  O   LEU B 454      -8.951  13.686 -16.144  1.00 92.74           O  
ATOM   3509  CG  LEU B 454     -12.365  12.939 -16.717  1.00 92.74           C  
ATOM   3510  CD1 LEU B 454     -12.972  12.329 -17.976  1.00 92.74           C  
ATOM   3511  CD2 LEU B 454     -13.453  13.281 -15.704  1.00 92.74           C  
ATOM   3512  N   LEU B 455      -9.133  13.314 -18.328  1.00 91.78           N  
ATOM   3513  CA  LEU B 455      -8.352  14.507 -18.639  1.00 91.78           C  
ATOM   3514  C   LEU B 455      -9.250  15.624 -19.160  1.00 91.78           C  
ATOM   3515  CB  LEU B 455      -7.268  14.184 -19.670  1.00 91.78           C  
ATOM   3516  O   LEU B 455      -9.978  15.435 -20.137  1.00 91.78           O  
ATOM   3517  CG  LEU B 455      -6.358  15.342 -20.083  1.00 91.78           C  
ATOM   3518  CD1 LEU B 455      -5.416  15.709 -18.941  1.00 91.78           C  
ATOM   3519  CD2 LEU B 455      -5.571  14.982 -21.338  1.00 91.78           C  
ATOM   3520  N   ASP B 456      -9.161  16.766 -18.595  1.00 88.22           N  
ATOM   3521  CA  ASP B 456      -9.865  17.954 -19.068  1.00 88.22           C  
ATOM   3522  C   ASP B 456      -9.106  18.624 -20.211  1.00 88.22           C  
ATOM   3523  CB  ASP B 456     -10.072  18.946 -17.922  1.00 88.22           C  
ATOM   3524  O   ASP B 456      -7.992  19.116 -20.020  1.00 88.22           O  
ATOM   3525  CG  ASP B 456     -10.867  20.173 -18.335  1.00 88.22           C  
ATOM   3526  OD1 ASP B 456     -11.307  20.249 -19.503  1.00 88.22           O  
ATOM   3527  OD2 ASP B 456     -11.051  21.073 -17.488  1.00 88.22           O  
ATOM   3528  N   VAL B 457      -9.665  18.715 -21.444  1.00 88.44           N  
ATOM   3529  CA  VAL B 457      -8.989  19.295 -22.599  1.00 88.44           C  
ATOM   3530  C   VAL B 457      -9.693  20.584 -23.017  1.00 88.44           C  
ATOM   3531  CB  VAL B 457      -8.942  18.305 -23.785  1.00 88.44           C  
ATOM   3532  O   VAL B 457      -9.831  20.864 -24.210  1.00 88.44           O  
ATOM   3533  CG1 VAL B 457      -7.941  17.183 -23.513  1.00 88.44           C  
ATOM   3534  CG2 VAL B 457     -10.331  17.731 -24.055  1.00 88.44           C  
ATOM   3535  N   SER B 458     -10.230  21.305 -22.155  1.00 80.16           N  
ATOM   3536  CA  SER B 458     -10.931  22.554 -22.434  1.00 80.16           C  
ATOM   3537  C   SER B 458      -9.997  23.583 -23.062  1.00 80.16           C  
ATOM   3538  CB  SER B 458     -11.543  23.124 -21.154  1.00 80.16           C  
ATOM   3539  O   SER B 458      -8.790  23.352 -23.168  1.00 80.16           O  
ATOM   3540  OG  SER B 458     -10.531  23.507 -20.239  1.00 80.16           O  
ATOM   3541  N   ARG B 459     -10.483  24.645 -23.510  1.00 74.98           N  
ATOM   3542  CA  ARG B 459      -9.778  25.705 -24.223  1.00 74.98           C  
ATOM   3543  C   ARG B 459      -8.644  26.274 -23.377  1.00 74.98           C  
ATOM   3544  CB  ARG B 459     -10.746  26.822 -24.621  1.00 74.98           C  
ATOM   3545  O   ARG B 459      -7.661  26.790 -23.913  1.00 74.98           O  
ATOM   3546  CG  ARG B 459     -10.678  27.201 -26.092  1.00 74.98           C  
ATOM   3547  CD  ARG B 459     -11.609  28.360 -26.419  1.00 74.98           C  
ATOM   3548  NE  ARG B 459     -11.449  28.806 -27.801  1.00 74.98           N  
ATOM   3549  NH1 ARG B 459     -12.495  30.841 -27.482  1.00 74.98           N  
ATOM   3550  NH2 ARG B 459     -11.676  30.279 -29.548  1.00 74.98           N  
ATOM   3551  CZ  ARG B 459     -11.874  29.974 -28.274  1.00 74.98           C  
ATOM   3552  N   SER B 460      -8.823  26.237 -22.004  1.00 69.48           N  
ATOM   3553  CA  SER B 460      -7.796  26.789 -21.125  1.00 69.48           C  
ATOM   3554  C   SER B 460      -6.459  26.083 -21.325  1.00 69.48           C  
ATOM   3555  CB  SER B 460      -8.227  26.679 -19.662  1.00 69.48           C  
ATOM   3556  O   SER B 460      -5.409  26.618 -20.964  1.00 69.48           O  
ATOM   3557  OG  SER B 460      -8.424  25.324 -19.297  1.00 69.48           O  
ATOM   3558  N   THR B 461      -6.448  24.899 -21.889  1.00 72.86           N  
ATOM   3559  CA  THR B 461      -5.231  24.121 -22.089  1.00 72.86           C  
ATOM   3560  C   THR B 461      -4.421  24.673 -23.259  1.00 72.86           C  
ATOM   3561  CB  THR B 461      -5.552  22.635 -22.339  1.00 72.86           C  
ATOM   3562  O   THR B 461      -3.310  24.211 -23.524  1.00 72.86           O  
ATOM   3563  CG2 THR B 461      -6.207  22.001 -21.116  1.00 72.86           C  
ATOM   3564  OG1 THR B 461      -6.444  22.527 -23.455  1.00 72.86           O  
ATOM   3565  N   GLU B 462      -4.990  25.657 -23.938  1.00 72.41           N  
ATOM   3566  CA  GLU B 462      -4.283  26.316 -25.032  1.00 72.41           C  
ATOM   3567  C   GLU B 462      -3.257  27.314 -24.503  1.00 72.41           C  
ATOM   3568  CB  GLU B 462      -5.272  27.022 -25.963  1.00 72.41           C  
ATOM   3569  O   GLU B 462      -2.321  27.685 -25.214  1.00 72.41           O  
ATOM   3570  CG  GLU B 462      -5.059  26.709 -27.437  1.00 72.41           C  
ATOM   3571  CD  GLU B 462      -6.125  27.310 -28.338  1.00 72.41           C  
ATOM   3572  OE1 GLU B 462      -6.081  27.080 -29.568  1.00 72.41           O  
ATOM   3573  OE2 GLU B 462      -7.012  28.018 -27.811  1.00 72.41           O  
ATOM   3574  N   SER B 463      -3.408  27.648 -23.276  1.00 68.81           N  
ATOM   3575  CA  SER B 463      -2.491  28.612 -22.678  1.00 68.81           C  
ATOM   3576  C   SER B 463      -1.067  28.067 -22.633  1.00 68.81           C  
ATOM   3577  CB  SER B 463      -2.948  28.985 -21.267  1.00 68.81           C  
ATOM   3578  O   SER B 463      -0.864  26.853 -22.551  1.00 68.81           O  
ATOM   3579  OG  SER B 463      -4.319  29.345 -21.262  1.00 68.81           O  
ATOM   3580  N   ALA B 464      -0.170  28.901 -22.888  1.00 66.21           N  
ATOM   3581  CA  ALA B 464       1.231  28.489 -22.923  1.00 66.21           C  
ATOM   3582  C   ALA B 464       1.915  28.758 -21.586  1.00 66.21           C  
ATOM   3583  CB  ALA B 464       1.969  29.210 -24.049  1.00 66.21           C  
ATOM   3584  O   ALA B 464       1.623  29.754 -20.921  1.00 66.21           O  
ATOM   3585  N   VAL B 465       2.521  27.808 -21.046  1.00 59.33           N  
ATOM   3586  CA  VAL B 465       3.405  27.933 -19.892  1.00 59.33           C  
ATOM   3587  C   VAL B 465       4.840  27.611 -20.303  1.00 59.33           C  
ATOM   3588  CB  VAL B 465       2.962  27.009 -18.735  1.00 59.33           C  
ATOM   3589  O   VAL B 465       5.112  26.535 -20.840  1.00 59.33           O  
ATOM   3590  CG1 VAL B 465       3.862  27.201 -17.516  1.00 59.33           C  
ATOM   3591  CG2 VAL B 465       1.502  27.272 -18.372  1.00 59.33           C  
ATOM   3592  N   THR B 466       5.824  28.524 -20.055  1.00 57.53           N  
ATOM   3593  CA  THR B 466       7.238  28.411 -20.393  1.00 57.53           C  
ATOM   3594  C   THR B 466       7.418  28.145 -21.885  1.00 57.53           C  
ATOM   3595  CB  THR B 466       7.918  27.291 -19.584  1.00 57.53           C  
ATOM   3596  O   THR B 466       8.201  27.277 -22.276  1.00 57.53           O  
ATOM   3597  CG2 THR B 466       8.673  27.859 -18.386  1.00 57.53           C  
ATOM   3598  OG1 THR B 466       6.921  26.375 -19.115  1.00 57.53           O  
ATOM   3599  N   GLY B 467       6.632  28.648 -22.721  1.00 62.75           N  
ATOM   3600  CA  GLY B 467       6.732  28.570 -24.170  1.00 62.75           C  
ATOM   3601  C   GLY B 467       6.012  27.370 -24.754  1.00 62.75           C  
ATOM   3602  O   GLY B 467       6.014  27.170 -25.971  1.00 62.75           O  
ATOM   3603  N   ARG B 468       5.379  26.424 -23.907  1.00 67.77           N  
ATOM   3604  CA  ARG B 468       4.651  25.257 -24.394  1.00 67.77           C  
ATOM   3605  C   ARG B 468       3.185  25.313 -23.978  1.00 67.77           C  
ATOM   3606  CB  ARG B 468       5.293  23.967 -23.878  1.00 67.77           C  
ATOM   3607  O   ARG B 468       2.865  25.745 -22.869  1.00 67.77           O  
ATOM   3608  CG  ARG B 468       6.709  23.740 -24.382  1.00 67.77           C  
ATOM   3609  CD  ARG B 468       7.204  22.337 -24.059  1.00 67.77           C  
ATOM   3610  NE  ARG B 468       7.111  22.048 -22.631  1.00 67.77           N  
ATOM   3611  NH1 ARG B 468       7.748  19.836 -22.826  1.00 67.77           N  
ATOM   3612  NH2 ARG B 468       7.254  20.713 -20.767  1.00 67.77           N  
ATOM   3613  CZ  ARG B 468       7.371  20.866 -22.078  1.00 67.77           C  
ATOM   3614  N   ALA B 469       2.406  24.941 -24.905  1.00 70.69           N  
ATOM   3615  CA  ALA B 469       0.982  24.884 -24.583  1.00 70.69           C  
ATOM   3616  C   ALA B 469       0.707  23.845 -23.499  1.00 70.69           C  
ATOM   3617  CB  ALA B 469       0.165  24.572 -25.834  1.00 70.69           C  
ATOM   3618  O   ALA B 469       1.326  22.778 -23.482  1.00 70.69           O  
ATOM   3619  N   VAL B 470      -0.064  24.140 -22.568  1.00 75.23           N  
ATOM   3620  CA  VAL B 470      -0.413  23.255 -21.462  1.00 75.23           C  
ATOM   3621  C   VAL B 470      -0.864  21.901 -22.006  1.00 75.23           C  
ATOM   3622  CB  VAL B 470      -1.518  23.867 -20.572  1.00 75.23           C  
ATOM   3623  O   VAL B 470      -0.523  20.856 -21.446  1.00 75.23           O  
ATOM   3624  CG1 VAL B 470      -1.999  22.854 -19.535  1.00 75.23           C  
ATOM   3625  CG2 VAL B 470      -1.011  25.136 -19.890  1.00 75.23           C  
ATOM   3626  N   ILE B 471      -1.581  21.870 -23.111  1.00 79.45           N  
ATOM   3627  CA  ILE B 471      -2.096  20.629 -23.679  1.00 79.45           C  
ATOM   3628  C   ILE B 471      -0.934  19.746 -24.129  1.00 79.45           C  
ATOM   3629  CB  ILE B 471      -3.052  20.902 -24.861  1.00 79.45           C  
ATOM   3630  O   ILE B 471      -1.006  18.519 -24.035  1.00 79.45           O  
ATOM   3631  CG1 ILE B 471      -3.763  19.611 -25.282  1.00 79.45           C  
ATOM   3632  CG2 ILE B 471      -2.292  21.518 -26.039  1.00 79.45           C  
ATOM   3633  CD1 ILE B 471      -4.766  19.094 -24.260  1.00 79.45           C  
ATOM   3634  N   GLU B 472       0.085  20.354 -24.673  1.00 76.35           N  
ATOM   3635  CA  GLU B 472       1.255  19.586 -25.088  1.00 76.35           C  
ATOM   3636  C   GLU B 472       1.919  18.904 -23.895  1.00 76.35           C  
ATOM   3637  CB  GLU B 472       2.263  20.487 -25.806  1.00 76.35           C  
ATOM   3638  O   GLU B 472       2.308  17.737 -23.978  1.00 76.35           O  
ATOM   3639  CG  GLU B 472       1.825  20.910 -27.201  1.00 76.35           C  
ATOM   3640  CD  GLU B 472       2.938  21.559 -28.008  1.00 76.35           C  
ATOM   3641  OE1 GLU B 472       2.791  21.697 -29.244  1.00 76.35           O  
ATOM   3642  OE2 GLU B 472       3.965  21.934 -27.400  1.00 76.35           O  
ATOM   3643  N   ILE B 473       2.037  19.643 -22.867  1.00 75.06           N  
ATOM   3644  CA  ILE B 473       2.615  19.102 -21.641  1.00 75.06           C  
ATOM   3645  C   ILE B 473       1.724  17.986 -21.099  1.00 75.06           C  
ATOM   3646  CB  ILE B 473       2.805  20.202 -20.572  1.00 75.06           C  
ATOM   3647  O   ILE B 473       2.218  16.930 -20.697  1.00 75.06           O  
ATOM   3648  CG1 ILE B 473       3.770  21.279 -21.080  1.00 75.06           C  
ATOM   3649  CG2 ILE B 473       3.303  19.597 -19.257  1.00 75.06           C  
ATOM   3650  CD1 ILE B 473       3.834  22.519 -20.199  1.00 75.06           C  
ATOM   3651  N   GLU B 474       0.440  18.234 -21.093  1.00 78.04           N  
ATOM   3652  CA  GLU B 474      -0.527  17.258 -20.598  1.00 78.04           C  
ATOM   3653  C   GLU B 474      -0.479  15.971 -21.416  1.00 78.04           C  
ATOM   3654  CB  GLU B 474      -1.941  17.843 -20.621  1.00 78.04           C  
ATOM   3655  O   GLU B 474      -0.508  14.873 -20.857  1.00 78.04           O  
ATOM   3656  CG  GLU B 474      -2.197  18.876 -19.533  1.00 78.04           C  
ATOM   3657  CD  GLU B 474      -3.636  19.365 -19.496  1.00 78.04           C  
ATOM   3658  OE1 GLU B 474      -4.057  19.936 -18.464  1.00 78.04           O  
ATOM   3659  OE2 GLU B 474      -4.349  19.176 -20.507  1.00 78.04           O  
ATOM   3660  N   ARG B 475      -0.375  16.077 -22.722  1.00 81.18           N  
ATOM   3661  CA  ARG B 475      -0.292  14.914 -23.600  1.00 81.18           C  
ATOM   3662  C   ARG B 475       0.936  14.070 -23.277  1.00 81.18           C  
ATOM   3663  CB  ARG B 475      -0.258  15.349 -25.067  1.00 81.18           C  
ATOM   3664  O   ARG B 475       0.844  12.844 -23.178  1.00 81.18           O  
ATOM   3665  CG  ARG B 475      -1.592  15.857 -25.591  1.00 81.18           C  
ATOM   3666  CD  ARG B 475      -1.514  16.229 -27.065  1.00 81.18           C  
ATOM   3667  NE  ARG B 475      -2.326  17.405 -27.367  1.00 81.18           N  
ATOM   3668  NH1 ARG B 475      -1.693  17.527 -29.585  1.00 81.18           N  
ATOM   3669  NH2 ARG B 475      -3.164  19.059 -28.722  1.00 81.18           N  
ATOM   3670  CZ  ARG B 475      -2.393  17.994 -28.557  1.00 81.18           C  
ATOM   3671  N   GLU B 476       1.977  14.787 -23.162  1.00 74.75           N  
ATOM   3672  CA  GLU B 476       3.224  14.102 -22.838  1.00 74.75           C  
ATOM   3673  C   GLU B 476       3.127  13.385 -21.494  1.00 74.75           C  
ATOM   3674  CB  GLU B 476       4.393  15.091 -22.823  1.00 74.75           C  
ATOM   3675  O   GLU B 476       3.534  12.228 -21.372  1.00 74.75           O  
ATOM   3676  CG  GLU B 476       5.757  14.433 -22.973  1.00 74.75           C  
ATOM   3677  CD  GLU B 476       6.907  15.429 -22.971  1.00 74.75           C  
ATOM   3678  OE1 GLU B 476       8.077  15.004 -22.836  1.00 74.75           O  
ATOM   3679  OE2 GLU B 476       6.635  16.643 -23.103  1.00 74.75           O  
ATOM   3680  N   ALA B 477       2.702  14.113 -20.508  1.00 75.15           N  
ATOM   3681  CA  ALA B 477       2.547  13.541 -19.173  1.00 75.15           C  
ATOM   3682  C   ALA B 477       1.609  12.338 -19.196  1.00 75.15           C  
ATOM   3683  CB  ALA B 477       2.030  14.597 -18.199  1.00 75.15           C  
ATOM   3684  O   ALA B 477       1.887  11.314 -18.569  1.00 75.15           O  
ATOM   3685  N   LEU B 478       0.523  12.511 -19.886  1.00 80.80           N  
ATOM   3686  CA  LEU B 478      -0.465  11.444 -19.992  1.00 80.80           C  
ATOM   3687  C   LEU B 478       0.133  10.213 -20.664  1.00 80.80           C  
ATOM   3688  CB  LEU B 478      -1.690  11.923 -20.775  1.00 80.80           C  
ATOM   3689  O   LEU B 478      -0.088   9.086 -20.215  1.00 80.80           O  
ATOM   3690  CG  LEU B 478      -2.903  10.990 -20.775  1.00 80.80           C  
ATOM   3691  CD1 LEU B 478      -3.392  10.758 -19.349  1.00 80.80           C  
ATOM   3692  CD2 LEU B 478      -4.019  11.563 -21.642  1.00 80.80           C  
ATOM   3693  N   ALA B 479       0.827  10.387 -21.771  1.00 77.68           N  
ATOM   3694  CA  ALA B 479       1.481   9.274 -22.454  1.00 77.68           C  
ATOM   3695  C   ALA B 479       2.470   8.568 -21.531  1.00 77.68           C  
ATOM   3696  CB  ALA B 479       2.191   9.766 -23.713  1.00 77.68           C  
ATOM   3697  O   ALA B 479       2.500   7.337 -21.468  1.00 77.68           O  
ATOM   3698  N   ALA B 480       3.243   9.365 -20.868  1.00 73.29           N  
ATOM   3699  CA  ALA B 480       4.210   8.809 -19.926  1.00 73.29           C  
ATOM   3700  C   ALA B 480       3.511   7.997 -18.838  1.00 73.29           C  
ATOM   3701  CB  ALA B 480       5.045   9.924 -19.300  1.00 73.29           C  
ATOM   3702  O   ALA B 480       3.937   6.886 -18.515  1.00 73.29           O  
ATOM   3703  N   LEU B 481       2.508   8.559 -18.186  1.00 76.45           N  
ATOM   3704  CA  LEU B 481       1.730   7.873 -17.159  1.00 76.45           C  
ATOM   3705  C   LEU B 481       1.148   6.571 -17.698  1.00 76.45           C  
ATOM   3706  CB  LEU B 481       0.605   8.776 -16.647  1.00 76.45           C  
ATOM   3707  O   LEU B 481       1.195   5.539 -17.024  1.00 76.45           O  
ATOM   3708  CG  LEU B 481      -0.295   8.186 -15.559  1.00 76.45           C  
ATOM   3709  CD1 LEU B 481       0.521   7.873 -14.309  1.00 76.45           C  
ATOM   3710  CD2 LEU B 481      -1.437   9.143 -15.233  1.00 76.45           C  
ATOM   3711  N   ALA B 482       0.561   6.673 -18.909  1.00 80.84           N  
ATOM   3712  CA  ALA B 482      -0.045   5.499 -19.532  1.00 80.84           C  
ATOM   3713  C   ALA B 482       0.965   4.364 -19.663  1.00 80.84           C  
ATOM   3714  CB  ALA B 482      -0.615   5.860 -20.902  1.00 80.84           C  
ATOM   3715  O   ALA B 482       0.682   3.226 -19.281  1.00 80.84           O  
ATOM   3716  N   TRP B 483       2.113   4.645 -20.189  1.00 73.40           N  
ATOM   3717  CA  TRP B 483       3.150   3.625 -20.305  1.00 73.40           C  
ATOM   3718  C   TRP B 483       3.593   3.139 -18.929  1.00 73.40           C  
ATOM   3719  CB  TRP B 483       4.354   4.168 -21.080  1.00 73.40           C  
ATOM   3720  O   TRP B 483       3.898   1.958 -18.749  1.00 73.40           O  
ATOM   3721  CG  TRP B 483       4.206   4.088 -22.570  1.00 73.40           C  
ATOM   3722  CD1 TRP B 483       4.035   5.130 -23.438  1.00 73.40           C  
ATOM   3723  CD2 TRP B 483       4.210   2.899 -23.366  1.00 73.40           C  
ATOM   3724  CE2 TRP B 483       4.038   3.296 -24.710  1.00 73.40           C  
ATOM   3725  CE3 TRP B 483       4.344   1.535 -23.072  1.00 73.40           C  
ATOM   3726  NE1 TRP B 483       3.933   4.661 -24.727  1.00 73.40           N  
ATOM   3727  CH2 TRP B 483       4.129   1.048 -25.446  1.00 73.40           C  
ATOM   3728  CZ2 TRP B 483       3.996   2.376 -25.761  1.00 73.40           C  
ATOM   3729  CZ3 TRP B 483       4.302   0.622 -24.119  1.00 73.40           C  
ATOM   3730  N   GLY B 484       3.726   4.115 -18.026  1.00 69.45           N  
ATOM   3731  CA  GLY B 484       4.042   3.734 -16.658  1.00 69.45           C  
ATOM   3732  C   GLY B 484       3.064   2.730 -16.077  1.00 69.45           C  
ATOM   3733  O   GLY B 484       3.472   1.730 -15.483  1.00 69.45           O  
ATOM   3734  N   LEU B 485       1.774   2.951 -16.168  1.00 74.67           N  
ATOM   3735  CA  LEU B 485       0.731   2.061 -15.670  1.00 74.67           C  
ATOM   3736  C   LEU B 485       0.801   0.702 -16.359  1.00 74.67           C  
ATOM   3737  CB  LEU B 485      -0.651   2.684 -15.882  1.00 74.67           C  
ATOM   3738  O   LEU B 485       0.636  -0.335 -15.714  1.00 74.67           O  
ATOM   3739  CG  LEU B 485      -0.992   3.891 -15.007  1.00 74.67           C  
ATOM   3740  CD1 LEU B 485      -2.291   4.536 -15.478  1.00 74.67           C  
ATOM   3741  CD2 LEU B 485      -1.094   3.479 -13.543  1.00 74.67           C  
ATOM   3742  N   ASP B 486       1.017   0.744 -17.662  1.00 72.44           N  
ATOM   3743  CA  ASP B 486       1.161  -0.491 -18.426  1.00 72.44           C  
ATOM   3744  C   ASP B 486       2.325  -1.329 -17.902  1.00 72.44           C  
ATOM   3745  CB  ASP B 486       1.362  -0.183 -19.912  1.00 72.44           C  
ATOM   3746  O   ASP B 486       2.196  -2.544 -17.736  1.00 72.44           O  
ATOM   3747  CG  ASP B 486       1.369  -1.429 -20.780  1.00 72.44           C  
ATOM   3748  OD1 ASP B 486       0.318  -2.096 -20.897  1.00 72.44           O  
ATOM   3749  OD2 ASP B 486       2.434  -1.747 -21.351  1.00 72.44           O  
ATOM   3750  N   ALA B 487       3.401  -0.616 -17.571  1.00 63.28           N  
ATOM   3751  CA  ALA B 487       4.597  -1.285 -17.067  1.00 63.28           C  
ATOM   3752  C   ALA B 487       4.334  -1.929 -15.709  1.00 63.28           C  
ATOM   3753  CB  ALA B 487       5.757  -0.298 -16.968  1.00 63.28           C  
ATOM   3754  O   ALA B 487       4.907  -2.973 -15.388  1.00 63.28           O  
ATOM   3755  N   CYS B 488       3.520  -1.362 -14.789  1.00 62.11           N  
ATOM   3756  CA  CYS B 488       3.173  -1.884 -13.472  1.00 62.11           C  
ATOM   3757  C   CYS B 488       2.229  -3.074 -13.588  1.00 62.11           C  
ATOM   3758  CB  CYS B 488       2.531  -0.793 -12.616  1.00 62.11           C  
ATOM   3759  O   CYS B 488       2.094  -3.859 -12.648  1.00 62.11           O  
ATOM   3760  SG  CYS B 488       3.676   0.514 -12.122  1.00 62.11           S  
ATOM   3761  N   GLY B 489       1.603  -3.279 -14.793  1.00 61.96           N  
ATOM   3762  CA  GLY B 489       0.641  -4.343 -15.036  1.00 61.96           C  
ATOM   3763  C   GLY B 489      -0.758  -4.002 -14.560  1.00 61.96           C  
ATOM   3764  O   GLY B 489      -1.596  -4.891 -14.394  1.00 61.96           O  
ATOM   3765  N   ASP B 490      -1.137  -2.712 -14.243  1.00 66.57           N  
ATOM   3766  CA  ASP B 490      -2.462  -2.287 -13.802  1.00 66.57           C  
ATOM   3767  C   ASP B 490      -3.410  -2.126 -14.988  1.00 66.57           C  
ATOM   3768  CB  ASP B 490      -2.372  -0.976 -13.019  1.00 66.57           C  
ATOM   3769  O   ASP B 490      -2.993  -1.708 -16.071  1.00 66.57           O  
ATOM   3770  CG  ASP B 490      -1.560  -1.102 -11.742  1.00 66.57           C  
ATOM   3771  OD1 ASP B 490      -1.609  -2.168 -11.091  1.00 66.57           O  
ATOM   3772  OD2 ASP B 490      -0.867  -0.126 -11.382  1.00 66.57           O  
ATOM   3773  N   ARG B 491      -4.665  -2.386 -14.881  1.00 79.00           N  
ATOM   3774  CA  ARG B 491      -5.690  -2.079 -15.874  1.00 79.00           C  
ATOM   3775  C   ARG B 491      -6.083  -0.606 -15.818  1.00 79.00           C  
ATOM   3776  CB  ARG B 491      -6.924  -2.959 -15.664  1.00 79.00           C  
ATOM   3777  O   ARG B 491      -6.401  -0.084 -14.748  1.00 79.00           O  
ATOM   3778  CG  ARG B 491      -6.680  -4.436 -15.930  1.00 79.00           C  
ATOM   3779  CD  ARG B 491      -7.951  -5.256 -15.763  1.00 79.00           C  
ATOM   3780  NE  ARG B 491      -7.942  -6.442 -16.615  1.00 79.00           N  
ATOM   3781  NH1 ARG B 491     -10.242  -6.614 -16.754  1.00 79.00           N  
ATOM   3782  NH2 ARG B 491      -8.908  -8.132 -17.835  1.00 79.00           N  
ATOM   3783  CZ  ARG B 491      -9.031  -7.060 -17.066  1.00 79.00           C  
ATOM   3784  N   PHE B 492      -6.063   0.053 -16.954  1.00 87.70           N  
ATOM   3785  CA  PHE B 492      -6.398   1.470 -16.875  1.00 87.70           C  
ATOM   3786  C   PHE B 492      -7.077   1.938 -18.156  1.00 87.70           C  
ATOM   3787  CB  PHE B 492      -5.143   2.307 -16.609  1.00 87.70           C  
ATOM   3788  O   PHE B 492      -6.974   1.282 -19.195  1.00 87.70           O  
ATOM   3789  CG  PHE B 492      -4.153   2.293 -17.743  1.00 87.70           C  
ATOM   3790  CD1 PHE B 492      -3.287   1.220 -17.915  1.00 87.70           C  
ATOM   3791  CD2 PHE B 492      -4.088   3.354 -18.636  1.00 87.70           C  
ATOM   3792  CE1 PHE B 492      -2.370   1.204 -18.963  1.00 87.70           C  
ATOM   3793  CE2 PHE B 492      -3.175   3.345 -19.686  1.00 87.70           C  
ATOM   3794  CZ  PHE B 492      -2.316   2.270 -19.847  1.00 87.70           C  
ATOM   3795  N   ALA B 493      -7.946   2.930 -18.123  1.00 92.80           N  
ATOM   3796  CA  ALA B 493      -8.610   3.617 -19.227  1.00 92.80           C  
ATOM   3797  C   ALA B 493      -8.252   5.101 -19.244  1.00 92.80           C  
ATOM   3798  CB  ALA B 493     -10.123   3.439 -19.133  1.00 92.80           C  
ATOM   3799  O   ALA B 493      -7.944   5.683 -18.202  1.00 92.80           O  
ATOM   3800  N   ILE B 494      -8.293   5.721 -20.456  1.00 93.90           N  
ATOM   3801  CA  ILE B 494      -8.017   7.145 -20.607  1.00 93.90           C  
ATOM   3802  C   ILE B 494      -9.152   7.811 -21.381  1.00 93.90           C  
ATOM   3803  CB  ILE B 494      -6.668   7.387 -21.319  1.00 93.90           C  
ATOM   3804  O   ILE B 494      -9.420   7.455 -22.531  1.00 93.90           O  
ATOM   3805  CG1 ILE B 494      -5.538   6.653 -20.586  1.00 93.90           C  
ATOM   3806  CG2 ILE B 494      -6.372   8.886 -21.421  1.00 93.90           C  
ATOM   3807  CD1 ILE B 494      -4.212   6.655 -21.334  1.00 93.90           C  
ATOM   3808  N   ASN B 495      -9.753   8.779 -20.749  1.00 93.49           N  
ATOM   3809  CA  ASN B 495     -10.785   9.586 -21.391  1.00 93.49           C  
ATOM   3810  C   ASN B 495     -10.446  11.073 -21.341  1.00 93.49           C  
ATOM   3811  CB  ASN B 495     -12.148   9.329 -20.745  1.00 93.49           C  
ATOM   3812  O   ASN B 495      -9.908  11.558 -20.344  1.00 93.49           O  
ATOM   3813  CG  ASN B 495     -12.625   7.903 -20.935  1.00 93.49           C  
ATOM   3814  ND2 ASN B 495     -13.130   7.299 -19.866  1.00 93.49           N  
ATOM   3815  OD1 ASN B 495     -12.541   7.349 -22.034  1.00 93.49           O  
ATOM   3816  N   ALA B 496     -10.665  11.733 -22.387  1.00 92.28           N  
ATOM   3817  CA  ALA B 496     -10.586  13.191 -22.434  1.00 92.28           C  
ATOM   3818  C   ALA B 496     -11.970  13.810 -22.605  1.00 92.28           C  
ATOM   3819  CB  ALA B 496      -9.663  13.638 -23.564  1.00 92.28           C  
ATOM   3820  O   ALA B 496     -12.832  13.243 -23.282  1.00 92.28           O  
ATOM   3821  N   PHE B 497     -12.120  14.940 -22.036  1.00 90.91           N  
ATOM   3822  CA  PHE B 497     -13.461  15.496 -22.171  1.00 90.91           C  
ATOM   3823  C   PHE B 497     -13.408  17.013 -22.300  1.00 90.91           C  
ATOM   3824  CB  PHE B 497     -14.331  15.100 -20.974  1.00 90.91           C  
ATOM   3825  O   PHE B 497     -12.423  17.641 -21.905  1.00 90.91           O  
ATOM   3826  CG  PHE B 497     -14.123  15.966 -19.760  1.00 90.91           C  
ATOM   3827  CD1 PHE B 497     -13.021  15.777 -18.935  1.00 90.91           C  
ATOM   3828  CD2 PHE B 497     -15.031  16.968 -19.445  1.00 90.91           C  
ATOM   3829  CE1 PHE B 497     -12.826  16.577 -17.811  1.00 90.91           C  
ATOM   3830  CE2 PHE B 497     -14.843  17.771 -18.323  1.00 90.91           C  
ATOM   3831  CZ  PHE B 497     -13.740  17.573 -17.507  1.00 90.91           C  
ATOM   3832  N   SER B 498     -14.441  17.598 -22.865  1.00 88.40           N  
ATOM   3833  CA  SER B 498     -14.786  19.012 -22.962  1.00 88.40           C  
ATOM   3834  C   SER B 498     -16.291  19.205 -23.113  1.00 88.40           C  
ATOM   3835  CB  SER B 498     -14.059  19.662 -24.140  1.00 88.40           C  
ATOM   3836  O   SER B 498     -17.017  18.254 -23.413  1.00 88.40           O  
ATOM   3837  OG  SER B 498     -14.496  19.107 -25.368  1.00 88.40           O  
ATOM   3838  N   SER B 499     -16.713  20.428 -22.909  1.00 87.46           N  
ATOM   3839  CA  SER B 499     -18.160  20.606 -22.949  1.00 87.46           C  
ATOM   3840  C   SER B 499     -18.537  21.931 -23.604  1.00 87.46           C  
ATOM   3841  CB  SER B 499     -18.749  20.539 -21.539  1.00 87.46           C  
ATOM   3842  O   SER B 499     -17.762  22.889 -23.568  1.00 87.46           O  
ATOM   3843  OG  SER B 499     -18.218  21.569 -20.724  1.00 87.46           O  
ATOM   3844  N   LEU B 500     -19.634  21.922 -24.291  1.00 80.08           N  
ATOM   3845  CA  LEU B 500     -20.355  23.083 -24.800  1.00 80.08           C  
ATOM   3846  C   LEU B 500     -21.816  23.052 -24.362  1.00 80.08           C  
ATOM   3847  CB  LEU B 500     -20.270  23.140 -26.328  1.00 80.08           C  
ATOM   3848  O   LEU B 500     -22.652  22.426 -25.018  1.00 80.08           O  
ATOM   3849  CG  LEU B 500     -20.586  24.489 -26.975  1.00 80.08           C  
ATOM   3850  CD1 LEU B 500     -19.385  25.423 -26.868  1.00 80.08           C  
ATOM   3851  CD2 LEU B 500     -20.996  24.300 -28.432  1.00 80.08           C  
ATOM   3852  N   LYS B 501     -22.019  23.710 -23.245  1.00 80.30           N  
ATOM   3853  CA  LYS B 501     -23.323  23.669 -22.589  1.00 80.30           C  
ATOM   3854  C   LYS B 501     -23.660  22.255 -22.125  1.00 80.30           C  
ATOM   3855  CB  LYS B 501     -24.413  24.186 -23.528  1.00 80.30           C  
ATOM   3856  O   LYS B 501     -22.802  21.369 -22.140  1.00 80.30           O  
ATOM   3857  CG  LYS B 501     -24.217  25.630 -23.968  1.00 80.30           C  
ATOM   3858  CD  LYS B 501     -25.348  26.095 -24.877  1.00 80.30           C  
ATOM   3859  CE  LYS B 501     -25.140  27.531 -25.338  1.00 80.30           C  
ATOM   3860  NZ  LYS B 501     -26.245  27.991 -26.232  1.00 80.30           N  
ATOM   3861  N   ARG B 502     -24.777  22.004 -21.648  1.00 86.12           N  
ATOM   3862  CA  ARG B 502     -25.169  20.748 -21.016  1.00 86.12           C  
ATOM   3863  C   ARG B 502     -25.501  19.689 -22.062  1.00 86.12           C  
ATOM   3864  CB  ARG B 502     -26.368  20.963 -20.089  1.00 86.12           C  
ATOM   3865  O   ARG B 502     -25.424  18.490 -21.785  1.00 86.12           O  
ATOM   3866  CG  ARG B 502     -27.643  21.363 -20.814  1.00 86.12           C  
ATOM   3867  CD  ARG B 502     -28.796  21.585 -19.846  1.00 86.12           C  
ATOM   3868  NE  ARG B 502     -30.046  21.860 -20.550  1.00 86.12           N  
ATOM   3869  NH1 ARG B 502     -30.542  23.771 -19.350  1.00 86.12           N  
ATOM   3870  NH2 ARG B 502     -31.960  23.046 -20.999  1.00 86.12           N  
ATOM   3871  CZ  ARG B 502     -30.846  22.892 -20.298  1.00 86.12           C  
ATOM   3872  N   ASP B 503     -25.894  20.099 -23.258  1.00 83.42           N  
ATOM   3873  CA  ASP B 503     -26.381  19.169 -24.272  1.00 83.42           C  
ATOM   3874  C   ASP B 503     -25.228  18.604 -25.098  1.00 83.42           C  
ATOM   3875  CB  ASP B 503     -27.397  19.856 -25.186  1.00 83.42           C  
ATOM   3876  O   ASP B 503     -25.404  17.631 -25.835  1.00 83.42           O  
ATOM   3877  CG  ASP B 503     -27.632  21.312 -24.823  1.00 83.42           C  
ATOM   3878  OD1 ASP B 503     -27.628  21.648 -23.619  1.00 83.42           O  
ATOM   3879  OD2 ASP B 503     -27.827  22.129 -25.748  1.00 83.42           O  
ATOM   3880  N   ARG B 504     -23.991  19.194 -24.835  1.00 85.35           N  
ATOM   3881  CA  ARG B 504     -22.859  18.717 -25.623  1.00 85.35           C  
ATOM   3882  C   ARG B 504     -21.616  18.557 -24.754  1.00 85.35           C  
ATOM   3883  CB  ARG B 504     -22.569  19.672 -26.782  1.00 85.35           C  
ATOM   3884  O   ARG B 504     -20.700  19.380 -24.816  1.00 85.35           O  
ATOM   3885  CG  ARG B 504     -23.649  19.686 -27.853  1.00 85.35           C  
ATOM   3886  CD  ARG B 504     -23.309  20.647 -28.983  1.00 85.35           C  
ATOM   3887  NE  ARG B 504     -24.449  20.859 -29.871  1.00 85.35           N  
ATOM   3888  NH1 ARG B 504     -23.371  22.385 -31.230  1.00 85.35           N  
ATOM   3889  NH2 ARG B 504     -25.544  21.796 -31.659  1.00 85.35           N  
ATOM   3890  CZ  ARG B 504     -24.452  21.680 -30.918  1.00 85.35           C  
ATOM   3891  N   VAL B 505     -21.571  17.640 -24.053  1.00 89.69           N  
ATOM   3892  CA  VAL B 505     -20.355  17.269 -23.336  1.00 89.69           C  
ATOM   3893  C   VAL B 505     -19.613  16.180 -24.107  1.00 89.69           C  
ATOM   3894  CB  VAL B 505     -20.667  16.788 -21.901  1.00 89.69           C  
ATOM   3895  O   VAL B 505     -20.106  15.057 -24.237  1.00 89.69           O  
ATOM   3896  CG1 VAL B 505     -19.382  16.400 -21.171  1.00 89.69           C  
ATOM   3897  CG2 VAL B 505     -21.420  17.869 -21.128  1.00 89.69           C  
ATOM   3898  N   PHE B 506     -18.575  16.454 -24.639  1.00 88.25           N  
ATOM   3899  CA  PHE B 506     -17.826  15.551 -25.505  1.00 88.25           C  
ATOM   3900  C   PHE B 506     -16.831  14.726 -24.697  1.00 88.25           C  
ATOM   3901  CB  PHE B 506     -17.093  16.336 -26.597  1.00 88.25           C  
ATOM   3902  O   PHE B 506     -16.037  15.277 -23.932  1.00 88.25           O  
ATOM   3903  CG  PHE B 506     -18.006  17.132 -27.490  1.00 88.25           C  
ATOM   3904  CD1 PHE B 506     -18.629  16.536 -28.579  1.00 88.25           C  
ATOM   3905  CD2 PHE B 506     -18.242  18.478 -27.239  1.00 88.25           C  
ATOM   3906  CE1 PHE B 506     -19.475  17.270 -29.407  1.00 88.25           C  
ATOM   3907  CE2 PHE B 506     -19.086  19.218 -28.062  1.00 88.25           C  
ATOM   3908  CZ  PHE B 506     -19.701  18.613 -29.146  1.00 88.25           C  
ATOM   3909  N   LEU B 507     -16.865  13.498 -24.823  1.00 90.33           N  
ATOM   3910  CA  LEU B 507     -15.897  12.589 -24.219  1.00 90.33           C  
ATOM   3911  C   LEU B 507     -15.157  11.795 -25.290  1.00 90.33           C  
ATOM   3912  CB  LEU B 507     -16.594  11.632 -23.248  1.00 90.33           C  
ATOM   3913  O   LEU B 507     -15.773  11.045 -26.051  1.00 90.33           O  
ATOM   3914  CG  LEU B 507     -15.824  11.281 -21.974  1.00 90.33           C  
ATOM   3915  CD1 LEU B 507     -16.771  11.231 -20.779  1.00 90.33           C  
ATOM   3916  CD2 LEU B 507     -15.094   9.952 -22.138  1.00 90.33           C  
ATOM   3917  N   SER B 508     -13.908  11.842 -25.346  1.00 90.13           N  
ATOM   3918  CA  SER B 508     -13.079  11.111 -26.299  1.00 90.13           C  
ATOM   3919  C   SER B 508     -12.317   9.981 -25.616  1.00 90.13           C  
ATOM   3920  CB  SER B 508     -12.095  12.057 -26.989  1.00 90.13           C  
ATOM   3921  O   SER B 508     -11.410  10.230 -24.818  1.00 90.13           O  
ATOM   3922  OG  SER B 508     -12.782  13.120 -27.627  1.00 90.13           O  
ATOM   3923  N   ALA B 509     -12.561   8.859 -25.963  1.00 91.37           N  
ATOM   3924  CA  ALA B 509     -11.881   7.701 -25.389  1.00 91.37           C  
ATOM   3925  C   ALA B 509     -10.550   7.444 -26.090  1.00 91.37           C  
ATOM   3926  CB  ALA B 509     -12.772   6.464 -25.475  1.00 91.37           C  
ATOM   3927  O   ALA B 509     -10.522   7.072 -27.266  1.00 91.37           O  
ATOM   3928  N   CYS B 510      -9.489   7.551 -25.474  1.00 92.57           N  
ATOM   3929  CA  CYS B 510      -8.169   7.287 -26.036  1.00 92.57           C  
ATOM   3930  C   CYS B 510      -7.793   5.818 -25.878  1.00 92.57           C  
ATOM   3931  CB  CYS B 510      -7.115   8.167 -25.365  1.00 92.57           C  
ATOM   3932  O   CYS B 510      -7.099   5.256 -26.727  1.00 92.57           O  
ATOM   3933  SG  CYS B 510      -7.393   9.937 -25.593  1.00 92.57           S  
ATOM   3934  N   LYS B 511      -8.167   5.275 -24.663  1.00 92.37           N  
ATOM   3935  CA  LYS B 511      -7.899   3.873 -24.356  1.00 92.37           C  
ATOM   3936  C   LYS B 511      -8.998   3.283 -23.478  1.00 92.37           C  
ATOM   3937  CB  LYS B 511      -6.541   3.724 -23.669  1.00 92.37           C  
ATOM   3938  O   LYS B 511      -9.408   3.897 -22.490  1.00 92.37           O  
ATOM   3939  CG  LYS B 511      -6.163   2.284 -23.353  1.00 92.37           C  
ATOM   3940  CD  LYS B 511      -4.806   2.201 -22.665  1.00 92.37           C  
ATOM   3941  CE  LYS B 511      -4.465   0.770 -22.270  1.00 92.37           C  
ATOM   3942  NZ  LYS B 511      -5.249   0.323 -21.080  1.00 92.37           N  
ATOM   3943  N   ASP B 512      -9.434   2.164 -23.780  1.00 88.69           N  
ATOM   3944  CA  ASP B 512     -10.360   1.438 -22.917  1.00 88.69           C  
ATOM   3945  C   ASP B 512      -9.610   0.520 -21.955  1.00 88.69           C  
ATOM   3946  CB  ASP B 512     -11.349   0.625 -23.756  1.00 88.69           C  
ATOM   3947  O   ASP B 512      -8.421   0.254 -22.143  1.00 88.69           O  
ATOM   3948  CG  ASP B 512     -12.340   1.494 -24.511  1.00 88.69           C  
ATOM   3949  OD1 ASP B 512     -12.751   2.550 -23.984  1.00 88.69           O  
ATOM   3950  OD2 ASP B 512     -12.715   1.117 -25.643  1.00 88.69           O  
ATOM   3951  N   PHE B 513     -10.204  -0.061 -20.961  1.00 83.59           N  
ATOM   3952  CA  PHE B 513      -9.550  -0.877 -19.945  1.00 83.59           C  
ATOM   3953  C   PHE B 513      -8.982  -2.152 -20.559  1.00 83.59           C  
ATOM   3954  CB  PHE B 513     -10.529  -1.227 -18.821  1.00 83.59           C  
ATOM   3955  O   PHE B 513      -7.907  -2.610 -20.166  1.00 83.59           O  
ATOM   3956  CG  PHE B 513     -10.737  -0.115 -17.829  1.00 83.59           C  
ATOM   3957  CD1 PHE B 513      -9.814   0.112 -16.815  1.00 83.59           C  
ATOM   3958  CD2 PHE B 513     -11.856   0.704 -17.910  1.00 83.59           C  
ATOM   3959  CE1 PHE B 513     -10.004   1.141 -15.895  1.00 83.59           C  
ATOM   3960  CE2 PHE B 513     -12.052   1.734 -16.994  1.00 83.59           C  
ATOM   3961  CZ  PHE B 513     -11.125   1.950 -15.987  1.00 83.59           C  
ATOM   3962  N   ASP B 514      -9.558  -2.775 -21.594  1.00 74.63           N  
ATOM   3963  CA  ASP B 514      -9.186  -4.074 -22.145  1.00 74.63           C  
ATOM   3964  C   ASP B 514      -8.290  -3.914 -23.372  1.00 74.63           C  
ATOM   3965  CB  ASP B 514     -10.434  -4.881 -22.507  1.00 74.63           C  
ATOM   3966  O   ASP B 514      -7.820  -4.903 -23.937  1.00 74.63           O  
ATOM   3967  CG  ASP B 514     -11.305  -5.199 -21.304  1.00 74.63           C  
ATOM   3968  OD1 ASP B 514     -10.761  -5.521 -20.226  1.00 74.63           O  
ATOM   3969  OD2 ASP B 514     -12.546  -5.129 -21.436  1.00 74.63           O  
ATOM   3970  N   GLU B 515      -8.005  -2.609 -23.698  1.00 81.42           N  
ATOM   3971  CA  GLU B 515      -7.158  -2.344 -24.858  1.00 81.42           C  
ATOM   3972  C   GLU B 515      -5.685  -2.278 -24.462  1.00 81.42           C  
ATOM   3973  CB  GLU B 515      -7.577  -1.040 -25.543  1.00 81.42           C  
ATOM   3974  O   GLU B 515      -5.317  -1.546 -23.542  1.00 81.42           O  
ATOM   3975  CG  GLU B 515      -6.907  -0.811 -26.890  1.00 81.42           C  
ATOM   3976  CD  GLU B 515      -7.349   0.477 -27.567  1.00 81.42           C  
ATOM   3977  OE1 GLU B 515      -6.843   0.787 -28.670  1.00 81.42           O  
ATOM   3978  OE2 GLU B 515      -8.207   1.182 -26.990  1.00 81.42           O  
ATOM   3979  N   PRO B 516      -4.840  -3.108 -25.075  1.00 71.94           N  
ATOM   3980  CA  PRO B 516      -3.414  -3.045 -24.743  1.00 71.94           C  
ATOM   3981  C   PRO B 516      -2.761  -1.740 -25.192  1.00 71.94           C  
ATOM   3982  CB  PRO B 516      -2.824  -4.239 -25.497  1.00 71.94           C  
ATOM   3983  O   PRO B 516      -3.129  -1.186 -26.231  1.00 71.94           O  
ATOM   3984  CG  PRO B 516      -3.895  -4.655 -26.453  1.00 71.94           C  
ATOM   3985  CD  PRO B 516      -5.181  -3.994 -26.046  1.00 71.94           C  
ATOM   3986  N   MET B 517      -1.886  -1.319 -24.502  1.00 77.59           N  
ATOM   3987  CA  MET B 517      -1.127  -0.118 -24.840  1.00 77.59           C  
ATOM   3988  C   MET B 517      -0.298  -0.336 -26.101  1.00 77.59           C  
ATOM   3989  CB  MET B 517      -0.217   0.288 -23.680  1.00 77.59           C  
ATOM   3990  O   MET B 517       0.298  -1.400 -26.282  1.00 77.59           O  
ATOM   3991  CG  MET B 517       0.208   1.747 -23.716  1.00 77.59           C  
ATOM   3992  SD  MET B 517      -1.213   2.897 -23.559  1.00 77.59           S  
ATOM   3993  CE  MET B 517      -0.386   4.477 -23.896  1.00 77.59           C  
ATOM   3994  N   GLY B 518      -0.315   0.507 -27.145  1.00 75.49           N  
ATOM   3995  CA  GLY B 518       0.454   0.457 -28.379  1.00 75.49           C  
ATOM   3996  C   GLY B 518       0.571   1.806 -29.063  1.00 75.49           C  
ATOM   3997  O   GLY B 518       0.228   2.836 -28.480  1.00 75.49           O  
ATOM   3998  N   ALA B 519       1.091   1.895 -30.190  1.00 74.94           N  
ATOM   3999  CA  ALA B 519       1.323   3.104 -30.975  1.00 74.94           C  
ATOM   4000  C   ALA B 519       0.009   3.807 -31.302  1.00 74.94           C  
ATOM   4001  CB  ALA B 519       2.077   2.769 -32.260  1.00 74.94           C  
ATOM   4002  O   ALA B 519      -0.046   5.038 -31.364  1.00 74.94           O  
ATOM   4003  N   ALA B 520      -1.000   3.061 -31.451  1.00 82.16           N  
ATOM   4004  CA  ALA B 520      -2.303   3.636 -31.776  1.00 82.16           C  
ATOM   4005  C   ALA B 520      -2.804   4.533 -30.648  1.00 82.16           C  
ATOM   4006  CB  ALA B 520      -3.316   2.530 -32.061  1.00 82.16           C  
ATOM   4007  O   ALA B 520      -3.320   5.625 -30.898  1.00 82.16           O  
ATOM   4008  N   ILE B 521      -2.727   4.041 -29.447  1.00 87.73           N  
ATOM   4009  CA  ILE B 521      -3.160   4.804 -28.283  1.00 87.73           C  
ATOM   4010  C   ILE B 521      -2.320   6.073 -28.156  1.00 87.73           C  
ATOM   4011  CB  ILE B 521      -3.063   3.966 -26.989  1.00 87.73           C  
ATOM   4012  O   ILE B 521      -2.853   7.155 -27.896  1.00 87.73           O  
ATOM   4013  CG1 ILE B 521      -4.024   2.773 -27.052  1.00 87.73           C  
ATOM   4014  CG2 ILE B 521      -3.347   4.834 -25.760  1.00 87.73           C  
ATOM   4015  CD1 ILE B 521      -3.794   1.734 -25.963  1.00 87.73           C  
ATOM   4016  N   GLU B 522      -1.036   5.964 -28.375  1.00 80.36           N  
ATOM   4017  CA  GLU B 522      -0.156   7.128 -28.344  1.00 80.36           C  
ATOM   4018  C   GLU B 522      -0.588   8.175 -29.366  1.00 80.36           C  
ATOM   4019  CB  GLU B 522       1.295   6.712 -28.599  1.00 80.36           C  
ATOM   4020  O   GLU B 522      -0.578   9.373 -29.077  1.00 80.36           O  
ATOM   4021  CG  GLU B 522       2.320   7.595 -27.902  1.00 80.36           C  
ATOM   4022  CD  GLU B 522       3.754   7.138 -28.120  1.00 80.36           C  
ATOM   4023  OE1 GLU B 522       4.689   7.843 -27.680  1.00 80.36           O  
ATOM   4024  OE2 GLU B 522       3.943   6.066 -28.738  1.00 80.36           O  
ATOM   4025  N   ARG B 523      -0.920   7.717 -30.529  1.00 86.27           N  
ATOM   4026  CA  ARG B 523      -1.361   8.628 -31.580  1.00 86.27           C  
ATOM   4027  C   ARG B 523      -2.686   9.288 -31.212  1.00 86.27           C  
ATOM   4028  CB  ARG B 523      -1.496   7.888 -32.913  1.00 86.27           C  
ATOM   4029  O   ARG B 523      -2.920  10.451 -31.545  1.00 86.27           O  
ATOM   4030  CG  ARG B 523      -0.166   7.531 -33.556  1.00 86.27           C  
ATOM   4031  CD  ARG B 523      -0.352   6.967 -34.958  1.00 86.27           C  
ATOM   4032  NE  ARG B 523      -0.365   5.507 -34.955  1.00 86.27           N  
ATOM   4033  NH1 ARG B 523      -0.161   5.294 -37.247  1.00 86.27           N  
ATOM   4034  NH2 ARG B 523      -0.296   3.426 -35.925  1.00 86.27           N  
ATOM   4035  CZ  ARG B 523      -0.274   4.746 -36.042  1.00 86.27           C  
ATOM   4036  N   ARG B 524      -3.479   8.571 -30.517  1.00 90.11           N  
ATOM   4037  CA  ARG B 524      -4.747   9.141 -30.073  1.00 90.11           C  
ATOM   4038  C   ARG B 524      -4.525  10.209 -29.008  1.00 90.11           C  
ATOM   4039  CB  ARG B 524      -5.670   8.046 -29.533  1.00 90.11           C  
ATOM   4040  O   ARG B 524      -5.175  11.256 -29.026  1.00 90.11           O  
ATOM   4041  CG  ARG B 524      -6.273   7.161 -30.613  1.00 90.11           C  
ATOM   4042  CD  ARG B 524      -7.355   6.248 -30.054  1.00 90.11           C  
ATOM   4043  NE  ARG B 524      -6.852   4.898 -29.818  1.00 90.11           N  
ATOM   4044  NH1 ARG B 524      -8.429   3.855 -31.145  1.00 90.11           N  
ATOM   4045  NH2 ARG B 524      -6.836   2.614 -30.060  1.00 90.11           N  
ATOM   4046  CZ  ARG B 524      -7.373   3.792 -30.341  1.00 90.11           C  
ATOM   4047  N   ILE B 525      -3.654   9.907 -28.159  1.00 88.23           N  
ATOM   4048  CA  ILE B 525      -3.312  10.886 -27.132  1.00 88.23           C  
ATOM   4049  C   ILE B 525      -2.713  12.130 -27.785  1.00 88.23           C  
ATOM   4050  CB  ILE B 525      -2.329  10.299 -26.096  1.00 88.23           C  
ATOM   4051  O   ILE B 525      -3.079  13.256 -27.440  1.00 88.23           O  
ATOM   4052  CG1 ILE B 525      -3.006   9.185 -25.288  1.00 88.23           C  
ATOM   4053  CG2 ILE B 525      -1.796  11.399 -25.172  1.00 88.23           C  
ATOM   4054  CD1 ILE B 525      -2.065   8.439 -24.352  1.00 88.23           C  
ATOM   4055  N   ALA B 526      -1.891  11.936 -28.767  1.00 82.37           N  
ATOM   4056  CA  ALA B 526      -1.242  13.035 -29.478  1.00 82.37           C  
ATOM   4057  C   ALA B 526      -2.261  13.868 -30.249  1.00 82.37           C  
ATOM   4058  CB  ALA B 526      -0.173  12.496 -30.425  1.00 82.37           C  
ATOM   4059  O   ALA B 526      -2.043  15.056 -30.495  1.00 82.37           O  
ATOM   4060  N   GLY B 527      -3.315  13.246 -30.576  1.00 85.72           N  
ATOM   4061  CA  GLY B 527      -4.325  13.906 -31.388  1.00 85.72           C  
ATOM   4062  C   GLY B 527      -5.283  14.755 -30.575  1.00 85.72           C  
ATOM   4063  O   GLY B 527      -6.138  15.445 -31.135  1.00 85.72           O  
ATOM   4064  N   LEU B 528      -5.128  14.753 -29.266  1.00 88.01           N  
ATOM   4065  CA  LEU B 528      -6.030  15.538 -28.429  1.00 88.01           C  
ATOM   4066  C   LEU B 528      -5.797  17.031 -28.632  1.00 88.01           C  
ATOM   4067  CB  LEU B 528      -5.842  15.176 -26.953  1.00 88.01           C  
ATOM   4068  O   LEU B 528      -4.652  17.488 -28.656  1.00 88.01           O  
ATOM   4069  CG  LEU B 528      -6.278  13.769 -26.540  1.00 88.01           C  
ATOM   4070  CD1 LEU B 528      -5.830  13.474 -25.112  1.00 88.01           C  
ATOM   4071  CD2 LEU B 528      -7.789  13.617 -26.674  1.00 88.01           C  
ATOM   4072  N   ARG B 529      -6.794  17.852 -28.775  1.00 85.09           N  
ATOM   4073  CA  ARG B 529      -6.740  19.293 -28.999  1.00 85.09           C  
ATOM   4074  C   ARG B 529      -7.613  20.036 -27.993  1.00 85.09           C  
ATOM   4075  CB  ARG B 529      -7.179  19.632 -30.425  1.00 85.09           C  
ATOM   4076  O   ARG B 529      -8.612  19.497 -27.512  1.00 85.09           O  
ATOM   4077  CG  ARG B 529      -6.334  18.973 -31.503  1.00 85.09           C  
ATOM   4078  CD  ARG B 529      -6.205  19.855 -32.737  1.00 85.09           C  
ATOM   4079  NE  ARG B 529      -5.445  19.194 -33.795  1.00 85.09           N  
ATOM   4080  NH1 ARG B 529      -4.358  21.109 -34.493  1.00 85.09           N  
ATOM   4081  NH2 ARG B 529      -3.947  19.108 -35.533  1.00 85.09           N  
ATOM   4082  CZ  ARG B 529      -4.585  19.806 -34.605  1.00 85.09           C  
ATOM   4083  N   PRO B 530      -7.140  21.100 -27.617  1.00 83.78           N  
ATOM   4084  CA  PRO B 530      -7.991  21.891 -26.724  1.00 83.78           C  
ATOM   4085  C   PRO B 530      -9.359  22.196 -27.331  1.00 83.78           C  
ATOM   4086  CB  PRO B 530      -7.187  23.176 -26.516  1.00 83.78           C  
ATOM   4087  O   PRO B 530      -9.447  22.589 -28.497  1.00 83.78           O  
ATOM   4088  CG  PRO B 530      -5.813  22.850 -27.005  1.00 83.78           C  
ATOM   4089  CD  PRO B 530      -5.904  21.677 -27.938  1.00 83.78           C  
ATOM   4090  N   ARG B 531     -10.360  22.084 -26.482  1.00 78.38           N  
ATOM   4091  CA  ARG B 531     -11.709  22.294 -26.997  1.00 78.38           C  
ATOM   4092  C   ARG B 531     -12.607  22.926 -25.939  1.00 78.38           C  
ATOM   4093  CB  ARG B 531     -12.313  20.973 -27.476  1.00 78.38           C  
ATOM   4094  O   ARG B 531     -12.476  22.632 -24.750  1.00 78.38           O  
ATOM   4095  CG  ARG B 531     -11.600  20.367 -28.675  1.00 78.38           C  
ATOM   4096  CD  ARG B 531     -12.399  19.227 -29.290  1.00 78.38           C  
ATOM   4097  NE  ARG B 531     -11.708  18.641 -30.435  1.00 78.38           N  
ATOM   4098  NH1 ARG B 531     -13.376  17.118 -30.924  1.00 78.38           N  
ATOM   4099  NH2 ARG B 531     -11.475  17.195 -32.204  1.00 78.38           N  
ATOM   4100  CZ  ARG B 531     -12.188  17.653 -31.185  1.00 78.38           C  
ATOM   4101  N   PHE B 532     -13.444  23.788 -26.247  1.00 77.03           N  
ATOM   4102  CA  PHE B 532     -14.630  24.375 -25.634  1.00 77.03           C  
ATOM   4103  C   PHE B 532     -14.389  24.667 -24.158  1.00 77.03           C  
ATOM   4104  CB  PHE B 532     -15.836  23.445 -25.795  1.00 77.03           C  
ATOM   4105  O   PHE B 532     -13.486  25.432 -23.810  1.00 77.03           O  
ATOM   4106  CG  PHE B 532     -16.097  23.030 -27.218  1.00 77.03           C  
ATOM   4107  CD1 PHE B 532     -16.465  23.968 -28.174  1.00 77.03           C  
ATOM   4108  CD2 PHE B 532     -15.974  21.700 -27.599  1.00 77.03           C  
ATOM   4109  CE1 PHE B 532     -16.707  23.587 -29.492  1.00 77.03           C  
ATOM   4110  CE2 PHE B 532     -16.214  21.311 -28.914  1.00 77.03           C  
ATOM   4111  CZ  PHE B 532     -16.581  22.256 -29.858  1.00 77.03           C  
ATOM   4112  N   TYR B 533     -15.388  24.122 -23.199  1.00 81.02           N  
ATOM   4113  CA  TYR B 533     -15.398  24.468 -21.782  1.00 81.02           C  
ATOM   4114  C   TYR B 533     -15.374  23.215 -20.915  1.00 81.02           C  
ATOM   4115  CB  TYR B 533     -16.629  25.314 -21.443  1.00 81.02           C  
ATOM   4116  O   TYR B 533     -15.047  22.126 -21.395  1.00 81.02           O  
ATOM   4117  CG  TYR B 533     -16.682  26.630 -22.180  1.00 81.02           C  
ATOM   4118  CD1 TYR B 533     -16.166  27.791 -21.610  1.00 81.02           C  
ATOM   4119  CD2 TYR B 533     -17.250  26.715 -23.447  1.00 81.02           C  
ATOM   4120  CE1 TYR B 533     -16.214  29.007 -22.285  1.00 81.02           C  
ATOM   4121  CE2 TYR B 533     -17.304  27.925 -24.131  1.00 81.02           C  
ATOM   4122  OH  TYR B 533     -16.835  30.264 -24.215  1.00 81.02           O  
ATOM   4123  CZ  TYR B 533     -16.784  29.064 -23.543  1.00 81.02           C  
ATOM   4124  N   THR B 534     -15.643  23.428 -19.584  1.00 85.43           N  
ATOM   4125  CA  THR B 534     -15.457  22.323 -18.649  1.00 85.43           C  
ATOM   4126  C   THR B 534     -16.718  22.098 -17.819  1.00 85.43           C  
ATOM   4127  CB  THR B 534     -14.262  22.579 -17.713  1.00 85.43           C  
ATOM   4128  O   THR B 534     -17.047  22.907 -16.949  1.00 85.43           O  
ATOM   4129  CG2 THR B 534     -13.969  21.358 -16.848  1.00 85.43           C  
ATOM   4130  OG1 THR B 534     -13.103  22.883 -18.499  1.00 85.43           O  
ATOM   4131  N   ARG B 535     -17.392  21.200 -18.004  1.00 89.35           N  
ATOM   4132  CA  ARG B 535     -18.448  20.715 -17.122  1.00 89.35           C  
ATOM   4133  C   ARG B 535     -18.008  19.456 -16.381  1.00 89.35           C  
ATOM   4134  CB  ARG B 535     -19.726  20.436 -17.916  1.00 89.35           C  
ATOM   4135  O   ARG B 535     -18.460  18.354 -16.698  1.00 89.35           O  
ATOM   4136  CG  ARG B 535     -20.986  20.408 -17.065  1.00 89.35           C  
ATOM   4137  CD  ARG B 535     -22.244  20.524 -17.915  1.00 89.35           C  
ATOM   4138  NE  ARG B 535     -22.624  21.917 -18.129  1.00 89.35           N  
ATOM   4139  NH1 ARG B 535     -24.414  21.868 -16.669  1.00 89.35           N  
ATOM   4140  NH2 ARG B 535     -23.903  23.796 -17.799  1.00 89.35           N  
ATOM   4141  CZ  ARG B 535     -23.646  22.524 -17.532  1.00 89.35           C  
ATOM   4142  N   LEU B 536     -17.226  19.575 -15.416  1.00 90.64           N  
ATOM   4143  CA  LEU B 536     -16.435  18.553 -14.740  1.00 90.64           C  
ATOM   4144  C   LEU B 536     -17.336  17.491 -14.118  1.00 90.64           C  
ATOM   4145  CB  LEU B 536     -15.553  19.185 -13.660  1.00 90.64           C  
ATOM   4146  O   LEU B 536     -17.017  16.300 -14.155  1.00 90.64           O  
ATOM   4147  CG  LEU B 536     -14.501  18.274 -13.024  1.00 90.64           C  
ATOM   4148  CD1 LEU B 536     -13.549  17.740 -14.089  1.00 90.64           C  
ATOM   4149  CD2 LEU B 536     -13.733  19.021 -11.939  1.00 90.64           C  
ATOM   4150  N   GLY B 537     -18.474  17.935 -13.428  1.00 93.18           N  
ATOM   4151  CA  GLY B 537     -19.393  16.978 -12.833  1.00 93.18           C  
ATOM   4152  C   GLY B 537     -19.801  15.870 -13.786  1.00 93.18           C  
ATOM   4153  O   GLY B 537     -19.772  14.692 -13.425  1.00 93.18           O  
ATOM   4154  N   ALA B 538     -20.133  16.199 -15.033  1.00 93.07           N  
ATOM   4155  CA  ALA B 538     -20.537  15.235 -16.053  1.00 93.07           C  
ATOM   4156  C   ALA B 538     -19.383  14.306 -16.417  1.00 93.07           C  
ATOM   4157  CB  ALA B 538     -21.046  15.959 -17.297  1.00 93.07           C  
ATOM   4158  O   ALA B 538     -19.569  13.092 -16.533  1.00 93.07           O  
ATOM   4159  N   GLY B 539     -18.179  14.887 -16.618  1.00 93.17           N  
ATOM   4160  CA  GLY B 539     -17.001  14.089 -16.920  1.00 93.17           C  
ATOM   4161  C   GLY B 539     -16.704  13.040 -15.864  1.00 93.17           C  
ATOM   4162  O   GLY B 539     -16.444  11.880 -16.190  1.00 93.17           O  
ATOM   4163  N   ILE B 540     -16.764  13.426 -14.606  1.00 94.31           N  
ATOM   4164  CA  ILE B 540     -16.478  12.540 -13.483  1.00 94.31           C  
ATOM   4165  C   ILE B 540     -17.502  11.408 -13.446  1.00 94.31           C  
ATOM   4166  CB  ILE B 540     -16.479  13.308 -12.143  1.00 94.31           C  
ATOM   4167  O   ILE B 540     -17.139  10.239 -13.299  1.00 94.31           O  
ATOM   4168  CG1 ILE B 540     -15.280  14.262 -12.073  1.00 94.31           C  
ATOM   4169  CG2 ILE B 540     -16.472  12.333 -10.962  1.00 94.31           C  
ATOM   4170  CD1 ILE B 540     -15.292  15.183 -10.861  1.00 94.31           C  
ATOM   4171  N   ARG B 541     -18.794  11.710 -13.615  1.00 93.25           N  
ATOM   4172  CA  ARG B 541     -19.851  10.704 -13.566  1.00 93.25           C  
ATOM   4173  C   ARG B 541     -19.679   9.675 -14.679  1.00 93.25           C  
ATOM   4174  CB  ARG B 541     -21.227  11.364 -13.670  1.00 93.25           C  
ATOM   4175  O   ARG B 541     -19.879   8.479 -14.461  1.00 93.25           O  
ATOM   4176  CG  ARG B 541     -21.663  12.084 -12.404  1.00 93.25           C  
ATOM   4177  CD  ARG B 541     -23.080  12.627 -12.523  1.00 93.25           C  
ATOM   4178  NE  ARG B 541     -23.408  13.524 -11.419  1.00 93.25           N  
ATOM   4179  NH1 ARG B 541     -23.259  15.459 -12.673  1.00 93.25           N  
ATOM   4180  NH2 ARG B 541     -23.791  15.569 -10.446  1.00 93.25           N  
ATOM   4181  CZ  ARG B 541     -23.485  14.849 -11.515  1.00 93.25           C  
ATOM   4182  N   HIS B 542     -19.307  10.137 -15.826  1.00 91.59           N  
ATOM   4183  CA  HIS B 542     -19.093   9.222 -16.941  1.00 91.59           C  
ATOM   4184  C   HIS B 542     -17.923   8.283 -16.666  1.00 91.59           C  
ATOM   4185  CB  HIS B 542     -18.847  10.001 -18.234  1.00 91.59           C  
ATOM   4186  O   HIS B 542     -18.040   7.069 -16.849  1.00 91.59           O  
ATOM   4187  CG  HIS B 542     -18.752   9.134 -19.449  1.00 91.59           C  
ATOM   4188  CD2 HIS B 542     -17.677   8.615 -20.088  1.00 91.59           C  
ATOM   4189  ND1 HIS B 542     -19.860   8.709 -20.148  1.00 91.59           N  
ATOM   4190  CE1 HIS B 542     -19.471   7.963 -21.168  1.00 91.59           C  
ATOM   4191  NE2 HIS B 542     -18.151   7.890 -21.155  1.00 91.59           N  
ATOM   4192  N   ALA B 543     -16.770   8.860 -16.295  1.00 92.03           N  
ATOM   4193  CA  ALA B 543     -15.582   8.064 -15.996  1.00 92.03           C  
ATOM   4194  C   ALA B 543     -15.854   7.078 -14.863  1.00 92.03           C  
ATOM   4195  CB  ALA B 543     -14.410   8.973 -15.636  1.00 92.03           C  
ATOM   4196  O   ALA B 543     -15.416   5.926 -14.916  1.00 92.03           O  
ATOM   4197  N   SER B 544     -16.538   7.535 -13.823  1.00 90.31           N  
ATOM   4198  CA  SER B 544     -16.896   6.697 -12.684  1.00 90.31           C  
ATOM   4199  C   SER B 544     -17.765   5.520 -13.115  1.00 90.31           C  
ATOM   4200  CB  SER B 544     -17.628   7.519 -11.622  1.00 90.31           C  
ATOM   4201  O   SER B 544     -17.592   4.402 -12.627  1.00 90.31           O  
ATOM   4202  OG  SER B 544     -17.913   6.728 -10.482  1.00 90.31           O  
ATOM   4203  N   ALA B 545     -18.750   5.779 -14.079  1.00 86.90           N  
ATOM   4204  CA  ALA B 545     -19.596   4.708 -14.600  1.00 86.90           C  
ATOM   4205  C   ALA B 545     -18.757   3.618 -15.261  1.00 86.90           C  
ATOM   4206  CB  ALA B 545     -20.612   5.268 -15.592  1.00 86.90           C  
ATOM   4207  O   ALA B 545     -19.003   2.427 -15.057  1.00 86.90           O  
ATOM   4208  N   GLY B 546     -17.702   4.002 -16.060  1.00 84.77           N  
ATOM   4209  CA  GLY B 546     -16.785   3.048 -16.663  1.00 84.77           C  
ATOM   4210  C   GLY B 546     -15.981   2.266 -15.641  1.00 84.77           C  
ATOM   4211  O   GLY B 546     -15.832   1.048 -15.760  1.00 84.77           O  
ATOM   4212  N   LEU B 547     -15.442   2.888 -14.616  1.00 81.10           N  
ATOM   4213  CA  LEU B 547     -14.640   2.285 -13.557  1.00 81.10           C  
ATOM   4214  C   LEU B 547     -15.466   1.287 -12.751  1.00 81.10           C  
ATOM   4215  CB  LEU B 547     -14.077   3.365 -12.630  1.00 81.10           C  
ATOM   4216  O   LEU B 547     -14.961   0.233 -12.356  1.00 81.10           O  
ATOM   4217  CG  LEU B 547     -12.763   3.033 -11.921  1.00 81.10           C  
ATOM   4218  CD1 LEU B 547     -11.625   2.941 -12.932  1.00 81.10           C  
ATOM   4219  CD2 LEU B 547     -12.453   4.076 -10.852  1.00 81.10           C  
ATOM   4220  N   SER B 548     -16.783   1.594 -12.490  1.00 79.58           N  
ATOM   4221  CA  SER B 548     -17.692   0.741 -11.732  1.00 79.58           C  
ATOM   4222  C   SER B 548     -17.913  -0.594 -12.435  1.00 79.58           C  
ATOM   4223  CB  SER B 548     -19.034   1.443 -11.519  1.00 79.58           C  
ATOM   4224  O   SER B 548     -18.189  -1.605 -11.786  1.00 79.58           O  
ATOM   4225  OG  SER B 548     -18.886   2.562 -10.661  1.00 79.58           O  
ATOM   4226  N   ALA B 549     -17.679  -0.615 -13.709  1.00 74.98           N  
ATOM   4227  CA  ALA B 549     -17.885  -1.820 -14.507  1.00 74.98           C  
ATOM   4228  C   ALA B 549     -16.687  -2.759 -14.403  1.00 74.98           C  
ATOM   4229  CB  ALA B 549     -18.145  -1.454 -15.967  1.00 74.98           C  
ATOM   4230  O   ALA B 549     -16.762  -3.920 -14.814  1.00 74.98           O  
ATOM   4231  N   GLN B 550     -15.532  -2.240 -13.748  1.00 71.13           N  
ATOM   4232  CA  GLN B 550     -14.318  -3.041 -13.630  1.00 71.13           C  
ATOM   4233  C   GLN B 550     -14.390  -3.974 -12.425  1.00 71.13           C  
ATOM   4234  CB  GLN B 550     -13.088  -2.139 -13.524  1.00 71.13           C  
ATOM   4235  O   GLN B 550     -14.960  -3.619 -11.391  1.00 71.13           O  
ATOM   4236  CG  GLN B 550     -12.916  -1.191 -14.703  1.00 71.13           C  
ATOM   4237  CD  GLN B 550     -12.961  -1.905 -16.041  1.00 71.13           C  
ATOM   4238  NE2 GLN B 550     -13.854  -1.461 -16.920  1.00 71.13           N  
ATOM   4239  OE1 GLN B 550     -12.200  -2.847 -16.284  1.00 71.13           O  
ATOM   4240  N   ALA B 551     -13.775  -5.201 -12.434  1.00 50.97           N  
ATOM   4241  CA  ALA B 551     -13.846  -6.223 -11.393  1.00 50.97           C  
ATOM   4242  C   ALA B 551     -12.767  -6.006 -10.337  1.00 50.97           C  
ATOM   4243  CB  ALA B 551     -13.714  -7.615 -12.005  1.00 50.97           C  
ATOM   4244  O   ALA B 551     -12.798  -6.627  -9.272  1.00 50.97           O  
ATOM   4245  N   SER B 552     -11.792  -5.093 -10.421  1.00 60.88           N  
ATOM   4246  CA  SER B 552     -10.679  -4.867  -9.505  1.00 60.88           C  
ATOM   4247  C   SER B 552     -11.176  -4.446  -8.126  1.00 60.88           C  
ATOM   4248  CB  SER B 552      -9.735  -3.801 -10.062  1.00 60.88           C  
ATOM   4249  O   SER B 552     -12.184  -3.746  -8.010  1.00 60.88           O  
ATOM   4250  OG  SER B 552      -9.256  -4.174 -11.343  1.00 60.88           O  
ATOM   4251  N   SER B 553     -10.531  -4.921  -7.021  1.00 55.88           N  
ATOM   4252  CA  SER B 553     -10.911  -4.578  -5.655  1.00 55.88           C  
ATOM   4253  C   SER B 553     -10.627  -3.111  -5.353  1.00 55.88           C  
ATOM   4254  CB  SER B 553     -10.169  -5.466  -4.654  1.00 55.88           C  
ATOM   4255  O   SER B 553     -11.356  -2.476  -4.588  1.00 55.88           O  
ATOM   4256  OG  SER B 553      -8.768  -5.387  -4.854  1.00 55.88           O  
ATOM   4257  N   ARG B 554      -9.598  -2.676  -5.891  1.00 61.96           N  
ATOM   4258  CA  ARG B 554      -9.271  -1.261  -5.753  1.00 61.96           C  
ATOM   4259  C   ARG B 554      -9.481  -0.519  -7.068  1.00 61.96           C  
ATOM   4260  CB  ARG B 554      -7.826  -1.086  -5.278  1.00 61.96           C  
ATOM   4261  O   ARG B 554      -8.980  -0.942  -8.113  1.00 61.96           O  
ATOM   4262  CG  ARG B 554      -7.623  -1.386  -3.801  1.00 61.96           C  
ATOM   4263  CD  ARG B 554      -6.195  -1.099  -3.359  1.00 61.96           C  
ATOM   4264  NE  ARG B 554      -6.065  -1.130  -1.905  1.00 61.96           N  
ATOM   4265  NH1 ARG B 554      -3.785  -0.756  -1.894  1.00 61.96           N  
ATOM   4266  NH2 ARG B 554      -4.918  -1.012   0.082  1.00 61.96           N  
ATOM   4267  CZ  ARG B 554      -4.923  -0.966  -1.243  1.00 61.96           C  
ATOM   4268  N   ARG B 555     -10.260   0.593  -7.071  1.00 77.84           N  
ATOM   4269  CA  ARG B 555     -10.586   1.392  -8.248  1.00 77.84           C  
ATOM   4270  C   ARG B 555     -10.236   2.860  -8.027  1.00 77.84           C  
ATOM   4271  CB  ARG B 555     -12.070   1.254  -8.597  1.00 77.84           C  
ATOM   4272  O   ARG B 555     -10.812   3.517  -7.158  1.00 77.84           O  
ATOM   4273  CG  ARG B 555     -12.494  -0.166  -8.935  1.00 77.84           C  
ATOM   4274  CD  ARG B 555     -14.005  -0.286  -9.073  1.00 77.84           C  
ATOM   4275  NE  ARG B 555     -14.522  -1.443  -8.347  1.00 77.84           N  
ATOM   4276  NH1 ARG B 555     -16.746  -0.870  -8.606  1.00 77.84           N  
ATOM   4277  NH2 ARG B 555     -16.173  -2.776  -7.468  1.00 77.84           N  
ATOM   4278  CZ  ARG B 555     -15.812  -1.694  -8.142  1.00 77.84           C  
ATOM   4279  N   LEU B 556      -9.343   3.418  -8.833  1.00 81.76           N  
ATOM   4280  CA  LEU B 556      -8.853   4.784  -8.689  1.00 81.76           C  
ATOM   4281  C   LEU B 556      -9.280   5.643  -9.874  1.00 81.76           C  
ATOM   4282  CB  LEU B 556      -7.328   4.795  -8.559  1.00 81.76           C  
ATOM   4283  O   LEU B 556      -9.054   5.272 -11.028  1.00 81.76           O  
ATOM   4284  CG  LEU B 556      -6.658   6.171  -8.552  1.00 81.76           C  
ATOM   4285  CD1 LEU B 556      -7.076   6.958  -7.315  1.00 81.76           C  
ATOM   4286  CD2 LEU B 556      -5.141   6.027  -8.614  1.00 81.76           C  
ATOM   4287  N   LEU B 557      -9.971   6.754  -9.645  1.00 88.99           N  
ATOM   4288  CA  LEU B 557     -10.251   7.773 -10.650  1.00 88.99           C  
ATOM   4289  C   LEU B 557      -9.296   8.954 -10.509  1.00 88.99           C  
ATOM   4290  CB  LEU B 557     -11.699   8.257 -10.534  1.00 88.99           C  
ATOM   4291  O   LEU B 557      -9.318   9.658  -9.498  1.00 88.99           O  
ATOM   4292  CG  LEU B 557     -12.121   9.372 -11.492  1.00 88.99           C  
ATOM   4293  CD1 LEU B 557     -11.962   8.917 -12.938  1.00 88.99           C  
ATOM   4294  CD2 LEU B 557     -13.558   9.801 -11.215  1.00 88.99           C  
ATOM   4295  N   LEU B 558      -8.507   9.165 -11.488  1.00 88.72           N  
ATOM   4296  CA  LEU B 558      -7.594  10.303 -11.519  1.00 88.72           C  
ATOM   4297  C   LEU B 558      -8.135  11.409 -12.420  1.00 88.72           C  
ATOM   4298  CB  LEU B 558      -6.209   9.866 -12.003  1.00 88.72           C  
ATOM   4299  O   LEU B 558      -8.279  11.216 -13.629  1.00 88.72           O  
ATOM   4300  CG  LEU B 558      -5.042  10.136 -11.051  1.00 88.72           C  
ATOM   4301  CD1 LEU B 558      -4.429   8.822 -10.579  1.00 88.72           C  
ATOM   4302  CD2 LEU B 558      -3.992  11.010 -11.728  1.00 88.72           C  
ATOM   4303  N   VAL B 559      -8.415  12.502 -11.890  1.00 90.56           N  
ATOM   4304  CA  VAL B 559      -8.936  13.634 -12.650  1.00 90.56           C  
ATOM   4305  C   VAL B 559      -7.841  14.681 -12.835  1.00 90.56           C  
ATOM   4306  CB  VAL B 559     -10.165  14.265 -11.957  1.00 90.56           C  
ATOM   4307  O   VAL B 559      -7.320  15.224 -11.858  1.00 90.56           O  
ATOM   4308  CG1 VAL B 559     -10.721  15.419 -12.789  1.00 90.56           C  
ATOM   4309  CG2 VAL B 559     -11.242  13.209 -11.715  1.00 90.56           C  
ATOM   4310  N   ILE B 560      -7.528  14.929 -14.014  1.00 87.20           N  
ATOM   4311  CA  ILE B 560      -6.521  15.940 -14.320  1.00 87.20           C  
ATOM   4312  C   ILE B 560      -7.188  17.155 -14.960  1.00 87.20           C  
ATOM   4313  CB  ILE B 560      -5.422  15.379 -15.250  1.00 87.20           C  
ATOM   4314  O   ILE B 560      -7.796  17.047 -16.027  1.00 87.20           O  
ATOM   4315  CG1 ILE B 560      -4.815  14.105 -14.652  1.00 87.20           C  
ATOM   4316  CG2 ILE B 560      -4.340  16.434 -15.503  1.00 87.20           C  
ATOM   4317  CD1 ILE B 560      -3.835  13.394 -15.575  1.00 87.20           C  
ATOM   4318  N   THR B 561      -7.087  18.267 -14.335  1.00 82.85           N  
ATOM   4319  CA  THR B 561      -7.745  19.455 -14.866  1.00 82.85           C  
ATOM   4320  C   THR B 561      -6.889  20.697 -14.634  1.00 82.85           C  
ATOM   4321  CB  THR B 561      -9.132  19.659 -14.227  1.00 82.85           C  
ATOM   4322  O   THR B 561      -6.117  20.754 -13.674  1.00 82.85           O  
ATOM   4323  CG2 THR B 561      -9.023  19.811 -12.714  1.00 82.85           C  
ATOM   4324  OG1 THR B 561      -9.734  20.838 -14.773  1.00 82.85           O  
ATOM   4325  N   ASP B 562      -6.895  21.704 -15.486  1.00 68.43           N  
ATOM   4326  CA  ASP B 562      -6.138  22.945 -15.350  1.00 68.43           C  
ATOM   4327  C   ASP B 562      -7.030  24.082 -14.858  1.00 68.43           C  
ATOM   4328  CB  ASP B 562      -5.486  23.325 -16.681  1.00 68.43           C  
ATOM   4329  O   ASP B 562      -6.594  25.233 -14.785  1.00 68.43           O  
ATOM   4330  CG  ASP B 562      -6.496  23.733 -17.740  1.00 68.43           C  
ATOM   4331  OD1 ASP B 562      -7.647  23.248 -17.705  1.00 68.43           O  
ATOM   4332  OD2 ASP B 562      -6.135  24.545 -18.620  1.00 68.43           O  
ATOM   4333  N   GLY B 563      -8.332  23.790 -14.542  1.00 69.30           N  
ATOM   4334  CA  GLY B 563      -9.117  24.944 -14.133  1.00 69.30           C  
ATOM   4335  C   GLY B 563     -10.416  24.569 -13.445  1.00 69.30           C  
ATOM   4336  O   GLY B 563     -10.712  23.385 -13.270  1.00 69.30           O  
ATOM   4337  N   LYS B 564     -11.148  25.545 -13.061  1.00 72.27           N  
ATOM   4338  CA  LYS B 564     -12.416  25.456 -12.343  1.00 72.27           C  
ATOM   4339  C   LYS B 564     -13.554  25.068 -13.283  1.00 72.27           C  
ATOM   4340  CB  LYS B 564     -12.737  26.783 -11.653  1.00 72.27           C  
ATOM   4341  O   LYS B 564     -13.570  25.472 -14.447  1.00 72.27           O  
ATOM   4342  CG  LYS B 564     -13.887  26.703 -10.660  1.00 72.27           C  
ATOM   4343  CD  LYS B 564     -14.128  28.041  -9.974  1.00 72.27           C  
ATOM   4344  CE  LYS B 564     -15.307  27.973  -9.012  1.00 72.27           C  
ATOM   4345  NZ  LYS B 564     -15.507  29.265  -8.290  1.00 72.27           N  
ATOM   4346  N   PRO B 565     -14.435  24.310 -12.920  1.00 85.81           N  
ATOM   4347  CA  PRO B 565     -15.600  24.009 -13.756  1.00 85.81           C  
ATOM   4348  C   PRO B 565     -16.339  25.265 -14.212  1.00 85.81           C  
ATOM   4349  CB  PRO B 565     -16.482  23.159 -12.839  1.00 85.81           C  
ATOM   4350  O   PRO B 565     -16.765  26.071 -13.381  1.00 85.81           O  
ATOM   4351  CG  PRO B 565     -15.613  22.834 -11.667  1.00 85.81           C  
ATOM   4352  CD  PRO B 565     -14.446  23.778 -11.662  1.00 85.81           C  
ATOM   4353  N   ASN B 566     -16.502  25.436 -15.479  1.00 82.10           N  
ATOM   4354  CA  ASN B 566     -17.180  26.575 -16.088  1.00 82.10           C  
ATOM   4355  C   ASN B 566     -17.671  26.247 -17.496  1.00 82.10           C  
ATOM   4356  CB  ASN B 566     -16.258  27.796 -16.118  1.00 82.10           C  
ATOM   4357  O   ASN B 566     -16.899  25.777 -18.333  1.00 82.10           O  
ATOM   4358  CG  ASN B 566     -16.956  29.043 -16.624  1.00 82.10           C  
ATOM   4359  ND2 ASN B 566     -16.175  30.032 -17.042  1.00 82.10           N  
ATOM   4360  OD1 ASN B 566     -18.188  29.117 -16.638  1.00 82.10           O  
ATOM   4361  N   ASP B 567     -19.020  26.464 -17.681  1.00 79.69           N  
ATOM   4362  CA  ASP B 567     -19.603  26.246 -19.001  1.00 79.69           C  
ATOM   4363  C   ASP B 567     -20.525  27.400 -19.392  1.00 79.69           C  
ATOM   4364  CB  ASP B 567     -20.372  24.924 -19.036  1.00 79.69           C  
ATOM   4365  O   ASP B 567     -20.776  28.300 -18.588  1.00 79.69           O  
ATOM   4366  CG  ASP B 567     -20.376  24.276 -20.410  1.00 79.69           C  
ATOM   4367  OD1 ASP B 567     -20.138  24.978 -21.416  1.00 79.69           O  
ATOM   4368  OD2 ASP B 567     -20.621  23.053 -20.487  1.00 79.69           O  
ATOM   4369  N   LEU B 568     -21.117  27.687 -20.551  1.00 66.63           N  
ATOM   4370  CA  LEU B 568     -21.833  28.830 -21.107  1.00 66.63           C  
ATOM   4371  C   LEU B 568     -23.258  28.894 -20.567  1.00 66.63           C  
ATOM   4372  CB  LEU B 568     -21.857  28.755 -22.636  1.00 66.63           C  
ATOM   4373  O   LEU B 568     -23.861  29.968 -20.522  1.00 66.63           O  
ATOM   4374  CG  LEU B 568     -20.522  28.980 -23.347  1.00 66.63           C  
ATOM   4375  CD1 LEU B 568     -20.644  28.629 -24.826  1.00 66.63           C  
ATOM   4376  CD2 LEU B 568     -20.058  30.421 -23.170  1.00 66.63           C  
ATOM   4377  N   ASP B 569     -23.998  27.748 -20.120  1.00 69.01           N  
ATOM   4378  CA  ASP B 569     -25.408  27.740 -19.742  1.00 69.01           C  
ATOM   4379  C   ASP B 569     -25.569  27.759 -18.223  1.00 69.01           C  
ATOM   4380  CB  ASP B 569     -26.113  26.516 -20.330  1.00 69.01           C  
ATOM   4381  O   ASP B 569     -26.342  26.978 -17.666  1.00 69.01           O  
ATOM   4382  CG  ASP B 569     -25.430  25.208 -19.972  1.00 69.01           C  
ATOM   4383  OD1 ASP B 569     -24.270  25.233 -19.506  1.00 69.01           O  
ATOM   4384  OD2 ASP B 569     -26.056  24.142 -20.160  1.00 69.01           O  
ATOM   4385  N   HIS B 570     -24.879  28.673 -17.475  1.00 64.50           N  
ATOM   4386  CA  HIS B 570     -25.013  28.947 -16.049  1.00 64.50           C  
ATOM   4387  C   HIS B 570     -24.290  27.894 -15.215  1.00 64.50           C  
ATOM   4388  CB  HIS B 570     -26.489  29.009 -15.651  1.00 64.50           C  
ATOM   4389  O   HIS B 570     -24.757  27.522 -14.136  1.00 64.50           O  
ATOM   4390  CG  HIS B 570     -27.268  30.044 -16.397  1.00 64.50           C  
ATOM   4391  CD2 HIS B 570     -28.346  29.932 -17.209  1.00 64.50           C  
ATOM   4392  ND1 HIS B 570     -26.956  31.386 -16.352  1.00 64.50           N  
ATOM   4393  CE1 HIS B 570     -27.811  32.056 -17.106  1.00 64.50           C  
ATOM   4394  NE2 HIS B 570     -28.665  31.197 -17.637  1.00 64.50           N  
ATOM   4395  N   TYR B 571     -23.357  27.167 -15.729  1.00 80.07           N  
ATOM   4396  CA  TYR B 571     -22.502  26.255 -14.976  1.00 80.07           C  
ATOM   4397  C   TYR B 571     -21.198  26.933 -14.577  1.00 80.07           C  
ATOM   4398  CB  TYR B 571     -22.206  24.996 -15.797  1.00 80.07           C  
ATOM   4399  O   TYR B 571     -20.160  26.718 -15.209  1.00 80.07           O  
ATOM   4400  CG  TYR B 571     -21.649  23.856 -14.979  1.00 80.07           C  
ATOM   4401  CD1 TYR B 571     -20.276  23.628 -14.911  1.00 80.07           C  
ATOM   4402  CD2 TYR B 571     -22.492  23.004 -14.275  1.00 80.07           C  
ATOM   4403  CE1 TYR B 571     -19.758  22.578 -14.161  1.00 80.07           C  
ATOM   4404  CE2 TYR B 571     -21.985  21.951 -13.521  1.00 80.07           C  
ATOM   4405  OH  TYR B 571     -20.111  20.705 -12.726  1.00 80.07           O  
ATOM   4406  CZ  TYR B 571     -20.619  21.746 -13.470  1.00 80.07           C  
ATOM   4407  N   GLU B 572     -21.256  27.912 -13.717  1.00 68.23           N  
ATOM   4408  CA  GLU B 572     -20.100  28.693 -13.284  1.00 68.23           C  
ATOM   4409  C   GLU B 572     -20.125  28.927 -11.777  1.00 68.23           C  
ATOM   4410  CB  GLU B 572     -20.049  30.032 -14.024  1.00 68.23           C  
ATOM   4411  O   GLU B 572     -21.165  28.764 -11.135  1.00 68.23           O  
ATOM   4412  CG  GLU B 572     -21.284  30.897 -13.817  1.00 68.23           C  
ATOM   4413  CD  GLU B 572     -21.290  32.150 -14.677  1.00 68.23           C  
ATOM   4414  OE1 GLU B 572     -22.205  32.990 -14.519  1.00 68.23           O  
ATOM   4415  OE2 GLU B 572     -20.373  32.293 -15.517  1.00 68.23           O  
ATOM   4416  N   GLY B 573     -18.978  29.232 -11.195  1.00 68.17           N  
ATOM   4417  CA  GLY B 573     -18.843  29.600  -9.795  1.00 68.17           C  
ATOM   4418  C   GLY B 573     -19.189  28.469  -8.844  1.00 68.17           C  
ATOM   4419  O   GLY B 573     -18.703  27.348  -9.003  1.00 68.17           O  
ATOM   4420  N   ARG B 574     -20.097  28.826  -7.992  1.00 68.20           N  
ATOM   4421  CA  ARG B 574     -20.472  27.916  -6.915  1.00 68.20           C  
ATOM   4422  C   ARG B 574     -21.220  26.703  -7.458  1.00 68.20           C  
ATOM   4423  CB  ARG B 574     -21.332  28.638  -5.875  1.00 68.20           C  
ATOM   4424  O   ARG B 574     -21.018  25.581  -6.989  1.00 68.20           O  
ATOM   4425  CG  ARG B 574     -21.662  27.794  -4.654  1.00 68.20           C  
ATOM   4426  CD  ARG B 574     -22.430  28.591  -3.609  1.00 68.20           C  
ATOM   4427  NE  ARG B 574     -22.855  27.749  -2.494  1.00 68.20           N  
ATOM   4428  NH1 ARG B 574     -24.220  29.347  -1.537  1.00 68.20           N  
ATOM   4429  NH2 ARG B 574     -24.013  27.280  -0.568  1.00 68.20           N  
ATOM   4430  CZ  ARG B 574     -23.695  28.127  -1.535  1.00 68.20           C  
ATOM   4431  N   HIS B 575     -22.075  26.979  -8.429  1.00 76.25           N  
ATOM   4432  CA  HIS B 575     -22.850  25.874  -8.982  1.00 76.25           C  
ATOM   4433  C   HIS B 575     -21.938  24.789  -9.545  1.00 76.25           C  
ATOM   4434  CB  HIS B 575     -23.800  26.378 -10.070  1.00 76.25           C  
ATOM   4435  O   HIS B 575     -22.107  23.608  -9.235  1.00 76.25           O  
ATOM   4436  CG  HIS B 575     -24.634  25.299 -10.685  1.00 76.25           C  
ATOM   4437  CD2 HIS B 575     -24.617  24.762 -11.927  1.00 76.25           C  
ATOM   4438  ND1 HIS B 575     -25.633  24.647  -9.996  1.00 76.25           N  
ATOM   4439  CE1 HIS B 575     -26.196  23.752 -10.790  1.00 76.25           C  
ATOM   4440  NE2 HIS B 575     -25.598  23.802 -11.968  1.00 76.25           N  
ATOM   4441  N   GLY B 576     -21.027  25.149 -10.404  1.00 85.64           N  
ATOM   4442  CA  GLY B 576     -20.097  24.192 -10.983  1.00 85.64           C  
ATOM   4443  C   GLY B 576     -19.280  23.450  -9.943  1.00 85.64           C  
ATOM   4444  O   GLY B 576     -19.102  22.234 -10.038  1.00 85.64           O  
ATOM   4445  N   ILE B 577     -18.829  24.130  -8.958  1.00 83.38           N  
ATOM   4446  CA  ILE B 577     -17.993  23.560  -7.907  1.00 83.38           C  
ATOM   4447  C   ILE B 577     -18.807  22.568  -7.080  1.00 83.38           C  
ATOM   4448  CB  ILE B 577     -17.402  24.659  -6.996  1.00 83.38           C  
ATOM   4449  O   ILE B 577     -18.366  21.442  -6.838  1.00 83.38           O  
ATOM   4450  CG1 ILE B 577     -16.405  25.522  -7.779  1.00 83.38           C  
ATOM   4451  CG2 ILE B 577     -16.739  24.039  -5.763  1.00 83.38           C  
ATOM   4452  CD1 ILE B 577     -15.897  26.734  -7.008  1.00 83.38           C  
ATOM   4453  N   GLU B 578     -20.040  22.966  -6.687  1.00 85.09           N  
ATOM   4454  CA  GLU B 578     -20.891  22.120  -5.856  1.00 85.09           C  
ATOM   4455  C   GLU B 578     -21.339  20.873  -6.614  1.00 85.09           C  
ATOM   4456  CB  GLU B 578     -22.112  22.903  -5.364  1.00 85.09           C  
ATOM   4457  O   GLU B 578     -21.424  19.787  -6.038  1.00 85.09           O  
ATOM   4458  CG  GLU B 578     -21.779  23.986  -4.348  1.00 85.09           C  
ATOM   4459  CD  GLU B 578     -21.284  23.432  -3.022  1.00 85.09           C  
ATOM   4460  OE1 GLU B 578     -20.696  24.199  -2.226  1.00 85.09           O  
ATOM   4461  OE2 GLU B 578     -21.485  22.222  -2.777  1.00 85.09           O  
ATOM   4462  N   ASP B 579     -21.626  21.057  -7.862  1.00 88.04           N  
ATOM   4463  CA  ASP B 579     -21.984  19.893  -8.666  1.00 88.04           C  
ATOM   4464  C   ASP B 579     -20.816  18.914  -8.765  1.00 88.04           C  
ATOM   4465  CB  ASP B 579     -22.430  20.323 -10.065  1.00 88.04           C  
ATOM   4466  O   ASP B 579     -21.004  17.702  -8.643  1.00 88.04           O  
ATOM   4467  CG  ASP B 579     -22.772  19.149 -10.966  1.00 88.04           C  
ATOM   4468  OD1 ASP B 579     -23.742  18.418 -10.673  1.00 88.04           O  
ATOM   4469  OD2 ASP B 579     -22.062  18.952 -11.976  1.00 88.04           O  
ATOM   4470  N   SER B 580     -19.651  19.411  -9.091  1.00 89.93           N  
ATOM   4471  CA  SER B 580     -18.456  18.577  -9.176  1.00 89.93           C  
ATOM   4472  C   SER B 580     -18.174  17.878  -7.851  1.00 89.93           C  
ATOM   4473  CB  SER B 580     -17.245  19.415  -9.588  1.00 89.93           C  
ATOM   4474  O   SER B 580     -17.824  16.697  -7.828  1.00 89.93           O  
ATOM   4475  OG  SER B 580     -17.468  20.039 -10.841  1.00 89.93           O  
ATOM   4476  N   ALA B 581     -18.300  18.648  -6.755  1.00 86.21           N  
ATOM   4477  CA  ALA B 581     -18.122  18.068  -5.426  1.00 86.21           C  
ATOM   4478  C   ALA B 581     -19.091  16.911  -5.198  1.00 86.21           C  
ATOM   4479  CB  ALA B 581     -18.309  19.134  -4.350  1.00 86.21           C  
ATOM   4480  O   ALA B 581     -18.706  15.865  -4.670  1.00 86.21           O  
ATOM   4481  N   MET B 582     -20.298  17.155  -5.590  1.00 87.10           N  
ATOM   4482  CA  MET B 582     -21.300  16.100  -5.467  1.00 87.10           C  
ATOM   4483  C   MET B 582     -20.923  14.890  -6.315  1.00 87.10           C  
ATOM   4484  CB  MET B 582     -22.680  16.618  -5.878  1.00 87.10           C  
ATOM   4485  O   MET B 582     -21.107  13.748  -5.891  1.00 87.10           O  
ATOM   4486  CG  MET B 582     -23.834  15.846  -5.259  1.00 87.10           C  
ATOM   4487  SD  MET B 582     -23.665  15.668  -3.440  1.00 87.10           S  
ATOM   4488  CE  MET B 582     -22.562  14.229  -3.361  1.00 87.10           C  
ATOM   4489  N   ALA B 583     -20.474  15.132  -7.542  1.00 90.92           N  
ATOM   4490  CA  ALA B 583     -20.036  14.051  -8.421  1.00 90.92           C  
ATOM   4491  C   ALA B 583     -18.930  13.228  -7.768  1.00 90.92           C  
ATOM   4492  CB  ALA B 583     -19.558  14.613  -9.758  1.00 90.92           C  
ATOM   4493  O   ALA B 583     -18.921  11.998  -7.869  1.00 90.92           O  
ATOM   4494  N   VAL B 584     -17.974  13.819  -7.138  1.00 87.27           N  
ATOM   4495  CA  VAL B 584     -16.886  13.148  -6.434  1.00 87.27           C  
ATOM   4496  C   VAL B 584     -17.451  12.309  -5.290  1.00 87.27           C  
ATOM   4497  CB  VAL B 584     -15.850  14.158  -5.893  1.00 87.27           C  
ATOM   4498  O   VAL B 584     -17.068  11.150  -5.114  1.00 87.27           O  
ATOM   4499  CG1 VAL B 584     -14.882  13.475  -4.929  1.00 87.27           C  
ATOM   4500  CG2 VAL B 584     -15.090  14.810  -7.046  1.00 87.27           C  
ATOM   4501  N   ARG B 585     -18.427  12.911  -4.545  1.00 78.84           N  
ATOM   4502  CA  ARG B 585     -19.069  12.178  -3.459  1.00 78.84           C  
ATOM   4503  C   ARG B 585     -19.767  10.926  -3.981  1.00 78.84           C  
ATOM   4504  CB  ARG B 585     -20.072  13.071  -2.726  1.00 78.84           C  
ATOM   4505  O   ARG B 585     -19.677   9.859  -3.371  1.00 78.84           O  
ATOM   4506  CG  ARG B 585     -19.439  13.997  -1.700  1.00 78.84           C  
ATOM   4507  CD  ARG B 585     -20.484  14.828  -0.969  1.00 78.84           C  
ATOM   4508  NE  ARG B 585     -19.870  15.889  -0.176  1.00 78.84           N  
ATOM   4509  NH1 ARG B 585     -21.823  17.089   0.109  1.00 78.84           N  
ATOM   4510  NH2 ARG B 585     -19.863  17.846   1.026  1.00 78.84           N  
ATOM   4511  CZ  ARG B 585     -20.520  16.939   0.318  1.00 78.84           C  
ATOM   4512  N   GLU B 586     -20.449  11.164  -5.150  1.00 82.67           N  
ATOM   4513  CA  GLU B 586     -21.116  10.036  -5.792  1.00 82.67           C  
ATOM   4514  C   GLU B 586     -20.119   8.936  -6.148  1.00 82.67           C  
ATOM   4515  CB  GLU B 586     -21.863  10.495  -7.046  1.00 82.67           C  
ATOM   4516  O   GLU B 586     -20.385   7.754  -5.923  1.00 82.67           O  
ATOM   4517  CG  GLU B 586     -23.015  11.448  -6.762  1.00 82.67           C  
ATOM   4518  CD  GLU B 586     -23.531  12.154  -8.005  1.00 82.67           C  
ATOM   4519  OE1 GLU B 586     -24.380  13.066  -7.877  1.00 82.67           O  
ATOM   4520  OE2 GLU B 586     -23.084  11.792  -9.116  1.00 82.67           O  
ATOM   4521  N   ALA B 587     -18.952   9.242  -6.767  1.00 83.26           N  
ATOM   4522  CA  ALA B 587     -17.909   8.292  -7.145  1.00 83.26           C  
ATOM   4523  C   ALA B 587     -17.363   7.561  -5.922  1.00 83.26           C  
ATOM   4524  CB  ALA B 587     -16.779   9.007  -7.882  1.00 83.26           C  
ATOM   4525  O   ALA B 587     -17.185   6.341  -5.948  1.00 83.26           O  
ATOM   4526  N   ARG B 588     -17.143   8.255  -4.874  1.00 71.50           N  
ATOM   4527  CA  ARG B 588     -16.631   7.657  -3.645  1.00 71.50           C  
ATOM   4528  C   ARG B 588     -17.641   6.683  -3.048  1.00 71.50           C  
ATOM   4529  CB  ARG B 588     -16.284   8.742  -2.624  1.00 71.50           C  
ATOM   4530  O   ARG B 588     -17.268   5.611  -2.567  1.00 71.50           O  
ATOM   4531  CG  ARG B 588     -15.017   9.516  -2.955  1.00 71.50           C  
ATOM   4532  CD  ARG B 588     -14.677  10.530  -1.871  1.00 71.50           C  
ATOM   4533  NE  ARG B 588     -13.443  11.249  -2.175  1.00 71.50           N  
ATOM   4534  NH1 ARG B 588     -13.490  12.552  -0.267  1.00 71.50           N  
ATOM   4535  NH2 ARG B 588     -11.781  12.784  -1.778  1.00 71.50           N  
ATOM   4536  CZ  ARG B 588     -12.907  12.193  -1.406  1.00 71.50           C  
ATOM   4537  N   ARG B 589     -18.944   7.139  -3.170  1.00 64.36           N  
ATOM   4538  CA  ARG B 589     -20.008   6.262  -2.693  1.00 64.36           C  
ATOM   4539  C   ARG B 589     -20.036   4.957  -3.482  1.00 64.36           C  
ATOM   4540  CB  ARG B 589     -21.366   6.961  -2.790  1.00 64.36           C  
ATOM   4541  O   ARG B 589     -20.389   3.907  -2.941  1.00 64.36           O  
ATOM   4542  CG  ARG B 589     -21.758   7.722  -1.533  1.00 64.36           C  
ATOM   4543  CD  ARG B 589     -23.133   8.361  -1.666  1.00 64.36           C  
ATOM   4544  NE  ARG B 589     -23.183   9.671  -1.025  1.00 64.36           N  
ATOM   4545  NH1 ARG B 589     -25.284  10.210  -1.820  1.00 64.36           N  
ATOM   4546  NH2 ARG B 589     -24.144  11.687  -0.488  1.00 64.36           N  
ATOM   4547  CZ  ARG B 589     -24.204  10.520  -1.112  1.00 64.36           C  
ATOM   4548  N   ALA B 590     -19.597   5.088  -4.685  1.00 69.11           N  
ATOM   4549  CA  ALA B 590     -19.547   3.908  -5.544  1.00 69.11           C  
ATOM   4550  C   ALA B 590     -18.297   3.078  -5.263  1.00 69.11           C  
ATOM   4551  CB  ALA B 590     -19.591   4.317  -7.014  1.00 69.11           C  
ATOM   4552  O   ALA B 590     -18.026   2.097  -5.960  1.00 69.11           O  
ATOM   4553  N   GLY B 591     -17.386   3.406  -4.238  1.00 62.60           N  
ATOM   4554  CA  GLY B 591     -16.211   2.663  -3.812  1.00 62.60           C  
ATOM   4555  C   GLY B 591     -14.944   3.086  -4.531  1.00 62.60           C  
ATOM   4556  O   GLY B 591     -13.930   2.387  -4.478  1.00 62.60           O  
ATOM   4557  N   HIS B 592     -14.969   4.205  -5.296  1.00 77.42           N  
ATOM   4558  CA  HIS B 592     -13.804   4.681  -6.034  1.00 77.42           C  
ATOM   4559  C   HIS B 592     -12.939   5.593  -5.171  1.00 77.42           C  
ATOM   4560  CB  HIS B 592     -14.239   5.417  -7.303  1.00 77.42           C  
ATOM   4561  O   HIS B 592     -13.459   6.380  -4.376  1.00 77.42           O  
ATOM   4562  CG  HIS B 592     -15.228   4.658  -8.128  1.00 77.42           C  
ATOM   4563  CD2 HIS B 592     -15.538   3.340  -8.155  1.00 77.42           C  
ATOM   4564  ND1 HIS B 592     -16.035   5.264  -9.067  1.00 77.42           N  
ATOM   4565  CE1 HIS B 592     -16.801   4.348  -9.637  1.00 77.42           C  
ATOM   4566  NE2 HIS B 592     -16.519   3.173  -9.101  1.00 77.42           N  
ATOM   4567  N   ALA B 593     -11.643   5.391  -5.241  1.00 73.15           N  
ATOM   4568  CA  ALA B 593     -10.740   6.436  -4.768  1.00 73.15           C  
ATOM   4569  C   ALA B 593     -10.587   7.542  -5.809  1.00 73.15           C  
ATOM   4570  CB  ALA B 593      -9.376   5.844  -4.421  1.00 73.15           C  
ATOM   4571  O   ALA B 593     -10.252   7.272  -6.965  1.00 73.15           O  
ATOM   4572  N   VAL B 594     -10.981   8.740  -5.484  1.00 83.55           N  
ATOM   4573  CA  VAL B 594     -10.916   9.843  -6.437  1.00 83.55           C  
ATOM   4574  C   VAL B 594      -9.786  10.795  -6.051  1.00 83.55           C  
ATOM   4575  CB  VAL B 594     -12.256  10.609  -6.511  1.00 83.55           C  
ATOM   4576  O   VAL B 594      -9.702  11.233  -4.902  1.00 83.55           O  
ATOM   4577  CG1 VAL B 594     -12.210  11.675  -7.605  1.00 83.55           C  
ATOM   4578  CG2 VAL B 594     -13.412   9.640  -6.754  1.00 83.55           C  
ATOM   4579  N   HIS B 595      -8.952  11.099  -6.965  1.00 82.89           N  
ATOM   4580  CA  HIS B 595      -7.871  12.049  -6.723  1.00 82.89           C  
ATOM   4581  C   HIS B 595      -7.771  13.068  -7.853  1.00 82.89           C  
ATOM   4582  CB  HIS B 595      -6.539  11.314  -6.559  1.00 82.89           C  
ATOM   4583  O   HIS B 595      -7.724  12.697  -9.028  1.00 82.89           O  
ATOM   4584  CG  HIS B 595      -5.460  12.157  -5.958  1.00 82.89           C  
ATOM   4585  CD2 HIS B 595      -4.433  12.828  -6.531  1.00 82.89           C  
ATOM   4586  ND1 HIS B 595      -5.358  12.380  -4.602  1.00 82.89           N  
ATOM   4587  CE1 HIS B 595      -4.313  13.155  -4.366  1.00 82.89           C  
ATOM   4588  NE2 HIS B 595      -3.734  13.441  -5.520  1.00 82.89           N  
ATOM   4589  N   GLY B 596      -7.899  14.300  -7.492  1.00 84.88           N  
ATOM   4590  CA  GLY B 596      -7.785  15.364  -8.477  1.00 84.88           C  
ATOM   4591  C   GLY B 596      -6.378  15.920  -8.592  1.00 84.88           C  
ATOM   4592  O   GLY B 596      -5.685  16.085  -7.586  1.00 84.88           O  
ATOM   4593  N   ILE B 597      -5.868  16.103  -9.797  1.00 82.46           N  
ATOM   4594  CA  ILE B 597      -4.589  16.749 -10.072  1.00 82.46           C  
ATOM   4595  C   ILE B 597      -4.821  18.046 -10.845  1.00 82.46           C  
ATOM   4596  CB  ILE B 597      -3.643  15.817 -10.861  1.00 82.46           C  
ATOM   4597  O   ILE B 597      -5.455  18.040 -11.903  1.00 82.46           O  
ATOM   4598  CG1 ILE B 597      -3.410  14.514 -10.088  1.00 82.46           C  
ATOM   4599  CG2 ILE B 597      -2.316  16.521 -11.160  1.00 82.46           C  
ATOM   4600  CD1 ILE B 597      -2.682  13.442 -10.887  1.00 82.46           C  
ATOM   4601  N   THR B 598      -4.368  19.078 -10.306  1.00 78.05           N  
ATOM   4602  CA  THR B 598      -4.556  20.346 -11.003  1.00 78.05           C  
ATOM   4603  C   THR B 598      -3.213  21.018 -11.273  1.00 78.05           C  
ATOM   4604  CB  THR B 598      -5.457  21.299 -10.196  1.00 78.05           C  
ATOM   4605  O   THR B 598      -2.280  20.895 -10.477  1.00 78.05           O  
ATOM   4606  CG2 THR B 598      -4.802  21.689  -8.875  1.00 78.05           C  
ATOM   4607  OG1 THR B 598      -5.699  22.484 -10.965  1.00 78.05           O  
ATOM   4608  N   VAL B 599      -3.087  21.720 -12.323  1.00 68.75           N  
ATOM   4609  CA  VAL B 599      -1.896  22.479 -12.688  1.00 68.75           C  
ATOM   4610  C   VAL B 599      -2.157  23.972 -12.501  1.00 68.75           C  
ATOM   4611  CB  VAL B 599      -1.462  22.192 -14.143  1.00 68.75           C  
ATOM   4612  O   VAL B 599      -1.281  24.800 -12.763  1.00 68.75           O  
ATOM   4613  CG1 VAL B 599      -0.238  21.278 -14.171  1.00 68.75           C  
ATOM   4614  CG2 VAL B 599      -2.615  21.570 -14.929  1.00 68.75           C  
ATOM   4615  N   ASP B 600      -3.285  24.350 -11.845  1.00 61.59           N  
ATOM   4616  CA  ASP B 600      -3.673  25.737 -11.603  1.00 61.59           C  
ATOM   4617  C   ASP B 600      -3.174  26.217 -10.242  1.00 61.59           C  
ATOM   4618  CB  ASP B 600      -5.193  25.892 -11.691  1.00 61.59           C  
ATOM   4619  O   ASP B 600      -3.584  25.692  -9.204  1.00 61.59           O  
ATOM   4620  CG  ASP B 600      -5.647  27.338 -11.595  1.00 61.59           C  
ATOM   4621  OD1 ASP B 600      -4.789  28.245 -11.535  1.00 61.59           O  
ATOM   4622  OD2 ASP B 600      -6.875  27.572 -11.575  1.00 61.59           O  
ATOM   4623  N   ARG B 601      -2.395  27.182 -10.232  1.00 58.69           N  
ATOM   4624  CA  ARG B 601      -1.821  27.714  -9.000  1.00 58.69           C  
ATOM   4625  C   ARG B 601      -2.908  28.268  -8.084  1.00 58.69           C  
ATOM   4626  CB  ARG B 601      -0.794  28.805  -9.311  1.00 58.69           C  
ATOM   4627  O   ARG B 601      -2.772  28.235  -6.859  1.00 58.69           O  
ATOM   4628  CG  ARG B 601       0.545  28.270  -9.792  1.00 58.69           C  
ATOM   4629  CD  ARG B 601       1.542  29.391 -10.047  1.00 58.69           C  
ATOM   4630  NE  ARG B 601       2.813  28.879 -10.551  1.00 58.69           N  
ATOM   4631  NH1 ARG B 601       3.997  30.819 -10.137  1.00 58.69           N  
ATOM   4632  NH2 ARG B 601       5.049  29.005 -11.062  1.00 58.69           N  
ATOM   4633  CZ  ARG B 601       3.950  29.569 -10.582  1.00 58.69           C  
ATOM   4634  N   ASP B 602      -4.010  28.758  -8.668  1.00 53.44           N  
ATOM   4635  CA  ASP B 602      -5.070  29.411  -7.906  1.00 53.44           C  
ATOM   4636  C   ASP B 602      -6.131  28.405  -7.466  1.00 53.44           C  
ATOM   4637  CB  ASP B 602      -5.715  30.527  -8.731  1.00 53.44           C  
ATOM   4638  O   ASP B 602      -7.190  28.789  -6.967  1.00 53.44           O  
ATOM   4639  CG  ASP B 602      -4.752  31.656  -9.056  1.00 53.44           C  
ATOM   4640  OD1 ASP B 602      -3.921  32.016  -8.194  1.00 53.44           O  
ATOM   4641  OD2 ASP B 602      -4.827  32.193 -10.182  1.00 53.44           O  
ATOM   4642  N   ALA B 603      -5.823  27.123  -7.661  1.00 63.70           N  
ATOM   4643  CA  ALA B 603      -6.817  26.082  -7.413  1.00 63.70           C  
ATOM   4644  C   ALA B 603      -6.998  25.842  -5.917  1.00 63.70           C  
ATOM   4645  CB  ALA B 603      -6.416  24.785  -8.112  1.00 63.70           C  
ATOM   4646  O   ALA B 603      -7.901  25.110  -5.504  1.00 63.70           O  
ATOM   4647  N   LYS B 604      -6.255  26.418  -5.033  1.00 58.04           N  
ATOM   4648  CA  LYS B 604      -6.262  26.171  -3.594  1.00 58.04           C  
ATOM   4649  C   LYS B 604      -7.586  26.602  -2.968  1.00 58.04           C  
ATOM   4650  CB  LYS B 604      -5.101  26.902  -2.918  1.00 58.04           C  
ATOM   4651  O   LYS B 604      -7.979  26.089  -1.919  1.00 58.04           O  
ATOM   4652  CG  LYS B 604      -3.759  26.198  -3.062  1.00 58.04           C  
ATOM   4653  CD  LYS B 604      -2.668  26.909  -2.273  1.00 58.04           C  
ATOM   4654  CE  LYS B 604      -1.317  26.227  -2.445  1.00 58.04           C  
ATOM   4655  NZ  LYS B 604      -0.245  26.915  -1.665  1.00 58.04           N  
ATOM   4656  N   SER B 605      -8.344  27.516  -3.604  1.00 60.66           N  
ATOM   4657  CA  SER B 605      -9.570  28.061  -3.029  1.00 60.66           C  
ATOM   4658  C   SER B 605     -10.768  27.170  -3.337  1.00 60.66           C  
ATOM   4659  CB  SER B 605      -9.826  29.474  -3.553  1.00 60.66           C  
ATOM   4660  O   SER B 605     -11.701  27.076  -2.537  1.00 60.66           O  
ATOM   4661  OG  SER B 605      -9.936  29.474  -4.966  1.00 60.66           O  
ATOM   4662  N   TRP B 606     -10.811  26.434  -4.420  1.00 67.09           N  
ATOM   4663  CA  TRP B 606     -12.024  25.722  -4.809  1.00 67.09           C  
ATOM   4664  C   TRP B 606     -11.772  24.220  -4.887  1.00 67.09           C  
ATOM   4665  CB  TRP B 606     -12.541  26.236  -6.155  1.00 67.09           C  
ATOM   4666  O   TRP B 606     -12.695  23.420  -4.718  1.00 67.09           O  
ATOM   4667  CG  TRP B 606     -11.550  26.116  -7.274  1.00 67.09           C  
ATOM   4668  CD1 TRP B 606     -10.638  27.055  -7.671  1.00 67.09           C  
ATOM   4669  CD2 TRP B 606     -11.375  24.994  -8.144  1.00 67.09           C  
ATOM   4670  CE2 TRP B 606     -10.338  25.321  -9.046  1.00 67.09           C  
ATOM   4671  CE3 TRP B 606     -11.995  23.741  -8.248  1.00 67.09           C  
ATOM   4672  NE1 TRP B 606      -9.906  26.583  -8.736  1.00 67.09           N  
ATOM   4673  CH2 TRP B 606     -10.530  23.221 -10.120  1.00 67.09           C  
ATOM   4674  CZ2 TRP B 606      -9.907  24.439 -10.040  1.00 67.09           C  
ATOM   4675  CZ3 TRP B 606     -11.564  22.865  -9.238  1.00 67.09           C  
ATOM   4676  N   PHE B 607     -10.617  23.806  -5.185  1.00 75.59           N  
ATOM   4677  CA  PHE B 607     -10.284  22.414  -5.463  1.00 75.59           C  
ATOM   4678  C   PHE B 607     -10.494  21.549  -4.226  1.00 75.59           C  
ATOM   4679  CB  PHE B 607      -8.836  22.294  -5.948  1.00 75.59           C  
ATOM   4680  O   PHE B 607     -11.026  20.442  -4.320  1.00 75.59           O  
ATOM   4681  CG  PHE B 607      -8.650  21.302  -7.065  1.00 75.59           C  
ATOM   4682  CD1 PHE B 607      -7.883  20.159  -6.878  1.00 75.59           C  
ATOM   4683  CD2 PHE B 607      -9.244  21.514  -8.303  1.00 75.59           C  
ATOM   4684  CE1 PHE B 607      -7.710  19.240  -7.910  1.00 75.59           C  
ATOM   4685  CE2 PHE B 607      -9.075  20.600  -9.339  1.00 75.59           C  
ATOM   4686  CZ  PHE B 607      -8.307  19.464  -9.141  1.00 75.59           C  
ATOM   4687  N   PRO B 608     -10.114  22.004  -3.028  1.00 68.72           N  
ATOM   4688  CA  PRO B 608     -10.372  21.229  -1.812  1.00 68.72           C  
ATOM   4689  C   PRO B 608     -11.860  20.982  -1.575  1.00 68.72           C  
ATOM   4690  CB  PRO B 608      -9.780  22.103  -0.704  1.00 68.72           C  
ATOM   4691  O   PRO B 608     -12.238  19.942  -1.030  1.00 68.72           O  
ATOM   4692  CG  PRO B 608      -8.804  22.994  -1.402  1.00 68.72           C  
ATOM   4693  CD  PRO B 608      -9.266  23.194  -2.816  1.00 68.72           C  
ATOM   4694  N   ARG B 609     -12.696  21.945  -1.937  1.00 72.42           N  
ATOM   4695  CA  ARG B 609     -14.138  21.776  -1.797  1.00 72.42           C  
ATOM   4696  C   ARG B 609     -14.639  20.615  -2.649  1.00 72.42           C  
ATOM   4697  CB  ARG B 609     -14.871  23.063  -2.181  1.00 72.42           C  
ATOM   4698  O   ARG B 609     -15.535  19.875  -2.236  1.00 72.42           O  
ATOM   4699  CG  ARG B 609     -16.386  22.936  -2.168  1.00 72.42           C  
ATOM   4700  CD  ARG B 609     -16.915  22.630  -0.774  1.00 72.42           C  
ATOM   4701  NE  ARG B 609     -18.373  22.563  -0.752  1.00 72.42           N  
ATOM   4702  NH1 ARG B 609     -18.496  21.383   1.230  1.00 72.42           N  
ATOM   4703  NH2 ARG B 609     -20.413  21.970   0.119  1.00 72.42           N  
ATOM   4704  CZ  ARG B 609     -19.091  21.972   0.199  1.00 72.42           C  
ATOM   4705  N   ILE B 610     -14.066  20.451  -3.777  1.00 80.90           N  
ATOM   4706  CA  ILE B 610     -14.511  19.410  -4.697  1.00 80.90           C  
ATOM   4707  C   ILE B 610     -13.965  18.057  -4.248  1.00 80.90           C  
ATOM   4708  CB  ILE B 610     -14.070  19.711  -6.147  1.00 80.90           C  
ATOM   4709  O   ILE B 610     -14.720  17.093  -4.102  1.00 80.90           O  
ATOM   4710  CG1 ILE B 610     -14.739  20.994  -6.653  1.00 80.90           C  
ATOM   4711  CG2 ILE B 610     -14.389  18.528  -7.066  1.00 80.90           C  
ATOM   4712  CD1 ILE B 610     -14.301  21.412  -8.050  1.00 80.90           C  
ATOM   4713  N   PHE B 611     -12.714  17.927  -3.922  1.00 77.97           N  
ATOM   4714  CA  PHE B 611     -12.052  16.639  -3.750  1.00 77.97           C  
ATOM   4715  C   PHE B 611     -11.774  16.365  -2.277  1.00 77.97           C  
ATOM   4716  CB  PHE B 611     -10.746  16.594  -4.549  1.00 77.97           C  
ATOM   4717  O   PHE B 611     -11.506  15.225  -1.892  1.00 77.97           O  
ATOM   4718  CG  PHE B 611     -10.945  16.600  -6.040  1.00 77.97           C  
ATOM   4719  CD1 PHE B 611     -11.274  15.431  -6.716  1.00 77.97           C  
ATOM   4720  CD2 PHE B 611     -10.803  17.775  -6.767  1.00 77.97           C  
ATOM   4721  CE1 PHE B 611     -11.460  15.434  -8.097  1.00 77.97           C  
ATOM   4722  CE2 PHE B 611     -10.987  17.785  -8.147  1.00 77.97           C  
ATOM   4723  CZ  PHE B 611     -11.314  16.613  -8.810  1.00 77.97           C  
ATOM   4724  N   GLY B 612     -11.950  17.399  -1.372  1.00 64.25           N  
ATOM   4725  CA  GLY B 612     -11.638  17.240   0.040  1.00 64.25           C  
ATOM   4726  C   GLY B 612     -10.150  17.289   0.331  1.00 64.25           C  
ATOM   4727  O   GLY B 612      -9.329  17.146  -0.578  1.00 64.25           O  
ATOM   4728  N   GLN B 613      -9.801  17.521   1.518  1.00 54.73           N  
ATOM   4729  CA  GLN B 613      -8.392  17.566   1.895  1.00 54.73           C  
ATOM   4730  C   GLN B 613      -7.749  16.187   1.781  1.00 54.73           C  
ATOM   4731  CB  GLN B 613      -8.234  18.103   3.318  1.00 54.73           C  
ATOM   4732  O   GLN B 613      -8.326  15.189   2.217  1.00 54.73           O  
ATOM   4733  CG  GLN B 613      -7.961  19.600   3.384  1.00 54.73           C  
ATOM   4734  CD  GLN B 613      -6.544  19.957   2.974  1.00 54.73           C  
ATOM   4735  NE2 GLN B 613      -6.311  21.235   2.695  1.00 54.73           N  
ATOM   4736  OE1 GLN B 613      -5.666  19.091   2.911  1.00 54.73           O  
ATOM   4737  N   GLY B 614      -6.655  15.998   1.097  1.00 57.34           N  
ATOM   4738  CA  GLY B 614      -5.936  14.758   0.850  1.00 57.34           C  
ATOM   4739  C   GLY B 614      -6.353  14.072  -0.437  1.00 57.34           C  
ATOM   4740  O   GLY B 614      -5.753  13.072  -0.836  1.00 57.34           O  
ATOM   4741  N   GLY B 615      -7.456  14.600  -1.058  1.00 65.91           N  
ATOM   4742  CA  GLY B 615      -7.973  13.992  -2.274  1.00 65.91           C  
ATOM   4743  C   GLY B 615      -7.485  14.675  -3.537  1.00 65.91           C  
ATOM   4744  O   GLY B 615      -8.019  14.438  -4.623  1.00 65.91           O  
ATOM   4745  N   PHE B 616      -6.470  15.522  -3.405  1.00 71.68           N  
ATOM   4746  CA  PHE B 616      -5.983  16.208  -4.596  1.00 71.68           C  
ATOM   4747  C   PHE B 616      -4.500  16.533  -4.466  1.00 71.68           C  
ATOM   4748  CB  PHE B 616      -6.782  17.492  -4.843  1.00 71.68           C  
ATOM   4749  O   PHE B 616      -3.939  16.466  -3.370  1.00 71.68           O  
ATOM   4750  CG  PHE B 616      -6.501  18.583  -3.844  1.00 71.68           C  
ATOM   4751  CD1 PHE B 616      -7.194  18.637  -2.640  1.00 71.68           C  
ATOM   4752  CD2 PHE B 616      -5.545  19.554  -4.109  1.00 71.68           C  
ATOM   4753  CE1 PHE B 616      -6.936  19.645  -1.714  1.00 71.68           C  
ATOM   4754  CE2 PHE B 616      -5.282  20.565  -3.189  1.00 71.68           C  
ATOM   4755  CZ  PHE B 616      -5.979  20.609  -1.992  1.00 71.68           C  
ATOM   4756  N   SER B 617      -3.836  16.848  -5.603  1.00 73.48           N  
ATOM   4757  CA  SER B 617      -2.463  17.334  -5.691  1.00 73.48           C  
ATOM   4758  C   SER B 617      -2.371  18.577  -6.570  1.00 73.48           C  
ATOM   4759  CB  SER B 617      -1.542  16.243  -6.238  1.00 73.48           C  
ATOM   4760  O   SER B 617      -2.981  18.633  -7.640  1.00 73.48           O  
ATOM   4761  OG  SER B 617      -1.621  15.072  -5.444  1.00 73.48           O  
ATOM   4762  N   LEU B 618      -1.699  19.582  -6.090  1.00 69.99           N  
ATOM   4763  CA  LEU B 618      -1.470  20.798  -6.862  1.00 69.99           C  
ATOM   4764  C   LEU B 618      -0.061  20.816  -7.444  1.00 69.99           C  
ATOM   4765  CB  LEU B 618      -1.690  22.036  -5.989  1.00 69.99           C  
ATOM   4766  O   LEU B 618       0.922  20.712  -6.707  1.00 69.99           O  
ATOM   4767  CG  LEU B 618      -2.020  23.335  -6.726  1.00 69.99           C  
ATOM   4768  CD1 LEU B 618      -3.432  23.797  -6.380  1.00 69.99           C  
ATOM   4769  CD2 LEU B 618      -1.000  24.417  -6.388  1.00 69.99           C  
ATOM   4770  N   ILE B 619       0.003  20.835  -8.683  1.00 70.11           N  
ATOM   4771  CA  ILE B 619       1.289  20.948  -9.363  1.00 70.11           C  
ATOM   4772  C   ILE B 619       1.455  22.359  -9.922  1.00 70.11           C  
ATOM   4773  CB  ILE B 619       1.424  19.904 -10.493  1.00 70.11           C  
ATOM   4774  O   ILE B 619       0.950  22.668 -11.004  1.00 70.11           O  
ATOM   4775  CG1 ILE B 619       1.137  18.496  -9.958  1.00 70.11           C  
ATOM   4776  CG2 ILE B 619       2.815  19.974 -11.130  1.00 70.11           C  
ATOM   4777  CD1 ILE B 619       1.184  17.408 -11.021  1.00 70.11           C  
ATOM   4778  N   PRO B 620       2.129  23.276  -9.266  1.00 61.34           N  
ATOM   4779  CA  PRO B 620       2.189  24.694  -9.631  1.00 61.34           C  
ATOM   4780  C   PRO B 620       2.779  24.920 -11.022  1.00 61.34           C  
ATOM   4781  CB  PRO B 620       3.090  25.298  -8.551  1.00 61.34           C  
ATOM   4782  O   PRO B 620       2.338  25.817 -11.745  1.00 61.34           O  
ATOM   4783  CG  PRO B 620       3.356  24.174  -7.603  1.00 61.34           C  
ATOM   4784  CD  PRO B 620       2.820  22.906  -8.203  1.00 61.34           C  
ATOM   4785  N   HIS B 621       3.838  24.065 -11.389  1.00 63.26           N  
ATOM   4786  CA  HIS B 621       4.429  24.234 -12.711  1.00 63.26           C  
ATOM   4787  C   HIS B 621       4.126  23.038 -13.608  1.00 63.26           C  
ATOM   4788  CB  HIS B 621       5.941  24.436 -12.600  1.00 63.26           C  
ATOM   4789  O   HIS B 621       4.520  21.911 -13.300  1.00 63.26           O  
ATOM   4790  CG  HIS B 621       6.328  25.712 -11.922  1.00 63.26           C  
ATOM   4791  CD2 HIS B 621       6.938  25.938 -10.735  1.00 63.26           C  
ATOM   4792  ND1 HIS B 621       6.085  26.951 -12.474  1.00 63.26           N  
ATOM   4793  CE1 HIS B 621       6.531  27.887 -11.653  1.00 63.26           C  
ATOM   4794  NE2 HIS B 621       7.054  27.299 -10.590  1.00 63.26           N  
ATOM   4795  N   PRO B 622       3.364  23.220 -14.651  1.00 65.06           N  
ATOM   4796  CA  PRO B 622       2.943  22.137 -15.542  1.00 65.06           C  
ATOM   4797  C   PRO B 622       4.111  21.276 -16.018  1.00 65.06           C  
ATOM   4798  CB  PRO B 622       2.296  22.877 -16.716  1.00 65.06           C  
ATOM   4799  O   PRO B 622       3.939  20.079 -16.266  1.00 65.06           O  
ATOM   4800  CG  PRO B 622       2.203  24.299 -16.266  1.00 65.06           C  
ATOM   4801  CD  PRO B 622       3.028  24.460 -15.021  1.00 65.06           C  
ATOM   4802  N   ASP B 623       5.445  21.891 -16.129  1.00 62.04           N  
ATOM   4803  CA  ASP B 623       6.608  21.155 -16.615  1.00 62.04           C  
ATOM   4804  C   ASP B 623       7.005  20.049 -15.640  1.00 62.04           C  
ATOM   4805  CB  ASP B 623       7.787  22.104 -16.842  1.00 62.04           C  
ATOM   4806  O   ASP B 623       7.734  19.125 -16.005  1.00 62.04           O  
ATOM   4807  CG  ASP B 623       7.569  23.052 -18.009  1.00 62.04           C  
ATOM   4808  OD1 ASP B 623       7.019  22.625 -19.047  1.00 62.04           O  
ATOM   4809  OD2 ASP B 623       7.953  24.235 -17.889  1.00 62.04           O  
ATOM   4810  N   ARG B 624       6.418  20.123 -14.502  1.00 64.77           N  
ATOM   4811  CA  ARG B 624       6.781  19.147 -13.480  1.00 64.77           C  
ATOM   4812  C   ARG B 624       5.796  17.983 -13.459  1.00 64.77           C  
ATOM   4813  CB  ARG B 624       6.838  19.809 -12.101  1.00 64.77           C  
ATOM   4814  O   ARG B 624       5.969  17.029 -12.698  1.00 64.77           O  
ATOM   4815  CG  ARG B 624       7.963  20.820 -11.950  1.00 64.77           C  
ATOM   4816  CD  ARG B 624       8.221  21.163 -10.489  1.00 64.77           C  
ATOM   4817  NE  ARG B 624       9.291  22.146 -10.347  1.00 64.77           N  
ATOM   4818  NH1 ARG B 624       8.999  22.441  -8.074  1.00 64.77           N  
ATOM   4819  NH2 ARG B 624      10.625  23.612  -9.187  1.00 64.77           N  
ATOM   4820  CZ  ARG B 624       9.636  22.731  -9.203  1.00 64.77           C  
ATOM   4821  N   LEU B 625       4.794  18.167 -14.171  1.00 66.38           N  
ATOM   4822  CA  LEU B 625       3.725  17.175 -14.188  1.00 66.38           C  
ATOM   4823  C   LEU B 625       4.276  15.787 -14.497  1.00 66.38           C  
ATOM   4824  CB  LEU B 625       2.659  17.554 -15.220  1.00 66.38           C  
ATOM   4825  O   LEU B 625       3.910  14.809 -13.840  1.00 66.38           O  
ATOM   4826  CG  LEU B 625       1.298  16.872 -15.071  1.00 66.38           C  
ATOM   4827  CD1 LEU B 625       0.502  17.518 -13.941  1.00 66.38           C  
ATOM   4828  CD2 LEU B 625       0.522  16.934 -16.382  1.00 66.38           C  
ATOM   4829  N   LEU B 626       5.238  15.639 -15.475  1.00 65.88           N  
ATOM   4830  CA  LEU B 626       5.786  14.356 -15.902  1.00 65.88           C  
ATOM   4831  C   LEU B 626       6.533  13.678 -14.758  1.00 65.88           C  
ATOM   4832  CB  LEU B 626       6.723  14.545 -17.098  1.00 65.88           C  
ATOM   4833  O   LEU B 626       6.423  12.464 -14.573  1.00 65.88           O  
ATOM   4834  CG  LEU B 626       6.314  13.846 -18.396  1.00 65.88           C  
ATOM   4835  CD1 LEU B 626       6.419  14.811 -19.572  1.00 65.88           C  
ATOM   4836  CD2 LEU B 626       7.175  12.610 -18.632  1.00 65.88           C  
ATOM   4837  N   ALA B 627       7.193  14.485 -13.978  1.00 64.29           N  
ATOM   4838  CA  ALA B 627       7.980  13.955 -12.867  1.00 64.29           C  
ATOM   4839  C   ALA B 627       7.093  13.650 -11.663  1.00 64.29           C  
ATOM   4840  CB  ALA B 627       9.080  14.939 -12.477  1.00 64.29           C  
ATOM   4841  O   ALA B 627       7.353  12.705 -10.915  1.00 64.29           O  
ATOM   4842  N   ALA B 628       5.977  14.396 -11.517  1.00 66.12           N  
ATOM   4843  CA  ALA B 628       5.139  14.342 -10.322  1.00 66.12           C  
ATOM   4844  C   ALA B 628       4.173  13.162 -10.382  1.00 66.12           C  
ATOM   4845  CB  ALA B 628       4.369  15.649 -10.152  1.00 66.12           C  
ATOM   4846  O   ALA B 628       3.859  12.555  -9.355  1.00 66.12           O  
ATOM   4847  N   LEU B 629       3.708  12.799 -11.548  1.00 67.88           N  
ATOM   4848  CA  LEU B 629       2.620  11.842 -11.715  1.00 67.88           C  
ATOM   4849  C   LEU B 629       3.007  10.476 -11.158  1.00 67.88           C  
ATOM   4850  CB  LEU B 629       2.241  11.714 -13.193  1.00 67.88           C  
ATOM   4851  O   LEU B 629       2.246   9.873 -10.398  1.00 67.88           O  
ATOM   4852  CG  LEU B 629       1.234  12.735 -13.725  1.00 67.88           C  
ATOM   4853  CD1 LEU B 629       1.090  12.599 -15.238  1.00 67.88           C  
ATOM   4854  CD2 LEU B 629      -0.116  12.563 -13.038  1.00 67.88           C  
ATOM   4855  N   PRO B 630       4.206   9.911 -11.459  1.00 63.47           N  
ATOM   4856  CA  PRO B 630       4.563   8.620 -10.865  1.00 63.47           C  
ATOM   4857  C   PRO B 630       4.586   8.659  -9.339  1.00 63.47           C  
ATOM   4858  CB  PRO B 630       5.962   8.350 -11.425  1.00 63.47           C  
ATOM   4859  O   PRO B 630       4.177   7.695  -8.687  1.00 63.47           O  
ATOM   4860  CG  PRO B 630       6.083   9.259 -12.605  1.00 63.47           C  
ATOM   4861  CD  PRO B 630       5.113  10.393 -12.436  1.00 63.47           C  
ATOM   4862  N   VAL B 631       5.041   9.840  -8.826  1.00 62.61           N  
ATOM   4863  CA  VAL B 631       5.122  10.011  -7.379  1.00 62.61           C  
ATOM   4864  C   VAL B 631       3.719  10.008  -6.778  1.00 62.61           C  
ATOM   4865  CB  VAL B 631       5.861  11.314  -7.002  1.00 62.61           C  
ATOM   4866  O   VAL B 631       3.469   9.342  -5.771  1.00 62.61           O  
ATOM   4867  CG1 VAL B 631       5.845  11.526  -5.489  1.00 62.61           C  
ATOM   4868  CG2 VAL B 631       7.297  11.284  -7.524  1.00 62.61           C  
ATOM   4869  N   ILE B 632       2.837  10.790  -7.398  1.00 63.51           N  
ATOM   4870  CA  ILE B 632       1.455  10.880  -6.938  1.00 63.51           C  
ATOM   4871  C   ILE B 632       0.801   9.502  -6.997  1.00 63.51           C  
ATOM   4872  CB  ILE B 632       0.645  11.894  -7.777  1.00 63.51           C  
ATOM   4873  O   ILE B 632       0.143   9.079  -6.044  1.00 63.51           O  
ATOM   4874  CG1 ILE B 632       1.174  13.316  -7.552  1.00 63.51           C  
ATOM   4875  CG2 ILE B 632      -0.846  11.805  -7.440  1.00 63.51           C  
ATOM   4876  CD1 ILE B 632       0.580  14.353  -8.495  1.00 63.51           C  
ATOM   4877  N   TYR B 633       1.108   8.841  -8.043  1.00 65.34           N  
ATOM   4878  CA  TYR B 633       0.523   7.515  -8.210  1.00 65.34           C  
ATOM   4879  C   TYR B 633       1.032   6.556  -7.141  1.00 65.34           C  
ATOM   4880  CB  TYR B 633       0.839   6.960  -9.602  1.00 65.34           C  
ATOM   4881  O   TYR B 633       0.252   5.804  -6.552  1.00 65.34           O  
ATOM   4882  CG  TYR B 633       0.154   5.649  -9.902  1.00 65.34           C  
ATOM   4883  CD1 TYR B 633       0.851   4.445  -9.837  1.00 65.34           C  
ATOM   4884  CD2 TYR B 633      -1.192   5.612 -10.253  1.00 65.34           C  
ATOM   4885  CE1 TYR B 633       0.224   3.235 -10.114  1.00 65.34           C  
ATOM   4886  CE2 TYR B 633      -1.829   4.407 -10.532  1.00 65.34           C  
ATOM   4887  OH  TYR B 633      -1.740   2.031 -10.736  1.00 65.34           O  
ATOM   4888  CZ  TYR B 633      -1.114   3.226 -10.460  1.00 65.34           C  
ATOM   4889  N   ARG B 634       2.236   6.472  -6.918  1.00 62.18           N  
ATOM   4890  CA  ARG B 634       2.834   5.620  -5.895  1.00 62.18           C  
ATOM   4891  C   ARG B 634       2.178   5.852  -4.537  1.00 62.18           C  
ATOM   4892  CB  ARG B 634       4.340   5.872  -5.799  1.00 62.18           C  
ATOM   4893  O   ARG B 634       1.890   4.899  -3.811  1.00 62.18           O  
ATOM   4894  CG  ARG B 634       5.092   4.816  -5.004  1.00 62.18           C  
ATOM   4895  CD  ARG B 634       6.581   5.124  -4.924  1.00 62.18           C  
ATOM   4896  NE  ARG B 634       6.836   6.561  -4.952  1.00 62.18           N  
ATOM   4897  NH1 ARG B 634       9.132   6.360  -5.107  1.00 62.18           N  
ATOM   4898  NH2 ARG B 634       8.159   8.435  -5.057  1.00 62.18           N  
ATOM   4899  CZ  ARG B 634       8.042   7.116  -5.039  1.00 62.18           C  
ATOM   4900  N   GLN B 635       1.942   7.107  -4.314  1.00 60.27           N  
ATOM   4901  CA  GLN B 635       1.357   7.485  -3.032  1.00 60.27           C  
ATOM   4902  C   GLN B 635      -0.081   6.987  -2.915  1.00 60.27           C  
ATOM   4903  CB  GLN B 635       1.403   9.003  -2.847  1.00 60.27           C  
ATOM   4904  O   GLN B 635      -0.515   6.575  -1.837  1.00 60.27           O  
ATOM   4905  CG  GLN B 635       2.781   9.535  -2.476  1.00 60.27           C  
ATOM   4906  CD  GLN B 635       2.813  11.047  -2.354  1.00 60.27           C  
ATOM   4907  NE2 GLN B 635       3.931  11.580  -1.875  1.00 60.27           N  
ATOM   4908  OE1 GLN B 635       1.840  11.731  -2.688  1.00 60.27           O  
ATOM   4909  N   LEU B 636      -0.735   7.019  -4.044  1.00 60.03           N  
ATOM   4910  CA  LEU B 636      -2.152   6.674  -4.058  1.00 60.03           C  
ATOM   4911  C   LEU B 636      -2.345   5.164  -3.961  1.00 60.03           C  
ATOM   4912  CB  LEU B 636      -2.820   7.204  -5.330  1.00 60.03           C  
ATOM   4913  O   LEU B 636      -3.301   4.694  -3.339  1.00 60.03           O  
ATOM   4914  CG  LEU B 636      -3.029   8.717  -5.405  1.00 60.03           C  
ATOM   4915  CD1 LEU B 636      -3.441   9.126  -6.815  1.00 60.03           C  
ATOM   4916  CD2 LEU B 636      -4.073   9.164  -4.387  1.00 60.03           C  
ATOM   4917  N   VAL B 637      -1.283   4.361  -4.415  1.00 56.29           N  
ATOM   4918  CA  VAL B 637      -1.455   2.915  -4.505  1.00 56.29           C  
ATOM   4919  C   VAL B 637      -0.765   2.237  -3.323  1.00 56.29           C  
ATOM   4920  CB  VAL B 637      -0.902   2.359  -5.836  1.00 56.29           C  
ATOM   4921  O   VAL B 637      -1.097   1.103  -2.969  1.00 56.29           O  
ATOM   4922  CG1 VAL B 637      -1.250   0.879  -5.989  1.00 56.29           C  
ATOM   4923  CG2 VAL B 637      -1.443   3.164  -7.016  1.00 56.29           C  
ATOM   4924  N   ALA B 638       0.255   2.802  -2.607  1.00 46.51           N  
ATOM   4925  CA  ALA B 638       0.973   2.241  -1.466  1.00 46.51           C  
ATOM   4926  C   ALA B 638       0.040   2.045  -0.274  1.00 46.51           C  
ATOM   4927  CB  ALA B 638       2.143   3.142  -1.079  1.00 46.51           C  
ATOM   4928  O   ALA B 638       0.137   1.043   0.440  1.00 46.51           O  
TER    4929      ALA B 638                                                      
ATOM   4930  N   MET C   1      -5.364  -8.262  29.188  1.00 22.91           N  
ATOM   4931  CA  MET C   1      -6.745  -7.947  28.834  1.00 22.91           C  
ATOM   4932  C   MET C   1      -7.632  -7.920  30.075  1.00 22.91           C  
ATOM   4933  CB  MET C   1      -7.288  -8.962  27.826  1.00 22.91           C  
ATOM   4934  O   MET C   1      -7.873  -8.958  30.693  1.00 22.91           O  
ATOM   4935  CG  MET C   1      -7.314  -8.450  26.395  1.00 22.91           C  
ATOM   4936  SD  MET C   1      -8.462  -9.405  25.328  1.00 22.91           S  
ATOM   4937  CE  MET C   1      -7.370  -9.764  23.925  1.00 22.91           C
[truncated: 1,004,077 more chars]
