# Supplementary material for: Insights into the structure-function relationship of the NorQ/NorD chaperones from Paracoccus denitrificans reveal shared principles of interacting MoxR AAA+/VWA domain proteins
Source: BMC Biol. 2023 Feb 28;21:47. doi: 10.1186/s12915-023-01546-w (PMC9976466; doi:10.1186/s12915-023-01546-w)
Supplement: Supplementary file 5 — Additional file 5. AlphaFold-multimer models related to Additional file 1: Table S2. [file 12915_2023_1546_MOESM5_ESM.zip › NorD_VMA-NorQ.pdb]

ATOM      1  N   ALA A   1      -9.788 -38.572  18.300  1.00 31.00
ATOM      2  CA  ALA A   1     -10.013 -38.041  19.643  1.00 31.00
ATOM      3  C   ALA A   1     -11.346 -37.303  19.724  1.00 31.00
ATOM      4  CB  ALA A   1      -8.869 -37.114  20.047  1.00 31.00
ATOM      5  O   ALA A   1     -11.790 -36.700  18.744  1.00 31.00
ATOM      6  N   PRO A   2     -12.466 -38.579  20.961  1.00 41.05
ATOM      7  CA  PRO A   2     -13.738 -37.909  21.242  1.00 41.05
ATOM      8  C   PRO A   2     -13.722 -36.430  20.865  1.00 41.05
ATOM      9  CB  PRO A   2     -13.902 -38.086  22.754  1.00 41.05
ATOM     10  O   PRO A   2     -14.733 -35.895  20.405  1.00 41.05
ATOM     11  CG  PRO A   2     -12.926 -39.156  23.122  1.00 41.05
ATOM     12  CD  PRO A   2     -11.979 -39.354  21.974  1.00 41.05
ATOM     13  N   GLU A   3     -12.826 -36.267  21.301  1.00 41.99
ATOM     14  CA  GLU A   3     -12.658 -34.856  20.966  1.00 41.99
ATOM     15  C   GLU A   3     -12.767 -34.630  19.461  1.00 41.99
ATOM     16  CB  GLU A   3     -11.313 -34.337  21.480  1.00 41.99
ATOM     17  O   GLU A   3     -13.306 -33.613  19.018  1.00 41.99
ATOM     18  CG  GLU A   3     -11.047 -34.662  22.943  1.00 41.99
ATOM     19  CD  GLU A   3      -9.668 -34.226  23.414  1.00 41.99
ATOM     20  OE1 GLU A   3      -9.280 -34.567  24.554  1.00 41.99
ATOM     21  OE2 GLU A   3      -8.971 -33.538  22.635  1.00 41.99
ATOM     22  N   ASP A   4     -12.469 -35.842  18.972  1.00 43.79
ATOM     23  CA  ASP A   4     -12.592 -35.821  17.518  1.00 43.79
ATOM     24  C   ASP A   4     -14.042 -36.033  17.087  1.00 43.79
ATOM     25  CB  ASP A   4     -11.694 -36.887  16.887  1.00 43.79
ATOM     26  O   ASP A   4     -14.490 -35.456  16.094  1.00 43.79
ATOM     27  CG  ASP A   4     -10.215 -36.564  17.008  1.00 43.79
ATOM     28  OD1 ASP A   4      -9.388 -37.499  17.054  1.00 43.79
ATOM     29  OD2 ASP A   4      -9.875 -35.362  17.060  1.00 43.79
ATOM     30  N   ALA A   5     -14.638 -36.844  17.730  1.00 44.82
ATOM     31  CA  ALA A   5     -16.048 -37.084  17.435  1.00 44.82
ATOM     32  C   ALA A   5     -16.886 -35.839  17.712  1.00 44.82
ATOM     33  CB  ALA A   5     -16.569 -38.265  18.252  1.00 44.82
ATOM     34  O   ALA A   5     -17.812 -35.527  16.960  1.00 44.82
ATOM     35  N   ASP A   6     -16.578 -35.382  18.663  1.00 46.89
ATOM     36  CA  ASP A   6     -17.301 -34.167  19.027  1.00 46.89
ATOM     37  C   ASP A   6     -17.035 -33.048  18.022  1.00 46.89
ATOM     38  CB  ASP A   6     -16.913 -33.713  20.435  1.00 46.89
ATOM     39  O   ASP A   6     -17.952 -32.316  17.643  1.00 46.89
ATOM     40  CG  ASP A   6     -17.600 -34.515  21.527  1.00 46.89
ATOM     41  OD1 ASP A   6     -17.102 -34.535  22.674  1.00 46.89
ATOM     42  OD2 ASP A   6     -18.646 -35.135  21.238  1.00 46.89
ATOM     43  N   LEU A   7     -15.885 -33.227  17.681  1.00 45.95
ATOM     44  CA  LEU A   7     -15.493 -32.223  16.698  1.00 45.95
ATOM     45  C   LEU A   7     -16.186 -32.471  15.362  1.00 45.95
ATOM     46  CB  LEU A   7     -13.975 -32.224  16.507  1.00 45.95
ATOM     47  O   LEU A   7     -16.633 -31.528  14.705  1.00 45.95
ATOM     48  CG  LEU A   7     -13.177 -31.276  17.404  1.00 45.95
ATOM     49  CD1 LEU A   7     -11.832 -31.895  17.767  1.00 45.95
ATOM     50  CD2 LEU A   7     -12.984 -29.927  16.718  1.00 45.95
ATOM     51  N   GLU A   8     -16.456 -33.721  15.283  1.00 46.71
ATOM     52  CA  GLU A   8     -17.152 -34.110  14.060  1.00 46.71
ATOM     53  C   GLU A   8     -18.625 -33.717  14.114  1.00 46.71
ATOM     54  CB  GLU A   8     -17.018 -35.616  13.820  1.00 46.71
ATOM     55  O   GLU A   8     -19.200 -33.303  13.105  1.00 46.71
ATOM     56  CG  GLU A   8     -17.218 -36.028  12.369  1.00 46.71
ATOM     57  CD  GLU A   8     -16.942 -37.502  12.120  1.00 46.71
ATOM     58  OE1 GLU A   8     -17.212 -37.989  10.999  1.00 46.71
ATOM     59  OE2 GLU A   8     -16.453 -38.176  13.054  1.00 46.71
ATOM     60  N   ALA A   9     -18.863 -33.745  15.004  1.00 46.83
ATOM     61  CA  ALA A   9     -20.292 -33.486  15.166  1.00 46.83
ATOM     62  C   ALA A   9     -20.607 -32.006  14.969  1.00 46.83
ATOM     63  CB  ALA A   9     -20.763 -33.949  16.543  1.00 46.83
ATOM     64  O   ALA A   9     -21.659 -31.656  14.430  1.00 46.83
ATOM     65  N   VAL A  10     -19.883 -31.356  15.170  1.00 48.68
ATOM     66  CA  VAL A  10     -20.191 -29.930  15.160  1.00 48.68
ATOM     67  C   VAL A  10     -19.526 -29.265  13.957  1.00 48.68
ATOM     68  CB  VAL A  10     -19.738 -29.242  16.468  1.00 48.68
ATOM     69  O   VAL A  10     -19.802 -28.104  13.650  1.00 48.68
ATOM     70  CG1 VAL A  10     -20.645 -28.058  16.798  1.00 48.68
ATOM     71  CG2 VAL A  10     -19.721 -30.245  17.620  1.00 48.68
ATOM     72  N   ALA A  11     -18.938 -30.180  13.346  1.00 47.92
ATOM     73  CA  ALA A  11     -18.129 -29.629  12.262  1.00 47.92
ATOM     74  C   ALA A  11     -18.965 -29.427  11.002  1.00 47.92
ATOM     75  CB  ALA A  11     -16.941 -30.542  11.968  1.00 47.92
ATOM     76  O   ALA A  11     -19.887 -30.200  10.730  1.00 47.92
ATOM     77  N   GLY A  12     -18.984 -28.342  10.477  1.00 52.21
ATOM     78  CA  GLY A  12     -19.518 -28.169   9.136  1.00 52.21
ATOM     79  C   GLY A  12     -18.867 -29.079   8.111  1.00 52.21
ATOM     80  O   GLY A  12     -17.662 -29.328   8.172  1.00 52.21
ATOM     81  N   ILE A  13     -19.549 -29.865   7.520  1.00 56.66
ATOM     82  CA  ILE A  13     -19.028 -30.842   6.571  1.00 56.66
ATOM     83  C   ILE A  13     -18.937 -30.215   5.181  1.00 56.66
ATOM     84  CB  ILE A  13     -19.906 -32.113   6.529  1.00 56.66
ATOM     85  O   ILE A  13     -19.910 -29.638   4.689  1.00 56.66
ATOM     86  CG1 ILE A  13     -19.997 -32.746   7.922  1.00 56.66
ATOM     87  CG2 ILE A  13     -19.358 -33.115   5.508  1.00 56.66
ATOM     88  CD1 ILE A  13     -21.032 -33.857   8.031  1.00 56.66
ATOM     89  N   ARG A  14     -17.854 -30.371   4.665  1.00 65.71
ATOM     90  CA  ARG A  14     -17.604 -29.997   3.277  1.00 65.71
ATOM     91  C   ARG A  14     -16.867 -31.107   2.535  1.00 65.71
ATOM     92  CB  ARG A  14     -16.800 -28.696   3.207  1.00 65.71
ATOM     93  O   ARG A  14     -16.045 -31.814   3.123  1.00 65.71
ATOM     94  CG  ARG A  14     -17.563 -27.474   3.691  1.00 65.71
ATOM     95  CD  ARG A  14     -16.951 -26.182   3.166  1.00 65.71
ATOM     96  NE  ARG A  14     -17.572 -25.007   3.770  1.00 65.71
ATOM     97  NH1 ARG A  14     -16.533 -23.486   2.377  1.00 65.71
ATOM     98  NH2 ARG A  14     -17.977 -22.758   4.001  1.00 65.71
ATOM     99  CZ  ARG A  14     -17.359 -23.753   3.381  1.00 65.71
ATOM    100  N   THR A  15     -17.248 -31.490   1.350  1.00 68.30
ATOM    101  CA  THR A  15     -16.544 -32.506   0.576  1.00 68.30
ATOM    102  C   THR A  15     -15.723 -31.864  -0.539  1.00 68.30
ATOM    103  CB  THR A  15     -17.524 -33.528  -0.029  1.00 68.30
ATOM    104  O   THR A  15     -16.119 -30.838  -1.097  1.00 68.30
ATOM    105  CG2 THR A  15     -18.239 -34.317   1.063  1.00 68.30
ATOM    106  OG1 THR A  15     -18.500 -32.836  -0.818  1.00 68.30
ATOM    107  N   TYR A  16     -14.603 -32.369  -0.808  1.00 76.57
ATOM    108  CA  TYR A  16     -13.700 -31.896  -1.851  1.00 76.57
ATOM    109  C   TYR A  16     -13.253 -33.044  -2.748  1.00 76.57
ATOM    110  CB  TYR A  16     -12.477 -31.210  -1.233  1.00 76.57
ATOM    111  O   TYR A  16     -13.231 -34.201  -2.321  1.00 76.57
ATOM    112  CG  TYR A  16     -12.801 -29.921  -0.518  1.00 76.57
ATOM    113  CD1 TYR A  16     -12.833 -28.710  -1.205  1.00 76.57
ATOM    114  CD2 TYR A  16     -13.075 -29.911   0.846  1.00 76.57
ATOM    115  CE1 TYR A  16     -13.129 -27.519  -0.550  1.00 76.57
ATOM    116  CE2 TYR A  16     -13.372 -28.726   1.511  1.00 76.57
ATOM    117  OH  TYR A  16     -13.691 -26.361   1.459  1.00 76.57
ATOM    118  CZ  TYR A  16     -13.397 -27.537   0.806  1.00 76.57
ATOM    119  N   PRO A  17     -12.989 -32.730  -4.089  1.00 74.18
ATOM    120  CA  PRO A  17     -12.403 -33.756  -4.954  1.00 74.18
ATOM    121  C   PRO A  17     -10.946 -34.055  -4.612  1.00 74.18
ATOM    122  CB  PRO A  17     -12.522 -33.147  -6.354  1.00 74.18
ATOM    123  O   PRO A  17     -10.302 -33.277  -3.904  1.00 74.18
ATOM    124  CG  PRO A  17     -12.458 -31.670  -6.134  1.00 74.18
ATOM    125  CD  PRO A  17     -13.104 -31.356  -4.815  1.00 74.18
ATOM    126  N   GLU A  18     -10.429 -35.189  -4.939  1.00 79.93
ATOM    127  CA  GLU A  18      -9.026 -35.578  -4.844  1.00 79.93
ATOM    128  C   GLU A  18      -8.468 -35.973  -6.209  1.00 79.93
ATOM    129  CB  GLU A  18      -8.853 -36.732  -3.852  1.00 79.93
ATOM    130  O   GLU A  18      -9.139 -36.656  -6.985  1.00 79.93
ATOM    131  CG  GLU A  18      -7.401 -37.084  -3.565  1.00 79.93
ATOM    132  CD  GLU A  18      -7.242 -38.121  -2.464  1.00 79.93
ATOM    133  OE1 GLU A  18      -6.964 -39.301  -2.778  1.00 79.93
ATOM    134  OE2 GLU A  18      -7.397 -37.751  -1.279  1.00 79.93
ATOM    135  N   TRP A  19      -7.298 -35.495  -6.513  1.00 77.74
ATOM    136  CA  TRP A  19      -6.669 -35.764  -7.801  1.00 77.74
ATOM    137  C   TRP A  19      -5.968 -37.119  -7.793  1.00 77.74
ATOM    138  CB  TRP A  19      -5.668 -34.660  -8.153  1.00 77.74
ATOM    139  O   TRP A  19      -5.153 -37.397  -6.910  1.00 77.74
ATOM    140  CG  TRP A  19      -4.938 -34.888  -9.443  1.00 77.74
ATOM    141  CD1 TRP A  19      -3.614 -35.190  -9.597  1.00 77.74
ATOM    142  CD2 TRP A  19      -5.492 -34.827 -10.760  1.00 77.74
ATOM    143  CE2 TRP A  19      -4.446 -35.104 -11.667  1.00 77.74
ATOM    144  CE3 TRP A  19      -6.774 -34.566 -11.263  1.00 77.74
ATOM    145  NE1 TRP A  19      -3.311 -35.321 -10.933  1.00 77.74
ATOM    146  CH2 TRP A  19      -5.906 -34.867 -13.515  1.00 77.74
ATOM    147  CZ2 TRP A  19      -4.642 -35.126 -13.050  1.00 77.74
ATOM    148  CZ3 TRP A  19      -6.968 -34.589 -12.639  1.00 77.74
ATOM    149  N   ASP A  20      -6.435 -37.926  -8.736  1.00 75.37
ATOM    150  CA  ASP A  20      -5.743 -39.190  -8.969  1.00 75.37
ATOM    151  C   ASP A  20      -4.749 -39.067 -10.122  1.00 75.37
ATOM    152  CB  ASP A  20      -6.747 -40.307  -9.258  1.00 75.37
ATOM    153  O   ASP A  20      -5.142 -39.062 -11.290  1.00 75.37
ATOM    154  CG  ASP A  20      -6.112 -41.687  -9.272  1.00 75.37
ATOM    155  OD1 ASP A  20      -6.827 -42.689  -9.057  1.00 75.37
ATOM    156  OD2 ASP A  20      -4.886 -41.771  -9.497  1.00 75.37
ATOM    157  N   ALA A  21      -3.506 -38.889  -9.792  1.00 69.00
ATOM    158  CA  ALA A  21      -2.454 -38.641 -10.775  1.00 69.00
ATOM    159  C   ALA A  21      -2.284 -39.835 -11.709  1.00 69.00
ATOM    160  CB  ALA A  21      -1.134 -38.326 -10.074  1.00 69.00
ATOM    161  O   ALA A  21      -1.986 -39.667 -12.894  1.00 69.00
ATOM    162  N   ARG A  22      -2.485 -40.905 -11.195  1.00 66.56
ATOM    163  CA  ARG A  22      -2.330 -42.110 -12.004  1.00 66.56
ATOM    164  C   ARG A  22      -3.386 -42.170 -13.103  1.00 66.56
ATOM    165  CB  ARG A  22      -2.413 -43.361 -11.128  1.00 66.56
ATOM    166  O   ARG A  22      -3.074 -42.476 -14.255  1.00 66.56
ATOM    167  CG  ARG A  22      -1.136 -43.661 -10.359  1.00 66.56
ATOM    168  CD  ARG A  22      -1.232 -44.975  -9.596  1.00 66.56
ATOM    169  NE  ARG A  22      -0.089 -45.167  -8.708  1.00 66.56
ATOM    170  NH1 ARG A  22      -0.793 -47.216  -7.907  1.00 66.56
ATOM    171  NH2 ARG A  22       1.170 -46.300  -7.157  1.00 66.56
ATOM    172  CZ  ARG A  22       0.093 -46.228  -7.926  1.00 66.56
ATOM    173  N   ARG A  23      -4.574 -41.775 -12.736  1.00 63.71
ATOM    174  CA  ARG A  23      -5.673 -41.833 -13.694  1.00 63.71
ATOM    175  C   ARG A  23      -5.884 -40.481 -14.367  1.00 63.71
ATOM    176  CB  ARG A  23      -6.963 -42.283 -13.006  1.00 63.71
ATOM    177  O   ARG A  23      -6.619 -40.380 -15.351  1.00 63.71
ATOM    178  CG  ARG A  23      -6.949 -43.737 -12.560  1.00 63.71
ATOM    179  CD  ARG A  23      -8.279 -44.151 -11.945  1.00 63.71
ATOM    180  NE  ARG A  23      -8.248 -45.533 -11.475  1.00 63.71
ATOM    181  NH1 ARG A  23     -10.452 -45.565 -10.782  1.00 63.71
ATOM    182  NH2 ARG A  23      -9.142 -47.431 -10.540  1.00 63.71
ATOM    183  CZ  ARG A  23      -9.281 -46.173 -10.934  1.00 63.71
ATOM    184  N   GLY A  24      -5.207 -39.660 -14.015  1.00 64.57
ATOM    185  CA  GLY A  24      -5.316 -38.317 -14.563  1.00 64.57
ATOM    186  C   GLY A  24      -6.710 -37.733 -14.439  1.00 64.57
ATOM    187  O   GLY A  24      -7.171 -37.019 -15.331  1.00 64.57
ATOM    188  N   ARG A  25      -7.559 -38.016 -13.449  1.00 70.58
ATOM    189  CA  ARG A  25      -8.908 -37.498 -13.243  1.00 70.58
ATOM    190  C   ARG A  25      -9.156 -37.187 -11.771  1.00 70.58
ATOM    191  CB  ARG A  25      -9.951 -38.496 -13.751  1.00 70.58
ATOM    192  O   ARG A  25      -8.433 -37.671 -10.898  1.00 70.58
ATOM    193  CG  ARG A  25      -9.914 -39.840 -13.042  1.00 70.58
ATOM    194  CD  ARG A  25     -10.953 -40.801 -13.601  1.00 70.58
ATOM    195  NE  ARG A  25     -11.006 -42.043 -12.835  1.00 70.58
ATOM    196  NH1 ARG A  25     -12.730 -42.970 -14.063  1.00 70.58
ATOM    197  NH2 ARG A  25     -11.811 -44.130 -12.312  1.00 70.58
ATOM    198  CZ  ARG A  25     -11.849 -43.045 -13.072  1.00 70.58
ATOM    199  N   TYR A  26     -10.243 -36.337 -11.677  1.00 74.01
ATOM    200  CA  TYR A  26     -10.671 -36.013 -10.321  1.00 74.01
ATOM    201  C   TYR A  26     -11.609 -37.082  -9.774  1.00 74.01
ATOM    202  CB  TYR A  26     -11.361 -34.646 -10.287  1.00 74.01
ATOM    203  O   TYR A  26     -12.461 -37.599 -10.501  1.00 74.01
ATOM    204  CG  TYR A  26     -10.404 -33.481 -10.349  1.00 74.01
ATOM    205  CD1 TYR A  26      -9.775 -33.008  -9.200  1.00 74.01
ATOM    206  CD2 TYR A  26     -10.127 -32.849 -11.557  1.00 74.01
ATOM    207  CE1 TYR A  26      -8.894 -31.933  -9.252  1.00 74.01
ATOM    208  CE2 TYR A  26      -9.248 -31.774 -11.621  1.00 74.01
ATOM    209  OH  TYR A  26      -7.765 -30.259 -10.523  1.00 74.01
ATOM    210  CZ  TYR A  26      -8.636 -31.324 -10.465  1.00 74.01
ATOM    211  N   LEU A  27     -11.305 -37.538  -8.474  1.00 73.86
ATOM    212  CA  LEU A  27     -12.314 -38.283  -7.729  1.00 73.86
ATOM    213  C   LEU A  27     -13.265 -37.336  -7.005  1.00 73.86
ATOM    214  CB  LEU A  27     -11.650 -39.225  -6.721  1.00 73.86
ATOM    215  O   LEU A  27     -12.916 -36.773  -5.965  1.00 73.86
ATOM    216  CG  LEU A  27     -10.694 -40.271  -7.299  1.00 73.86
ATOM    217  CD1 LEU A  27      -9.873 -40.911  -6.184  1.00 73.86
ATOM    218  CD2 LEU A  27     -11.466 -41.330  -8.077  1.00 73.86
ATOM    219  N   ALA A  28     -14.308 -36.959  -7.769  1.00 68.75
ATOM    220  CA  ALA A  28     -15.271 -35.972  -7.285  1.00 68.75
ATOM    221  C   ALA A  28     -15.772 -36.332  -5.890  1.00 68.75
ATOM    222  CB  ALA A  28     -16.444 -35.854  -8.255  1.00 68.75
ATOM    223  O   ALA A  28     -16.035 -37.502  -5.601  1.00 68.75
ATOM    224  N   HIS A  29     -15.859 -35.378  -4.899  1.00 69.04
ATOM    225  CA  HIS A  29     -16.377 -35.492  -3.540  1.00 69.04
ATOM    226  C   HIS A  29     -15.718 -36.647  -2.794  1.00 69.04
ATOM    227  CB  HIS A  29     -17.895 -35.677  -3.560  1.00 69.04
ATOM    228  O   HIS A  29     -16.378 -37.354  -2.029  1.00 69.04
ATOM    229  CG  HIS A  29     -18.626 -34.570  -4.252  1.00 69.04
ATOM    230  CD2 HIS A  29     -19.289 -34.544  -5.432  1.00 69.04
ATOM    231  ND1 HIS A  29     -18.726 -33.301  -3.725  1.00 69.04
ATOM    232  CE1 HIS A  29     -19.422 -32.540  -4.553  1.00 69.04
ATOM    233  NE2 HIS A  29     -19.776 -33.271  -5.596  1.00 69.04
ATOM    234  N   HIS A  30     -14.628 -36.863  -2.979  1.00 73.57
ATOM    235  CA  HIS A  30     -13.910 -38.019  -2.454  1.00 73.57
ATOM    236  C   HIS A  30     -13.462 -37.783  -1.015  1.00 73.57
ATOM    237  CB  HIS A  30     -12.701 -38.344  -3.333  1.00 73.57
ATOM    238  O   HIS A  30     -13.440 -38.713  -0.206  1.00 73.57
ATOM    239  CG  HIS A  30     -12.082 -39.672  -3.035  1.00 73.57
ATOM    240  CD2 HIS A  30     -10.874 -39.994  -2.515  1.00 73.57
ATOM    241  ND1 HIS A  30     -12.726 -40.866  -3.281  1.00 73.57
ATOM    242  CE1 HIS A  30     -11.939 -41.866  -2.921  1.00 73.57
ATOM    243  NE2 HIS A  30     -10.809 -41.364  -2.454  1.00 73.57
ATOM    244  N   VAL A  31     -13.154 -36.637  -0.625  1.00 78.19
ATOM    245  CA  VAL A  31     -12.608 -36.341   0.695  1.00 78.19
ATOM    246  C   VAL A  31     -13.635 -35.566   1.517  1.00 78.19
ATOM    247  CB  VAL A  31     -11.289 -35.541   0.598  1.00 78.19
ATOM    248  O   VAL A  31     -14.251 -34.621   1.021  1.00 78.19
ATOM    249  CG1 VAL A  31     -10.705 -35.294   1.988  1.00 78.19
ATOM    250  CG2 VAL A  31     -10.283 -36.277  -0.285  1.00 78.19
ATOM    251  N   ARG A  32     -13.912 -35.910   2.733  1.00 73.73
ATOM    252  CA  ARG A  32     -14.814 -35.241   3.666  1.00 73.73
ATOM    253  C   ARG A  32     -14.034 -34.417   4.685  1.00 73.73
ATOM    254  CB  ARG A  32     -15.698 -36.263   4.384  1.00 73.73
ATOM    255  O   ARG A  32     -13.213 -34.956   5.429  1.00 73.73
ATOM    256  CG  ARG A  32     -16.842 -35.642   5.170  1.00 73.73
ATOM    257  CD  ARG A  32     -17.721 -36.702   5.819  1.00 73.73
ATOM    258  NE  ARG A  32     -18.652 -36.116   6.779  1.00 73.73
ATOM    259  NH1 ARG A  32     -19.385 -38.140   7.617  1.00 73.73
ATOM    260  NH2 ARG A  32     -20.233 -36.178   8.444  1.00 73.73
ATOM    261  CZ  ARG A  32     -19.421 -36.813   7.611  1.00 73.73
ATOM    262  N   VAL A  33     -14.285 -33.024   4.675  1.00 77.23
ATOM    263  CA  VAL A  33     -13.621 -32.124   5.612  1.00 77.23
ATOM    264  C   VAL A  33     -14.585 -31.742   6.733  1.00 77.23
ATOM    265  CB  VAL A  33     -13.096 -30.855   4.904  1.00 77.23
ATOM    266  O   VAL A  33     -15.710 -31.308   6.472  1.00 77.23
ATOM    267  CG1 VAL A  33     -12.499 -29.879   5.918  1.00 77.23
ATOM    268  CG2 VAL A  33     -12.062 -31.225   3.842  1.00 77.23
ATOM    269  N   LEU A  34     -14.225 -32.067   7.977  1.00 74.91
ATOM    270  CA  LEU A  34     -14.984 -31.690   9.164  1.00 74.91
ATOM    271  C   LEU A  34     -14.413 -30.425   9.796  1.00 74.91
ATOM    272  CB  LEU A  34     -14.983 -32.831  10.186  1.00 74.91
ATOM    273  O   LEU A  34     -13.328 -30.455  10.382  1.00 74.91
ATOM    274  CG  LEU A  34     -15.516 -34.179   9.698  1.00 74.91
ATOM    275  CD1 LEU A  34     -15.183 -35.276  10.703  1.00 74.91
ATOM    276  CD2 LEU A  34     -17.021 -34.104   9.459  1.00 74.91
ATOM    277  N   GLU A  35     -15.248 -29.242   9.655  1.00 72.61
ATOM    278  CA  GLU A  35     -14.773 -27.946  10.131  1.00 72.61
ATOM    279  C   GLU A  35     -15.338 -27.625  11.512  1.00 72.61
ATOM    280  CB  GLU A  35     -15.143 -26.839   9.141  1.00 72.61
ATOM    281  O   GLU A  35     -16.539 -27.771  11.746  1.00 72.61
ATOM    282  CG  GLU A  35     -14.538 -25.485   9.477  1.00 72.61
ATOM    283  CD  GLU A  35     -14.881 -24.405   8.463  1.00 72.61
ATOM    284  OE1 GLU A  35     -14.354 -23.275   8.577  1.00 72.61
ATOM    285  OE2 GLU A  35     -15.685 -24.691   7.548  1.00 72.61
ATOM    286  N   ASN A  36     -14.514 -27.353  12.439  1.00 71.91
ATOM    287  CA  ASN A  36     -14.890 -26.906  13.776  1.00 71.91
ATOM    288  C   ASN A  36     -14.071 -25.694  14.213  1.00 71.91
ATOM    289  CB  ASN A  36     -14.734 -28.044  14.786  1.00 71.91
ATOM    290  O   ASN A  36     -13.047 -25.380  13.604  1.00 71.91
ATOM    291  CG  ASN A  36     -15.718 -29.173  14.550  1.00 71.91
ATOM    292  ND2 ASN A  36     -15.339 -30.383  14.947  1.00 71.91
ATOM    293  OD1 ASN A  36     -16.809 -28.961  14.015  1.00 71.91
ATOM    294  N   ARG A  37     -14.612 -24.894  15.220  1.00 68.07
ATOM    295  CA  ARG A  37     -13.831 -23.839  15.856  1.00 68.07
ATOM    296  C   ARG A  37     -12.800 -24.423  16.816  1.00 68.07
ATOM    297  CB  ARG A  37     -14.747 -22.865  16.600  1.00 68.07
ATOM    298  O   ARG A  37     -13.110 -25.332  17.590  1.00 68.07
ATOM    299  CG  ARG A  37     -14.099 -21.526  16.912  1.00 68.07
ATOM    300  CD  ARG A  37     -15.122 -20.499  17.378  1.00 68.07
ATOM    301  NE  ARG A  37     -14.521 -19.179  17.551  1.00 68.07
ATOM    302  NH1 ARG A  37     -16.490 -18.135  18.158  1.00 68.07
ATOM    303  NH2 ARG A  37     -14.539 -16.936  18.043  1.00 68.07
ATOM    304  CZ  ARG A  37     -15.185 -18.086  17.917  1.00 68.07
ATOM    305  N   ALA A  38     -11.557 -24.004  16.667  1.00 74.23
ATOM    306  CA  ALA A  38     -10.510 -24.506  17.553  1.00 74.23
ATOM    307  C   ALA A  38     -10.851 -24.233  19.015  1.00 74.23
ATOM    308  CB  ALA A  38      -9.164 -23.879  17.197  1.00 74.23
ATOM    309  O   ALA A  38     -11.336 -23.151  19.354  1.00 74.23
ATOM    310  N   PRO A  39     -10.729 -25.144  19.915  1.00 64.36
ATOM    311  CA  PRO A  39     -10.983 -24.925  21.340  1.00 64.36
ATOM    312  C   PRO A  39     -10.005 -23.935  21.969  1.00 64.36
ATOM    313  CB  PRO A  39     -10.813 -26.320  21.947  1.00 64.36
ATOM    314  O   PRO A  39      -8.844 -23.863  21.558  1.00 64.36
ATOM    315  CG  PRO A  39     -10.117 -27.115  20.889  1.00 64.36
ATOM    316  CD  PRO A  39     -10.231 -26.377  19.586  1.00 64.36
ATOM    317  N   GLU A  40     -10.525 -23.004  22.831  1.00 65.64
ATOM    318  CA  GLU A  40      -9.677 -22.061  23.554  1.00 65.64
ATOM    319  C   GLU A  40      -8.920 -22.754  24.683  1.00 65.64
ATOM    320  CB  GLU A  40     -10.511 -20.905  24.111  1.00 65.64
ATOM    321  O   GLU A  40      -9.488 -23.574  25.407  1.00 65.64
ATOM    322  CG  GLU A  40     -11.159 -20.041  23.039  1.00 65.64
ATOM    323  CD  GLU A  40     -11.985 -18.898  23.608  1.00 65.64
ATOM    324  OE1 GLU A  40     -12.836 -18.342  22.877  1.00 65.64
ATOM    325  OE2 GLU A  40     -11.778 -18.555  24.793  1.00 65.64
ATOM    326  N   HIS A  41      -7.781 -22.529  24.565  1.00 50.01
ATOM    327  CA  HIS A  41      -6.988 -22.988  25.700  1.00 50.01
ATOM    328  C   HIS A  41      -6.963 -21.944  26.812  1.00 50.01
ATOM    329  CB  HIS A  41      -5.561 -23.319  25.258  1.00 50.01
ATOM    330  O   HIS A  41      -7.015 -20.742  26.542  1.00 50.01
ATOM    331  CG  HIS A  41      -4.888 -24.338  26.121  1.00 50.01
ATOM    332  CD2 HIS A  41      -4.667 -25.660  25.928  1.00 50.01
ATOM    333  ND1 HIS A  41      -4.352 -24.033  27.353  1.00 50.01
ATOM    334  CE1 HIS A  41      -3.828 -25.127  27.882  1.00 50.01
ATOM    335  NE2 HIS A  41      -4.006 -26.128  27.037  1.00 50.01
ATOM    336  N   ASP A  42      -6.990 -22.111  27.548  1.00 43.53
ATOM    337  CA  ASP A  42      -7.089 -21.273  28.739  1.00 43.53
ATOM    338  C   ASP A  42      -5.865 -20.371  28.880  1.00 43.53
ATOM    339  CB  ASP A  42      -7.253 -22.138  29.991  1.00 43.53
ATOM    340  O   ASP A  42      -5.983 -19.216  29.294  1.00 43.53
ATOM    341  CG  ASP A  42      -8.693 -22.545  30.246  1.00 43.53
ATOM    342  OD1 ASP A  42      -8.928 -23.518  30.996  1.00 43.53
ATOM    343  OD2 ASP A  42      -9.601 -21.891  29.690  1.00 43.53
ATOM    344  N   GLU A  43      -5.014 -20.347  28.073  1.00 39.28
ATOM    345  CA  GLU A  43      -3.818 -19.550  28.328  1.00 39.28
ATOM    346  C   GLU A  43      -3.281 -18.933  27.040  1.00 39.28
ATOM    347  CB  GLU A  43      -2.734 -20.403  28.993  1.00 39.28
ATOM    348  O   GLU A  43      -3.150 -19.619  26.024  1.00 39.28
ATOM    349  CG  GLU A  43      -2.857 -20.481  30.508  1.00 39.28
ATOM    350  CD  GLU A  43      -1.808 -21.376  31.149  1.00 39.28
ATOM    351  OE1 GLU A  43      -1.816 -21.525  32.392  1.00 39.28
ATOM    352  OE2 GLU A  43      -0.973 -21.933  30.403  1.00 39.28
ATOM    353  N   ALA A  44      -3.824 -17.647  26.666  1.00 39.17
ATOM    354  CA  ALA A  44      -3.240 -16.872  25.575  1.00 39.17
ATOM    355  C   ALA A  44      -1.775 -17.244  25.361  1.00 39.17
ATOM    356  CB  ALA A  44      -3.370 -15.377  25.855  1.00 39.17
ATOM    357  O   ALA A  44      -1.101 -17.696  26.289  1.00 39.17
ATOM    358  N   LEU A  45      -1.329 -17.764  24.338  1.00 37.02
ATOM    359  CA  LEU A  45       0.080 -18.025  24.061  1.00 37.02
ATOM    360  C   LEU A  45       0.976 -17.132  24.912  1.00 37.02
ATOM    361  CB  LEU A  45       0.384 -17.807  22.576  1.00 37.02
ATOM    362  O   LEU A  45       0.839 -15.907  24.891  1.00 37.02
ATOM    363  CG  LEU A  45       0.341 -19.049  21.685  1.00 37.02
ATOM    364  CD1 LEU A  45      -0.462 -18.767  20.420  1.00 37.02
ATOM    365  CD2 LEU A  45       1.754 -19.507  21.337  1.00 37.02
ATOM    366  N   THR A  46       1.270 -17.719  26.152  1.00 39.59
ATOM    367  CA  THR A  46       2.180 -16.915  26.958  1.00 39.59
ATOM    368  C   THR A  46       3.629 -17.164  26.549  1.00 39.59
ATOM    369  CB  THR A  46       2.010 -17.213  28.459  1.00 39.59
ATOM    370  O   THR A  46       4.263 -18.105  27.030  1.00 39.59
ATOM    371  CG2 THR A  46       1.205 -16.117  29.150  1.00 39.59
ATOM    372  OG1 THR A  46       1.327 -18.463  28.617  1.00 39.59
ATOM    373  N   PRO A  47       3.670 -16.785  25.472  1.00 40.33
ATOM    374  CA  PRO A  47       5.059 -17.021  25.070  1.00 40.33
ATOM    375  C   PRO A  47       6.060 -16.654  26.162  1.00 40.33
ATOM    376  CB  PRO A  47       5.230 -16.117  23.846  1.00 40.33
ATOM    377  O   PRO A  47       5.773 -15.802  27.007  1.00 40.33
ATOM    378  CG  PRO A  47       3.926 -15.398  23.717  1.00 40.33
ATOM    379  CD  PRO A  47       3.011 -15.869  24.811  1.00 40.33
ATOM    380  N   ASP A  48       6.900 -17.651  26.772  1.00 46.12
ATOM    381  CA  ASP A  48       8.029 -17.230  27.596  1.00 46.12
ATOM    382  C   ASP A  48       8.439 -15.795  27.274  1.00 46.12
ATOM    383  CB  ASP A  48       9.218 -18.173  27.401  1.00 46.12
ATOM    384  O   ASP A  48       8.143 -15.288  26.190  1.00 46.12
ATOM    385  CG  ASP A  48      10.477 -17.692  28.100  1.00 46.12
ATOM    386  OD1 ASP A  48      11.579 -18.186  27.778  1.00 46.12
ATOM    387  OD2 ASP A  48      10.366 -16.813  28.982  1.00 46.12
ATOM    388  N   PRO A  49       8.713 -15.194  28.374  1.00 46.79
ATOM    389  CA  PRO A  49       9.086 -13.791  28.181  1.00 46.79
ATOM    390  C   PRO A  49       9.862 -13.560  26.886  1.00 46.79
ATOM    391  CB  PRO A  49       9.959 -13.488  29.402  1.00 46.79
ATOM    392  O   PRO A  49       9.668 -12.540  26.220  1.00 46.79
ATOM    393  CG  PRO A  49       9.542 -14.491  30.428  1.00 46.79
ATOM    394  CD  PRO A  49       9.018 -15.708  29.721  1.00 46.79
ATOM    395  N   ARG A  50      10.558 -14.517  26.653  1.00 47.75
ATOM    396  CA  ARG A  50      11.320 -14.414  25.413  1.00 47.75
ATOM    397  C   ARG A  50      10.411 -14.560  24.197  1.00 47.75
ATOM    398  CB  ARG A  50      12.425 -15.473  25.371  1.00 47.75
ATOM    399  O   ARG A  50      10.565 -13.837  23.210  1.00 47.75
ATOM    400  CG  ARG A  50      13.733 -15.024  26.002  1.00 47.75
ATOM    401  CD  ARG A  50      14.804 -16.102  25.908  1.00 47.75
ATOM    402  NE  ARG A  50      16.059 -15.669  26.514  1.00 47.75
ATOM    403  NH1 ARG A  50      17.164 -17.664  26.148  1.00 47.75
ATOM    404  NH2 ARG A  50      18.241 -15.926  27.184  1.00 47.75
ATOM    405  CZ  ARG A  50      17.152 -16.421  26.614  1.00 47.75
ATOM    406  N   ALA A  51       9.518 -15.584  24.343  1.00 48.22
ATOM    407  CA  ALA A  51       8.531 -15.774  23.283  1.00 48.22
ATOM    408  C   ALA A  51       7.623 -14.554  23.153  1.00 48.22
ATOM    409  CB  ALA A  51       7.699 -17.027  23.548  1.00 48.22
ATOM    410  O   ALA A  51       7.284 -14.140  22.042  1.00 48.22
ATOM    411  N   GLN A  52       7.367 -14.138  24.332  1.00 46.27
ATOM    412  CA  GLN A  52       6.516 -12.952  24.345  1.00 46.27
ATOM    413  C   GLN A  52       7.207 -11.772  23.667  1.00 46.27
ATOM    414  CB  GLN A  52       6.131 -12.583  25.778  1.00 46.27
ATOM    415  O   GLN A  52       6.577 -11.024  22.917  1.00 46.27
ATOM    416  CG  GLN A  52       4.717 -13.000  26.162  1.00 46.27
ATOM    417  CD  GLN A  52       4.411 -12.756  27.627  1.00 46.27
ATOM    418  NE2 GLN A  52       3.238 -13.195  28.069  1.00 46.27
ATOM    419  OE1 GLN A  52       5.223 -12.178  28.357  1.00 46.27
ATOM    420  N   THR A  53       8.390 -11.663  23.987  1.00 48.19
ATOM    421  CA  THR A  53       9.171 -10.589  23.383  1.00 48.19
ATOM    422  C   THR A  53       9.294 -10.791  21.875  1.00 48.19
ATOM    423  CB  THR A  53      10.576 -10.500  24.008  1.00 48.19
ATOM    424  O   THR A  53       9.158  -9.840  21.103  1.00 48.19
ATOM    425  CG2 THR A  53      11.293  -9.227  23.571  1.00 48.19
ATOM    426  OG1 THR A  53      10.457 -10.502  25.436  1.00 48.19
ATOM    427  N   ARG A  54       9.400 -12.115  21.636  1.00 48.37
ATOM    428  CA  ARG A  54       9.537 -12.436  20.219  1.00 48.37
ATOM    429  C   ARG A  54       8.227 -12.199  19.475  1.00 48.37
ATOM    430  CB  ARG A  54       9.987 -13.888  20.037  1.00 48.37
ATOM    431  O   ARG A  54       8.228 -11.680  18.357  1.00 48.37
ATOM    432  CG  ARG A  54      11.462 -14.115  20.325  1.00 48.37
ATOM    433  CD  ARG A  54      11.901 -15.521  19.941  1.00 48.37
ATOM    434  NE  ARG A  54      12.065 -16.375  21.115  1.00 48.37
ATOM    435  NH1 ARG A  54      13.662 -17.741  20.155  1.00 48.37
ATOM    436  NH2 ARG A  54      12.967 -18.118  22.307  1.00 48.37
ATOM    437  CZ  ARG A  54      12.898 -17.409  21.189  1.00 48.37
ATOM    438  N   ILE A  55       7.282 -12.622  20.217  1.00 49.01
ATOM    439  CA  ILE A  55       5.966 -12.458  19.610  1.00 49.01
ATOM    440  C   ILE A  55       5.629 -10.972  19.501  1.00 49.01
ATOM    441  CB  ILE A  55       4.875 -13.197  20.417  1.00 49.01
ATOM    442  O   ILE A  55       5.126 -10.517  18.472  1.00 49.01
ATOM    443  CG1 ILE A  55       5.089 -14.713  20.340  1.00 49.01
ATOM    444  CG2 ILE A  55       3.480 -12.815  19.915  1.00 49.01
ATOM    445  CD1 ILE A  55       4.179 -15.515  21.261  1.00 49.01
ATOM    446  N   ARG A  56       6.046 -10.291  20.456  1.00 47.70
ATOM    447  CA  ARG A  56       5.742  -8.864  20.491  1.00 47.70
ATOM    448  C   ARG A  56       6.579  -8.101  19.470  1.00 47.70
ATOM    449  CB  ARG A  56       5.982  -8.297  21.892  1.00 47.70
ATOM    450  O   ARG A  56       6.172  -7.038  18.995  1.00 47.70
ATOM    451  CG  ARG A  56       4.860  -8.593  22.876  1.00 47.70
ATOM    452  CD  ARG A  56       5.108  -7.936  24.227  1.00 47.70
ATOM    453  NE  ARG A  56       4.203  -8.452  25.251  1.00 47.70
ATOM    454  NH1 ARG A  56       5.161  -7.268  26.988  1.00 47.70
ATOM    455  NH2 ARG A  56       3.377  -8.651  27.384  1.00 47.70
ATOM    456  CZ  ARG A  56       4.249  -8.122  26.538  1.00 47.70
ATOM    457  N   ALA A  57       7.620  -8.671  19.161  1.00 47.75
ATOM    458  CA  ALA A  57       8.525  -8.009  18.225  1.00 47.75
ATOM    459  C   ALA A  57       8.031  -8.154  16.789  1.00 47.75
ATOM    460  CB  ALA A  57       9.936  -8.575  18.359  1.00 47.75
ATOM    461  O   ALA A  57       8.379  -7.350  15.921  1.00 47.75
ATOM    462  N   VAL A  58       7.238  -9.183  16.746  1.00 48.37
ATOM    463  CA  VAL A  58       6.838  -9.553  15.392  1.00 48.37
ATOM    464  C   VAL A  58       5.915  -8.483  14.815  1.00 48.37
ATOM    465  CB  VAL A  58       6.140 -10.931  15.363  1.00 48.37
ATOM    466  O   VAL A  58       6.122  -8.014  13.693  1.00 48.37
ATOM    467  CG1 VAL A  58       5.570 -11.219  13.975  1.00 48.37
ATOM    468  CG2 VAL A  58       7.114 -12.031  15.782  1.00 48.37
ATOM    469  N   PRO A  59       4.943  -8.090  15.579  1.00 45.37
ATOM    470  CA  PRO A  59       4.074  -7.056  15.012  1.00 45.37
ATOM    471  C   PRO A  59       4.847  -5.820  14.557  1.00 45.37
ATOM    472  CB  PRO A  59       3.131  -6.715  16.169  1.00 45.37
ATOM    473  O   PRO A  59       4.490  -5.199  13.552  1.00 45.37
ATOM    474  CG  PRO A  59       3.150  -7.925  17.046  1.00 45.37
ATOM    475  CD  PRO A  59       4.485  -8.597  16.903  1.00 45.37
ATOM    476  N   ARG A  60       5.817  -5.627  15.211  1.00 46.48
ATOM    477  CA  ARG A  60       6.627  -4.472  14.835  1.00 46.48
ATOM    478  C   ARG A  60       7.230  -4.656  13.446  1.00 46.48
ATOM    479  CB  ARG A  60       7.737  -4.236  15.861  1.00 46.48
ATOM    480  O   ARG A  60       7.307  -3.704  12.667  1.00 46.48
ATOM    481  CG  ARG A  60       7.338  -3.306  16.997  1.00 46.48
ATOM    482  CD  ARG A  60       8.482  -3.091  17.977  1.00 46.48
ATOM    483  NE  ARG A  60       8.057  -2.318  19.141  1.00 46.48
ATOM    484  NH1 ARG A  60      10.042  -2.573  20.295  1.00 46.48
ATOM    485  NH2 ARG A  60       8.320  -1.373  21.217  1.00 46.48
ATOM    486  CZ  ARG A  60       8.807  -2.089  20.215  1.00 46.48
ATOM    487  N   GLN A  61       7.498  -5.929  13.277  1.00 47.03
ATOM    488  CA  GLN A  61       8.064  -6.222  11.964  1.00 47.03
ATOM    489  C   GLN A  61       7.012  -6.079  10.868  1.00 47.03
ATOM    490  CB  GLN A  61       8.660  -7.630  11.939  1.00 47.03
ATOM    491  O   GLN A  61       7.318  -5.626   9.762  1.00 47.03
ATOM    492  CG  GLN A  61       9.962  -7.761  12.718  1.00 47.03
ATOM    493  CD  GLN A  61      10.639  -9.103  12.510  1.00 47.03
ATOM    494  NE2 GLN A  61      11.864  -9.233  13.008  1.00 47.03
ATOM    495  OE1 GLN A  61      10.065 -10.015  11.906  1.00 47.03
ATOM    496  N   PHE A  62       5.921  -6.234  11.250  1.00 44.21
ATOM    497  CA  PHE A  62       4.837  -6.185  10.275  1.00 44.21
ATOM    498  C   PHE A  62       4.363  -4.752  10.065  1.00 44.21
ATOM    499  CB  PHE A  62       3.667  -7.065  10.725  1.00 44.21
ATOM    500  O   PHE A  62       3.747  -4.440   9.043  1.00 44.21
ATOM    501  CG  PHE A  62       3.811  -8.512  10.338  1.00 44.21
ATOM    502  CD1 PHE A  62       3.299  -8.978   9.134  1.00 44.21
ATOM    503  CD2 PHE A  62       4.460  -9.406  11.180  1.00 44.21
ATOM    504  CE1 PHE A  62       3.431 -10.317   8.773  1.00 44.21
ATOM    505  CE2 PHE A  62       4.596 -10.746  10.826  1.00 44.21
ATOM    506  CZ  PHE A  62       4.080 -11.199   9.623  1.00 44.21
ATOM    507  N   GLU A  63       4.694  -4.110  11.026  1.00 43.16
ATOM    508  CA  GLU A  63       4.315  -2.704  10.921  1.00 43.16
ATOM    509  C   GLU A  63       4.911  -2.064   9.670  1.00 43.16
ATOM    510  CB  GLU A  63       4.758  -1.934  12.168  1.00 43.16
ATOM    511  O   GLU A  63       4.281  -1.208   9.045  1.00 43.16
ATOM    512  CG  GLU A  63       3.671  -1.797  13.224  1.00 43.16
ATOM    513  CD  GLU A  63       4.133  -1.054  14.468  1.00 43.16
ATOM    514  OE1 GLU A  63       3.353  -0.956  15.441  1.00 43.16
ATOM    515  OE2 GLU A  63       5.285  -0.565  14.468  1.00 43.16
ATOM    516  N   ALA A  64       5.879  -2.704   9.544  1.00 43.85
ATOM    517  CA  ALA A  64       6.565  -2.173   8.368  1.00 43.85
ATOM    518  C   ALA A  64       5.809  -2.519   7.089  1.00 43.85
ATOM    519  CB  ALA A  64       7.993  -2.708   8.300  1.00 43.85
ATOM    520  O   ALA A  64       5.989  -1.867   6.058  1.00 43.85
ATOM    521  N   LEU A  65       4.874  -3.588   7.269  1.00 41.63
ATOM    522  CA  LEU A  65       4.163  -4.052   6.083  1.00 41.63
ATOM    523  C   LEU A  65       2.832  -3.324   5.927  1.00 41.63
ATOM    524  CB  LEU A  65       3.927  -5.563   6.156  1.00 41.63
ATOM    525  O   LEU A  65       2.087  -3.581   4.979  1.00 41.63
ATOM    526  CG  LEU A  65       5.169  -6.450   6.055  1.00 41.63
ATOM    527  CD1 LEU A  65       4.821  -7.891   6.410  1.00 41.63
ATOM    528  CD2 LEU A  65       5.771  -6.369   4.656  1.00 41.63
ATOM    529  N   ARG A  66       2.648  -2.558   6.960  1.00 40.81
ATOM    530  CA  ARG A  66       1.416  -1.787   6.833  1.00 40.81
ATOM    531  C   ARG A  66       1.414  -0.967   5.547  1.00 40.81
ATOM    532  CB  ARG A  66       1.230  -0.868   8.042  1.00 40.81
ATOM    533  O   ARG A  66       2.411  -0.323   5.214  1.00 40.81
ATOM    534  CG  ARG A  66      -0.130  -0.996   8.710  1.00 40.81
ATOM    535  CD  ARG A  66      -0.272  -0.043   9.888  1.00 40.81
ATOM    536  NE  ARG A  66      -1.513  -0.274  10.622  1.00 40.81
ATOM    537  NH1 ARG A  66      -1.169   1.425  12.149  1.00 40.81
ATOM    538  NH2 ARG A  66      -3.058   0.133  12.271  1.00 40.81
ATOM    539  CZ  ARG A  66      -1.910   0.429  11.679  1.00 40.81
ATOM    540  N   PRO A  67       0.267  -1.551   4.827  1.00 41.34
ATOM    541  CA  PRO A  67       0.239  -0.804   3.568  1.00 41.34
ATOM    542  C   PRO A  67       0.346   0.705   3.774  1.00 41.34
ATOM    543  CB  PRO A  67      -1.119  -1.178   2.967  1.00 41.34
ATOM    544  O   PRO A  67      -0.229   1.244   4.723  1.00 41.34
ATOM    545  CG  PRO A  67      -1.708  -2.156   3.932  1.00 41.34
ATOM    546  CD  PRO A  67      -0.817  -2.229   5.139  1.00 41.34
ATOM    547  N   GLY A  68       1.478   0.676   3.691  1.00 40.50
ATOM    548  CA  GLY A  68       1.631   2.122   3.724  1.00 40.50
ATOM    549  C   GLY A  68       0.707   2.841   2.759  1.00 40.50
ATOM    550  O   GLY A  68      -0.250   2.252   2.251  1.00 40.50
ATOM    551  N   ARG A  69       0.324   3.607   3.062  1.00 40.93
ATOM    552  CA  ARG A  69      -0.387   4.474   2.128  1.00 40.93
ATOM    553  C   ARG A  69       0.363   4.584   0.805  1.00 40.93
ATOM    554  CB  ARG A  69      -0.589   5.865   2.732  1.00 40.93
ATOM    555  O   ARG A  69       1.596   4.588   0.782  1.00 40.93
ATOM    556  CG  ARG A  69      -1.620   5.907   3.849  1.00 40.93
ATOM    557  CD  ARG A  69      -2.015   7.335   4.199  1.00 40.93
ATOM    558  NE  ARG A  69      -3.461   7.472   4.351  1.00 40.93
ATOM    559  NH1 ARG A  69      -3.365   9.548   5.362  1.00 40.93
ATOM    560  NH2 ARG A  69      -5.391   8.542   4.989  1.00 40.93
ATOM    561  CZ  ARG A  69      -4.069   8.520   4.901  1.00 40.93
ATOM    562  N   LEU A  70      -0.073   3.894  -0.146  1.00 40.16
ATOM    563  CA  LEU A  70       0.507   4.119  -1.465  1.00 40.16
ATOM    564  C   LEU A  70       0.248   5.545  -1.937  1.00 40.16
ATOM    565  CB  LEU A  70      -0.062   3.122  -2.478  1.00 40.16
ATOM    566  O   LEU A  70      -0.877   6.042  -1.838  1.00 40.16
ATOM    567  CG  LEU A  70       0.942   2.484  -3.439  1.00 40.16
ATOM    568  CD1 LEU A  70       1.111   1.002  -3.123  1.00 40.16
ATOM    569  CD2 LEU A  70       0.498   2.680  -4.885  1.00 40.16
ATOM    570  N   ILE A  71       1.305   6.246  -1.742  1.00 44.00
ATOM    571  CA  ILE A  71       1.164   7.564  -2.350  1.00 44.00
ATOM    572  C   ILE A  71       1.150   7.432  -3.871  1.00 44.00
ATOM    573  CB  ILE A  71       2.298   8.515  -1.906  1.00 44.00
ATOM    574  O   ILE A  71       2.072   6.863  -4.460  1.00 44.00
ATOM    575  CG1 ILE A  71       2.326   8.635  -0.378  1.00 44.00
ATOM    576  CG2 ILE A  71       2.137   9.890  -2.560  1.00 44.00
ATOM    577  CD1 ILE A  71       3.529   9.397   0.161  1.00 44.00
ATOM    578  N   THR A  72      -0.109   7.192  -4.338  1.00 45.03
ATOM    579  CA  THR A  72      -0.227   7.168  -5.792  1.00 45.03
ATOM    580  C   THR A  72      -0.171   8.583  -6.362  1.00 45.03
ATOM    581  CB  THR A  72      -1.534   6.485  -6.235  1.00 45.03
ATOM    582  O   THR A  72      -0.597   9.538  -5.710  1.00 45.03
ATOM    583  CG2 THR A  72      -1.526   5.001  -5.881  1.00 45.03
ATOM    584  OG1 THR A  72      -2.642   7.115  -5.580  1.00 45.03
ATOM    585  N   THR A  73       0.789   8.736  -7.251  1.00 47.18
ATOM    586  CA  THR A  73       0.942  10.034  -7.901  1.00 47.18
ATOM    587  C   THR A  73       0.039  10.135  -9.126  1.00 47.18
ATOM    588  CB  THR A  73       2.404  10.282  -8.315  1.00 47.18
ATOM    589  O   THR A  73      -0.508   9.130  -9.586  1.00 47.18
ATOM    590  CG2 THR A  73       3.332  10.249  -7.105  1.00 47.18
ATOM    591  OG1 THR A  73       2.810   9.268  -9.243  1.00 47.18
ATOM    592  N   GLY A  74      -0.268  10.942  -9.522  1.00 47.45
ATOM    593  CA  GLY A  74      -0.978  11.219 -10.761  1.00 47.45
ATOM    594  C   GLY A  74      -2.483  11.287 -10.584  1.00 47.45
ATOM    595  O   GLY A  74      -3.236  10.888 -11.475  1.00 47.45
ATOM    596  N   HIS A  75      -2.881  11.622  -9.425  1.00 46.65
ATOM    597  CA  HIS A  75      -4.311  11.745  -9.166  1.00 46.65
ATOM    598  C   HIS A  75      -4.797  13.167  -9.426  1.00 46.65
ATOM    599  CB  HIS A  75      -4.631  11.336  -7.727  1.00 46.65
ATOM    600  O   HIS A  75      -4.005  14.112  -9.407  1.00 46.65
ATOM    601  CG  HIS A  75      -4.290   9.913  -7.418  1.00 46.65
ATOM    602  CD2 HIS A  75      -3.248   9.376  -6.741  1.00 46.65
ATOM    603  ND1 HIS A  75      -5.072   8.855  -7.827  1.00 46.65
ATOM    604  CE1 HIS A  75      -4.523   7.725  -7.412  1.00 46.65
ATOM    605  NE2 HIS A  75      -3.416   8.013  -6.751  1.00 46.65
ATOM    606  N   ARG A  76      -5.969  13.385  -9.869  1.00 46.62
ATOM    607  CA  ARG A  76      -6.560  14.701 -10.090  1.00 46.62
ATOM    608  C   ARG A  76      -6.797  15.424  -8.768  1.00 46.62
ATOM    609  CB  ARG A  76      -7.875  14.577 -10.863  1.00 46.62
ATOM    610  O   ARG A  76      -6.815  16.655  -8.723  1.00 46.62
ATOM    611  CG  ARG A  76      -7.695  14.231 -12.333  1.00 46.62
ATOM    612  CD  ARG A  76      -9.029  14.167 -13.064  1.00 46.62
ATOM    613  NE  ARG A  76      -8.862  13.746 -14.452  1.00 46.62
ATOM    614  NH1 ARG A  76     -11.094  13.971 -15.005  1.00 46.62
ATOM    615  NH2 ARG A  76      -9.584  13.267 -16.579  1.00 46.62
ATOM    616  CZ  ARG A  76      -9.847  13.662 -15.342  1.00 46.62
ATOM    617  N   ASP A  77      -6.974  14.846  -7.754  1.00 46.12
ATOM    618  CA  ASP A  77      -7.124  15.352  -6.393  1.00 46.12
ATOM    619  C   ASP A  77      -6.310  14.519  -5.405  1.00 46.12
ATOM    620  CB  ASP A  77      -8.598  15.364  -5.983  1.00 46.12
ATOM    621  O   ASP A  77      -6.103  13.323  -5.617  1.00 46.12
ATOM    622  CG  ASP A  77      -9.083  16.737  -5.554  1.00 46.12
ATOM    623  OD1 ASP A  77     -10.312  16.963  -5.510  1.00 46.12
ATOM    624  OD2 ASP A  77      -8.230  17.602  -5.261  1.00 46.12
ATOM    625  N   GLY A  78      -5.456  14.895  -4.798  1.00 44.38
ATOM    626  CA  GLY A  78      -4.668  14.188  -3.801  1.00 44.38
ATOM    627  C   GLY A  78      -4.243  15.068  -2.641  1.00 44.38
ATOM    628  O   GLY A  78      -4.681  16.216  -2.533  1.00 44.38
ATOM    629  N   ASP A  79      -3.802  14.711  -1.749  1.00 45.90
ATOM    630  CA  ASP A  79      -3.395  15.358  -0.505  1.00 45.90
ATOM    631  C   ASP A  79      -2.172  16.246  -0.722  1.00 45.90
ATOM    632  CB  ASP A  79      -3.102  14.313   0.573  1.00 45.90
ATOM    633  O   ASP A  79      -2.011  17.265  -0.047  1.00 45.90
ATOM    634  CG  ASP A  79      -4.315  13.472   0.930  1.00 45.90
ATOM    635  OD1 ASP A  79      -4.172  12.245   1.122  1.00 45.90
ATOM    636  OD2 ASP A  79      -5.425  14.040   1.016  1.00 45.90
ATOM    637  N   GLU A  80      -1.353  15.801  -1.675  1.00 48.30
ATOM    638  CA  GLU A  80      -0.127  16.543  -1.950  1.00 48.30
ATOM    639  C   GLU A  80       0.131  16.647  -3.450  1.00 48.30
ATOM    640  CB  GLU A  80       1.068  15.884  -1.255  1.00 48.30
ATOM    641  O   GLU A  80      -0.224  15.744  -4.210  1.00 48.30
ATOM    642  CG  GLU A  80       1.208  16.256   0.213  1.00 48.30
ATOM    643  CD  GLU A  80       2.420  15.624   0.880  1.00 48.30
ATOM    644  OE1 GLU A  80       2.660  15.889   2.080  1.00 48.30
ATOM    645  OE2 GLU A  80       3.135  14.858   0.196  1.00 48.30
ATOM    646  N   LEU A  81       0.568  17.874  -3.805  1.00 45.35
ATOM    647  CA  LEU A  81       0.967  18.041  -5.199  1.00 45.35
ATOM    648  C   LEU A  81       2.217  17.224  -5.508  1.00 45.35
ATOM    649  CB  LEU A  81       1.219  19.519  -5.510  1.00 45.35
ATOM    650  O   LEU A  81       3.173  17.226  -4.730  1.00 45.35
ATOM    651  CG  LEU A  81      -0.007  20.349  -5.895  1.00 45.35
ATOM    652  CD1 LEU A  81       0.156  21.788  -5.415  1.00 45.35
ATOM    653  CD2 LEU A  81      -0.231  20.305  -7.403  1.00 45.35
ATOM    654  N   ASP A  82       1.976  16.192  -6.404  1.00 47.82
ATOM    655  CA  ASP A  82       3.164  15.531  -6.935  1.00 47.82
ATOM    656  C   ASP A  82       4.019  16.503  -7.744  1.00 47.82
ATOM    657  CB  ASP A  82       2.769  14.332  -7.801  1.00 47.82
ATOM    658  O   ASP A  82       3.620  16.935  -8.828  1.00 47.82
ATOM    659  CG  ASP A  82       3.958  13.487  -8.222  1.00 47.82
ATOM    660  OD1 ASP A  82       3.872  12.242  -8.164  1.00 47.82
ATOM    661  OD2 ASP A  82       4.992  14.072  -8.612  1.00 47.82
ATOM    662  N   ALA A  83       5.122  16.989  -7.103  1.00 51.04
ATOM    663  CA  ALA A  83       5.963  18.019  -7.708  1.00 51.04
ATOM    664  C   ALA A  83       6.367  17.633  -9.128  1.00 51.04
ATOM    665  CB  ALA A  83       7.204  18.262  -6.853  1.00 51.04
ATOM    666  O   ALA A  83       6.332  18.465 -10.038  1.00 51.04
ATOM    667  N   GLU A  84       6.689  16.290  -9.225  1.00 50.01
ATOM    668  CA  GLU A  84       7.130  15.838 -10.541  1.00 50.01
ATOM    669  C   GLU A  84       5.996  15.913 -11.560  1.00 50.01
ATOM    670  CB  GLU A  84       7.675  14.409 -10.464  1.00 50.01
ATOM    671  O   GLU A  84       6.179  16.431 -12.663  1.00 50.01
ATOM    672  CG  GLU A  84       8.597  14.039 -11.617  1.00 50.01
ATOM    673  CD  GLU A  84       9.324  12.721 -11.404  1.00 50.01
ATOM    674  OE1 GLU A  84      10.029  12.260 -12.331  1.00 50.01
ATOM    675  OE2 GLU A  84       9.187  12.144 -10.302  1.00 50.01
ATOM    676  N   LEU A  85       4.861  15.361 -11.148  1.00 47.17
ATOM    677  CA  LEU A  85       3.719  15.370 -12.056  1.00 47.17
ATOM    678  C   LEU A  85       3.244  16.795 -12.319  1.00 47.17
ATOM    679  CB  LEU A  85       2.571  14.535 -11.482  1.00 47.17
ATOM    680  O   LEU A  85       2.784  17.107 -13.420  1.00 47.17
ATOM    681  CG  LEU A  85       2.753  13.016 -11.519  1.00 47.17
ATOM    682  CD1 LEU A  85       1.559  12.324 -10.872  1.00 47.17
ATOM    683  CD2 LEU A  85       2.944  12.535 -12.954  1.00 47.17
ATOM    684  N   THR A  86       3.477  17.865 -11.329  1.00 49.80
ATOM    685  CA  THR A  86       3.091  19.264 -11.477  1.00 49.80
ATOM    686  C   THR A  86       4.007  19.976 -12.468  1.00 49.80
ATOM    687  CB  THR A  86       3.124  19.999 -10.124  1.00 49.80
ATOM    688  O   THR A  86       3.539  20.726 -13.326  1.00 49.80
ATOM    689  CG2 THR A  86       2.580  21.418 -10.255  1.00 49.80
ATOM    690  OG1 THR A  86       2.325  19.279  -9.176  1.00 49.80
ATOM    691  N   VAL A  87       5.272  19.576 -12.380  1.00 52.83
ATOM    692  CA  VAL A  87       6.241  20.175 -13.292  1.00 52.83
ATOM    693  C   VAL A  87       6.016  19.645 -14.706  1.00 52.83
ATOM    694  CB  VAL A  87       7.692  19.895 -12.842  1.00 52.83
ATOM    695  O   VAL A  87       6.009  20.414 -15.670  1.00 52.83
ATOM    696  CG1 VAL A  87       8.685  20.342 -13.913  1.00 52.83
ATOM    697  CG2 VAL A  87       7.983  20.592 -11.514  1.00 52.83
ATOM    698  N   ARG A  88       5.712  18.316 -14.718  1.00 51.59
ATOM    699  CA  ARG A  88       5.453  17.717 -16.024  1.00 51.59
ATOM    700  C   ARG A  88       4.191  18.297 -16.652  1.00 51.59
ATOM    701  CB  ARG A  88       5.327  16.197 -15.903  1.00 51.59
ATOM    702  O   ARG A  88       4.164  18.586 -17.850  1.00 51.59
ATOM    703  CG  ARG A  88       5.446  15.461 -17.228  1.00 51.59
ATOM    704  CD  ARG A  88       5.432  13.951 -17.038  1.00 51.59
ATOM    705  NE  ARG A  88       5.366  13.247 -18.316  1.00 51.59
ATOM    706  NH1 ARG A  88       5.491  11.133 -17.394  1.00 51.59
ATOM    707  NH2 ARG A  88       5.330  11.390 -19.666  1.00 51.59
ATOM    708  CZ  ARG A  88       5.396  11.925 -18.456  1.00 51.59
ATOM    709  N   ALA A  89       3.183  18.416 -15.717  1.00 50.75
ATOM    710  CA  ALA A  89       1.917  18.964 -16.196  1.00 50.75
ATOM    711  C   ALA A  89       2.090  20.400 -16.684  1.00 50.75
ATOM    712  CB  ALA A  89       0.861  18.904 -15.095  1.00 50.75
ATOM    713  O   ALA A  89       1.553  20.776 -17.729  1.00 50.75
ATOM    714  N   ALA A  90       2.917  21.291 -16.082  1.00 53.89
ATOM    715  CA  ALA A  90       3.165  22.679 -16.463  1.00 53.89
ATOM    716  C   ALA A  90       3.980  22.757 -17.751  1.00 53.89
ATOM    717  CB  ALA A  90       3.881  23.421 -15.338  1.00 53.89
ATOM    718  O   ALA A  90       3.684  23.566 -18.633  1.00 53.89
ATOM    719  N   ALA A  91       4.885  21.754 -17.788  1.00 52.81
ATOM    720  CA  ALA A  91       5.715  21.730 -18.989  1.00 52.81
ATOM    721  C   ALA A  91       4.914  21.260 -20.200  1.00 52.81
ATOM    722  CB  ALA A  91       6.931  20.831 -18.778  1.00 52.81
ATOM    723  O   ALA A  91       5.020  21.838 -21.285  1.00 52.81
ATOM    724  N   ASP A  92       4.101  20.079 -19.909  1.00 50.08
ATOM    725  CA  ASP A  92       3.267  19.562 -20.990  1.00 50.08
ATOM    726  C   ASP A  92       2.255  20.608 -21.451  1.00 50.08
ATOM    727  CB  ASP A  92       2.543  18.289 -20.546  1.00 50.08
ATOM    728  O   ASP A  92       1.992  20.739 -22.648  1.00 50.08
ATOM    729  CG  ASP A  92       3.443  17.066 -20.540  1.00 50.08
ATOM    730  OD1 ASP A  92       3.065  16.034 -19.946  1.00 50.08
ATOM    731  OD2 ASP A  92       4.542  17.137 -21.131  1.00 50.08
ATOM    732  N   LEU A  93       1.649  21.356 -20.309  1.00 49.91
ATOM    733  CA  LEU A  93       0.707  22.421 -20.633  1.00 49.91
ATOM    734  C   LEU A  93       1.374  23.496 -21.484  1.00 49.91
ATOM    735  CB  LEU A  93       0.142  23.044 -19.354  1.00 49.91
ATOM    736  O   LEU A  93       0.824  23.915 -22.506  1.00 49.91
ATOM    737  CG  LEU A  93      -0.987  24.060 -19.535  1.00 49.91
ATOM    738  CD1 LEU A  93      -2.248  23.365 -20.039  1.00 49.91
ATOM    739  CD2 LEU A  93      -1.261  24.795 -18.228  1.00 49.91
ATOM    740  N   ARG A  94       2.415  23.809 -21.082  1.00 49.92
ATOM    741  CA  ARG A  94       3.127  24.855 -21.809  1.00 49.92
ATOM    742  C   ARG A  94       3.593  24.354 -23.172  1.00 49.92
ATOM    743  CB  ARG A  94       4.323  25.356 -20.997  1.00 49.92
ATOM    744  O   ARG A  94       3.601  25.109 -24.147  1.00 49.92
ATOM    745  CG  ARG A  94       3.958  26.365 -19.921  1.00 49.92
ATOM    746  CD  ARG A  94       5.188  27.079 -19.377  1.00 49.92
ATOM    747  NE  ARG A  94       4.849  27.966 -18.267  1.00 49.92
ATOM    748  NH1 ARG A  94       7.024  28.208 -17.526  1.00 49.92
ATOM    749  NH2 ARG A  94       5.312  29.278 -16.440  1.00 49.92
ATOM    750  CZ  ARG A  94       5.729  28.482 -17.414  1.00 49.92
ATOM    751  N   ALA A  95       3.855  22.985 -23.260  1.00 49.05
ATOM    752  CA  ALA A  95       4.420  22.437 -24.490  1.00 49.05
ATOM    753  C   ALA A  95       3.319  22.016 -25.459  1.00 49.05
ATOM    754  CB  ALA A  95       5.329  21.251 -24.176  1.00 49.05
ATOM    755  O   ALA A  95       3.430  22.233 -26.668  1.00 49.05
ATOM    756  N   THR A  96       2.283  21.435 -24.980  1.00 47.28
ATOM    757  CA  THR A  96       1.308  20.797 -25.857  1.00 47.28
ATOM    758  C   THR A  96      -0.062  21.453 -25.710  1.00 47.28
ATOM    759  CB  THR A  96       1.192  19.290 -25.561  1.00 47.28
ATOM    760  O   THR A  96      -0.963  21.208 -26.514  1.00 47.28
ATOM    761  CG2 THR A  96       2.547  18.600 -25.684  1.00 47.28
ATOM    762  OG1 THR A  96       0.695  19.107 -24.229  1.00 47.28
ATOM    763  N   GLY A  97      -0.107  22.187 -24.680  1.00 45.14
ATOM    764  CA  GLY A  97      -1.397  22.785 -24.376  1.00 45.14
ATOM    765  C   GLY A  97      -2.302  21.874 -23.568  1.00 45.14
ATOM    766  O   GLY A  97      -3.430  22.246 -23.237  1.00 45.14
ATOM    767  N   GLN A  98      -1.758  20.624 -23.098  1.00 44.70
ATOM    768  CA  GLN A  98      -2.544  19.681 -22.309  1.00 44.70
ATOM    769  C   GLN A  98      -1.792  19.257 -21.050  1.00 44.70
ATOM    770  CB  GLN A  98      -2.905  18.452 -23.144  1.00 44.70
ATOM    771  O   GLN A  98      -0.628  18.856 -21.121  1.00 44.70
ATOM    772  CG  GLN A  98      -4.044  18.689 -24.126  1.00 44.70
ATOM    773  CD  GLN A  98      -4.527  17.410 -24.785  1.00 44.70
ATOM    774  NE2 GLN A  98      -5.592  17.515 -25.573  1.00 44.70
ATOM    775  OE1 GLN A  98      -3.946  16.338 -24.589  1.00 44.70
ATOM    776  N   GLY A  99      -2.021  19.827 -19.977  1.00 43.23
ATOM    777  CA  GLY A  99      -1.483  19.340 -18.717  1.00 43.23
ATOM    778  C   GLY A  99      -2.395  18.346 -18.023  1.00 43.23
ATOM    779  O   GLY A  99      -3.523  18.116 -18.466  1.00 43.23
ATOM    780  N   SER A 100      -1.797  17.478 -17.596  1.00 45.64
ATOM    781  CA  SER A 100      -2.566  16.515 -16.815  1.00 45.64
ATOM    782  C   SER A 100      -2.923  17.075 -15.443  1.00 45.64
ATOM    783  CB  SER A 100      -1.786  15.209 -16.655  1.00 45.64
ATOM    784  O   SER A 100      -2.121  17.778 -14.825  1.00 45.64
ATOM    785  OG  SER A 100      -2.459  14.326 -15.773  1.00 45.64
ATOM    786  N   ASP A 101      -4.049  17.195 -15.156  1.00 51.01
ATOM    787  CA  ASP A 101      -4.470  17.613 -13.822  1.00 51.01
ATOM    788  C   ASP A 101      -4.211  16.514 -12.795  1.00 51.01
ATOM    789  CB  ASP A 101      -5.952  17.994 -13.822  1.00 51.01
ATOM    790  O   ASP A 101      -4.595  16.642 -11.630  1.00 51.01
ATOM    791  CG  ASP A 101      -6.848  16.892 -14.360  1.00 51.01
ATOM    792  OD1 ASP A 101      -8.086  16.987 -14.215  1.00 51.01
ATOM    793  OD2 ASP A 101      -6.311  15.918 -14.931  1.00 51.01
ATOM    794  N   ARG A 102      -3.707  15.418 -13.232  1.00 48.92
ATOM    795  CA  ARG A 102      -3.391  14.330 -12.313  1.00 48.92
ATOM    796  C   ARG A 102      -2.061  14.578 -11.608  1.00 48.92
ATOM    797  CB  ARG A 102      -3.348  12.993 -13.056  1.00 48.92
ATOM    798  O   ARG A 102      -1.064  13.916 -11.902  1.00 48.92
ATOM    799  CG  ARG A 102      -4.682  12.580 -13.657  1.00 48.92
ATOM    800  CD  ARG A 102      -4.605  11.208 -14.312  1.00 48.92
ATOM    801  NE  ARG A 102      -5.924  10.726 -14.710  1.00 48.92
ATOM    802  NH1 ARG A 102      -5.156   8.740 -15.606  1.00 48.92
ATOM    803  NH2 ARG A 102      -7.397   9.224 -15.634  1.00 48.92
ATOM    804  CZ  ARG A 102      -6.156   9.564 -15.316  1.00 48.92
ATOM    805  N   ILE A 103      -2.098  15.917 -10.927  1.00 49.53
ATOM    806  CA  ILE A 103      -0.848  16.394 -10.346  1.00 49.53
ATOM    807  C   ILE A 103      -0.851  16.144  -8.839  1.00 49.53
ATOM    808  CB  ILE A 103      -0.625  17.895 -10.639  1.00 49.53
ATOM    809  O   ILE A 103      -0.019  16.690  -8.111  1.00 49.53
ATOM    810  CG1 ILE A 103      -1.845  18.712 -10.200  1.00 49.53
ATOM    811  CG2 ILE A 103      -0.323  18.116 -12.124  1.00 49.53
ATOM    812  CD1 ILE A 103      -1.630  20.219 -10.245  1.00 49.53
ATOM    813  N   TRP A 104      -1.911  15.494  -8.356  1.00 48.12
ATOM    814  CA  TRP A 104      -2.034  15.316  -6.913  1.00 48.12
ATOM    815  C   TRP A 104      -1.575  13.924  -6.494  1.00 48.12
ATOM    816  CB  TRP A 104      -3.480  15.547  -6.464  1.00 48.12
ATOM    817  O   TRP A 104      -1.713  12.963  -7.255  1.00 48.12
ATOM    818  CG  TRP A 104      -3.963  16.952  -6.667  1.00 48.12
ATOM    819  CD1 TRP A 104      -4.616  17.449  -7.761  1.00 48.12
ATOM    820  CD2 TRP A 104      -3.827  18.043  -5.751  1.00 48.12
ATOM    821  CE2 TRP A 104      -4.422  19.173  -6.355  1.00 48.12
ATOM    822  CE3 TRP A 104      -3.261  18.174  -4.476  1.00 48.12
ATOM    823  NE1 TRP A 104      -4.895  18.784  -7.579  1.00 48.12
ATOM    824  CH2 TRP A 104      -3.904  20.521  -4.480  1.00 48.12
ATOM    825  CZ2 TRP A 104      -4.465  20.419  -5.726  1.00 48.12
ATOM    826  CZ3 TRP A 104      -3.305  19.416  -3.852  1.00 48.12
ATOM    827  N   ARG A 105      -0.788  13.860  -5.374  1.00 46.53
ATOM    828  CA  ARG A 105      -0.512  12.592  -4.707  1.00 46.53
ATOM    829  C   ARG A 105      -1.613  12.248  -3.709  1.00 46.53
ATOM    830  CB  ARG A 105       0.842  12.641  -3.997  1.00 46.53
ATOM    831  O   ARG A 105      -2.140  13.131  -3.029  1.00 46.53
ATOM    832  CG  ARG A 105       2.034  12.603  -4.940  1.00 46.53
ATOM    833  CD  ARG A 105       3.353  12.573  -4.181  1.00 46.53
ATOM    834  NE  ARG A 105       4.497  12.562  -5.089  1.00 46.53
ATOM    835  NH1 ARG A 105       6.089  12.606  -3.415  1.00 46.53
ATOM    836  NH2 ARG A 105       6.733  12.566  -5.614  1.00 46.53
ATOM    837  CZ  ARG A 105       5.770  12.578  -4.704  1.00 46.53
ATOM    838  N   GLN A 106      -2.119  11.118  -3.985  1.00 45.95
ATOM    839  CA  GLN A 106      -3.119  10.647  -3.033  1.00 45.95
ATOM    840  C   GLN A 106      -2.608   9.440  -2.250  1.00 45.95
ATOM    841  CB  GLN A 106      -4.421  10.292  -3.753  1.00 45.95
ATOM    842  O   GLN A 106      -1.908   8.588  -2.801  1.00 45.95
ATOM    843  CG  GLN A 106      -5.642  10.275  -2.844  1.00 45.95
ATOM    844  CD  GLN A 106      -6.933  10.023  -3.600  1.00 45.95
ATOM    845  NE2 GLN A 106      -8.057  10.099  -2.895  1.00 45.95
ATOM    846  OE1 GLN A 106      -6.921   9.764  -4.807  1.00 45.95
ATOM    847  N   SER A 107      -2.526   9.685  -0.957  1.00 43.69
ATOM    848  CA  SER A 107      -2.204   8.533  -0.121  1.00 43.69
ATOM    849  C   SER A 107      -3.423   7.639   0.082  1.00 43.69
ATOM    850  CB  SER A 107      -1.663   8.989   1.235  1.00 43.69
ATOM    851  O   SER A 107      -4.483   8.112   0.496  1.00 43.69
ATOM    852  OG  SER A 107      -1.531   7.889   2.119  1.00 43.69
ATOM    853  N   ARG A 108      -3.446   6.700  -0.684  1.00 43.67
ATOM    854  CA  ARG A 108      -4.530   5.745  -0.475  1.00 43.67
ATOM    855  C   ARG A 108      -4.048   4.534   0.317  1.00 43.67
ATOM    856  CB  ARG A 108      -5.116   5.296  -1.815  1.00 43.67
ATOM    857  O   ARG A 108      -2.905   4.099   0.161  1.00 43.67
ATOM    858  CG  ARG A 108      -5.910   6.375  -2.534  1.00 43.67
ATOM    859  CD  ARG A 108      -6.514   5.861  -3.833  1.00 43.67
ATOM    860  NE  ARG A 108      -7.298   6.891  -4.507  1.00 43.67
ATOM    861  NH1 ARG A 108      -7.876   5.564  -6.308  1.00 43.67
ATOM    862  NH2 ARG A 108      -8.614   7.731  -6.192  1.00 43.67
ATOM    863  CZ  ARG A 108      -7.927   6.726  -5.668  1.00 43.67
ATOM    864  N   PRO A 109      -4.607   4.359   1.584  1.00 42.64
ATOM    865  CA  PRO A 109      -4.219   3.123   2.268  1.00 42.64
ATOM    866  C   PRO A 109      -4.156   1.922   1.326  1.00 42.64
ATOM    867  CB  PRO A 109      -5.320   2.938   3.315  1.00 42.64
ATOM    868  O   PRO A 109      -4.981   1.803   0.416  1.00 42.64
ATOM    869  CG  PRO A 109      -6.277   4.058   3.065  1.00 42.64
ATOM    870  CD  PRO A 109      -5.753   4.888   1.928  1.00 42.64
ATOM    871  N   LEU A 110      -2.933   2.025   0.897  1.00 37.83
ATOM    872  CA  LEU A 110      -2.838   0.784   0.135  1.00 37.83
ATOM    873  C   LEU A 110      -3.506  -0.365   0.883  1.00 37.83
ATOM    874  CB  LEU A 110      -1.374   0.440  -0.150  1.00 37.83
ATOM    875  O   LEU A 110      -3.232  -0.584   2.065  1.00 37.83
ATOM    876  CG  LEU A 110      -0.899   0.637  -1.591  1.00 37.83
ATOM    877  CD1 LEU A 110       0.306   1.570  -1.629  1.00 37.83
ATOM    878  CD2 LEU A 110      -0.563  -0.705  -2.231  1.00 37.83
ATOM    879  N   ALA A 111      -4.678  -0.156   0.742  1.00 38.42
ATOM    880  CA  ALA A 111      -5.275  -1.331   1.370  1.00 38.42
ATOM    881  C   ALA A 111      -4.737  -2.617   0.751  1.00 38.42
ATOM    882  CB  ALA A 111      -6.797  -1.282   1.251  1.00 38.42
ATOM    883  O   ALA A 111      -4.615  -2.722  -0.471  1.00 38.42
ATOM    884  N   ARG A 112      -3.844  -2.694   1.346  1.00 40.83
ATOM    885  CA  ARG A 112      -3.487  -4.025   0.867  1.00 40.83
ATOM    886  C   ARG A 112      -4.715  -4.925   0.784  1.00 40.83
ATOM    887  CB  ARG A 112      -2.433  -4.660   1.778  1.00 40.83
ATOM    888  O   ARG A 112      -5.429  -5.103   1.773  1.00 40.83
ATOM    889  CG  ARG A 112      -1.024  -4.624   1.208  1.00 40.83
ATOM    890  CD  ARG A 112      -0.021  -5.285   2.143  1.00 40.83
ATOM    891  NE  ARG A 112       1.347  -5.142   1.653  1.00 40.83
ATOM    892  NH1 ARG A 112       2.322  -6.220   3.449  1.00 40.83
ATOM    893  NH2 ARG A 112       3.627  -5.406   1.749  1.00 40.83
ATOM    894  CZ  ARG A 112       2.429  -5.589   2.285  1.00 40.83
ATOM    895  N   ASN A 113      -5.387  -4.442  -0.196  1.00 53.46
ATOM    896  CA  ASN A 113      -6.524  -5.324  -0.438  1.00 53.46
ATOM    897  C   ASN A 113      -6.089  -6.782  -0.550  1.00 53.46
ATOM    898  CB  ASN A 113      -7.277  -4.896  -1.699  1.00 53.46
ATOM    899  O   ASN A 113      -6.090  -7.352  -1.643  1.00 53.46
ATOM    900  CG  ASN A 113      -8.692  -5.437  -1.747  1.00 53.46
ATOM    901  ND2 ASN A 113      -9.460  -5.003  -2.739  1.00 53.46
ATOM    902  OD1 ASN A 113      -9.092  -6.238  -0.898  1.00 53.46
ATOM    903  N   LEU A 114      -5.371  -7.200   0.629  1.00 60.48
ATOM    904  CA  LEU A 114      -4.844  -8.559   0.672  1.00 60.48
ATOM    905  C   LEU A 114      -5.564  -9.388   1.731  1.00 60.48
ATOM    906  CB  LEU A 114      -3.340  -8.543   0.956  1.00 60.48
ATOM    907  O   LEU A 114      -5.760  -8.928   2.858  1.00 60.48
ATOM    908  CG  LEU A 114      -2.670  -9.905   1.143  1.00 60.48
ATOM    909  CD1 LEU A 114      -2.687 -10.688  -0.165  1.00 60.48
ATOM    910  CD2 LEU A 114      -1.243  -9.734   1.652  1.00 60.48
ATOM    911  N   ALA A 115      -6.357 -10.501   1.425  1.00 74.16
ATOM    912  CA  ALA A 115      -6.849 -11.512   2.358  1.00 74.16
ATOM    913  C   ALA A 115      -5.873 -12.680   2.464  1.00 74.16
ATOM    914  CB  ALA A 115      -8.226 -12.009   1.925  1.00 74.16
ATOM    915  O   ALA A 115      -5.418 -13.212   1.448  1.00 74.16
ATOM    916  N   VAL A 116      -5.399 -12.984   3.693  1.00 80.26
ATOM    917  CA  VAL A 116      -4.421 -14.045   3.909  1.00 80.26
ATOM    918  C   VAL A 116      -5.074 -15.205   4.656  1.00 80.26
ATOM    919  CB  VAL A 116      -3.191 -13.532   4.692  1.00 80.26
ATOM    920  O   VAL A 116      -5.757 -14.999   5.662  1.00 80.26
ATOM    921  CG1 VAL A 116      -2.166 -14.649   4.878  1.00 80.26
ATOM    922  CG2 VAL A 116      -2.562 -12.339   3.975  1.00 80.26
ATOM    923  N   SER A 117      -5.129 -16.469   4.078  1.00 84.21
ATOM    924  CA  SER A 117      -5.510 -17.685   4.789  1.00 84.21
ATOM    925  C   SER A 117      -4.284 -18.503   5.181  1.00 84.21
ATOM    926  CB  SER A 117      -6.448 -18.535   3.932  1.00 84.21
ATOM    927  O   SER A 117      -3.477 -18.870   4.325  1.00 84.21
ATOM    928  OG  SER A 117      -6.950 -19.634   4.674  1.00 84.21
ATOM    929  N   ILE A 118      -4.029 -18.675   6.543  1.00 82.45
ATOM    930  CA  ILE A 118      -2.931 -19.498   7.036  1.00 82.45
ATOM    931  C   ILE A 118      -3.431 -20.914   7.312  1.00 82.45
ATOM    932  CB  ILE A 118      -2.299 -18.895   8.310  1.00 82.45
ATOM    933  O   ILE A 118      -4.410 -21.102   8.039  1.00 82.45
ATOM    934  CG1 ILE A 118      -1.804 -17.470   8.037  1.00 82.45
ATOM    935  CG2 ILE A 118      -1.160 -19.782   8.820  1.00 82.45
ATOM    936  CD1 ILE A 118      -1.412 -16.700   9.290  1.00 82.45
ATOM    937  N   LEU A 119      -2.979 -21.945   6.564  1.00 82.85
ATOM    938  CA  LEU A 119      -3.284 -23.351   6.809  1.00 82.85
ATOM    939  C   LEU A 119      -2.116 -24.048   7.498  1.00 82.85
ATOM    940  CB  LEU A 119      -3.617 -24.064   5.496  1.00 82.85
ATOM    941  O   LEU A 119      -1.039 -24.186   6.915  1.00 82.85
ATOM    942  CG  LEU A 119      -4.069 -25.521   5.611  1.00 82.85
ATOM    943  CD1 LEU A 119      -5.396 -25.607   6.357  1.00 82.85
ATOM    944  CD2 LEU A 119      -4.184 -26.156   4.229  1.00 82.85
ATOM    945  N   LEU A 120      -2.288 -24.403   8.861  1.00 81.86
ATOM    946  CA  LEU A 120      -1.240 -25.031   9.658  1.00 81.86
ATOM    947  C   LEU A 120      -1.469 -26.534   9.771  1.00 81.86
ATOM    948  CB  LEU A 120      -1.180 -24.405  11.054  1.00 81.86
ATOM    949  O   LEU A 120      -2.552 -26.973  10.164  1.00 81.86
ATOM    950  CG  LEU A 120      -0.114 -24.959  12.000  1.00 81.86
ATOM    951  CD1 LEU A 120       1.278 -24.557  11.524  1.00 81.86
ATOM    952  CD2 LEU A 120      -0.359 -24.474  13.425  1.00 81.86
ATOM    953  N   ASP A 121      -0.483 -27.271   9.240  1.00 77.54
ATOM    954  CA  ASP A 121      -0.505 -28.721   9.410  1.00 77.54
ATOM    955  C   ASP A 121      -0.168 -29.111  10.847  1.00 77.54
ATOM    956  CB  ASP A 121       0.473 -29.389   8.440  1.00 77.54
ATOM    957  O   ASP A 121       0.976 -28.965  11.283  1.00 77.54
ATOM    958  CG  ASP A 121       0.456 -30.905   8.533  1.00 77.54
ATOM    959  OD1 ASP A 121       1.211 -31.570   7.791  1.00 77.54
ATOM    960  OD2 ASP A 121      -0.320 -31.439   9.355  1.00 77.54
ATOM    961  N   VAL A 122      -1.235 -29.666  11.630  1.00 80.03
ATOM    962  CA  VAL A 122      -1.019 -30.055  13.020  1.00 80.03
ATOM    963  C   VAL A 122      -1.006 -31.577  13.135  1.00 80.03
ATOM    964  CB  VAL A 122      -2.098 -29.459  13.951  1.00 80.03
ATOM    965  O   VAL A 122      -1.544 -32.138  14.093  1.00 80.03
ATOM    966  CG1 VAL A 122      -1.884 -27.958  14.136  1.00 80.03
ATOM    967  CG2 VAL A 122      -3.494 -29.738  13.395  1.00 80.03
ATOM    968  N   SER A 123      -0.366 -32.070  12.139  1.00 72.92
ATOM    969  CA  SER A 123      -0.297 -33.528  12.124  1.00 72.92
ATOM    970  C   SER A 123       0.584 -34.052  13.253  1.00 72.92
ATOM    971  CB  SER A 123       0.234 -34.026  10.779  1.00 72.92
ATOM    972  O   SER A 123       1.280 -33.278  13.914  1.00 72.92
ATOM    973  OG  SER A 123       1.591 -33.658  10.606  1.00 72.92
ATOM    974  N   ARG A 124       0.575 -35.229  13.582  1.00 69.25
ATOM    975  CA  ARG A 124       1.325 -35.910  14.632  1.00 69.25
ATOM    976  C   ARG A 124       2.816 -35.610  14.522  1.00 69.25
ATOM    977  CB  ARG A 124       1.088 -37.420  14.569  1.00 69.25
ATOM    978  O   ARG A 124       3.530 -35.610  15.527  1.00 69.25
ATOM    979  CG  ARG A 124       1.469 -38.157  15.844  1.00 69.25
ATOM    980  CD  ARG A 124       1.079 -39.627  15.783  1.00 69.25
ATOM    981  NE  ARG A 124       1.415 -40.325  17.021  1.00 69.25
ATOM    982  NH1 ARG A 124       0.796 -42.414  16.254  1.00 69.25
ATOM    983  NH2 ARG A 124       1.609 -42.165  18.382  1.00 69.25
ATOM    984  CZ  ARG A 124       1.272 -41.633  17.216  1.00 69.25
ATOM    985  N   SER A 125       3.253 -35.090  13.343  1.00 59.72
ATOM    986  CA  SER A 125       4.674 -34.827  13.140  1.00 59.72
ATOM    987  C   SER A 125       5.113 -33.566  13.878  1.00 59.72
ATOM    988  CB  SER A 125       4.987 -34.690  11.650  1.00 59.72
ATOM    989  O   SER A 125       6.301 -33.384  14.153  1.00 59.72
ATOM    990  OG  SER A 125       4.281 -33.597  11.086  1.00 59.72
ATOM    991  N   THR A 126       4.170 -33.083  14.411  1.00 76.63
ATOM    992  CA  THR A 126       4.492 -31.836  15.096  1.00 76.63
ATOM    993  C   THR A 126       4.840 -32.097  16.559  1.00 76.63
ATOM    994  CB  THR A 126       3.324 -30.836  15.014  1.00 76.63
ATOM    995  O   THR A 126       5.281 -31.191  17.268  1.00 76.63
ATOM    996  CG2 THR A 126       3.090 -30.380  13.578  1.00 76.63
ATOM    997  OG1 THR A 126       2.131 -31.462  15.505  1.00 76.63
ATOM    998  N   GLU A 127       4.644 -33.212  16.806  1.00 69.70
ATOM    999  CA  GLU A 127       4.995 -33.601  18.169  1.00 69.70
ATOM   1000  C   GLU A 127       6.503 -33.772  18.323  1.00 69.70
ATOM   1001  CB  GLU A 127       4.276 -34.894  18.561  1.00 69.70
ATOM   1002  O   GLU A 127       7.025 -33.746  19.439  1.00 69.70
ATOM   1003  CG  GLU A 127       2.867 -34.678  19.093  1.00 69.70
ATOM   1004  CD  GLU A 127       2.166 -35.970  19.480  1.00 69.70
ATOM   1005  OE1 GLU A 127       0.963 -35.929  19.824  1.00 69.70
ATOM   1006  OE2 GLU A 127       2.826 -37.033  19.440  1.00 69.70
ATOM   1007  N   SER A 128       7.257 -33.831  17.308  1.00 65.82
ATOM   1008  CA  SER A 128       8.707 -33.983  17.374  1.00 65.82
ATOM   1009  C   SER A 128       9.364 -32.753  17.992  1.00 65.82
ATOM   1010  CB  SER A 128       9.284 -34.234  15.980  1.00 65.82
ATOM   1011  O   SER A 128       8.844 -31.642  17.878  1.00 65.82
ATOM   1012  OG  SER A 128       8.667 -35.357  15.375  1.00 65.82
ATOM   1013  N   ALA A 129      10.217 -32.785  18.767  1.00 60.60
ATOM   1014  CA  ALA A 129      10.927 -31.709  19.453  1.00 60.60
ATOM   1015  C   ALA A 129      12.189 -31.312  18.692  1.00 60.60
ATOM   1016  CB  ALA A 129      11.280 -32.129  20.878  1.00 60.60
ATOM   1017  O   ALA A 129      12.886 -32.168  18.143  1.00 60.60
ATOM   1018  N   VAL A 130      12.401 -30.233  18.485  1.00 54.82
ATOM   1019  CA  VAL A 130      13.614 -29.660  17.912  1.00 54.82
ATOM   1020  C   VAL A 130      14.215 -28.645  18.882  1.00 54.82
ATOM   1021  CB  VAL A 130      13.336 -28.992  16.546  1.00 54.82
ATOM   1022  O   VAL A 130      13.531 -27.720  19.325  1.00 54.82
ATOM   1023  CG1 VAL A 130      14.629 -28.461  15.932  1.00 54.82
ATOM   1024  CG2 VAL A 130      12.656 -29.978  15.599  1.00 54.82
ATOM   1025  N   THR A 131      15.328 -28.527  19.186  1.00 55.08
ATOM   1026  CA  THR A 131      16.066 -27.662  20.099  1.00 55.08
ATOM   1027  C   THR A 131      15.330 -27.527  21.429  1.00 55.08
ATOM   1028  CB  THR A 131      16.289 -26.266  19.489  1.00 55.08
ATOM   1029  O   THR A 131      15.205 -26.424  21.966  1.00 55.08
ATOM   1030  CG2 THR A 131      17.276 -26.325  18.328  1.00 55.08
ATOM   1031  OG1 THR A 131      15.039 -25.753  19.013  1.00 55.08
ATOM   1032  N   GLY A 132      14.774 -28.533  21.813  1.00 55.62
ATOM   1033  CA  GLY A 132      14.126 -28.585  23.114  1.00 55.62
ATOM   1034  C   GLY A 132      12.702 -28.064  23.093  1.00 55.62
ATOM   1035  O   GLY A 132      12.025 -28.049  24.123  1.00 55.62
ATOM   1036  N   ARG A 133      12.118 -27.892  22.114  1.00 65.42
ATOM   1037  CA  ARG A 133      10.752 -27.388  22.005  1.00 65.42
ATOM   1038  C   ARG A 133       9.968 -28.155  20.947  1.00 65.42
ATOM   1039  CB  ARG A 133      10.755 -25.894  21.675  1.00 65.42
ATOM   1040  O   ARG A 133      10.511 -28.508  19.898  1.00 65.42
ATOM   1041  CG  ARG A 133      11.375 -25.024  22.757  1.00 65.42
ATOM   1042  CD  ARG A 133      11.359 -23.551  22.375  1.00 65.42
ATOM   1043  NE  ARG A 133       9.998 -23.022  22.324  1.00 65.42
ATOM   1044  NH1 ARG A 133      10.591 -21.024  21.327  1.00 65.42
ATOM   1045  NH2 ARG A 133       8.396 -21.452  21.832  1.00 65.42
ATOM   1046  CZ  ARG A 133       9.665 -21.834  21.828  1.00 65.42
ATOM   1047  N   ALA A 134       8.720 -28.686  21.428  1.00 74.24
ATOM   1048  CA  ALA A 134       7.860 -29.339  20.444  1.00 74.24
ATOM   1049  C   ALA A 134       7.620 -28.434  19.239  1.00 74.24
ATOM   1050  CB  ALA A 134       6.530 -29.736  21.080  1.00 74.24
ATOM   1051  O   ALA A 134       7.451 -27.222  19.389  1.00 74.24
ATOM   1052  N   VAL A 135       7.788 -29.074  18.126  1.00 76.37
ATOM   1053  CA  VAL A 135       7.595 -28.334  16.883  1.00 76.37
ATOM   1054  C   VAL A 135       6.262 -27.592  16.925  1.00 76.37
ATOM   1055  CB  VAL A 135       7.647 -29.268  15.653  1.00 76.37
ATOM   1056  O   VAL A 135       6.165 -26.450  16.469  1.00 76.37
ATOM   1057  CG1 VAL A 135       7.297 -28.502  14.378  1.00 76.37
ATOM   1058  CG2 VAL A 135       9.026 -29.913  15.531  1.00 76.37
ATOM   1059  N   ILE A 136       5.287 -28.199  17.556  1.00 75.27
ATOM   1060  CA  ILE A 136       3.963 -27.588  17.609  1.00 75.27
ATOM   1061  C   ILE A 136       4.017 -26.313  18.447  1.00 75.27
ATOM   1062  CB  ILE A 136       2.913 -28.564  18.185  1.00 75.27
ATOM   1063  O   ILE A 136       3.330 -25.334  18.145  1.00 75.27
ATOM   1064  CG1 ILE A 136       1.499 -28.003  17.989  1.00 75.27
ATOM   1065  CG2 ILE A 136       3.191 -28.845  19.664  1.00 75.27
ATOM   1066  CD1 ILE A 136       1.041 -27.973  16.538  1.00 75.27
ATOM   1067  N   GLU A 137       4.708 -26.208  19.520  1.00 71.51
ATOM   1068  CA  GLU A 137       4.859 -25.017  20.350  1.00 71.51
ATOM   1069  C   GLU A 137       5.521 -23.882  19.572  1.00 71.51
ATOM   1070  CB  GLU A 137       5.672 -25.336  21.607  1.00 71.51
ATOM   1071  O   GLU A 137       5.107 -22.726  19.679  1.00 71.51
ATOM   1072  CG  GLU A 137       4.913 -26.161  22.636  1.00 71.51
ATOM   1073  CD  GLU A 137       5.730 -26.464  23.882  1.00 71.51
ATOM   1074  OE1 GLU A 137       5.180 -27.053  24.841  1.00 71.51
ATOM   1075  OE2 GLU A 137       6.930 -26.110  23.901  1.00 71.51
ATOM   1076  N   ILE A 138       6.641 -24.326  18.801  1.00 75.91
ATOM   1077  CA  ILE A 138       7.333 -23.349  17.968  1.00 75.91
ATOM   1078  C   ILE A 138       6.378 -22.809  16.906  1.00 75.91
ATOM   1079  CB  ILE A 138       8.586 -23.960  17.302  1.00 75.91
ATOM   1080  O   ILE A 138       6.334 -21.602  16.657  1.00 75.91
ATOM   1081  CG1 ILE A 138       9.601 -24.390  18.367  1.00 75.91
ATOM   1082  CG2 ILE A 138       9.211 -22.968  16.317  1.00 75.91
ATOM   1083  CD1 ILE A 138      10.772 -25.193  17.817  1.00 75.91
ATOM   1084  N   GLU A 139       5.523 -23.682  16.381  1.00 77.20
ATOM   1085  CA  GLU A 139       4.558 -23.291  15.358  1.00 77.20
ATOM   1086  C   GLU A 139       3.479 -22.381  15.936  1.00 77.20
ATOM   1087  CB  GLU A 139       3.917 -24.528  14.722  1.00 77.20
ATOM   1088  O   GLU A 139       3.069 -21.410  15.296  1.00 77.20
ATOM   1089  CG  GLU A 139       4.840 -25.280  13.774  1.00 77.20
ATOM   1090  CD  GLU A 139       4.172 -26.473  13.108  1.00 77.20
ATOM   1091  OE1 GLU A 139       4.713 -26.988  12.103  1.00 77.20
ATOM   1092  OE2 GLU A 139       3.099 -26.895  13.594  1.00 77.20
ATOM   1093  N   ARG A 140       3.088 -22.732  17.139  1.00 75.84
ATOM   1094  CA  ARG A 140       2.074 -21.919  17.800  1.00 75.84
ATOM   1095  C   ARG A 140       2.580 -20.500  18.039  1.00 75.84
ATOM   1096  CB  ARG A 140       1.653 -22.556  19.126  1.00 75.84
ATOM   1097  O   ARG A 140       1.862 -19.529  17.793  1.00 75.84
ATOM   1098  CG  ARG A 140       0.784 -23.793  18.967  1.00 75.84
ATOM   1099  CD  ARG A 140       0.347 -24.352  20.314  1.00 75.84
ATOM   1100  NE  ARG A 140      -0.280 -25.663  20.176  1.00 75.84
ATOM   1101  NH1 ARG A 140      -0.271 -26.136  22.437  1.00 75.84
ATOM   1102  NH2 ARG A 140      -1.130 -27.652  20.948  1.00 75.84
ATOM   1103  CZ  ARG A 140      -0.559 -26.481  21.187  1.00 75.84
ATOM   1104  N   GLU A 141       3.818 -20.414  18.507  1.00 74.38
ATOM   1105  CA  GLU A 141       4.414 -19.107  18.767  1.00 74.38
ATOM   1106  C   GLU A 141       4.580 -18.310  17.476  1.00 74.38
ATOM   1107  CB  GLU A 141       5.766 -19.261  19.467  1.00 74.38
ATOM   1108  O   GLU A 141       4.263 -17.120  17.430  1.00 74.38
ATOM   1109  CG  GLU A 141       5.662 -19.756  20.903  1.00 74.38
ATOM   1110  CD  GLU A 141       7.015 -20.003  21.552  1.00 74.38
ATOM   1111  OE1 GLU A 141       7.060 -20.596  22.653  1.00 74.38
ATOM   1112  OE2 GLU A 141       8.037 -19.599  20.954  1.00 74.38
ATOM   1113  N   ALA A 142       5.070 -19.072  16.492  1.00 75.33
ATOM   1114  CA  ALA A 142       5.273 -18.421  15.200  1.00 75.33
ATOM   1115  C   ALA A 142       3.946 -17.960  14.604  1.00 75.33
ATOM   1116  CB  ALA A 142       5.986 -19.365  14.234  1.00 75.33
ATOM   1117  O   ALA A 142       3.851 -16.855  14.064  1.00 75.33
ATOM   1118  N   LEU A 143       2.920 -18.745  14.805  1.00 74.70
ATOM   1119  CA  LEU A 143       1.596 -18.433  14.277  1.00 74.70
ATOM   1120  C   LEU A 143       0.987 -17.240  15.006  1.00 74.70
ATOM   1121  CB  LEU A 143       0.671 -19.646  14.399  1.00 74.70
ATOM   1122  O   LEU A 143       0.394 -16.360  14.378  1.00 74.70
ATOM   1123  CG  LEU A 143      -0.707 -19.517  13.747  1.00 74.70
ATOM   1124  CD1 LEU A 143      -0.563 -19.273  12.248  1.00 74.70
ATOM   1125  CD2 LEU A 143      -1.544 -20.763  14.013  1.00 74.70
ATOM   1126  N   ALA A 144       1.111 -17.279  16.336  1.00 76.91
ATOM   1127  CA  ALA A 144       0.602 -16.155  17.119  1.00 76.91
ATOM   1128  C   ALA A 144       1.281 -14.851  16.711  1.00 76.91
ATOM   1129  CB  ALA A 144       0.802 -16.412  18.611  1.00 76.91
ATOM   1130  O   ALA A 144       0.616 -13.828  16.531  1.00 76.91
ATOM   1131  N   ALA A 145       2.626 -14.853  16.519  1.00 75.27
ATOM   1132  CA  ALA A 145       3.378 -13.674  16.097  1.00 75.27
ATOM   1133  C   ALA A 145       2.935 -13.208  14.713  1.00 75.27
ATOM   1134  CB  ALA A 145       4.876 -13.968  16.102  1.00 75.27
ATOM   1135  O   ALA A 145       2.713 -12.015  14.494  1.00 75.27
ATOM   1136  N   LEU A 146       2.802 -14.153  13.819  1.00 70.24
ATOM   1137  CA  LEU A 146       2.351 -13.821  12.472  1.00 70.24
ATOM   1138  C   LEU A 146       0.949 -13.221  12.501  1.00 70.24
ATOM   1139  CB  LEU A 146       2.369 -15.064  11.578  1.00 70.24
ATOM   1140  O   LEU A 146       0.675 -12.239  11.807  1.00 70.24
ATOM   1141  CG  LEU A 146       1.962 -14.856  10.119  1.00 70.24
ATOM   1142  CD1 LEU A 146       2.923 -13.891   9.433  1.00 70.24
ATOM   1143  CD2 LEU A 146       1.916 -16.189   9.381  1.00 70.24
ATOM   1144  N   ALA A 147       0.170 -13.868  13.360  1.00 75.09
ATOM   1145  CA  ALA A 147      -1.210 -13.402  13.465  1.00 75.09
ATOM   1146  C   ALA A 147      -1.267 -11.961  13.965  1.00 75.09
ATOM   1147  CB  ALA A 147      -2.011 -14.314  14.390  1.00 75.09
ATOM   1148  O   ALA A 147      -1.971 -11.126  13.393  1.00 75.09
ATOM   1149  N   TRP A 148      -0.508 -11.567  15.010  1.00 70.27
ATOM   1150  CA  TRP A 148      -0.476 -10.198  15.512  1.00 70.27
ATOM   1151  C   TRP A 148       0.157  -9.258  14.491  1.00 70.27
ATOM   1152  CB  TRP A 148       0.293 -10.128  16.834  1.00 70.27
ATOM   1153  O   TRP A 148      -0.257  -8.104  14.360  1.00 70.27
ATOM   1154  CG  TRP A 148      -0.538 -10.448  18.040  1.00 70.27
ATOM   1155  CD1 TRP A 148      -0.434 -11.550  18.843  1.00 70.27
ATOM   1156  CD2 TRP A 148      -1.604  -9.660  18.577  1.00 70.27
ATOM   1157  CE2 TRP A 148      -2.103 -10.345  19.707  1.00 70.27
ATOM   1158  CE3 TRP A 148      -2.187  -8.439  18.212  1.00 70.27
ATOM   1159  NE1 TRP A 148      -1.373 -11.494  19.847  1.00 70.27
ATOM   1160  CH2 TRP A 148      -3.710  -8.651  20.097  1.00 70.27
ATOM   1161  CZ2 TRP A 148      -3.158  -9.847  20.476  1.00 70.27
ATOM   1162  CZ3 TRP A 148      -3.237  -7.946  18.978  1.00 70.27
ATOM   1163  N   GLY A 149       1.175  -9.937  13.713  1.00 67.97
ATOM   1164  CA  GLY A 149       1.770  -9.151  12.644  1.00 67.97
ATOM   1165  C   GLY A 149       0.789  -8.809  11.538  1.00 67.97
ATOM   1166  O   GLY A 149       0.735  -7.665  11.082  1.00 67.97
ATOM   1167  N   LEU A 150       0.035  -9.755  11.196  1.00 69.99
ATOM   1168  CA  LEU A 150      -0.967  -9.533  10.160  1.00 69.99
ATOM   1169  C   LEU A 150      -2.039  -8.560  10.639  1.00 69.99
ATOM   1170  CB  LEU A 150      -1.613 -10.858   9.745  1.00 69.99
ATOM   1171  O   LEU A 150      -2.497  -7.708   9.875  1.00 69.99
ATOM   1172  CG  LEU A 150      -0.722 -11.834   8.975  1.00 69.99
ATOM   1173  CD1 LEU A 150      -1.439 -13.166   8.781  1.00 69.99
ATOM   1174  CD2 LEU A 150      -0.314 -11.241   7.631  1.00 69.99
ATOM   1175  N   ASP A 151      -2.364  -8.803  11.849  1.00 68.39
ATOM   1176  CA  ASP A 151      -3.333  -7.881  12.434  1.00 68.39
ATOM   1177  C   ASP A 151      -2.799  -6.451  12.436  1.00 68.39
ATOM   1178  CB  ASP A 151      -3.689  -8.311  13.859  1.00 68.39
ATOM   1179  O   ASP A 151      -3.531  -5.509  12.121  1.00 68.39
ATOM   1180  CG  ASP A 151      -4.836  -7.510  14.451  1.00 68.39
ATOM   1181  OD1 ASP A 151      -4.639  -6.834  15.483  1.00 68.39
ATOM   1182  OD2 ASP A 151      -5.948  -7.559  13.881  1.00 68.39
ATOM   1183  N   ALA A 152      -1.535  -6.315  12.690  1.00 65.49
ATOM   1184  CA  ALA A 152      -0.897  -5.002  12.737  1.00 65.49
ATOM   1185  C   ALA A 152      -0.855  -4.362  11.353  1.00 65.49
ATOM   1186  CB  ALA A 152       0.513  -5.116  13.311  1.00 65.49
ATOM   1187  O   ALA A 152      -0.969  -3.141  11.222  1.00 65.49
ATOM   1188  N   CYS A 153      -0.831  -5.212  10.342  1.00 60.56
ATOM   1189  CA  CYS A 153      -0.766  -4.717   8.972  1.00 60.56
ATOM   1190  C   CYS A 153      -2.156  -4.379   8.447  1.00 60.56
ATOM   1191  CB  CYS A 153      -0.103  -5.749   8.060  1.00 60.56
ATOM   1192  O   CYS A 153      -2.291  -3.682   7.440  1.00 60.56
ATOM   1193  SG  CYS A 153       1.663  -5.967   8.370  1.00 60.56
ATOM   1194  N   GLY A 154      -3.042  -4.646   9.071  1.00 63.36
ATOM   1195  CA  GLY A 154      -4.418  -4.363   8.694  1.00 63.36
ATOM   1196  C   GLY A 154      -4.949  -5.302   7.628  1.00 63.36
ATOM   1197  O   GLY A 154      -5.964  -5.015   6.990  1.00 63.36
ATOM   1198  N   ASP A 155      -4.221  -6.444   7.493  1.00 67.33
ATOM   1199  CA  ASP A 155      -4.678  -7.408   6.497  1.00 67.33
ATOM   1200  C   ASP A 155      -5.748  -8.331   7.078  1.00 67.33
ATOM   1201  CB  ASP A 155      -3.503  -8.233   5.969  1.00 67.33
ATOM   1202  O   ASP A 155      -5.673  -8.719   8.245  1.00 67.33
ATOM   1203  CG  ASP A 155      -2.530  -7.414   5.139  1.00 67.33
ATOM   1204  OD1 ASP A 155      -1.366  -7.837   4.970  1.00 67.33
ATOM   1205  OD2 ASP A 155      -2.930  -6.334   4.651  1.00 67.33
ATOM   1206  N   ARG A 156      -6.914  -8.539   6.279  1.00 75.34
ATOM   1207  CA  ARG A 156      -7.886  -9.561   6.656  1.00 75.34
ATOM   1208  C   ARG A 156      -7.290 -10.958   6.522  1.00 75.34
ATOM   1209  CB  ARG A 156      -9.148  -9.445   5.798  1.00 75.34
ATOM   1210  O   ARG A 156      -6.677 -11.283   5.503  1.00 75.34
ATOM   1211  CG  ARG A 156      -9.943  -8.172   6.041  1.00 75.34
ATOM   1212  CD  ARG A 156     -11.170  -8.094   5.144  1.00 75.34
ATOM   1213  NE  ARG A 156     -12.248  -8.951   5.628  1.00 75.34
ATOM   1214  NH1 ARG A 156     -13.719  -8.411   3.930  1.00 75.34
ATOM   1215  NH2 ARG A 156     -14.342  -9.891   5.566  1.00 75.34
ATOM   1216  CZ  ARG A 156     -13.434  -9.083   5.040  1.00 75.34
ATOM   1217  N   PHE A 157      -7.211 -11.699   7.654  1.00 75.51
ATOM   1218  CA  PHE A 157      -6.592 -13.017   7.565  1.00 75.51
ATOM   1219  C   PHE A 157      -7.381 -14.041   8.372  1.00 75.51
ATOM   1220  CB  PHE A 157      -5.142 -12.966   8.055  1.00 75.51
ATOM   1221  O   PHE A 157      -8.106 -13.681   9.302  1.00 75.51
ATOM   1222  CG  PHE A 157      -5.005 -12.589   9.506  1.00 75.51
ATOM   1223  CD1 PHE A 157      -5.002 -11.256   9.895  1.00 75.51
ATOM   1224  CD2 PHE A 157      -4.879 -13.571  10.481  1.00 75.51
ATOM   1225  CE1 PHE A 157      -4.875 -10.905  11.237  1.00 75.51
ATOM   1226  CE2 PHE A 157      -4.751 -13.228  11.824  1.00 75.51
ATOM   1227  CZ  PHE A 157      -4.749 -11.894  12.200  1.00 75.51
ATOM   1228  N   ALA A 158      -7.475 -15.365   7.912  1.00 82.38
ATOM   1229  CA  ALA A 158      -8.025 -16.517   8.623  1.00 82.38
ATOM   1230  C   ALA A 158      -6.928 -17.516   8.980  1.00 82.38
ATOM   1231  CB  ALA A 158      -9.104 -17.196   7.782  1.00 82.38
ATOM   1232  O   ALA A 158      -5.911 -17.605   8.288  1.00 82.38
ATOM   1233  N   ILE A 159      -7.002 -18.133  10.192  1.00 83.54
ATOM   1234  CA  ILE A 159      -6.066 -19.167  10.621  1.00 83.54
ATOM   1235  C   ILE A 159      -6.804 -20.494  10.786  1.00 83.54
ATOM   1236  CB  ILE A 159      -5.361 -18.779  11.940  1.00 83.54
ATOM   1237  O   ILE A 159      -7.765 -20.586  11.553  1.00 83.54
ATOM   1238  CG1 ILE A 159      -4.654 -17.426  11.790  1.00 83.54
ATOM   1239  CG2 ILE A 159      -4.372 -19.869  12.364  1.00 83.54
ATOM   1240  CD1 ILE A 159      -4.096 -16.871  13.093  1.00 83.54
ATOM   1241  N   ASN A 160      -6.420 -21.541   9.918  1.00 84.56
ATOM   1242  CA  ASN A 160      -6.991 -22.880  10.013  1.00 84.56
ATOM   1243  C   ASN A 160      -5.914 -23.933  10.258  1.00 84.56
ATOM   1244  CB  ASN A 160      -7.785 -23.216   8.749  1.00 84.56
ATOM   1245  O   ASN A 160      -4.829 -23.864   9.677  1.00 84.56
ATOM   1246  CG  ASN A 160      -8.946 -22.268   8.519  1.00 84.56
ATOM   1247  ND2 ASN A 160      -8.838 -21.439   7.487  1.00 84.56
ATOM   1248  OD1 ASN A 160      -9.930 -22.281   9.262  1.00 84.56
ATOM   1249  N   ALA A 161      -6.101 -24.730  11.276  1.00 81.81
ATOM   1250  CA  ALA A 161      -5.258 -25.897  11.522  1.00 81.81
ATOM   1251  C   ALA A 161      -5.957 -27.180  11.083  1.00 81.81
ATOM   1252  CB  ALA A 161      -4.880 -25.978  12.999  1.00 81.81
ATOM   1253  O   ALA A 161      -7.166 -27.331  11.270  1.00 81.81
ATOM   1254  N   PHE A 162      -5.148 -28.103  10.296  1.00 84.99
ATOM   1255  CA  PHE A 162      -5.838 -29.293   9.811  1.00 84.99
ATOM   1256  C   PHE A 162      -5.049 -30.552  10.149  1.00 84.99
ATOM   1257  CB  PHE A 162      -6.065 -29.205   8.299  1.00 84.99
ATOM   1258  O   PHE A 162      -3.838 -30.491  10.368  1.00 84.99
ATOM   1259  CG  PHE A 162      -4.845 -29.537   7.482  1.00 84.99
ATOM   1260  CD1 PHE A 162      -3.900 -28.561   7.190  1.00 84.99
ATOM   1261  CD2 PHE A 162      -4.644 -30.826   7.006  1.00 84.99
ATOM   1262  CE1 PHE A 162      -2.770 -28.866   6.435  1.00 84.99
ATOM   1263  CE2 PHE A 162      -3.517 -31.138   6.250  1.00 84.99
ATOM   1264  CZ  PHE A 162      -2.582 -30.157   5.965  1.00 84.99
ATOM   1265  N   SER A 163      -5.591 -31.554  10.389  1.00 78.10
ATOM   1266  CA  SER A 163      -5.121 -32.933  10.475  1.00 78.10
ATOM   1267  C   SER A 163      -6.122 -33.898   9.848  1.00 78.10
ATOM   1268  CB  SER A 163      -4.867 -33.324  11.932  1.00 78.10
ATOM   1269  O   SER A 163      -7.287 -33.549   9.647  1.00 78.10
ATOM   1270  OG  SER A 163      -6.088 -33.426  12.645  1.00 78.10
ATOM   1271  N   SER A 164      -5.669 -35.153   9.356  1.00 80.83
ATOM   1272  CA  SER A 164      -6.596 -36.044   8.666  1.00 80.83
ATOM   1273  C   SER A 164      -6.443 -37.482   9.149  1.00 80.83
ATOM   1274  CB  SER A 164      -6.378 -35.979   7.154  1.00 80.83
ATOM   1275  O   SER A 164      -5.359 -37.888   9.574  1.00 80.83
ATOM   1276  OG  SER A 164      -5.063 -36.387   6.818  1.00 80.83
ATOM   1277  N   LEU A 165      -7.546 -38.170   9.368  1.00 73.41
ATOM   1278  CA  LEU A 165      -7.630 -39.613   9.558  1.00 73.41
ATOM   1279  C   LEU A 165      -8.395 -40.269   8.414  1.00 73.41
ATOM   1280  CB  LEU A 165      -8.305 -39.940  10.893  1.00 73.41
ATOM   1281  O   LEU A 165      -9.628 -40.251   8.395  1.00 73.41
ATOM   1282  CG  LEU A 165      -8.039 -41.334  11.463  1.00 73.41
ATOM   1283  CD1 LEU A 165      -6.623 -41.417  12.022  1.00 73.41
ATOM   1284  CD2 LEU A 165      -9.065 -41.676  12.539  1.00 73.41
ATOM   1285  N   LYS A 166      -7.758 -40.639   7.296  1.00 69.92
ATOM   1286  CA  LYS A 166      -8.322 -41.181   6.063  1.00 69.92
ATOM   1287  C   LYS A 166      -9.114 -40.118   5.307  1.00 69.92
ATOM   1288  CB  LYS A 166      -9.216 -42.385   6.366  1.00 69.92
ATOM   1289  O   LYS A 166      -9.177 -38.963   5.733  1.00 69.92
ATOM   1290  CG  LYS A 166      -8.474 -43.575   6.955  1.00 69.92
ATOM   1291  CD  LYS A 166      -9.402 -44.764   7.166  1.00 69.92
ATOM   1292  CE  LYS A 166      -8.665 -45.949   7.776  1.00 69.92
ATOM   1293  NZ  LYS A 166      -9.577 -47.109   8.008  1.00 69.92
ATOM   1294  N   ARG A 167      -9.614 -40.394   4.157  1.00 73.49
ATOM   1295  CA  ARG A 167     -10.265 -39.462   3.242  1.00 73.49
ATOM   1296  C   ARG A 167     -11.581 -38.955   3.822  1.00 73.49
ATOM   1297  CB  ARG A 167     -10.512 -40.124   1.885  1.00 73.49
ATOM   1298  O   ARG A 167     -12.053 -37.877   3.455  1.00 73.49
ATOM   1299  CG  ARG A 167     -11.484 -41.292   1.936  1.00 73.49
ATOM   1300  CD  ARG A 167     -11.757 -41.860   0.551  1.00 73.49
ATOM   1301  NE  ARG A 167     -12.826 -42.855   0.577  1.00 73.49
ATOM   1302  NH1 ARG A 167     -11.851 -44.245  -0.990  1.00 73.49
ATOM   1303  NH2 ARG A 167     -13.868 -44.802  -0.053  1.00 73.49
ATOM   1304  CZ  ARG A 167     -12.846 -43.965  -0.155  1.00 73.49
ATOM   1305  N   ASP A 168     -12.228 -39.705   4.875  1.00 68.23
ATOM   1306  CA  ASP A 168     -13.564 -39.363   5.353  1.00 68.23
ATOM   1307  C   ASP A 168     -13.494 -38.528   6.630  1.00 68.23
ATOM   1308  CB  ASP A 168     -14.388 -40.630   5.597  1.00 68.23
ATOM   1309  O   ASP A 168     -14.505 -37.984   7.078  1.00 68.23
ATOM   1310  CG  ASP A 168     -13.664 -41.650   6.458  1.00 68.23
ATOM   1311  OD1 ASP A 168     -14.332 -42.423   7.178  1.00 68.23
ATOM   1312  OD2 ASP A 168     -12.415 -41.680   6.418  1.00 68.23
ATOM   1313  N   ARG A 169     -12.327 -38.261   7.138  1.00 72.29
ATOM   1314  CA  ARG A 169     -12.187 -37.485   8.366  1.00 72.29
ATOM   1315  C   ARG A 169     -11.009 -36.521   8.274  1.00 72.29
ATOM   1316  CB  ARG A 169     -12.013 -38.412   9.571  1.00 72.29
ATOM   1317  O   ARG A 169      -9.950 -36.770   8.854  1.00 72.29
ATOM   1318  CG  ARG A 169     -13.254 -39.224   9.908  1.00 72.29
ATOM   1319  CD  ARG A 169     -13.034 -40.110  11.126  1.00 72.29
ATOM   1320  NE  ARG A 169     -14.155 -41.022  11.338  1.00 72.29
ATOM   1321  NH1 ARG A 169     -13.271 -41.996  13.237  1.00 72.29
ATOM   1322  NH2 ARG A 169     -15.307 -42.678  12.435  1.00 72.29
ATOM   1323  CZ  ARG A 169     -14.241 -41.897  12.336  1.00 72.29
ATOM   1324  N   VAL A 170     -11.116 -35.569   7.543  1.00 81.46
ATOM   1325  CA  VAL A 170     -10.158 -34.469   7.524  1.00 81.46
ATOM   1326  C   VAL A 170     -10.627 -33.359   8.462  1.00 81.46
ATOM   1327  CB  VAL A 170      -9.961 -33.912   6.096  1.00 81.46
ATOM   1328  O   VAL A 170     -11.671 -32.744   8.234  1.00 81.46
ATOM   1329  CG1 VAL A 170      -8.946 -32.771   6.096  1.00 81.46
ATOM   1330  CG2 VAL A 170      -9.520 -35.025   5.147  1.00 81.46
ATOM   1331  N   PHE A 171      -9.951 -33.283   9.554  1.00 79.17
ATOM   1332  CA  PHE A 171     -10.347 -32.323  10.578  1.00 79.17
ATOM   1333  C   PHE A 171      -9.729 -30.957  10.308  1.00 79.17
ATOM   1334  CB  PHE A 171      -9.939 -32.819  11.968  1.00 79.17
ATOM   1335  O   PHE A 171      -8.523 -30.851  10.076  1.00 79.17
ATOM   1336  CG  PHE A 171     -10.568 -34.131  12.354  1.00 79.17
ATOM   1337  CD1 PHE A 171     -11.839 -34.171  12.913  1.00 79.17
ATOM   1338  CD2 PHE A 171      -9.887 -35.325  12.157  1.00 79.17
ATOM   1339  CE1 PHE A 171     -12.424 -35.383  13.271  1.00 79.17
ATOM   1340  CE2 PHE A 171     -10.464 -36.541  12.512  1.00 79.17
ATOM   1341  CZ  PHE A 171     -11.732 -36.568  13.070  1.00 79.17
ATOM   1342  N   LEU A 172     -10.564 -29.829  10.188  1.00 79.68
ATOM   1343  CA  LEU A 172     -10.113 -28.447  10.075  1.00 79.68
ATOM   1344  C   LEU A 172     -10.556 -27.630  11.284  1.00 79.68
ATOM   1345  CB  LEU A 172     -10.649 -27.810   8.790  1.00 79.68
ATOM   1346  O   LEU A 172     -11.752 -27.538  11.572  1.00 79.68
ATOM   1347  CG  LEU A 172      -9.968 -26.518   8.338  1.00 79.68
ATOM   1348  CD1 LEU A 172      -9.812 -26.503   6.821  1.00 79.68
ATOM   1349  CD2 LEU A 172     -10.759 -25.303   8.812  1.00 79.68
ATOM   1350  N   SER A 173      -9.654 -27.251  12.122  1.00 78.91
ATOM   1351  CA  SER A 173      -9.928 -26.412  13.284  1.00 78.91
ATOM   1352  C   SER A 173      -9.649 -24.943  12.983  1.00 78.91
ATOM   1353  CB  SER A 173      -9.092 -26.863  14.481  1.00 78.91
ATOM   1354  O   SER A 173      -8.498 -24.553  12.781  1.00 78.91
ATOM   1355  OG  SER A 173      -9.346 -28.223  14.788  1.00 78.91
ATOM   1356  N   ALA A 174     -10.833 -24.065  12.859  1.00 78.55
ATOM   1357  CA  ALA A 174     -10.698 -22.640  12.572  1.00 78.55
ATOM   1358  C   ALA A 174     -10.264 -21.868  13.815  1.00 78.55
ATOM   1359  CB  ALA A 174     -12.012 -22.079  12.034  1.00 78.55
ATOM   1360  O   ALA A 174     -10.983 -21.837  14.816  1.00 78.55
ATOM   1361  N   CYS A 175      -9.041 -21.349  13.893  1.00 81.19
ATOM   1362  CA  CYS A 175      -8.563 -20.529  15.001  1.00 81.19
ATOM   1363  C   CYS A 175      -9.053 -19.092  14.869  1.00 81.19
ATOM   1364  CB  CYS A 175      -7.036 -20.553  15.065  1.00 81.19
ATOM   1365  O   CYS A 175      -9.337 -18.434  15.871  1.00 81.19
ATOM   1366  SG  CYS A 175      -6.347 -22.181  15.434  1.00 81.19
ATOM   1367  N   LYS A 176      -9.120 -18.508  13.722  1.00 81.06
ATOM   1368  CA  LYS A 176      -9.593 -17.160  13.421  1.00 81.06
ATOM   1369  C   LYS A 176     -10.255 -17.103  12.047  1.00 81.06
ATOM   1370  CB  LYS A 176      -8.439 -16.159  13.488  1.00 81.06
ATOM   1371  O   LYS A 176      -9.704 -17.608  11.066  1.00 81.06
ATOM   1372  CG  LYS A 176      -8.855 -14.717  13.237  1.00 81.06
ATOM   1373  CD  LYS A 176      -7.658 -13.775  13.274  1.00 81.06
ATOM   1374  CE  LYS A 176      -8.068 -12.337  12.986  1.00 81.06
ATOM   1375  NZ  LYS A 176      -8.437 -12.143  11.552  1.00 81.06
ATOM   1376  N   ASP A 177     -11.577 -16.453  11.969  1.00 79.19
ATOM   1377  CA  ASP A 177     -12.224 -16.184  10.689  1.00 79.19
ATOM   1378  C   ASP A 177     -11.762 -14.848  10.110  1.00 79.19
ATOM   1379  CB  ASP A 177     -13.746 -16.191  10.844  1.00 79.19
ATOM   1380  O   ASP A 177     -11.202 -14.016  10.826  1.00 79.19
ATOM   1381  CG  ASP A 177     -14.310 -17.577  11.103  1.00 79.19
ATOM   1382  OD1 ASP A 177     -15.272 -17.708  11.890  1.00 79.19
ATOM   1383  OD2 ASP A 177     -13.785 -18.548  10.516  1.00 79.19
ATOM   1384  N   PHE A 178     -11.870 -14.558   8.850  1.00 75.89
ATOM   1385  CA  PHE A 178     -11.393 -13.362   8.166  1.00 75.89
ATOM   1386  C   PHE A 178     -11.922 -12.104   8.844  1.00 75.89
ATOM   1387  CB  PHE A 178     -11.812 -13.381   6.693  1.00 75.89
ATOM   1388  O   PHE A 178     -11.196 -11.118   8.988  1.00 75.89
ATOM   1389  CG  PHE A 178     -10.969 -14.284   5.834  1.00 75.89
ATOM   1390  CD1 PHE A 178      -9.770 -13.834   5.295  1.00 75.89
ATOM   1391  CD2 PHE A 178     -11.377 -15.585   5.565  1.00 75.89
ATOM   1392  CE1 PHE A 178      -8.988 -14.669   4.499  1.00 75.89
ATOM   1393  CE2 PHE A 178     -10.601 -16.424   4.771  1.00 75.89
ATOM   1394  CZ  PHE A 178      -9.407 -15.964   4.238  1.00 75.89
ATOM   1395  N   ASP A 179     -13.257 -12.200   9.253  1.00 72.84
ATOM   1396  CA  ASP A 179     -13.924 -11.011   9.776  1.00 72.84
ATOM   1397  C   ASP A 179     -13.762 -10.913  11.291  1.00 72.84
ATOM   1398  CB  ASP A 179     -15.408 -11.022   9.405  1.00 72.84
ATOM   1399  O   ASP A 179     -14.130  -9.903  11.896  1.00 72.84
ATOM   1400  CG  ASP A 179     -15.645 -10.951   7.906  1.00 72.84
ATOM   1401  OD1 ASP A 179     -16.570 -11.625   7.403  1.00 72.84
ATOM   1402  OD2 ASP A 179     -14.899 -10.217   7.223  1.00 72.84
ATOM   1403  N   GLU A 180     -13.062 -11.972  11.903  1.00 71.19
ATOM   1404  CA  GLU A 180     -12.872 -11.974  13.351  1.00 71.19
ATOM   1405  C   GLU A 180     -11.621 -11.194  13.744  1.00 71.19
ATOM   1406  CB  GLU A 180     -12.785 -13.408  13.880  1.00 71.19
ATOM   1407  O   GLU A 180     -10.536 -11.441  13.214  1.00 71.19
ATOM   1408  CG  GLU A 180     -12.899 -13.513  15.393  1.00 71.19
ATOM   1409  CD  GLU A 180     -12.884 -14.947  15.898  1.00 71.19
ATOM   1410  OE1 GLU A 180     -12.968 -15.158  17.129  1.00 71.19
ATOM   1411  OE2 GLU A 180     -12.786 -15.867  15.056  1.00 71.19
ATOM   1412  N   PRO A 181     -11.883  -9.803  14.637  1.00 72.19
ATOM   1413  CA  PRO A 181     -10.715  -9.028  15.062  1.00 72.19
ATOM   1414  C   PRO A 181      -9.756  -9.835  15.933  1.00 72.19
ATOM   1415  CB  PRO A 181     -11.329  -7.871  15.853  1.00 72.19
ATOM   1416  O   PRO A 181     -10.187 -10.720  16.676  1.00 72.19
ATOM   1417  CG  PRO A 181     -12.747  -8.280  16.090  1.00 72.19
ATOM   1418  CD  PRO A 181     -13.072  -9.427  15.176  1.00 72.19
ATOM   1419  N   MET A 182      -8.529  -9.797  15.692  1.00 68.86
ATOM   1420  CA  MET A 182      -7.524 -10.427  16.543  1.00 68.86
ATOM   1421  C   MET A 182      -7.727 -10.038  18.004  1.00 68.86
ATOM   1422  CB  MET A 182      -6.115 -10.039  16.090  1.00 68.86
ATOM   1423  O   MET A 182      -8.059  -8.891  18.305  1.00 68.86
ATOM   1424  CG  MET A 182      -5.024 -10.949  16.632  1.00 68.86
ATOM   1425  SD  MET A 182      -5.210 -12.684  16.064  1.00 68.86
ATOM   1426  CE  MET A 182      -4.087 -13.520  17.219  1.00 68.86
ATOM   1427  N   GLY A 183      -7.838 -10.755  18.935  1.00 70.16
ATOM   1428  CA  GLY A 183      -7.973 -10.525  20.365  1.00 70.16
ATOM   1429  C   GLY A 183      -7.539 -11.711  21.204  1.00 70.16
ATOM   1430  O   GLY A 183      -6.915 -12.644  20.694  1.00 70.16
ATOM   1431  N   ALA A 184      -7.543 -11.768  22.486  1.00 69.96
ATOM   1432  CA  ALA A 184      -7.145 -12.793  23.446  1.00 69.96
ATOM   1433  C   ALA A 184      -7.767 -14.142  23.098  1.00 69.96
ATOM   1434  CB  ALA A 184      -7.539 -12.378  24.862  1.00 69.96
ATOM   1435  O   ALA A 184      -7.147 -15.189  23.298  1.00 69.96
ATOM   1436  N   ALA A 185      -9.072 -14.116  22.559  1.00 74.52
ATOM   1437  CA  ALA A 185      -9.755 -15.354  22.193  1.00 74.52
ATOM   1438  C   ALA A 185      -9.004 -16.088  21.085  1.00 74.52
ATOM   1439  CB  ALA A 185     -11.188 -15.063  21.757  1.00 74.52
ATOM   1440  O   ALA A 185      -8.853 -17.311  21.134  1.00 74.52
ATOM   1441  N   ILE A 186      -8.535 -15.404  20.155  1.00 75.95
ATOM   1442  CA  ILE A 186      -7.790 -15.994  19.048  1.00 75.95
ATOM   1443  C   ILE A 186      -6.450 -16.526  19.552  1.00 75.95
ATOM   1444  CB  ILE A 186      -7.567 -14.974  17.909  1.00 75.95
ATOM   1445  O   ILE A 186      -6.018 -17.611  19.157  1.00 75.95
ATOM   1446  CG1 ILE A 186      -8.910 -14.538  17.312  1.00 75.95
ATOM   1447  CG2 ILE A 186      -6.653 -15.560  16.829  1.00 75.95
ATOM   1448  CD1 ILE A 186      -8.797 -13.424  16.280  1.00 75.95
ATOM   1449  N   GLU A 187      -5.832 -15.805  20.542  1.00 76.13
ATOM   1450  CA  GLU A 187      -4.576 -16.259  21.132  1.00 76.13
ATOM   1451  C   GLU A 187      -4.762 -17.578  21.878  1.00 76.13
ATOM   1452  CB  GLU A 187      -4.010 -15.196  22.077  1.00 76.13
ATOM   1453  O   GLU A 187      -3.912 -18.467  21.800  1.00 76.13
ATOM   1454  CG  GLU A 187      -3.294 -14.058  21.363  1.00 76.13
ATOM   1455  CD  GLU A 187      -2.666 -13.054  22.315  1.00 76.13
ATOM   1456  OE1 GLU A 187      -2.013 -12.095  21.843  1.00 76.13
ATOM   1457  OE2 GLU A 187      -2.826 -13.227  23.544  1.00 76.13
ATOM   1458  N   ARG A 188      -5.803 -17.716  22.557  1.00 76.76
ATOM   1459  CA  ARG A 188      -6.089 -18.926  23.321  1.00 76.76
ATOM   1460  C   ARG A 188      -6.386 -20.100  22.395  1.00 76.76
ATOM   1461  CB  ARG A 188      -7.266 -18.697  24.271  1.00 76.76
ATOM   1462  O   ARG A 188      -6.022 -21.240  22.693  1.00 76.76
ATOM   1463  CG  ARG A 188      -6.918 -17.861  25.493  1.00 76.76
ATOM   1464  CD  ARG A 188      -8.060 -17.831  26.499  1.00 76.76
ATOM   1465  NE  ARG A 188      -8.937 -16.683  26.285  1.00 76.76
ATOM   1466  NH1 ARG A 188     -10.476 -17.297  27.896  1.00 76.76
ATOM   1467  NH2 ARG A 188     -10.787 -15.380  26.678  1.00 76.76
ATOM   1468  CZ  ARG A 188     -10.064 -16.456  26.954  1.00 76.76
ATOM   1469  N   ARG A 189      -6.997 -19.818  21.226  1.00 78.60
ATOM   1470  CA  ARG A 189      -7.274 -20.873  20.257  1.00 78.60
ATOM   1471  C   ARG A 189      -5.990 -21.361  19.597  1.00 78.60
ATOM   1472  CB  ARG A 189      -8.257 -20.380  19.192  1.00 78.60
ATOM   1473  O   ARG A 189      -5.818 -22.561  19.372  1.00 78.60
ATOM   1474  CG  ARG A 189      -9.689 -20.253  19.686  1.00 78.60
ATOM   1475  CD  ARG A 189     -10.617 -19.730  18.598  1.00 78.60
ATOM   1476  NE  ARG A 189     -11.880 -19.252  19.152  1.00 78.60
ATOM   1477  NH1 ARG A 189     -12.430 -17.956  17.320  1.00 78.60
ATOM   1478  NH2 ARG A 189     -13.836 -18.049  19.128  1.00 78.60
ATOM   1479  CZ  ARG A 189     -12.713 -18.420  18.532  1.00 78.60
ATOM   1480  N   ILE A 190      -5.124 -20.380  19.339  1.00 78.82
ATOM   1481  CA  ILE A 190      -3.831 -20.757  18.778  1.00 78.82
ATOM   1482  C   ILE A 190      -3.054 -21.595  19.791  1.00 78.82
ATOM   1483  CB  ILE A 190      -3.009 -19.514  18.368  1.00 78.82
ATOM   1484  O   ILE A 190      -2.463 -22.618  19.436  1.00 78.82
ATOM   1485  CG1 ILE A 190      -3.691 -18.784  17.205  1.00 78.82
ATOM   1486  CG2 ILE A 190      -1.577 -19.912  18.000  1.00 78.82
ATOM   1487  CD1 ILE A 190      -3.029 -17.465  16.830  1.00 78.82
ATOM   1488  N   ALA A 191      -3.073 -21.171  21.075  1.00 74.86
ATOM   1489  CA  ALA A 191      -2.381 -21.878  22.150  1.00 74.86
ATOM   1490  C   ALA A 191      -2.966 -23.272  22.355  1.00 74.86
ATOM   1491  CB  ALA A 191      -2.454 -21.077  23.447  1.00 74.86
ATOM   1492  O   ALA A 191      -2.274 -24.181  22.821  1.00 74.86
ATOM   1493  N   GLY A 192      -4.204 -23.432  21.941  1.00 75.87
ATOM   1494  CA  GLY A 192      -4.912 -24.684  22.156  1.00 75.87
ATOM   1495  C   GLY A 192      -4.674 -25.700  21.055  1.00 75.87
ATOM   1496  O   GLY A 192      -5.137 -26.839  21.144  1.00 75.87
ATOM   1497  N   LEU A 193      -3.878 -25.434  20.052  1.00 82.17
ATOM   1498  CA  LEU A 193      -3.603 -26.369  18.966  1.00 82.17
ATOM   1499  C   LEU A 193      -2.704 -27.505  19.441  1.00 82.17
ATOM   1500  CB  LEU A 193      -2.949 -25.644  17.787  1.00 82.17
ATOM   1501  O   LEU A 193      -1.679 -27.264  20.083  1.00 82.17
ATOM   1502  CG  LEU A 193      -3.826 -24.639  17.038  1.00 82.17
ATOM   1503  CD1 LEU A 193      -3.003 -23.891  15.995  1.00 82.17
ATOM   1504  CD2 LEU A 193      -5.011 -25.344  16.387  1.00 82.17
ATOM   1505  N   ARG A 194      -3.161 -28.730  19.308  1.00 74.40
ATOM   1506  CA  ARG A 194      -2.415 -29.925  19.690  1.00 74.40
ATOM   1507  C   ARG A 194      -2.189 -30.836  18.488  1.00 74.40
ATOM   1508  CB  ARG A 194      -3.149 -30.687  20.795  1.00 74.40
ATOM   1509  O   ARG A 194      -2.984 -30.838  17.546  1.00 74.40
ATOM   1510  CG  ARG A 194      -3.371 -29.874  22.061  1.00 74.40
ATOM   1511  CD  ARG A 194      -3.754 -30.759  23.239  1.00 74.40
ATOM   1512  NE  ARG A 194      -4.019 -29.973  24.440  1.00 74.40
ATOM   1513  NH1 ARG A 194      -2.382 -30.988  25.716  1.00 74.40
ATOM   1514  NH2 ARG A 194      -3.684 -29.332  26.620  1.00 74.40
ATOM   1515  CZ  ARG A 194      -3.361 -30.099  25.589  1.00 74.40
ATOM   1516  N   PRO A 195      -0.960 -31.473  18.480  1.00 73.22
ATOM   1517  CA  PRO A 195      -0.759 -32.452  17.409  1.00 73.22
ATOM   1518  C   PRO A 195      -1.895 -33.468  17.316  1.00 73.22
ATOM   1519  CB  PRO A 195       0.554 -33.136  17.799  1.00 73.22
ATOM   1520  O   PRO A 195      -2.364 -33.971  18.341  1.00 73.22
ATOM   1521  CG  PRO A 195       1.224 -32.176  18.728  1.00 73.22
ATOM   1522  CD  PRO A 195       0.166 -31.377  19.433  1.00 73.22
ATOM   1523  N   ARG A 196      -2.366 -33.702  16.066  1.00 72.00
ATOM   1524  CA  ARG A 196      -3.463 -34.648  15.886  1.00 72.00
ATOM   1525  C   ARG A 196      -3.052 -35.795  14.970  1.00 72.00
ATOM   1526  CB  ARG A 196      -4.696 -33.940  15.320  1.00 72.00
ATOM   1527  O   ARG A 196      -2.091 -36.512  15.257  1.00 72.00
ATOM   1528  CG  ARG A 196      -5.373 -32.999  16.304  1.00 72.00
ATOM   1529  CD  ARG A 196      -6.697 -32.476  15.764  1.00 72.00
ATOM   1530  NE  ARG A 196      -7.284 -31.477  16.653  1.00 72.00
ATOM   1531  NH1 ARG A 196      -9.291 -31.345  15.516  1.00 72.00
ATOM   1532  NH2 ARG A 196      -8.937 -30.059  17.381  1.00 72.00
ATOM   1533  CZ  ARG A 196      -8.503 -30.963  16.514  1.00 72.00
ATOM   1534  N   PHE A 197      -3.581 -36.216  13.970  1.00 70.02
ATOM   1535  CA  PHE A 197      -3.457 -37.449  13.202  1.00 70.02
ATOM   1536  C   PHE A 197      -2.478 -37.270  12.047  1.00 70.02
ATOM   1537  CB  PHE A 197      -4.823 -37.892  12.669  1.00 70.02
ATOM   1538  O   PHE A 197      -1.282 -37.066  12.266  1.00 70.02
ATOM   1539  CG  PHE A 197      -5.850 -38.116  13.745  1.00 70.02
ATOM   1540  CD1 PHE A 197      -5.824 -39.268  14.521  1.00 70.02
ATOM   1541  CD2 PHE A 197      -6.843 -37.174  13.980  1.00 70.02
ATOM   1542  CE1 PHE A 197      -6.774 -39.478  15.518  1.00 70.02
ATOM   1543  CE2 PHE A 197      -7.796 -37.377  14.975  1.00 70.02
ATOM   1544  CZ  PHE A 197      -7.760 -38.530  15.742  1.00 70.02
ATOM   1545  N   TYR A 198      -2.792 -37.510  10.719  1.00 73.52
ATOM   1546  CA  TYR A 198      -1.948 -37.523   9.529  1.00 73.52
ATOM   1547  C   TYR A 198      -2.203 -36.294   8.666  1.00 73.52
ATOM   1548  CB  TYR A 198      -2.191 -38.796   8.712  1.00 73.52
ATOM   1549  O   TYR A 198      -2.922 -35.379   9.074  1.00 73.52
ATOM   1550  CG  TYR A 198      -1.822 -40.065   9.440  1.00 73.52
ATOM   1551  CD1 TYR A 198      -0.530 -40.582   9.369  1.00 73.52
ATOM   1552  CD2 TYR A 198      -2.764 -40.750  10.200  1.00 73.52
ATOM   1553  CE1 TYR A 198      -0.186 -41.753  10.037  1.00 73.52
ATOM   1554  CE2 TYR A 198      -2.431 -41.922  10.873  1.00 73.52
ATOM   1555  OH  TYR A 198      -0.807 -43.573  11.448  1.00 73.52
ATOM   1556  CZ  TYR A 198      -1.142 -42.414  10.785  1.00 73.52
ATOM   1557  N   THR A 199      -1.554 -36.229   7.449  1.00 78.02
ATOM   1558  CA  THR A 199      -1.554 -35.004   6.659  1.00 78.02
ATOM   1559  C   THR A 199      -2.121 -35.259   5.265  1.00 78.02
ATOM   1560  CB  THR A 199      -0.135 -34.416   6.539  1.00 78.02
ATOM   1561  O   THR A 199      -1.483 -35.918   4.441  1.00 78.02
ATOM   1562  CG2 THR A 199      -0.157 -33.064   5.834  1.00 78.02
ATOM   1563  OG1 THR A 199       0.419 -34.250   7.850  1.00 78.02
ATOM   1564  N   ARG A 200      -3.436 -35.031   5.068  1.00 79.15
ATOM   1565  CA  ARG A 200      -3.996 -34.912   3.726  1.00 79.15
ATOM   1566  C   ARG A 200      -4.004 -33.459   3.263  1.00 79.15
ATOM   1567  CB  ARG A 200      -5.415 -35.484   3.682  1.00 79.15
ATOM   1568  O   ARG A 200      -5.055 -32.814   3.241  1.00 79.15
ATOM   1569  CG  ARG A 200      -5.872 -35.889   2.290  1.00 79.15
ATOM   1570  CD  ARG A 200      -7.155 -36.707   2.334  1.00 79.15
ATOM   1571  NE  ARG A 200      -6.879 -38.139   2.399  1.00 79.15
ATOM   1572  NH1 ARG A 200      -7.473 -38.564   0.207  1.00 79.15
ATOM   1573  NH2 ARG A 200      -6.755 -40.272   1.556  1.00 79.15
ATOM   1574  CZ  ARG A 200      -7.037 -38.988   1.387  1.00 79.15
ATOM   1575  N   LEU A 201      -2.805 -33.031   2.776  1.00 77.85
ATOM   1576  CA  LEU A 201      -2.497 -31.634   2.490  1.00 77.85
ATOM   1577  C   LEU A 201      -3.403 -31.092   1.389  1.00 77.85
ATOM   1578  CB  LEU A 201      -1.030 -31.481   2.081  1.00 77.85
ATOM   1579  O   LEU A 201      -3.886 -29.961   1.478  1.00 77.85
ATOM   1580  CG  LEU A 201      -0.521 -30.050   1.903  1.00 77.85
ATOM   1581  CD1 LEU A 201      -0.721 -29.253   3.188  1.00 77.85
ATOM   1582  CD2 LEU A 201       0.947 -30.051   1.491  1.00 77.85
ATOM   1583  N   GLY A 202      -3.683 -31.880   0.338  1.00 77.92
ATOM   1584  CA  GLY A 202      -4.538 -31.456  -0.759  1.00 77.92
ATOM   1585  C   GLY A 202      -5.906 -30.987  -0.302  1.00 77.92
ATOM   1586  O   GLY A 202      -6.395 -29.949  -0.753  1.00 77.92
ATOM   1587  N   ALA A 203      -6.478 -31.741   0.634  1.00 81.87
ATOM   1588  CA  ALA A 203      -7.791 -31.388   1.167  1.00 81.87
ATOM   1589  C   ALA A 203      -7.726 -30.093   1.971  1.00 81.87
ATOM   1590  CB  ALA A 203      -8.337 -32.521   2.032  1.00 81.87
ATOM   1591  O   ALA A 203      -8.600 -29.232   1.846  1.00 81.87
ATOM   1592  N   GLY A 204      -6.663 -30.040   2.792  1.00 79.32
ATOM   1593  CA  GLY A 204      -6.476 -28.822   3.565  1.00 79.32
ATOM   1594  C   GLY A 204      -6.331 -27.584   2.701  1.00 79.32
ATOM   1595  O   GLY A 204      -6.942 -26.550   2.981  1.00 79.32
ATOM   1596  N   ILE A 205      -5.677 -27.660   1.600  1.00 80.13
ATOM   1597  CA  ILE A 205      -5.430 -26.548   0.688  1.00 80.13
ATOM   1598  C   ILE A 205      -6.724 -26.173  -0.030  1.00 80.13
ATOM   1599  CB  ILE A 205      -4.328 -26.893  -0.339  1.00 80.13
ATOM   1600  O   ILE A 205      -7.054 -24.990  -0.151  1.00 80.13
ATOM   1601  CG1 ILE A 205      -2.965 -26.998   0.356  1.00 80.13
ATOM   1602  CG2 ILE A 205      -4.291 -25.853  -1.462  1.00 80.13
ATOM   1603  CD1 ILE A 205      -1.846 -27.498  -0.548  1.00 80.13
ATOM   1604  N   ARG A 206      -7.512 -27.179  -0.495  1.00 80.54
ATOM   1605  CA  ARG A 206      -8.758 -26.920  -1.211  1.00 80.54
ATOM   1606  C   ARG A 206      -9.774 -26.228  -0.309  1.00 80.54
ATOM   1607  CB  ARG A 206      -9.344 -28.224  -1.757  1.00 80.54
ATOM   1608  O   ARG A 206     -10.468 -25.305  -0.742  1.00 80.54
ATOM   1609  CG  ARG A 206      -8.597 -28.780  -2.959  1.00 80.54
ATOM   1610  CD  ARG A 206      -9.314 -29.978  -3.565  1.00 80.54
ATOM   1611  NE  ARG A 206      -8.576 -30.533  -4.696  1.00 80.54
ATOM   1612  NH1 ARG A 206      -7.727 -32.334  -3.523  1.00 80.54
ATOM   1613  NH2 ARG A 206      -7.209 -32.055  -5.739  1.00 80.54
ATOM   1614  CZ  ARG A 206      -7.839 -31.639  -4.650  1.00 80.54
ATOM   1615  N   HIS A 207      -9.778 -26.636   0.990  1.00 80.84
ATOM   1616  CA  HIS A 207     -10.707 -26.011   1.925  1.00 80.84
ATOM   1617  C   HIS A 207     -10.300 -24.572   2.227  1.00 80.84
ATOM   1618  CB  HIS A 207     -10.786 -26.817   3.222  1.00 80.84
ATOM   1619  O   HIS A 207     -11.142 -23.672   2.228  1.00 80.84
ATOM   1620  CG  HIS A 207     -11.857 -26.349   4.155  1.00 80.84
ATOM   1621  CD2 HIS A 207     -11.801 -25.537   5.237  1.00 80.84
ATOM   1622  ND1 HIS A 207     -13.176 -26.724   4.022  1.00 80.84
ATOM   1623  CE1 HIS A 207     -13.887 -26.161   4.985  1.00 80.84
ATOM   1624  NE2 HIS A 207     -13.076 -25.436   5.736  1.00 80.84
ATOM   1625  N   ALA A 208      -9.053 -24.396   2.531  1.00 80.70
ATOM   1626  CA  ALA A 208      -8.555 -23.049   2.800  1.00 80.70
ATOM   1627  C   ALA A 208      -8.730 -22.146   1.583  1.00 80.70
ATOM   1628  CB  ALA A 208      -7.087 -23.098   3.216  1.00 80.70
ATOM   1629  O   ALA A 208      -9.085 -20.973   1.718  1.00 80.70
ATOM   1630  N   SER A 209      -8.494 -22.697   0.402  1.00 80.39
ATOM   1631  CA  SER A 209      -8.658 -21.964  -0.849  1.00 80.39
ATOM   1632  C   SER A 209     -10.110 -21.547  -1.059  1.00 80.39
ATOM   1633  CB  SER A 209      -8.186 -22.810  -2.032  1.00 80.39
ATOM   1634  O   SER A 209     -10.382 -20.438  -1.523  1.00 80.39
ATOM   1635  OG  SER A 209      -8.311 -22.090  -3.247  1.00 80.39
ATOM   1636  N   ALA A 210     -11.073 -22.458  -0.766  1.00 80.09
ATOM   1637  CA  ALA A 210     -12.492 -22.128  -0.864  1.00 80.09
ATOM   1638  C   ALA A 210     -12.847 -20.956   0.047  1.00 80.09
ATOM   1639  CB  ALA A 210     -13.347 -23.344  -0.517  1.00 80.09
ATOM   1640  O   ALA A 210     -13.625 -20.078  -0.334  1.00 80.09
ATOM   1641  N   GLY A 211     -12.298 -20.953   1.230  1.00 78.09
ATOM   1642  CA  GLY A 211     -12.502 -19.832   2.134  1.00 78.09
ATOM   1643  C   GLY A 211     -11.941 -18.527   1.601  1.00 78.09
ATOM   1644  O   GLY A 211     -12.575 -17.477   1.722  1.00 78.09
ATOM   1645  N   LEU A 212     -10.760 -18.479   1.000  1.00 76.12
ATOM   1646  CA  LEU A 212     -10.121 -17.304   0.416  1.00 76.12
ATOM   1647  C   LEU A 212     -10.928 -16.778  -0.767  1.00 76.12
ATOM   1648  CB  LEU A 212      -8.695 -17.636  -0.031  1.00 76.12
ATOM   1649  O   LEU A 212     -11.061 -15.565  -0.942  1.00 76.12
ATOM   1650  CG  LEU A 212      -7.594 -17.432   1.011  1.00 76.12
ATOM   1651  CD1 LEU A 212      -6.327 -18.172   0.595  1.00 76.12
ATOM   1652  CD2 LEU A 212      -7.311 -15.946   1.206  1.00 76.12
ATOM   1653  N   SER A 213     -11.571 -17.722  -1.572  1.00 76.85
ATOM   1654  CA  SER A 213     -12.360 -17.358  -2.744  1.00 76.85
ATOM   1655  C   SER A 213     -13.611 -16.581  -2.348  1.00 76.85
ATOM   1656  CB  SER A 213     -12.754 -18.606  -3.534  1.00 76.85
ATOM   1657  O   SER A 213     -14.113 -15.765  -3.125  1.00 76.85
ATOM   1658  OG  SER A 213     -11.617 -19.198  -4.140  1.00 76.85
ATOM   1659  N   ALA A 214     -13.973 -16.808  -1.092  1.00 74.20
ATOM   1660  CA  ALA A 214     -15.176 -16.143  -0.601  1.00 74.20
ATOM   1661  C   ALA A 214     -14.870 -14.716  -0.154  1.00 74.20
ATOM   1662  CB  ALA A 214     -15.792 -16.937   0.549  1.00 74.20
ATOM   1663  O   ALA A 214     -15.785 -13.929   0.099  1.00 74.20
ATOM   1664  N   GLN A 215     -13.571 -14.312  -0.141  1.00 72.00
ATOM   1665  CA  GLN A 215     -13.193 -12.974   0.301  1.00 72.00
ATOM   1666  C   GLN A 215     -13.153 -11.998  -0.872  1.00 72.00
ATOM   1667  CB  GLN A 215     -11.835 -13.004   1.005  1.00 72.00
ATOM   1668  O   GLN A 215     -12.764 -12.369  -1.982  1.00 72.00
ATOM   1669  CG  GLN A 215     -11.791 -13.925   2.216  1.00 72.00
ATOM   1670  CD  GLN A 215     -12.877 -13.616   3.229  1.00 72.00
ATOM   1671  NE2 GLN A 215     -13.677 -14.622   3.566  1.00 72.00
ATOM   1672  OE1 GLN A 215     -12.997 -12.482   3.704  1.00 72.00
ATOM   1673  N   ALA A 216     -13.703 -10.600  -0.709  1.00 64.25
ATOM   1674  CA  ALA A 216     -13.810  -9.585  -1.754  1.00 64.25
ATOM   1675  C   ALA A 216     -12.457  -8.938  -2.032  1.00 64.25
ATOM   1676  CB  ALA A 216     -14.834  -8.523  -1.360  1.00 64.25
ATOM   1677  O   ALA A 216     -12.307  -8.188  -3.000  1.00 64.25
ATOM   1678  N   SER A 217     -11.263  -9.451  -1.331  1.00 62.97
ATOM   1679  CA  SER A 217      -9.946  -8.848  -1.510  1.00 62.97
ATOM   1680  C   SER A 217      -9.382  -9.154  -2.894  1.00 62.97
ATOM   1681  CB  SER A 217      -8.979  -9.344  -0.435  1.00 62.97
ATOM   1682  O   SER A 217      -9.590 -10.245  -3.428  1.00 62.97
ATOM   1683  OG  SER A 217      -9.472  -9.049   0.860  1.00 62.97
ATOM   1684  N   SER A 218      -8.785  -8.129  -3.630  1.00 60.74
ATOM   1685  CA  SER A 218      -8.209  -8.302  -4.960  1.00 60.74
ATOM   1686  C   SER A 218      -6.987  -9.213  -4.919  1.00 60.74
ATOM   1687  CB  SER A 218      -7.825  -6.948  -5.558  1.00 60.74
ATOM   1688  O   SER A 218      -6.745  -9.978  -5.855  1.00 60.74
ATOM   1689  OG  SER A 218      -6.947  -6.247  -4.695  1.00 60.74
ATOM   1690  N   ARG A 219      -6.196  -9.268  -3.829  1.00 62.93
ATOM   1691  CA  ARG A 219      -5.050 -10.151  -3.639  1.00 62.93
ATOM   1692  C   ARG A 219      -5.300 -11.136  -2.502  1.00 62.93
ATOM   1693  CB  ARG A 219      -3.785  -9.337  -3.359  1.00 62.93
ATOM   1694  O   ARG A 219      -5.769 -10.748  -1.430  1.00 62.93
ATOM   1695  CG  ARG A 219      -3.345  -8.462  -4.521  1.00 62.93
ATOM   1696  CD  ARG A 219      -2.036  -7.744  -4.223  1.00 62.93
ATOM   1697  NE  ARG A 219      -1.667  -6.827  -5.298  1.00 62.93
ATOM   1698  NH1 ARG A 219       0.285  -6.108  -4.295  1.00 62.93
ATOM   1699  NH2 ARG A 219      -0.335  -5.271  -6.337  1.00 62.93
ATOM   1700  CZ  ARG A 219      -0.573  -6.071  -5.307  1.00 62.93
ATOM   1701  N   ARG A 220      -5.370 -12.382  -2.801  1.00 70.85
ATOM   1702  CA  ARG A 220      -5.600 -13.453  -1.837  1.00 70.85
ATOM   1703  C   ARG A 220      -4.367 -14.340  -1.700  1.00 70.85
ATOM   1704  CB  ARG A 220      -6.809 -14.296  -2.248  1.00 70.85
ATOM   1705  O   ARG A 220      -3.831 -14.825  -2.698  1.00 70.85
ATOM   1706  CG  ARG A 220      -8.109 -13.511  -2.326  1.00 70.85
ATOM   1707  CD  ARG A 220      -9.241 -14.351  -2.901  1.00 70.85
ATOM   1708  NE  ARG A 220      -9.202 -14.383  -4.360  1.00 70.85
ATOM   1709  NH1 ARG A 220     -11.494 -14.500  -4.625  1.00 70.85
ATOM   1710  NH2 ARG A 220     -10.123 -14.476  -6.462  1.00 70.85
ATOM   1711  CZ  ARG A 220     -10.273 -14.453  -5.146  1.00 70.85
ATOM   1712  N   LEU A 221      -3.710 -14.398  -0.587  1.00 74.70
ATOM   1713  CA  LEU A 221      -2.522 -15.199  -0.313  1.00 74.70
ATOM   1714  C   LEU A 221      -2.856 -16.374   0.600  1.00 74.70
ATOM   1715  CB  LEU A 221      -1.430 -14.336   0.324  1.00 74.70
ATOM   1716  O   LEU A 221      -3.492 -16.194   1.641  1.00 74.70
ATOM   1717  CG  LEU A 221      -0.187 -15.076   0.823  1.00 74.70
ATOM   1718  CD1 LEU A 221       0.566 -15.697  -0.349  1.00 74.70
ATOM   1719  CD2 LEU A 221       0.718 -14.132   1.607  1.00 74.70
ATOM   1720  N   LEU A 222      -2.718 -17.744   0.119  1.00 79.42
ATOM   1721  CA  LEU A 222      -2.788 -18.930   0.965  1.00 79.42
ATOM   1722  C   LEU A 222      -1.399 -19.344   1.438  1.00 79.42
ATOM   1723  CB  LEU A 222      -3.449 -20.088   0.213  1.00 79.42
ATOM   1724  O   LEU A 222      -0.546 -19.713   0.627  1.00 79.42
ATOM   1725  CG  LEU A 222      -3.529 -21.422   0.956  1.00 79.42
ATOM   1726  CD1 LEU A 222      -4.337 -21.266   2.240  1.00 79.42
ATOM   1727  CD2 LEU A 222      -4.139 -22.497   0.062  1.00 79.42
ATOM   1728  N   LEU A 223      -1.062 -19.162   2.870  1.00 78.83
ATOM   1729  CA  LEU A 223       0.190 -19.604   3.474  1.00 78.83
ATOM   1730  C   LEU A 223       0.033 -20.984   4.103  1.00 78.83
ATOM   1731  CB  LEU A 223       0.660 -18.599   4.529  1.00 78.83
ATOM   1732  O   LEU A 223      -0.761 -21.161   5.030  1.00 78.83
ATOM   1733  CG  LEU A 223       1.230 -17.281   4.004  1.00 78.83
ATOM   1734  CD1 LEU A 223       1.431 -16.296   5.150  1.00 78.83
ATOM   1735  CD2 LEU A 223       2.542 -17.522   3.264  1.00 78.83
ATOM   1736  N   VAL A 224       0.702 -22.048   3.472  1.00 82.57
ATOM   1737  CA  VAL A 224       0.627 -23.411   3.987  1.00 82.57
ATOM   1738  C   VAL A 224       1.882 -23.727   4.797  1.00 82.57
ATOM   1739  CB  VAL A 224       0.455 -24.440   2.847  1.00 82.57
ATOM   1740  O   VAL A 224       2.999 -23.641   4.282  1.00 82.57
ATOM   1741  CG1 VAL A 224       0.349 -25.856   3.409  1.00 82.57
ATOM   1742  CG2 VAL A 224      -0.775 -24.102   2.005  1.00 82.57
ATOM   1743  N   ILE A 225       1.754 -23.913   6.154  1.00 78.93
ATOM   1744  CA  ILE A 225       2.862 -24.302   7.018  1.00 78.93
ATOM   1745  C   ILE A 225       2.745 -25.782   7.375  1.00 78.93
ATOM   1746  CB  ILE A 225       2.906 -23.444   8.302  1.00 78.93
ATOM   1747  O   ILE A 225       1.777 -26.198   8.017  1.00 78.93
ATOM   1748  CG1 ILE A 225       2.909 -21.952   7.948  1.00 78.93
ATOM   1749  CG2 ILE A 225       4.126 -23.806   9.154  1.00 78.93
ATOM   1750  CD1 ILE A 225       2.714 -21.031   9.144  1.00 78.93
ATOM   1751  N   THR A 226       3.652 -26.513   6.846  1.00 77.37
ATOM   1752  CA  THR A 226       3.611 -27.949   7.101  1.00 77.37
ATOM   1753  C   THR A 226       4.987 -28.463   7.516  1.00 77.37
ATOM   1754  CB  THR A 226       3.123 -28.723   5.863  1.00 77.37
ATOM   1755  O   THR A 226       6.011 -27.920   7.098  1.00 77.37
ATOM   1756  CG2 THR A 226       4.039 -28.483   4.668  1.00 77.37
ATOM   1757  OG1 THR A 226       3.102 -30.125   6.161  1.00 77.37
ATOM   1758  N   ASP A 227       5.073 -29.281   8.334  1.00 66.89
ATOM   1759  CA  ASP A 227       6.344 -29.822   8.806  1.00 66.89
ATOM   1760  C   ASP A 227       6.671 -31.142   8.111  1.00 66.89
ATOM   1761  CB  ASP A 227       6.313 -30.020  10.323  1.00 66.89
ATOM   1762  O   ASP A 227       7.676 -31.782   8.425  1.00 66.89
ATOM   1763  CG  ASP A 227       5.256 -31.015  10.769  1.00 66.89
ATOM   1764  OD1 ASP A 227       5.448 -31.684  11.808  1.00 66.89
ATOM   1765  OD2 ASP A 227       4.223 -31.133  10.075  1.00 66.89
ATOM   1766  N   GLY A 228       5.888 -31.456   7.164  1.00 63.12
ATOM   1767  CA  GLY A 228       6.219 -32.754   6.598  1.00 63.12
ATOM   1768  C   GLY A 228       5.516 -33.028   5.283  1.00 63.12
ATOM   1769  O   GLY A 228       4.708 -32.218   4.824  1.00 63.12
ATOM   1770  N   LYS A 229       5.924 -34.370   4.631  1.00 71.79
ATOM   1771  CA  LYS A 229       5.352 -34.853   3.377  1.00 71.79
ATOM   1772  C   LYS A 229       3.919 -35.336   3.576  1.00 71.79
ATOM   1773  CB  LYS A 229       6.209 -35.979   2.795  1.00 71.79
ATOM   1774  O   LYS A 229       3.602 -35.956   4.593  1.00 71.79
ATOM   1775  CG  LYS A 229       5.893 -36.311   1.344  1.00 71.79
ATOM   1776  CD  LYS A 229       6.841 -37.368   0.793  1.00 71.79
ATOM   1777  CE  LYS A 229       6.505 -37.724  -0.649  1.00 71.79
ATOM   1778  NZ  LYS A 229       7.425 -38.769  -1.190  1.00 71.79
ATOM   1779  N   PRO A 230       3.001 -35.104   2.640  1.00 80.17
ATOM   1780  CA  PRO A 230       1.622 -35.584   2.759  1.00 80.17
ATOM   1781  C   PRO A 230       1.534 -37.103   2.891  1.00 80.17
ATOM   1782  CB  PRO A 230       0.971 -35.111   1.457  1.00 80.17
ATOM   1783  O   PRO A 230       2.147 -37.831   2.106  1.00 80.17
ATOM   1784  CG  PRO A 230       1.859 -34.016   0.961  1.00 80.17
ATOM   1785  CD  PRO A 230       3.252 -34.268   1.461  1.00 80.17
ATOM   1786  N   ASN A 231       1.020 -37.514   3.913  1.00 73.89
ATOM   1787  CA  ASN A 231       0.814 -38.931   4.190  1.00 73.89
ATOM   1788  C   ASN A 231      -0.407 -39.157   5.077  1.00 73.89
ATOM   1789  CB  ASN A 231       2.060 -39.539   4.836  1.00 73.89
ATOM   1790  O   ASN A 231      -0.580 -38.473   6.088  1.00 73.89
ATOM   1791  CG  ASN A 231       1.981 -41.048   4.953  1.00 73.89
ATOM   1792  ND2 ASN A 231       2.744 -41.612   5.882  1.00 73.89
ATOM   1793  OD1 ASN A 231       1.240 -41.702   4.214  1.00 73.89
ATOM   1794  N   ASP A 232      -1.348 -39.982   4.542  1.00 81.15
ATOM   1795  CA  ASP A 232      -2.508 -40.395   5.325  1.00 81.15
ATOM   1796  C   ASP A 232      -2.610 -41.917   5.393  1.00 81.15
ATOM   1797  CB  ASP A 232      -3.791 -39.808   4.734  1.00 81.15
ATOM   1798  O   ASP A 232      -1.859 -42.626   4.720  1.00 81.15
ATOM   1799  CG  ASP A 232      -4.846 -39.510   5.785  1.00 81.15
ATOM   1800  OD1 ASP A 232      -5.718 -38.647   5.547  1.00 81.15
ATOM   1801  OD2 ASP A 232      -4.803 -40.143   6.862  1.00 81.15
ATOM   1802  N   LEU A 233      -3.449 -42.611   6.429  1.00 69.39
ATOM   1803  CA  LEU A 233      -3.545 -44.036   6.726  1.00 69.39
ATOM   1804  C   LEU A 233      -4.116 -44.802   5.538  1.00 69.39
ATOM   1805  CB  LEU A 233      -4.416 -44.268   7.964  1.00 69.39
ATOM   1806  O   LEU A 233      -3.939 -46.018   5.434  1.00 69.39
ATOM   1807  CG  LEU A 233      -3.758 -43.995   9.317  1.00 69.39
ATOM   1808  CD1 LEU A 233      -4.817 -43.879  10.408  1.00 69.39
ATOM   1809  CD2 LEU A 233      -2.754 -45.092   9.654  1.00 69.39
ATOM   1810  N   ASP A 234      -4.727 -44.210   4.444  1.00 68.32
ATOM   1811  CA  ASP A 234      -5.238 -44.869   3.245  1.00 68.32
ATOM   1812  C   ASP A 234      -4.252 -44.742   2.087  1.00 68.32
ATOM   1813  CB  ASP A 234      -6.595 -44.282   2.848  1.00 68.32
ATOM   1814  O   ASP A 234      -3.044 -44.627   2.303  1.00 68.32
ATOM   1815  CG  ASP A 234      -6.553 -42.778   2.641  1.00 68.32
ATOM   1816  OD1 ASP A 234      -7.618 -42.163   2.422  1.00 68.32
ATOM   1817  OD2 ASP A 234      -5.444 -42.204   2.694  1.00 68.32
ATOM   1818  N   HIS A 235      -4.415 -44.752   0.969  1.00 62.87
ATOM   1819  CA  HIS A 235      -3.566 -44.754  -0.217  1.00 62.87
ATOM   1820  C   HIS A 235      -2.959 -43.377  -0.462  1.00 62.87
ATOM   1821  CB  HIS A 235      -4.361 -45.203  -1.445  1.00 62.87
ATOM   1822  O   HIS A 235      -2.289 -43.160  -1.475  1.00 62.87
ATOM   1823  CG  HIS A 235      -4.888 -46.599  -1.341  1.00 62.87
ATOM   1824  CD2 HIS A 235      -6.146 -47.086  -1.461  1.00 62.87
ATOM   1825  ND1 HIS A 235      -4.078 -47.682  -1.079  1.00 62.87
ATOM   1826  CE1 HIS A 235      -4.817 -48.779  -1.043  1.00 62.87
ATOM   1827  NE2 HIS A 235      -6.076 -48.444  -1.272  1.00 62.87
ATOM   1828  N   TYR A 236      -3.058 -42.507   0.467  1.00 76.02
ATOM   1829  CA  TYR A 236      -2.537 -41.154   0.304  1.00 76.02
ATOM   1830  C   TYR A 236      -1.100 -41.060   0.801  1.00 76.02
ATOM   1831  CB  TYR A 236      -3.416 -40.146   1.051  1.00 76.02
ATOM   1832  O   TYR A 236      -0.845 -40.532   1.886  1.00 76.02
ATOM   1833  CG  TYR A 236      -3.366 -38.753   0.474  1.00 76.02
ATOM   1834  CD1 TYR A 236      -2.490 -37.797   0.983  1.00 76.02
ATOM   1835  CD2 TYR A 236      -4.196 -38.388  -0.581  1.00 76.02
ATOM   1836  CE1 TYR A 236      -2.442 -36.511   0.455  1.00 76.02
ATOM   1837  CE2 TYR A 236      -4.157 -37.105  -1.117  1.00 76.02
ATOM   1838  OH  TYR A 236      -3.234 -34.903  -1.119  1.00 76.02
ATOM   1839  CZ  TYR A 236      -3.277 -36.175  -0.593  1.00 76.02
ATOM   1840  N   GLU A 237      -0.233 -41.529   0.182  1.00 69.16
ATOM   1841  CA  GLU A 237       1.187 -41.567   0.518  1.00 69.16
ATOM   1842  C   GLU A 237       2.053 -41.464  -0.733  1.00 69.16
ATOM   1843  CB  GLU A 237       1.523 -42.847   1.288  1.00 69.16
ATOM   1844  O   GLU A 237       1.569 -41.668  -1.849  1.00 69.16
ATOM   1845  CG  GLU A 237       1.329 -44.120   0.477  1.00 69.16
ATOM   1846  CD  GLU A 237       1.646 -45.384   1.261  1.00 69.16
ATOM   1847  OE1 GLU A 237       1.506 -46.496   0.702  1.00 69.16
ATOM   1848  OE2 GLU A 237       2.037 -45.262   2.443  1.00 69.16
ATOM   1849  N   GLY A 238       3.214 -40.923  -0.579  1.00 64.06
ATOM   1850  CA  GLY A 238       4.206 -40.850  -1.640  1.00 64.06
ATOM   1851  C   GLY A 238       3.812 -39.909  -2.762  1.00 64.06
ATOM   1852  O   GLY A 238       3.426 -38.765  -2.512  1.00 64.06
ATOM   1853  N   ARG A 239       3.835 -40.387  -3.965  1.00 68.23
ATOM   1854  CA  ARG A 239       3.606 -39.616  -5.183  1.00 68.23
ATOM   1855  C   ARG A 239       2.155 -39.157  -5.274  1.00 68.23
ATOM   1856  CB  ARG A 239       3.973 -40.441  -6.419  1.00 68.23
ATOM   1857  O   ARG A 239       1.879 -38.036  -5.709  1.00 68.23
ATOM   1858  CG  ARG A 239       4.046 -39.628  -7.702  1.00 68.23
ATOM   1859  CD  ARG A 239       4.547 -40.464  -8.871  1.00 68.23
ATOM   1860  NE  ARG A 239       4.493 -39.722 -10.127  1.00 68.23
ATOM   1861  NH1 ARG A 239       5.287 -41.458 -11.427  1.00 68.23
ATOM   1862  NH2 ARG A 239       4.756 -39.448 -12.392  1.00 68.23
ATOM   1863  CZ  ARG A 239       4.845 -40.211 -11.313  1.00 68.23
ATOM   1864  N   HIS A 240       1.199 -40.098  -4.763  1.00 78.85
ATOM   1865  CA  HIS A 240      -0.212 -39.733  -4.816  1.00 78.85
ATOM   1866  C   HIS A 240      -0.493 -38.497  -3.970  1.00 78.85
ATOM   1867  CB  HIS A 240      -1.085 -40.899  -4.349  1.00 78.85
ATOM   1868  O   HIS A 240      -1.168 -37.569  -4.423  1.00 78.85
ATOM   1869  CG  HIS A 240      -2.552 -40.620  -4.428  1.00 78.85
ATOM   1870  CD2 HIS A 240      -3.452 -40.312  -3.464  1.00 78.85
ATOM   1871  ND1 HIS A 240      -3.251 -40.644  -5.615  1.00 78.85
ATOM   1872  CE1 HIS A 240      -4.521 -40.362  -5.377  1.00 78.85
ATOM   1873  NE2 HIS A 240      -4.669 -40.157  -4.079  1.00 78.85
ATOM   1874  N   GLY A 241       0.037 -38.512  -2.763  1.00 79.18
ATOM   1875  CA  GLY A 241      -0.149 -37.371  -1.880  1.00 79.18
ATOM   1876  C   GLY A 241       0.509 -36.105  -2.394  1.00 79.18
ATOM   1877  O   GLY A 241      -0.073 -35.021  -2.317  1.00 79.18
ATOM   1878  N   ILE A 242       1.666 -36.281  -2.940  1.00 78.43
ATOM   1879  CA  ILE A 242       2.428 -35.156  -3.470  1.00 78.43
ATOM   1880  C   ILE A 242       1.717 -34.582  -4.693  1.00 78.43
ATOM   1881  CB  ILE A 242       3.871 -35.573  -3.834  1.00 78.43
ATOM   1882  O   ILE A 242       1.548 -33.366  -4.806  1.00 78.43
ATOM   1883  CG1 ILE A 242       4.664 -35.916  -2.568  1.00 78.43
ATOM   1884  CG2 ILE A 242       4.566 -34.467  -4.633  1.00 78.43
ATOM   1885  CD1 ILE A 242       6.044 -36.497  -2.841  1.00 78.43
ATOM   1886  N   GLU A 243       1.240 -35.400  -5.615  1.00 78.55
ATOM   1887  CA  GLU A 243       0.595 -34.960  -6.848  1.00 78.55
ATOM   1888  C   GLU A 243      -0.772 -34.343  -6.567  1.00 78.55
ATOM   1889  CB  GLU A 243       0.453 -36.128  -7.827  1.00 78.55
ATOM   1890  O   GLU A 243      -1.168 -33.374  -7.219  1.00 78.55
ATOM   1891  CG  GLU A 243       1.779 -36.635  -8.376  1.00 78.55
ATOM   1892  CD  GLU A 243       2.531 -35.592  -9.188  1.00 78.55
ATOM   1893  OE1 GLU A 243       3.776 -35.682  -9.288  1.00 78.55
ATOM   1894  OE2 GLU A 243       1.869 -34.678  -9.728  1.00 78.55
ATOM   1895  N   ASP A 244      -1.553 -34.949  -5.580  1.00 81.68
ATOM   1896  CA  ASP A 244      -2.820 -34.335  -5.194  1.00 81.68
ATOM   1897  C   ASP A 244      -2.597 -32.954  -4.581  1.00 81.68
ATOM   1898  CB  ASP A 244      -3.573 -35.232  -4.209  1.00 81.68
ATOM   1899  O   ASP A 244      -3.324 -32.007  -4.891  1.00 81.68
ATOM   1900  CG  ASP A 244      -4.871 -34.616  -3.719  1.00 81.68
ATOM   1901  OD1 ASP A 244      -5.046 -34.458  -2.491  1.00 81.68
ATOM   1902  OD2 ASP A 244      -5.729 -34.288  -4.567  1.00 81.68
ATOM   1903  N   SER A 245      -1.556 -32.847  -3.746  1.00 81.08
ATOM   1904  CA  SER A 245      -1.229 -31.571  -3.118  1.00 81.08
ATOM   1905  C   SER A 245      -0.768 -30.548  -4.151  1.00 81.08
ATOM   1906  CB  SER A 245      -0.146 -31.758  -2.055  1.00 81.08
ATOM   1907  O   SER A 245      -1.138 -29.375  -4.078  1.00 81.08
ATOM   1908  OG  SER A 245      -0.578 -32.658  -1.049  1.00 81.08
ATOM   1909  N   ALA A 246       0.060 -31.035  -5.093  1.00 78.85
ATOM   1910  CA  ALA A 246       0.500 -30.166  -6.181  1.00 78.85
ATOM   1911  C   ALA A 246      -0.688 -29.660  -6.993  1.00 78.85
ATOM   1912  CB  ALA A 246       1.485 -30.902  -7.086  1.00 78.85
ATOM   1913  O   ALA A 246      -0.734 -28.487  -7.374  1.00 78.85
ATOM   1914  N   MET A 247      -1.650 -30.503  -7.286  1.00 78.71
ATOM   1915  CA  MET A 247      -2.852 -30.119  -8.021  1.00 78.71
ATOM   1916  C   MET A 247      -3.692 -29.135  -7.214  1.00 78.71
ATOM   1917  CB  MET A 247      -3.685 -31.353  -8.372  1.00 78.71
ATOM   1918  O   MET A 247      -4.251 -28.188  -7.770  1.00 78.71
ATOM   1919  CG  MET A 247      -4.862 -31.057  -9.287  1.00 78.71
ATOM   1920  SD  MET A 247      -4.343 -30.319 -10.885  1.00 78.71
ATOM   1921  CE  MET A 247      -3.720 -31.797 -11.733  1.00 78.71
ATOM   1922  N   ALA A 248      -3.720 -29.416  -5.880  1.00 81.73
ATOM   1923  CA  ALA A 248      -4.448 -28.499  -5.007  1.00 81.73
ATOM   1924  C   ALA A 248      -3.836 -27.102  -5.046  1.00 81.73
ATOM   1925  CB  ALA A 248      -4.467 -29.029  -3.576  1.00 81.73
ATOM   1926  O   ALA A 248      -4.556 -26.101  -5.031  1.00 81.73
ATOM   1927  N   VAL A 249      -2.573 -27.021  -5.134  1.00 80.20
ATOM   1928  CA  VAL A 249      -1.864 -25.749  -5.228  1.00 80.20
ATOM   1929  C   VAL A 249      -2.155 -25.094  -6.577  1.00 80.20
ATOM   1930  CB  VAL A 249      -0.341 -25.932  -5.042  1.00 80.20
ATOM   1931  O   VAL A 249      -2.436 -23.895  -6.644  1.00 80.20
ATOM   1932  CG1 VAL A 249       0.407 -24.658  -5.429  1.00 80.20
ATOM   1933  CG2 VAL A 249      -0.025 -26.324  -3.600  1.00 80.20
ATOM   1934  N   ARG A 250      -2.125 -25.781  -7.715  1.00 77.50
ATOM   1935  CA  ARG A 250      -2.432 -25.253  -9.040  1.00 77.50
ATOM   1936  C   ARG A 250      -3.861 -24.725  -9.102  1.00 77.50
ATOM   1937  CB  ARG A 250      -2.224 -26.328 -10.109  1.00 77.50
ATOM   1938  O   ARG A 250      -4.113 -23.669  -9.687  1.00 77.50
ATOM   1939  CG  ARG A 250      -0.766 -26.566 -10.468  1.00 77.50
ATOM   1940  CD  ARG A 250      -0.622 -27.542 -11.627  1.00 77.50
ATOM   1941  NE  ARG A 250       0.221 -28.680 -11.272  1.00 77.50
ATOM   1942  NH1 ARG A 250      -0.297 -29.915 -13.155  1.00 77.50
ATOM   1943  NH2 ARG A 250       1.150 -30.757 -11.589  1.00 77.50
ATOM   1944  CZ  ARG A 250       0.356 -29.781 -12.006  1.00 77.50
ATOM   1945  N   GLU A 251      -4.815 -25.470  -8.405  1.00 80.39
ATOM   1946  CA  GLU A 251      -6.207 -25.035  -8.344  1.00 80.39
ATOM   1947  C   GLU A 251      -6.338 -23.709  -7.600  1.00 80.39
ATOM   1948  CB  GLU A 251      -7.075 -26.102  -7.673  1.00 80.39
ATOM   1949  O   GLU A 251      -7.068 -22.816  -8.036  1.00 80.39
ATOM   1950  CG  GLU A 251      -7.198 -27.389  -8.475  1.00 80.39
ATOM   1951  CD  GLU A 251      -7.742 -28.554  -7.663  1.00 80.39
ATOM   1952  OE1 GLU A 251      -7.913 -29.659  -8.225  1.00 80.39
ATOM   1953  OE2 GLU A 251      -8.000 -28.359  -6.454  1.00 80.39
ATOM   1954  N   ALA A 252      -5.614 -23.656  -6.568  1.00 79.17
ATOM   1955  CA  ALA A 252      -5.649 -22.430  -5.775  1.00 79.17
ATOM   1956  C   ALA A 252      -5.092 -21.249  -6.565  1.00 79.17
ATOM   1957  CB  ALA A 252      -4.866 -22.614  -4.476  1.00 79.17
ATOM   1958  O   ALA A 252      -5.652 -20.151  -6.529  1.00 79.17
ATOM   1959  N   ARG A 253      -3.997 -21.443  -7.283  1.00 73.66
ATOM   1960  CA  ARG A 253      -3.399 -20.394  -8.102  1.00 73.66
ATOM   1961  C   ARG A 253      -4.331 -19.988  -9.239  1.00 73.66
ATOM   1962  CB  ARG A 253      -2.053 -20.854  -8.667  1.00 73.66
ATOM   1963  O   ARG A 253      -4.462 -18.801  -9.548  1.00 73.66
ATOM   1964  CG  ARG A 253      -0.942 -20.925  -7.632  1.00 73.66
ATOM   1965  CD  ARG A 253       0.329 -21.533  -8.209  1.00 73.66
ATOM   1966  NE  ARG A 253       1.433 -21.479  -7.255  1.00 73.66
ATOM   1967  NH1 ARG A 253       2.813 -22.889  -8.457  1.00 73.66
ATOM   1968  NH2 ARG A 253       3.525 -22.005  -6.466  1.00 73.66
ATOM   1969  CZ  ARG A 253       2.588 -22.125  -7.395  1.00 73.66
ATOM   1970  N   ARG A 254      -5.066 -20.991  -9.754  1.00 73.47
ATOM   1971  CA  ARG A 254      -6.034 -20.704 -10.807  1.00 73.47
ATOM   1972  C   ARG A 254      -7.203 -19.886 -10.269  1.00 73.47
ATOM   1973  CB  ARG A 254      -6.548 -22.003 -11.433  1.00 73.47
ATOM   1974  O   ARG A 254      -7.783 -19.073 -10.992  1.00 73.47
ATOM   1975  CG  ARG A 254      -5.633 -22.574 -12.504  1.00 73.47
ATOM   1976  CD  ARG A 254      -6.285 -23.735 -13.243  1.00 73.47
ATOM   1977  NE  ARG A 254      -6.215 -24.972 -12.471  1.00 73.47
ATOM   1978  NH1 ARG A 254      -7.052 -26.314 -14.156  1.00 73.47
ATOM   1979  NH2 ARG A 254      -6.475 -27.229 -12.135  1.00 73.47
ATOM   1980  CZ  ARG A 254      -6.581 -26.169 -12.922  1.00 73.47
ATOM   1981  N   ALA A 255      -7.413 -20.149  -9.004  1.00 72.63
ATOM   1982  CA  ALA A 255      -8.492 -19.397  -8.370  1.00 72.63
ATOM   1983  C   ALA A 255      -8.047 -17.976  -8.033  1.00 72.63
ATOM   1984  CB  ALA A 255      -8.972 -20.113  -7.110  1.00 72.63
ATOM   1985  O   ALA A 255      -8.834 -17.177  -7.520  1.00 72.63
ATOM   1986  N   GLY A 256      -6.994 -17.507  -8.441  1.00 74.28
ATOM   1987  CA  GLY A 256      -6.467 -16.162  -8.276  1.00 74.28
ATOM   1988  C   GLY A 256      -5.726 -15.969  -6.966  1.00 74.28
ATOM   1989  O   GLY A 256      -5.387 -14.842  -6.599  1.00 74.28
ATOM   1990  N   HIS A 257      -5.348 -17.257  -6.211  1.00 74.36
ATOM   1991  CA  HIS A 257      -4.649 -17.149  -4.935  1.00 74.36
ATOM   1992  C   HIS A 257      -3.139 -17.252  -5.124  1.00 74.36
ATOM   1993  CB  HIS A 257      -5.131 -18.231  -3.967  1.00 74.36
ATOM   1994  O   HIS A 257      -2.664 -18.032  -5.953  1.00 74.36
ATOM   1995  CG  HIS A 257      -6.619 -18.379  -3.925  1.00 74.36
ATOM   1996  CD2 HIS A 257      -7.406 -19.478  -4.006  1.00 74.36
ATOM   1997  ND1 HIS A 257      -7.470 -17.304  -3.788  1.00 74.36
ATOM   1998  CE1 HIS A 257      -8.720 -17.737  -3.786  1.00 74.36
ATOM   1999  NE2 HIS A 257      -8.708 -19.052  -3.916  1.00 74.36
ATOM   2000  N   ALA A 258      -2.360 -16.210  -4.605  1.00 79.25
ATOM   2001  CA  ALA A 258      -0.945 -16.504  -4.391  1.00 79.25
ATOM   2002  C   ALA A 258      -0.763 -17.550  -3.294  1.00 79.25
ATOM   2003  CB  ALA A 258      -0.184 -15.229  -4.038  1.00 79.25
ATOM   2004  O   ALA A 258      -1.411 -17.480  -2.247  1.00 79.25
ATOM   2005  N   VAL A 259      -0.185 -18.803  -3.605  1.00 81.90
ATOM   2006  CA  VAL A 259       0.029 -19.865  -2.627  1.00 81.90
ATOM   2007  C   VAL A 259       1.515 -19.968  -2.292  1.00 81.90
ATOM   2008  CB  VAL A 259      -0.496 -21.224  -3.141  1.00 81.90
ATOM   2009  O   VAL A 259       2.360 -20.004  -3.190  1.00 81.90
ATOM   2010  CG1 VAL A 259      -0.354 -22.300  -2.066  1.00 81.90
ATOM   2011  CG2 VAL A 259      -1.952 -21.099  -3.587  1.00 81.90
ATOM   2012  N   HIS A 260       1.952 -19.787  -0.997  1.00 81.01
ATOM   2013  CA  HIS A 260       3.332 -19.939  -0.548  1.00 81.01
ATOM   2014  C   HIS A 260       3.441 -20.990   0.551  1.00 81.01
ATOM   2015  CB  HIS A 260       3.885 -18.601  -0.053  1.00 81.01
ATOM   2016  O   HIS A 260       2.685 -20.957   1.524  1.00 81.01
ATOM   2017  CG  HIS A 260       5.379 -18.549  -0.009  1.00 81.01
ATOM   2018  CD2 HIS A 260       6.247 -18.775   1.006  1.00 81.01
ATOM   2019  ND1 HIS A 260       6.145 -18.229  -1.109  1.00 81.01
ATOM   2020  CE1 HIS A 260       7.424 -18.261  -0.771  1.00 81.01
ATOM   2021  NE2 HIS A 260       7.513 -18.589   0.506  1.00 81.01
ATOM   2022  N   GLY A 261       4.224 -22.169   0.259  1.00 78.10
ATOM   2023  CA  GLY A 261       4.451 -23.213   1.245  1.00 78.10
ATOM   2024  C   GLY A 261       5.666 -22.957   2.116  1.00 78.10
ATOM   2025  O   GLY A 261       6.691 -22.469   1.633  1.00 78.10
ATOM   2026  N   ILE A 262       5.549 -23.116   3.450  1.00 77.30
ATOM   2027  CA  ILE A 262       6.652 -23.036   4.402  1.00 77.30
ATOM   2028  C   ILE A 262       6.805 -24.370   5.128  1.00 77.30
ATOM   2029  CB  ILE A 262       6.439 -21.892   5.419  1.00 77.30
ATOM   2030  O   ILE A 262       5.832 -24.906   5.665  1.00 77.30
ATOM   2031  CG1 ILE A 262       6.252 -20.557   4.690  1.00 77.30
ATOM   2032  CG2 ILE A 262       7.611 -21.820   6.403  1.00 77.30
ATOM   2033  CD1 ILE A 262       5.706 -19.442   5.571  1.00 77.30
ATOM   2034  N   THR A 263       7.949 -25.064   5.025  1.00 81.28
ATOM   2035  CA  THR A 263       8.155 -26.332   5.715  1.00 81.28
ATOM   2036  C   THR A 263       9.394 -26.269   6.603  1.00 81.28
ATOM   2037  CB  THR A 263       8.296 -27.495   4.715  1.00 81.28
ATOM   2038  O   THR A 263      10.337 -25.530   6.311  1.00 81.28
ATOM   2039  CG2 THR A 263       9.561 -27.350   3.876  1.00 81.28
ATOM   2040  OG1 THR A 263       8.353 -28.733   5.435  1.00 81.28
ATOM   2041  N   VAL A 264       9.312 -26.880   7.672  1.00 76.66
ATOM   2042  CA  VAL A 264      10.460 -26.975   8.567  1.00 76.66
ATOM   2043  C   VAL A 264      11.133 -28.336   8.402  1.00 76.66
ATOM   2044  CB  VAL A 264      10.050 -26.758  10.041  1.00 76.66
ATOM   2045  O   VAL A 264      12.091 -28.652   9.112  1.00 76.66
ATOM   2046  CG1 VAL A 264       9.588 -25.320  10.267  1.00 76.66
ATOM   2047  CG2 VAL A 264       8.954 -27.744  10.440  1.00 76.66
ATOM   2048  N   ASP A 265      10.625 -29.133   7.576  1.00 73.71
ATOM   2049  CA  ASP A 265      11.213 -30.441   7.305  1.00 73.71
ATOM   2050  C   ASP A 265      12.494 -30.308   6.484  1.00 73.71
ATOM   2051  CB  ASP A 265      10.212 -31.339   6.574  1.00 73.71
ATOM   2052  O   ASP A 265      12.463 -29.829   5.349  1.00 73.71
ATOM   2053  CG  ASP A 265      10.734 -32.746   6.345  1.00 73.71
ATOM   2054  OD1 ASP A 265      10.083 -33.528   5.618  1.00 73.71
ATOM   2055  OD2 ASP A 265      11.805 -33.078   6.898  1.00 73.71
ATOM   2056  N   ARG A 266      13.600 -30.667   6.918  1.00 64.10
ATOM   2057  CA  ARG A 266      14.907 -30.546   6.280  1.00 64.10
ATOM   2058  C   ARG A 266      14.954 -31.330   4.973  1.00 64.10
ATOM   2059  CB  ARG A 266      16.012 -31.030   7.222  1.00 64.10
ATOM   2060  O   ARG A 266      15.701 -30.977   4.058  1.00 64.10
ATOM   2061  CG  ARG A 266      16.286 -30.090   8.385  1.00 64.10
ATOM   2062  CD  ARG A 266      17.421 -30.596   9.264  1.00 64.10
ATOM   2063  NE  ARG A 266      17.631 -29.734  10.423  1.00 64.10
ATOM   2064  NH1 ARG A 266      19.471 -30.889  11.209  1.00 64.10
ATOM   2065  NH2 ARG A 266      18.700 -29.049  12.337  1.00 64.10
ATOM   2066  CZ  ARG A 266      18.600 -29.892  11.320  1.00 64.10
ATOM   2067  N   ASP A 267      14.065 -32.362   4.843  1.00 65.58
ATOM   2068  CA  ASP A 267      14.090 -33.214   3.659  1.00 65.58
ATOM   2069  C   ASP A 267      13.060 -32.755   2.629  1.00 65.58
ATOM   2070  CB  ASP A 267      13.836 -34.674   4.042  1.00 65.58
ATOM   2071  O   ASP A 267      12.818 -33.443   1.636  1.00 65.58
ATOM   2072  CG  ASP A 267      14.949 -35.267   4.888  1.00 65.58
ATOM   2073  OD1 ASP A 267      14.658 -36.060   5.810  1.00 65.58
ATOM   2074  OD2 ASP A 267      16.127 -34.936   4.633  1.00 65.58
ATOM   2075  N   ALA A 268      12.700 -31.697   2.914  1.00 71.07
ATOM   2076  CA  ALA A 268      11.608 -31.204   2.079  1.00 71.07
ATOM   2077  C   ALA A 268      12.127 -30.718   0.728  1.00 71.07
ATOM   2078  CB  ALA A 268      10.857 -30.082   2.792  1.00 71.07
ATOM   2079  O   ALA A 268      11.347 -30.501  -0.202  1.00 71.07
ATOM   2080  N   LYS A 269      13.420 -30.653   0.629  1.00 64.53
ATOM   2081  CA  LYS A 269      14.013 -30.154  -0.608  1.00 64.53
ATOM   2082  C   LYS A 269      13.640 -31.039  -1.794  1.00 64.53
ATOM   2083  CB  LYS A 269      15.535 -30.068  -0.477  1.00 64.53
ATOM   2084  O   LYS A 269      13.593 -30.572  -2.934  1.00 64.53
ATOM   2085  CG  LYS A 269      16.018 -28.901   0.372  1.00 64.53
ATOM   2086  CD  LYS A 269      17.539 -28.825   0.404  1.00 64.53
ATOM   2087  CE  LYS A 269      18.025 -27.710   1.320  1.00 64.53
ATOM   2088  NZ  LYS A 269      19.516 -27.632   1.354  1.00 64.53
ATOM   2089  N   SER A 270      13.231 -32.222  -1.537  1.00 64.70
ATOM   2090  CA  SER A 270      12.999 -33.169  -2.622  1.00 64.70
ATOM   2091  C   SER A 270      11.531 -33.189  -3.034  1.00 64.70
ATOM   2092  CB  SER A 270      13.441 -34.574  -2.212  1.00 64.70
ATOM   2093  O   SER A 270      11.210 -33.442  -4.197  1.00 64.70
ATOM   2094  OG  SER A 270      12.754 -34.998  -1.048  1.00 64.70
ATOM   2095  N   TRP A 271      10.616 -32.874  -2.312  1.00 70.03
ATOM   2096  CA  TRP A 271       9.209 -33.044  -2.659  1.00 70.03
ATOM   2097  C   TRP A 271       8.471 -31.710  -2.613  1.00 70.03
ATOM   2098  CB  TRP A 271       8.538 -34.045  -1.714  1.00 70.03
ATOM   2099  O   TRP A 271       7.459 -31.530  -3.294  1.00 70.03
ATOM   2100  CG  TRP A 271       8.651 -33.683  -0.264  1.00 70.03
ATOM   2101  CD1 TRP A 271       9.633 -34.067   0.607  1.00 70.03
ATOM   2102  CD2 TRP A 271       7.746 -32.868   0.486  1.00 70.03
ATOM   2103  CE2 TRP A 271       8.241 -32.799   1.807  1.00 70.03
ATOM   2104  CE3 TRP A 271       6.562 -32.188   0.169  1.00 70.03
ATOM   2105  NE1 TRP A 271       9.392 -33.539   1.854  1.00 70.03
ATOM   2106  CH2 TRP A 271       6.437 -31.420   2.474  1.00 70.03
ATOM   2107  CZ2 TRP A 271       7.593 -32.076   2.811  1.00 70.03
ATOM   2108  CZ3 TRP A 271       5.919 -31.468   1.169  1.00 70.03
ATOM   2109  N   PHE A 272       8.945 -30.823  -1.753  1.00 78.66
ATOM   2110  CA  PHE A 272       8.250 -29.572  -1.474  1.00 78.66
ATOM   2111  C   PHE A 272       8.164 -28.709  -2.727  1.00 78.66
ATOM   2112  CB  PHE A 272       8.956 -28.802  -0.353  1.00 78.66
ATOM   2113  O   PHE A 272       7.122 -28.115  -3.007  1.00 78.66
ATOM   2114  CG  PHE A 272       8.024 -27.990   0.506  1.00 78.66
ATOM   2115  CD1 PHE A 272       8.185 -26.615   0.622  1.00 78.66
ATOM   2116  CD2 PHE A 272       6.987 -28.603   1.197  1.00 78.66
ATOM   2117  CE1 PHE A 272       7.324 -25.861   1.416  1.00 78.66
ATOM   2118  CE2 PHE A 272       6.123 -27.856   1.993  1.00 78.66
ATOM   2119  CZ  PHE A 272       6.294 -26.485   2.102  1.00 78.66
ATOM   2120  N   PRO A 273       9.372 -28.543  -3.589  1.00 74.42
ATOM   2121  CA  PRO A 273       9.297 -27.784  -4.840  1.00 74.42
ATOM   2122  C   PRO A 273       8.279 -28.363  -5.821  1.00 74.42
ATOM   2123  CB  PRO A 273      10.717 -27.889  -5.401  1.00 74.42
ATOM   2124  O   PRO A 273       7.675 -27.621  -6.599  1.00 74.42
ATOM   2125  CG  PRO A 273      11.583 -28.130  -4.207  1.00 74.42
ATOM   2126  CD  PRO A 273      10.800 -28.927  -3.204  1.00 74.42
ATOM   2127  N   ARG A 274       8.014 -29.662  -5.675  1.00 71.23
ATOM   2128  CA  ARG A 274       7.038 -30.309  -6.546  1.00 71.23
ATOM   2129  C   ARG A 274       5.619 -29.869  -6.201  1.00 71.23
ATOM   2130  CB  ARG A 274       7.154 -31.831  -6.447  1.00 71.23
ATOM   2131  O   ARG A 274       4.777 -29.719  -7.089  1.00 71.23
ATOM   2132  CG  ARG A 274       6.280 -32.582  -7.439  1.00 71.23
ATOM   2133  CD  ARG A 274       6.900 -32.608  -8.829  1.00 71.23
ATOM   2134  NE  ARG A 274       6.098 -33.395  -9.762  1.00 71.23
ATOM   2135  NH1 ARG A 274       7.445 -32.981 -11.592  1.00 71.23
ATOM   2136  NH2 ARG A 274       5.577 -34.291 -11.811  1.00 71.23
ATOM   2137  CZ  ARG A 274       6.375 -33.554 -11.053  1.00 71.23
ATOM   2138  N   ILE A 275       5.469 -29.682  -5.101  1.00 81.49
ATOM   2139  CA  ILE A 275       4.133 -29.295  -4.660  1.00 81.49
ATOM   2140  C   ILE A 275       3.925 -27.801  -4.897  1.00 81.49
ATOM   2141  CB  ILE A 275       3.907 -29.638  -3.171  1.00 81.49
ATOM   2142  O   ILE A 275       2.931 -27.394  -5.502  1.00 81.49
ATOM   2143  CG1 ILE A 275       3.919 -31.157  -2.965  1.00 81.49
ATOM   2144  CG2 ILE A 275       2.595 -29.028  -2.669  1.00 81.49
ATOM   2145  CD1 ILE A 275       3.752 -31.587  -1.514  1.00 81.49
ATOM   2146  N   PHE A 276       4.875 -26.896  -4.620  1.00 75.10
ATOM   2147  CA  PHE A 276       4.630 -25.460  -4.551  1.00 75.10
ATOM   2148  C   PHE A 276       5.286 -24.742  -5.724  1.00 75.10
ATOM   2149  CB  PHE A 276       5.148 -24.887  -3.228  1.00 75.10
ATOM   2150  O   PHE A 276       4.941 -23.599  -6.031  1.00 75.10
ATOM   2151  CG  PHE A 276       4.324 -25.282  -2.032  1.00 75.10
ATOM   2152  CD1 PHE A 276       3.197 -24.552  -1.675  1.00 75.10
ATOM   2153  CD2 PHE A 276       4.678 -26.384  -1.264  1.00 75.10
ATOM   2154  CE1 PHE A 276       2.433 -24.915  -0.568  1.00 75.10
ATOM   2155  CE2 PHE A 276       3.919 -26.753  -0.157  1.00 75.10
ATOM   2156  CZ  PHE A 276       2.798 -26.016   0.190  1.00 75.10
ATOM   2157  N   GLY A 277       5.865 -25.291  -6.513  1.00 69.21
ATOM   2158  CA  GLY A 277       6.582 -24.675  -7.618  1.00 69.21
ATOM   2159  C   GLY A 277       7.724 -23.784  -7.166  1.00 69.21
ATOM   2160  O   GLY A 277       7.778 -23.378  -6.004  1.00 69.21
ATOM   2161  N   GLN A 278       8.763 -23.461  -7.891  1.00 54.49
ATOM   2162  CA  GLN A 278       9.908 -22.614  -7.572  1.00 54.49
ATOM   2163  C   GLN A 278       9.461 -21.204  -7.198  1.00 54.49
ATOM   2164  CB  GLN A 278      10.882 -22.561  -8.749  1.00 54.49
ATOM   2165  O   GLN A 278       8.608 -20.619  -7.868  1.00 54.49
ATOM   2166  CG  GLN A 278      11.680 -23.843  -8.945  1.00 54.49
ATOM   2167  CD  GLN A 278      13.166 -23.652  -8.707  1.00 54.49
ATOM   2168  NE2 GLN A 278      13.887 -24.756  -8.541  1.00 54.49
ATOM   2169  OE1 GLN A 278      13.662 -22.521  -8.672  1.00 54.49
ATOM   2170  N   GLY A 279       9.936 -20.576  -6.252  1.00 58.78
ATOM   2171  CA  GLY A 279       9.577 -19.257  -5.754  1.00 58.78
ATOM   2172  C   GLY A 279       8.303 -19.257  -4.931  1.00 58.78
ATOM   2173  O   GLY A 279       7.897 -18.217  -4.406  1.00 58.78
ATOM   2174  N   GLY A 280       7.743 -20.697  -4.904  1.00 67.93
ATOM   2175  CA  GLY A 280       6.468 -20.773  -4.209  1.00 67.93
ATOM   2176  C   GLY A 280       6.581 -21.368  -2.818  1.00 67.93
ATOM   2177  O   GLY A 280       5.576 -21.755  -2.218  1.00 67.93
ATOM   2178  N   PHE A 281       7.793 -21.516  -2.322  1.00 72.11
ATOM   2179  CA  PHE A 281       7.927 -22.101  -0.994  1.00 72.11
ATOM   2180  C   PHE A 281       9.167 -21.565  -0.289  1.00 72.11
ATOM   2181  CB  PHE A 281       7.994 -23.629  -1.082  1.00 72.11
ATOM   2182  O   PHE A 281      10.047 -20.982  -0.926  1.00 72.11
ATOM   2183  CG  PHE A 281       9.237 -24.145  -1.756  1.00 72.11
ATOM   2184  CD1 PHE A 281       9.261 -24.364  -3.127  1.00 72.11
ATOM   2185  CD2 PHE A 281      10.382 -24.410  -1.016  1.00 72.11
ATOM   2186  CE1 PHE A 281      10.410 -24.842  -3.754  1.00 72.11
ATOM   2187  CE2 PHE A 281      11.534 -24.887  -1.635  1.00 72.11
ATOM   2188  CZ  PHE A 281      11.546 -25.103  -3.003  1.00 72.11
ATOM   2189  N   SER A 282       9.290 -21.577   1.054  1.00 78.45
ATOM   2190  CA  SER A 282      10.442 -21.294   1.903  1.00 78.45
ATOM   2191  C   SER A 282      10.750 -22.468   2.827  1.00 78.45
ATOM   2192  CB  SER A 282      10.200 -20.032   2.733  1.00 78.45
ATOM   2193  O   SER A 282       9.839 -23.068   3.401  1.00 78.45
ATOM   2194  OG  SER A 282       9.957 -18.917   1.892  1.00 78.45
ATOM   2195  N   LEU A 283      12.003 -22.950   2.738  1.00 69.56
ATOM   2196  CA  LEU A 283      12.462 -24.005   3.635  1.00 69.56
ATOM   2197  C   LEU A 283      13.204 -23.417   4.831  1.00 69.56
ATOM   2198  CB  LEU A 283      13.370 -24.986   2.889  1.00 69.56
ATOM   2199  O   LEU A 283      14.155 -22.651   4.662  1.00 69.56
ATOM   2200  CG  LEU A 283      13.622 -26.331   3.572  1.00 69.56
ATOM   2201  CD1 LEU A 283      12.755 -27.416   2.942  1.00 69.56
ATOM   2202  CD2 LEU A 283      15.098 -26.705   3.492  1.00 69.56
ATOM   2203  N   ILE A 284      12.677 -23.703   6.010  1.00 73.05
ATOM   2204  CA  ILE A 284      13.325 -23.262   7.241  1.00 73.05
ATOM   2205  C   ILE A 284      13.865 -24.470   8.001  1.00 73.05
ATOM   2206  CB  ILE A 284      12.354 -22.457   8.134  1.00 73.05
ATOM   2207  O   ILE A 284      13.128 -25.126   8.741  1.00 73.05
ATOM   2208  CG1 ILE A 284      11.679 -21.346   7.322  1.00 73.05
ATOM   2209  CG2 ILE A 284      13.089 -21.880   9.347  1.00 73.05
ATOM   2210  CD1 ILE A 284      10.861 -20.374   8.163  1.00 73.05
ATOM   2211  N   PRO A 285      15.115 -24.906   7.800  1.00 65.75
ATOM   2212  CA  PRO A 285      15.679 -26.135   8.363  1.00 65.75
ATOM   2213  C   PRO A 285      15.670 -26.143   9.890  1.00 65.75
ATOM   2214  CB  PRO A 285      17.112 -26.144   7.825  1.00 65.75
ATOM   2215  O   PRO A 285      15.512 -27.201  10.504  1.00 65.75
ATOM   2216  CG  PRO A 285      17.192 -24.947   6.933  1.00 65.75
ATOM   2217  CD  PRO A 285      15.932 -24.147   7.093  1.00 65.75
ATOM   2218  N   HIS A 286      15.844 -24.911  10.536  1.00 59.95
ATOM   2219  CA  HIS A 286      15.794 -24.823  11.991  1.00 59.95
ATOM   2220  C   HIS A 286      14.467 -24.238  12.462  1.00 59.95
ATOM   2221  CB  HIS A 286      16.956 -23.980  12.517  1.00 59.95
ATOM   2222  O   HIS A 286      14.223 -23.039  12.308  1.00 59.95
ATOM   2223  CG  HIS A 286      18.303 -24.535  12.177  1.00 59.95
ATOM   2224  CD2 HIS A 286      19.266 -24.081  11.340  1.00 59.95
ATOM   2225  ND1 HIS A 286      18.786 -25.703  12.725  1.00 59.95
ATOM   2226  CE1 HIS A 286      19.993 -25.944  12.240  1.00 59.95
ATOM   2227  NE2 HIS A 286      20.307 -24.975  11.397  1.00 59.95
ATOM   2228  N   PRO A 287      13.633 -25.147  12.960  1.00 70.35
ATOM   2229  CA  PRO A 287      12.293 -24.732  13.379  1.00 70.35
ATOM   2230  C   PRO A 287      12.315 -23.527  14.317  1.00 70.35
ATOM   2231  CB  PRO A 287      11.747 -25.970  14.095  1.00 70.35
ATOM   2232  O   PRO A 287      11.357 -22.751  14.355  1.00 70.35
ATOM   2233  CG  PRO A 287      12.572 -27.104  13.577  1.00 70.35
ATOM   2234  CD  PRO A 287      13.902 -26.565  13.137  1.00 70.35
ATOM   2235  N   ASP A 288      13.289 -23.357  14.989  1.00 63.45
ATOM   2236  CA  ASP A 288      13.387 -22.242  15.927  1.00 63.45
ATOM   2237  C   ASP A 288      13.459 -20.908  15.188  1.00 63.45
ATOM   2238  CB  ASP A 288      14.609 -22.408  16.833  1.00 63.45
ATOM   2239  O   ASP A 288      13.173 -19.856  15.765  1.00 63.45
ATOM   2240  CG  ASP A 288      14.574 -23.690  17.646  1.00 63.45
ATOM   2241  OD1 ASP A 288      15.641 -24.303  17.865  1.00 63.45
ATOM   2242  OD2 ASP A 288      13.468 -24.093  18.070  1.00 63.45
ATOM   2243  N   ARG A 289      13.777 -20.866  13.938  1.00 65.03
ATOM   2244  CA  ARG A 289      13.912 -19.648  13.146  1.00 65.03
ATOM   2245  C   ARG A 289      12.592 -19.281  12.476  1.00 65.03
ATOM   2246  CB  ARG A 289      15.007 -19.812  12.090  1.00 65.03
ATOM   2247  O   ARG A 289      12.496 -18.253  11.803  1.00 65.03
ATOM   2248  CG  ARG A 289      16.412 -19.895  12.667  1.00 65.03
ATOM   2249  CD  ARG A 289      17.474 -19.827  11.578  1.00 65.03
ATOM   2250  NE  ARG A 289      18.821 -19.913  12.133  1.00 65.03
ATOM   2251  NH1 ARG A 289      19.889 -19.902  10.085  1.00 65.03
ATOM   2252  NH2 ARG A 289      21.112 -20.025  12.020  1.00 65.03
ATOM   2253  CZ  ARG A 289      19.938 -19.946  11.412  1.00 65.03
ATOM   2254  N   LEU A 290      11.654 -20.181  12.776  1.00 67.68
ATOM   2255  CA  LEU A 290      10.359 -19.979  12.135  1.00 67.68
ATOM   2256  C   LEU A 290       9.747 -18.646  12.555  1.00 67.68
ATOM   2257  CB  LEU A 290       9.404 -21.124  12.483  1.00 67.68
ATOM   2258  O   LEU A 290       9.220 -17.909  11.718  1.00 67.68
ATOM   2259  CG  LEU A 290       8.076 -21.153  11.725  1.00 67.68
ATOM   2260  CD1 LEU A 290       8.324 -21.287  10.226  1.00 67.68
ATOM   2261  CD2 LEU A 290       7.197 -22.292  12.230  1.00 67.68
ATOM   2262  N   LEU A 291       9.796 -18.307  13.810  1.00 67.77
ATOM   2263  CA  LEU A 291       9.224 -17.077  14.347  1.00 67.77
ATOM   2264  C   LEU A 291       9.819 -15.854  13.656  1.00 67.77
ATOM   2265  CB  LEU A 291       9.461 -16.990  15.857  1.00 67.77
ATOM   2266  O   LEU A 291       9.096 -14.914  13.318  1.00 67.77
ATOM   2267  CG  LEU A 291       8.765 -15.840  16.587  1.00 67.77
ATOM   2268  CD1 LEU A 291       7.272 -16.121  16.717  1.00 67.77
ATOM   2269  CD2 LEU A 291       9.394 -15.619  17.959  1.00 67.77
ATOM   2270  N   ALA A 292      11.094 -15.912  13.413  1.00 67.76
ATOM   2271  CA  ALA A 292      11.780 -14.787  12.784  1.00 67.76
ATOM   2272  C   ALA A 292      11.591 -14.807  11.269  1.00 67.76
ATOM   2273  CB  ALA A 292      13.266 -14.806  13.132  1.00 67.76
ATOM   2274  O   ALA A 292      11.569 -13.755  10.626  1.00 67.76
ATOM   2275  N   ALA A 293      11.369 -15.988  10.687  1.00 68.07
ATOM   2276  CA  ALA A 293      11.340 -16.161   9.237  1.00 68.07
ATOM   2277  C   ALA A 293       9.980 -15.771   8.665  1.00 68.07
ATOM   2278  CB  ALA A 293      11.676 -17.603   8.867  1.00 68.07
ATOM   2279  O   ALA A 293       9.897 -15.233   7.558  1.00 68.07
ATOM   2280  N   LEU A 294       8.990 -16.002   9.457  1.00 66.33
ATOM   2281  CA  LEU A 294       7.637 -15.832   8.938  1.00 66.33
ATOM   2282  C   LEU A 294       7.383 -14.380   8.549  1.00 66.33
ATOM   2283  CB  LEU A 294       6.605 -16.284   9.974  1.00 66.33
ATOM   2284  O   LEU A 294       6.906 -14.103   7.446  1.00 66.33
ATOM   2285  CG  LEU A 294       6.383 -17.792  10.099  1.00 66.33
ATOM   2286  CD1 LEU A 294       5.344 -18.088  11.174  1.00 66.33
ATOM   2287  CD2 LEU A 294       5.958 -18.382   8.759  1.00 66.33
ATOM   2288  N   PRO A 295       7.649 -13.450   9.354  1.00 65.42
ATOM   2289  CA  PRO A 295       7.418 -12.059   8.955  1.00 65.42
ATOM   2290  C   PRO A 295       8.210 -11.663   7.711  1.00 65.42
ATOM   2291  CB  PRO A 295       7.883 -11.261  10.176  1.00 65.42
ATOM   2292  O   PRO A 295       7.706 -10.921   6.865  1.00 65.42
ATOM   2293  CG  PRO A 295       7.748 -12.206  11.325  1.00 65.42
ATOM   2294  CD  PRO A 295       8.012 -13.599  10.831  1.00 65.42
ATOM   2295  N   VAL A 296       9.477 -12.266   7.624  1.00 64.70
ATOM   2296  CA  VAL A 296      10.324 -11.968   6.474  1.00 64.70
ATOM   2297  C   VAL A 296       9.712 -12.570   5.211  1.00 64.70
ATOM   2298  CB  VAL A 296      11.761 -12.499   6.675  1.00 64.70
ATOM   2299  O   VAL A 296       9.621 -11.902   4.179  1.00 64.70
ATOM   2300  CG1 VAL A 296      12.601 -12.272   5.419  1.00 64.70
ATOM   2301  CG2 VAL A 296      12.412 -11.830   7.885  1.00 64.70
ATOM   2302  N   ILE A 297       9.215 -13.653   5.406  1.00 65.18
ATOM   2303  CA  ILE A 297       8.601 -14.324   4.266  1.00 65.18
ATOM   2304  C   ILE A 297       7.334 -13.581   3.850  1.00 65.18
ATOM   2305  CB  ILE A 297       8.276 -15.800   4.587  1.00 65.18
ATOM   2306  O   ILE A 297       7.112 -13.336   2.661  1.00 65.18
ATOM   2307  CG1 ILE A 297       9.568 -16.605   4.765  1.00 65.18
ATOM   2308  CG2 ILE A 297       7.397 -16.410   3.491  1.00 65.18
ATOM   2309  CD1 ILE A 297       9.353 -18.005   5.324  1.00 65.18
ATOM   2310  N   TYR A 298       6.678 -13.276   4.866  1.00 62.02
ATOM   2311  CA  TYR A 298       5.446 -12.552   4.573  1.00 62.02
ATOM   2312  C   TYR A 298       5.744 -11.223   3.888  1.00 62.02
ATOM   2313  CB  TYR A 298       4.646 -12.309   5.856  1.00 62.02
ATOM   2314  O   TYR A 298       5.073 -10.851   2.922  1.00 62.02
ATOM   2315  CG  TYR A 298       3.274 -11.728   5.616  1.00 62.02
ATOM   2316  CD1 TYR A 298       3.008 -10.387   5.880  1.00 62.02
ATOM   2317  CD2 TYR A 298       2.241 -12.519   5.125  1.00 62.02
ATOM   2318  CE1 TYR A 298       1.744  -9.847   5.662  1.00 62.02
ATOM   2319  CE2 TYR A 298       0.973 -11.991   4.902  1.00 62.02
ATOM   2320  OH  TYR A 298      -0.517 -10.127   4.955  1.00 62.02
ATOM   2321  CZ  TYR A 298       0.735 -10.656   5.173  1.00 62.02
ATOM   2322  N   ARG A 299       6.772 -10.519   4.307  1.00 58.10
ATOM   2323  CA  ARG A 299       7.174  -9.256   3.696  1.00 58.10
ATOM   2324  C   ARG A 299       7.563  -9.454   2.235  1.00 58.10
ATOM   2325  CB  ARG A 299       8.339  -8.632   4.468  1.00 58.10
ATOM   2326  O   ARG A 299       7.192  -8.652   1.375  1.00 58.10
ATOM   2327  CG  ARG A 299       8.694  -7.225   4.016  1.00 58.10
ATOM   2328  CD  ARG A 299       9.894  -6.675   4.775  1.00 58.10
ATOM   2329  NE  ARG A 299      11.096  -7.467   4.531  1.00 58.10
ATOM   2330  NH1 ARG A 299      12.128  -6.893   6.516  1.00 58.10
ATOM   2331  NH2 ARG A 299      13.173  -8.304   5.042  1.00 58.10
ATOM   2332  CZ  ARG A 299      12.129  -7.553   5.363  1.00 58.10
ATOM   2333  N   GLN A 300       8.105 -10.466   2.049  1.00 58.63
ATOM   2334  CA  GLN A 300       8.553 -10.752   0.690  1.00 58.63
ATOM   2335  C   GLN A 300       7.375 -11.090  -0.218  1.00 58.63
ATOM   2336  CB  GLN A 300       9.565 -11.899   0.688  1.00 58.63
ATOM   2337  O   GLN A 300       7.355 -10.703  -1.388  1.00 58.63
ATOM   2338  CG  GLN A 300      10.940 -11.508   1.212  1.00 58.63
ATOM   2339  CD  GLN A 300      11.907 -12.677   1.252  1.00 58.63
ATOM   2340  NE2 GLN A 300      13.188 -12.380   1.442  1.00 58.63
ATOM   2341  OE1 GLN A 300      11.505 -13.837   1.115  1.00 58.63
ATOM   2342  N   LEU A 301       6.459 -11.605   0.361  1.00 60.13
ATOM   2343  CA  LEU A 301       5.313 -12.045  -0.428  1.00 60.13
ATOM   2344  C   LEU A 301       4.390 -10.873  -0.745  1.00 60.13
ATOM   2345  CB  LEU A 301       4.536 -13.135   0.315  1.00 60.13
ATOM   2346  O   LEU A 301       3.811 -10.810  -1.832  1.00 60.13
ATOM   2347  CG  LEU A 301       5.228 -14.493   0.444  1.00 60.13
ATOM   2348  CD1 LEU A 301       4.428 -15.411   1.361  1.00 60.13
ATOM   2349  CD2 LEU A 301       5.414 -15.130  -0.929  1.00 60.13
ATOM   2350  N   VAL A 302       4.378 -10.065   0.140  1.00 53.59
ATOM   2351  CA  VAL A 302       3.420  -8.975  -0.009  1.00 53.59
ATOM   2352  C   VAL A 302       4.095  -7.782  -0.681  1.00 53.59
ATOM   2353  CB  VAL A 302       2.824  -8.554   1.352  1.00 53.59
ATOM   2354  O   VAL A 302       3.422  -6.917  -1.247  1.00 53.59
ATOM   2355  CG1 VAL A 302       1.624  -7.629   1.154  1.00 53.59
ATOM   2356  CG2 VAL A 302       2.425  -9.785   2.164  1.00 53.59
ATOM   2357  N   ALA A 303       5.139  -7.535  -0.583  1.00 41.37
ATOM   2358  CA  ALA A 303       5.906  -6.445  -1.180  1.00 41.37
ATOM   2359  C   ALA A 303       5.912  -6.547  -2.702  1.00 41.37
ATOM   2360  CB  ALA A 303       7.336  -6.446  -0.645  1.00 41.37
ATOM   2361  O   ALA A 303       5.865  -5.531  -3.399  1.00 41.37
TER
ATOM   2362  N   MET B   1     -11.044   9.227 -15.344  1.00 30.89
ATOM   2363  CA  MET B   1     -12.334   9.337 -16.019  1.00 30.89
ATOM   2364  C   MET B   1     -12.911   7.957 -16.319  1.00 30.89
ATOM   2365  CB  MET B   1     -12.198  10.139 -17.315  1.00 30.89
ATOM   2366  O   MET B   1     -12.284   7.155 -17.012  1.00 30.89
ATOM   2367  CG  MET B   1     -13.190  11.285 -17.434  1.00 30.89
ATOM   2368  SD  MET B   1     -13.099  12.126 -19.062  1.00 30.89
ATOM   2369  CE  MET B   1     -12.868  13.843 -18.522  1.00 30.89
ATOM   2370  N   ASN B   2     -13.667   8.170 -16.278  1.00 36.89
ATOM   2371  CA  ASN B   2     -14.398   6.912 -16.389  1.00 36.89
ATOM   2372  C   ASN B   2     -15.231   6.859 -17.667  1.00 36.89
ATOM   2373  CB  ASN B   2     -15.290   6.699 -15.165  1.00 36.89
ATOM   2374  O   ASN B   2     -15.749   7.882 -18.118  1.00 36.89
ATOM   2375  CG  ASN B   2     -14.558   6.032 -14.017  1.00 36.89
ATOM   2376  ND2 ASN B   2     -15.104   6.156 -12.813  1.00 36.89
ATOM   2377  OD1 ASN B   2     -13.510   5.411 -14.211  1.00 36.89
ATOM   2378  N   ALA B   3     -15.216   6.103 -18.227  1.00 41.13
ATOM   2379  CA  ALA B   3     -15.979   5.851 -19.447  1.00 41.13
ATOM   2380  C   ALA B   3     -17.480   5.888 -19.172  1.00 41.13
ATOM   2381  CB  ALA B   3     -15.585   4.506 -20.052  1.00 41.13
ATOM   2382  O   ALA B   3     -17.979   5.151 -18.318  1.00 41.13
ATOM   2383  N   HIS B   4     -18.172   7.071 -19.399  1.00 43.43
ATOM   2384  CA  HIS B   4     -19.628   7.137 -19.346  1.00 43.43
ATOM   2385  C   HIS B   4     -20.224   7.308 -20.739  1.00 43.43
ATOM   2386  CB  HIS B   4     -20.080   8.283 -18.438  1.00 43.43
ATOM   2387  O   HIS B   4     -19.582   7.873 -21.628  1.00 43.43
ATOM   2388  CG  HIS B   4     -19.563   9.621 -18.859  1.00 43.43
ATOM   2389  CD2 HIS B   4     -20.142  10.611 -19.579  1.00 43.43
ATOM   2390  ND1 HIS B   4     -18.299  10.066 -18.538  1.00 43.43
ATOM   2391  CE1 HIS B   4     -18.123  11.275 -19.043  1.00 43.43
ATOM   2392  NE2 HIS B   4     -19.226  11.629 -19.680  1.00 43.43
ATOM   2393  N   VAL B   5     -21.137   6.572 -21.116  1.00 50.61
ATOM   2394  CA  VAL B   5     -21.844   6.668 -22.389  1.00 50.61
ATOM   2395  C   VAL B   5     -23.217   7.298 -22.172  1.00 50.61
ATOM   2396  CB  VAL B   5     -21.992   5.285 -23.062  1.00 50.61
ATOM   2397  O   VAL B   5     -23.940   6.922 -21.245  1.00 50.61
ATOM   2398  CG1 VAL B   5     -22.679   5.416 -24.420  1.00 50.61
ATOM   2399  CG2 VAL B   5     -20.626   4.616 -23.213  1.00 50.61
ATOM   2400  N   LYS B   6     -23.347   8.410 -22.776  1.00 50.52
ATOM   2401  CA  LYS B   6     -24.689   8.987 -22.788  1.00 50.52
ATOM   2402  C   LYS B   6     -25.507   8.453 -23.960  1.00 50.52
ATOM   2403  CB  LYS B   6     -24.616  10.513 -22.851  1.00 50.52
ATOM   2404  O   LYS B   6     -25.042   8.459 -25.102  1.00 50.52
ATOM   2405  CG  LYS B   6     -25.968  11.203 -22.732  1.00 50.52
ATOM   2406  CD  LYS B   6     -25.833  12.717 -22.821  1.00 50.52
ATOM   2407  CE  LYS B   6     -27.192  13.403 -22.794  1.00 50.52
ATOM   2408  NZ  LYS B   6     -27.068  14.884 -22.945  1.00 50.52
ATOM   2409  N   THR B   7     -26.597   7.846 -23.690  1.00 53.10
ATOM   2410  CA  THR B   7     -27.492   7.415 -24.758  1.00 53.10
ATOM   2411  C   THR B   7     -28.815   8.173 -24.695  1.00 53.10
ATOM   2412  CB  THR B   7     -27.761   5.901 -24.684  1.00 53.10
ATOM   2413  O   THR B   7     -29.374   8.368 -23.614  1.00 53.10
ATOM   2414  CG2 THR B   7     -27.668   5.257 -26.063  1.00 53.10
ATOM   2415  OG1 THR B   7     -26.795   5.291 -23.819  1.00 53.10
ATOM   2416  N   GLN B   8     -28.973   8.799 -25.636  1.00 43.54
ATOM   2417  CA  GLN B   8     -30.261   9.482 -25.707  1.00 43.54
ATOM   2418  C   GLN B   8     -31.357   8.539 -26.195  1.00 43.54
ATOM   2419  CB  GLN B   8     -30.172  10.703 -26.623  1.00 43.54
ATOM   2420  O   GLN B   8     -31.146   7.764 -27.130  1.00 43.54
ATOM   2421  CG  GLN B   8     -29.755  11.981 -25.907  1.00 43.54
ATOM   2422  CD  GLN B   8     -29.795  13.199 -26.810  1.00 43.54
ATOM   2423  NE2 GLN B   8     -29.388  14.346 -26.276  1.00 43.54
ATOM   2424  OE1 GLN B   8     -30.187  13.111 -27.977  1.00 43.54
ATOM   2425  N   GLY B   9     -31.971   8.192 -25.130  1.00 38.84
ATOM   2426  CA  GLY B   9     -33.104   7.363 -25.509  1.00 38.84
ATOM   2427  C   GLY B   9     -33.991   8.008 -26.556  1.00 38.84
ATOM   2428  O   GLY B   9     -34.295   9.200 -26.472  1.00 38.84
ATOM   2429  N   ASN B  10     -33.839   7.458 -27.517  1.00 42.35
ATOM   2430  CA  ASN B  10     -34.724   7.973 -28.557  1.00 42.35
ATOM   2431  C   ASN B  10     -36.147   7.444 -28.394  1.00 42.35
ATOM   2432  CB  ASN B  10     -34.183   7.622 -29.944  1.00 42.35
ATOM   2433  O   ASN B  10     -36.941   7.487 -29.336  1.00 42.35
ATOM   2434  CG  ASN B  10     -33.154   8.620 -30.439  1.00 42.35
ATOM   2435  ND2 ASN B  10     -32.483   8.286 -31.535  1.00 42.35
ATOM   2436  OD1 ASN B  10     -32.963   9.682 -29.840  1.00 42.35
ATOM   2437  N   GLY B  11     -36.465   7.262 -27.587  1.00 42.56
ATOM   2438  CA  GLY B  11     -37.812   6.741 -27.421  1.00 42.56
ATOM   2439  C   GLY B  11     -37.882   5.228 -27.501  1.00 42.56
ATOM   2440  O   GLY B  11     -36.910   4.577 -27.890  1.00 42.56
ATOM   2441  N   ALA B  12     -38.726   4.877 -27.121  1.00 42.93
ATOM   2442  CA  ALA B  12     -39.032   3.454 -26.997  1.00 42.93
ATOM   2443  C   ALA B  12     -38.760   2.718 -28.305  1.00 42.93
ATOM   2444  CB  ALA B  12     -40.485   3.257 -26.572  1.00 42.93
ATOM   2445  O   ALA B  12     -38.387   1.542 -28.298  1.00 42.93
ATOM   2446  N   VAL B  13     -38.819   3.318 -29.214  1.00 43.34
ATOM   2447  CA  VAL B  13     -38.699   2.691 -30.526  1.00 43.34
ATOM   2448  C   VAL B  13     -37.235   2.363 -30.810  1.00 43.34
ATOM   2449  CB  VAL B  13     -39.268   3.596 -31.642  1.00 43.34
ATOM   2450  O   VAL B  13     -36.933   1.366 -31.470  1.00 43.34
ATOM   2451  CG1 VAL B  13     -39.277   2.862 -32.981  1.00 43.34
ATOM   2452  CG2 VAL B  13     -40.675   4.068 -31.279  1.00 43.34
ATOM   2453  N   ASP B  14     -36.943   3.074 -30.317  1.00 49.64
ATOM   2454  CA  ASP B  14     -35.522   2.881 -30.589  1.00 49.64
ATOM   2455  C   ASP B  14     -34.835   2.154 -29.435  1.00 49.64
ATOM   2456  CB  ASP B  14     -34.837   4.225 -30.846  1.00 49.64
ATOM   2457  O   ASP B  14     -33.606   2.085 -29.381  1.00 49.64
ATOM   2458  CG  ASP B  14     -35.149   4.797 -32.217  1.00 49.64
ATOM   2459  OD1 ASP B  14     -35.158   6.037 -32.374  1.00 49.64
ATOM   2460  OD2 ASP B  14     -35.391   4.000 -33.150  1.00 49.64
ATOM   2461  N   ALA B  15     -35.778   1.677 -28.801  1.00 58.40
ATOM   2462  CA  ALA B  15     -35.243   0.966 -27.643  1.00 58.40
ATOM   2463  C   ALA B  15     -34.523  -0.311 -28.068  1.00 58.40
ATOM   2464  CB  ALA B  15     -36.361   0.638 -26.656  1.00 58.40
ATOM   2465  O   ALA B  15     -34.982  -1.021 -28.965  1.00 58.40
ATOM   2466  N   PRO B  16     -33.426  -0.520 -27.637  1.00 66.19
ATOM   2467  CA  PRO B  16     -32.788  -1.807 -27.925  1.00 66.19
ATOM   2468  C   PRO B  16     -33.698  -2.997 -27.629  1.00 66.19
ATOM   2469  CB  PRO B  16     -31.567  -1.810 -27.002  1.00 66.19
ATOM   2470  O   PRO B  16     -34.499  -2.947 -26.692  1.00 66.19
ATOM   2471  CG  PRO B  16     -31.459  -0.404 -26.507  1.00 66.19
ATOM   2472  CD  PRO B  16     -32.778   0.281 -26.724  1.00 66.19
ATOM   2473  N   PHE B  17     -33.558  -4.011 -28.437  1.00 65.38
ATOM   2474  CA  PHE B  17     -34.391  -5.194 -28.260  1.00 65.38
ATOM   2475  C   PHE B  17     -34.121  -5.849 -26.911  1.00 65.38
ATOM   2476  CB  PHE B  17     -34.146  -6.200 -29.390  1.00 65.38
ATOM   2477  O   PHE B  17     -32.965  -6.019 -26.517  1.00 65.38
ATOM   2478  CG  PHE B  17     -34.855  -7.513 -29.198  1.00 65.38
ATOM   2479  CD1 PHE B  17     -34.143  -8.664 -28.885  1.00 65.38
ATOM   2480  CD2 PHE B  17     -36.235  -7.596 -29.331  1.00 65.38
ATOM   2481  CE1 PHE B  17     -34.797  -9.881 -28.707  1.00 65.38
ATOM   2482  CE2 PHE B  17     -36.896  -8.808 -29.155  1.00 65.38
ATOM   2483  CZ  PHE B  17     -36.175  -9.950 -28.844  1.00 65.38
ATOM   2484  N   TYR B  18     -35.269  -5.938 -26.250  1.00 73.25
ATOM   2485  CA  TYR B  18     -35.229  -6.684 -24.998  1.00 73.25
ATOM   2486  C   TYR B  18     -36.482  -7.534 -24.829  1.00 73.25
ATOM   2487  CB  TYR B  18     -35.082  -5.730 -23.808  1.00 73.25
ATOM   2488  O   TYR B  18     -37.602  -7.030 -24.942  1.00 73.25
ATOM   2489  CG  TYR B  18     -35.037  -6.429 -22.471  1.00 73.25
ATOM   2490  CD1 TYR B  18     -36.145  -6.433 -21.628  1.00 73.25
ATOM   2491  CD2 TYR B  18     -33.886  -7.085 -22.049  1.00 73.25
ATOM   2492  CE1 TYR B  18     -36.108  -7.074 -20.394  1.00 73.25
ATOM   2493  CE2 TYR B  18     -33.837  -7.730 -20.817  1.00 73.25
ATOM   2494  OH  TYR B  18     -34.909  -8.356 -18.778  1.00 73.25
ATOM   2495  CZ  TYR B  18     -34.951  -7.719 -19.998  1.00 73.25
ATOM   2496  N   LEU B  19     -36.235  -8.896 -24.749  1.00 74.43
ATOM   2497  CA  LEU B  19     -37.353  -9.794 -24.484  1.00 74.43
ATOM   2498  C   LEU B  19     -37.542 -10.001 -22.985  1.00 74.43
ATOM   2499  CB  LEU B  19     -37.132 -11.143 -25.173  1.00 74.43
ATOM   2500  O   LEU B  19     -36.721 -10.653 -22.336  1.00 74.43
ATOM   2501  CG  LEU B  19     -38.305 -12.123 -25.139  1.00 74.43
ATOM   2502  CD1 LEU B  19     -39.502 -11.544 -25.886  1.00 74.43
ATOM   2503  CD2 LEU B  19     -37.897 -13.468 -25.732  1.00 74.43
ATOM   2504  N   PRO B  20     -38.743  -9.335 -22.385  1.00 72.10
ATOM   2505  CA  PRO B  20     -38.989  -9.495 -20.949  1.00 72.10
ATOM   2506  C   PRO B  20     -39.038 -10.959 -20.518  1.00 72.10
ATOM   2507  CB  PRO B  20     -40.348  -8.820 -20.748  1.00 72.10
ATOM   2508  O   PRO B  20     -39.624 -11.792 -21.215  1.00 72.10
ATOM   2509  CG  PRO B  20     -40.471  -7.861 -21.887  1.00 72.10
ATOM   2510  CD  PRO B  20     -39.772  -8.445 -23.081  1.00 72.10
ATOM   2511  N   GLN B  21     -38.300 -11.260 -19.485  1.00 72.52
ATOM   2512  CA  GLN B  21     -38.267 -12.625 -18.971  1.00 72.52
ATOM   2513  C   GLN B  21     -39.311 -12.826 -17.876  1.00 72.52
ATOM   2514  CB  GLN B  21     -36.875 -12.964 -18.436  1.00 72.52
ATOM   2515  O   GLN B  21     -39.645 -13.961 -17.531  1.00 72.52
ATOM   2516  CG  GLN B  21     -35.771 -12.850 -19.480  1.00 72.52
ATOM   2517  CD  GLN B  21     -35.958 -13.811 -20.638  1.00 72.52
ATOM   2518  NE2 GLN B  21     -35.893 -13.289 -21.858  1.00 72.52
ATOM   2519  OE1 GLN B  21     -36.158 -15.014 -20.439  1.00 72.52
ATOM   2520  N   GLY B  22     -39.832 -11.969 -17.448  1.00 69.07
ATOM   2521  CA  GLY B  22     -40.844 -11.924 -16.405  1.00 69.07
ATOM   2522  C   GLY B  22     -41.467 -10.550 -16.237  1.00 69.07
ATOM   2523  O   GLY B  22     -41.892  -9.932 -17.216  1.00 69.07
ATOM   2524  N   ASP B  23     -41.364 -10.069 -14.971  1.00 72.83
ATOM   2525  CA  ASP B  23     -41.998  -8.784 -14.694  1.00 72.83
ATOM   2526  C   ASP B  23     -40.954  -7.705 -14.416  1.00 72.83
ATOM   2527  CB  ASP B  23     -42.959  -8.904 -13.510  1.00 72.83
ATOM   2528  O   ASP B  23     -41.250  -6.701 -13.765  1.00 72.83
ATOM   2529  CG  ASP B  23     -42.275  -9.365 -12.235  1.00 72.83
ATOM   2530  OD1 ASP B  23     -42.901  -9.316 -11.154  1.00 72.83
ATOM   2531  OD2 ASP B  23     -41.098  -9.780 -12.312  1.00 72.83
ATOM   2532  N   GLU B  24     -39.881  -7.978 -14.836  1.00 73.59
ATOM   2533  CA  GLU B  24     -38.798  -7.039 -14.561  1.00 73.59
ATOM   2534  C   GLU B  24     -39.104  -5.659 -15.135  1.00 73.59
ATOM   2535  CB  GLU B  24     -37.475  -7.563 -15.127  1.00 73.59
ATOM   2536  O   GLU B  24     -38.713  -4.641 -14.560  1.00 73.59
ATOM   2537  CG  GLU B  24     -37.464  -7.692 -16.643  1.00 73.59
ATOM   2538  CD  GLU B  24     -37.978  -9.036 -17.135  1.00 73.59
ATOM   2539  OE1 GLU B  24     -37.651  -9.430 -18.277  1.00 73.59
ATOM   2540  OE2 GLU B  24     -38.715  -9.699 -16.371  1.00 73.59
ATOM   2541  N   VAL B  25     -39.748  -5.532 -16.256  1.00 77.46
ATOM   2542  CA  VAL B  25     -40.130  -4.259 -16.860  1.00 77.46
ATOM   2543  C   VAL B  25     -41.107  -3.525 -15.944  1.00 77.46
ATOM   2544  CB  VAL B  25     -40.758  -4.459 -18.257  1.00 77.46
ATOM   2545  O   VAL B  25     -40.940  -2.333 -15.676  1.00 77.46
ATOM   2546  CG1 VAL B  25     -41.310  -3.140 -18.795  1.00 77.46
ATOM   2547  CG2 VAL B  25     -39.731  -5.046 -19.224  1.00 77.46
ATOM   2548  N   ALA B  26     -42.069  -4.226 -15.451  1.00 77.54
ATOM   2549  CA  ALA B  26     -43.071  -3.645 -14.562  1.00 77.54
ATOM   2550  C   ALA B  26     -42.436  -3.164 -13.260  1.00 77.54
ATOM   2551  CB  ALA B  26     -44.174  -4.660 -14.268  1.00 77.54
ATOM   2552  O   ALA B  26     -42.786  -2.097 -12.749  1.00 77.54
ATOM   2553  N   VAL B  27     -41.426  -3.979 -12.701  1.00 73.76
ATOM   2554  CA  VAL B  27     -40.746  -3.628 -11.459  1.00 73.76
ATOM   2555  C   VAL B  27     -39.904  -2.371 -11.669  1.00 73.76
ATOM   2556  CB  VAL B  27     -39.858  -4.785 -10.951  1.00 73.76
ATOM   2557  O   VAL B  27     -39.910  -1.465 -10.833  1.00 73.76
ATOM   2558  CG1 VAL B  27     -39.050  -4.350  -9.730  1.00 73.76
ATOM   2559  CG2 VAL B  27     -40.713  -6.008 -10.622  1.00 73.76
ATOM   2560  N   PHE B  28     -39.315  -2.250 -12.741  1.00 76.83
ATOM   2561  CA  PHE B  28     -38.494  -1.090 -13.066  1.00 76.83
ATOM   2562  C   PHE B  28     -39.357   0.155 -13.234  1.00 76.83
ATOM   2563  CB  PHE B  28     -37.684  -1.343 -14.342  1.00 76.83
ATOM   2564  O   PHE B  28     -39.015   1.227 -12.730  1.00 76.83
ATOM   2565  CG  PHE B  28     -36.557  -0.368 -14.549  1.00 76.83
ATOM   2566  CD1 PHE B  28     -36.782   0.856 -15.167  1.00 76.83
ATOM   2567  CD2 PHE B  28     -35.271  -0.676 -14.125  1.00 76.83
ATOM   2568  CE1 PHE B  28     -35.741   1.760 -15.360  1.00 76.83
ATOM   2569  CE2 PHE B  28     -34.225   0.223 -14.314  1.00 76.83
ATOM   2570  CZ  PHE B  28     -34.461   1.440 -14.932  1.00 76.83
ATOM   2571  N   GLU B  29     -40.483  -0.005 -13.964  1.00 80.27
ATOM   2572  CA  GLU B  29     -41.397   1.114 -14.173  1.00 80.27
ATOM   2573  C   GLU B  29     -41.982   1.604 -12.852  1.00 80.27
ATOM   2574  CB  GLU B  29     -42.523   0.717 -15.132  1.00 80.27
ATOM   2575  O   GLU B  29     -42.140   2.809 -12.645  1.00 80.27
ATOM   2576  CG  GLU B  29     -42.086   0.620 -16.586  1.00 80.27
ATOM   2577  CD  GLU B  29     -43.208   0.199 -17.523  1.00 80.27
ATOM   2578  OE1 GLU B  29     -43.102   0.444 -18.746  1.00 80.27
ATOM   2579  OE2 GLU B  29     -44.202  -0.379 -17.029  1.00 80.27
ATOM   2580  N   ALA B  30     -42.210   0.672 -12.008  1.00 74.53
ATOM   2581  CA  ALA B  30     -42.731   1.034 -10.693  1.00 74.53
ATOM   2582  C   ALA B  30     -41.679   1.775  -9.871  1.00 74.53
ATOM   2583  CB  ALA B  30     -43.205  -0.211  -9.947  1.00 74.53
ATOM   2584  O   ALA B  30     -41.991   2.756  -9.192  1.00 74.53
ATOM   2585  N   ALA B  31     -40.537   1.267  -9.967  1.00 75.95
ATOM   2586  CA  ALA B  31     -39.443   1.942  -9.274  1.00 75.95
ATOM   2587  C   ALA B  31     -39.234   3.352  -9.821  1.00 75.95
ATOM   2588  CB  ALA B  31     -38.155   1.132  -9.396  1.00 75.95
ATOM   2589  O   ALA B  31     -39.039   4.299  -9.055  1.00 75.95
ATOM   2590  N   ALA B  32     -39.312   3.465 -11.060  1.00 76.20
ATOM   2591  CA  ALA B  32     -39.162   4.764 -11.710  1.00 76.20
ATOM   2592  C   ALA B  32     -40.277   5.719 -11.292  1.00 76.20
ATOM   2593  CB  ALA B  32     -39.145   4.601 -13.228  1.00 76.20
ATOM   2594  O   ALA B  32     -40.025   6.893 -11.013  1.00 76.20
ATOM   2595  N   ALA B  33     -41.554   5.224 -11.241  1.00 77.03
ATOM   2596  CA  ALA B  33     -42.713   6.036 -10.880  1.00 77.03
ATOM   2597  C   ALA B  33     -42.619   6.514  -9.434  1.00 77.03
ATOM   2598  CB  ALA B  33     -44.003   5.246 -11.093  1.00 77.03
ATOM   2599  O   ALA B  33     -43.166   7.563  -9.083  1.00 77.03
ATOM   2600  N   ASN B  34     -41.805   5.729  -8.675  1.00 74.27
ATOM   2601  CA  ASN B  34     -41.677   6.069  -7.262  1.00 74.27
ATOM   2602  C   ASN B  34     -40.306   6.663  -6.950  1.00 74.27
ATOM   2603  CB  ASN B  34     -41.934   4.840  -6.388  1.00 74.27
ATOM   2604  O   ASN B  34     -39.972   6.887  -5.785  1.00 74.27
ATOM   2605  CG  ASN B  34     -43.406   4.488  -6.293  1.00 74.27
ATOM   2606  ND2 ASN B  34     -43.818   3.461  -7.026  1.00 74.27
ATOM   2607  OD1 ASN B  34     -44.166   5.135  -5.568  1.00 74.27
ATOM   2608  N   ASP B  35     -39.515   6.971  -7.841  1.00 75.08
ATOM   2609  CA  ASP B  35     -38.184   7.554  -7.707  1.00 75.08
ATOM   2610  C   ASP B  35     -37.294   6.692  -6.814  1.00 75.08
ATOM   2611  CB  ASP B  35     -38.274   8.974  -7.144  1.00 75.08
ATOM   2612  O   ASP B  35     -36.543   7.213  -5.988  1.00 75.08
ATOM   2613  CG  ASP B  35     -38.985   9.938  -8.077  1.00 75.08
ATOM   2614  OD1 ASP B  35     -39.841  10.719  -7.610  1.00 75.08
ATOM   2615  OD2 ASP B  35     -38.688   9.914  -9.291  1.00 75.08
ATOM   2616  N   LEU B  36     -37.489   5.345  -6.884  1.00 75.90
ATOM   2617  CA  LEU B  36     -36.671   4.421  -6.106  1.00 75.90
ATOM   2618  C   LEU B  36     -35.470   3.944  -6.916  1.00 75.90
ATOM   2619  CB  LEU B  36     -37.504   3.220  -5.651  1.00 75.90
ATOM   2620  O   LEU B  36     -35.598   3.644  -8.105  1.00 75.90
ATOM   2621  CG  LEU B  36     -38.699   3.527  -4.747  1.00 75.90
ATOM   2622  CD1 LEU B  36     -39.516   2.263  -4.501  1.00 75.90
ATOM   2623  CD2 LEU B  36     -38.231   4.133  -3.429  1.00 75.90
ATOM   2624  N   PRO B  37     -34.203   3.956  -6.321  1.00 77.61
ATOM   2625  CA  PRO B  37     -33.036   3.394  -7.004  1.00 77.61
ATOM   2626  C   PRO B  37     -33.154   1.889  -7.232  1.00 77.61
ATOM   2627  CB  PRO B  37     -31.882   3.713  -6.050  1.00 77.61
ATOM   2628  O   PRO B  37     -33.821   1.194  -6.461  1.00 77.61
ATOM   2629  CG  PRO B  37     -32.528   3.887  -4.714  1.00 77.61
ATOM   2630  CD  PRO B  37     -33.946   4.334  -4.924  1.00 77.61
ATOM   2631  N   VAL B  38     -32.565   1.372  -8.399  1.00 75.51
ATOM   2632  CA  VAL B  38     -32.695  -0.034  -8.764  1.00 75.51
ATOM   2633  C   VAL B  38     -31.314  -0.682  -8.829  1.00 75.51
ATOM   2634  CB  VAL B  38     -33.428  -0.206 -10.113  1.00 75.51
ATOM   2635  O   VAL B  38     -30.365  -0.086  -9.343  1.00 75.51
ATOM   2636  CG1 VAL B  38     -33.382  -1.662 -10.572  1.00 75.51
ATOM   2637  CG2 VAL B  38     -34.873   0.276 -10.000  1.00 75.51
ATOM   2638  N   LEU B  39     -31.162  -1.890  -8.113  1.00 73.79
ATOM   2639  CA  LEU B  39     -29.968  -2.724  -8.201  1.00 73.79
ATOM   2640  C   LEU B  39     -30.247  -3.991  -9.002  1.00 73.79
ATOM   2641  CB  LEU B  39     -29.467  -3.091  -6.801  1.00 73.79
ATOM   2642  O   LEU B  39     -31.137  -4.770  -8.650  1.00 73.79
ATOM   2643  CG  LEU B  39     -28.172  -3.904  -6.736  1.00 73.79
ATOM   2644  CD1 LEU B  39     -27.012  -3.100  -7.313  1.00 73.79
ATOM   2645  CD2 LEU B  39     -27.877  -4.324  -5.301  1.00 73.79
ATOM   2646  N   LEU B  40     -29.526  -4.159 -10.239  1.00 76.83
ATOM   2647  CA  LEU B  40     -29.635  -5.362 -11.057  1.00 76.83
ATOM   2648  C   LEU B  40     -28.512  -6.341 -10.735  1.00 76.83
ATOM   2649  CB  LEU B  40     -29.606  -5.003 -12.545  1.00 76.83
ATOM   2650  O   LEU B  40     -27.335  -5.974 -10.765  1.00 76.83
ATOM   2651  CG  LEU B  40     -30.600  -3.936 -13.005  1.00 76.83
ATOM   2652  CD1 LEU B  40     -30.374  -3.599 -14.475  1.00 76.83
ATOM   2653  CD2 LEU B  40     -32.033  -4.405 -12.774  1.00 76.83
ATOM   2654  N   LYS B  41     -28.861  -7.536 -10.259  1.00 71.64
ATOM   2655  CA  LYS B  41     -27.895  -8.586  -9.950  1.00 71.64
ATOM   2656  C   LYS B  41     -27.997  -9.738 -10.945  1.00 71.64
ATOM   2657  CB  LYS B  41     -28.103  -9.105  -8.526  1.00 71.64
ATOM   2658  O   LYS B  41     -29.097 -10.193 -11.267  1.00 71.64
ATOM   2659  CG  LYS B  41     -28.158  -8.010  -7.470  1.00 71.64
ATOM   2660  CD  LYS B  41     -28.595  -8.559  -6.118  1.00 71.64
ATOM   2661  CE  LYS B  41     -28.973  -7.441  -5.156  1.00 71.64
ATOM   2662  NZ  LYS B  41     -29.471  -7.976  -3.853  1.00 71.64
ATOM   2663  N   GLY B  42     -27.078 -10.206 -11.660  1.00 73.24
ATOM   2664  CA  GLY B  42     -27.081 -11.333 -12.579  1.00 73.24
ATOM   2665  C   GLY B  42     -25.726 -11.590 -13.212  1.00 73.24
ATOM   2666  O   GLY B  42     -24.816 -10.766 -13.100  1.00 73.24
ATOM   2667  N   PRO B  43     -25.432 -12.947 -13.660  1.00 68.01
ATOM   2668  CA  PRO B  43     -24.160 -13.275 -14.308  1.00 68.01
ATOM   2669  C   PRO B  43     -23.864 -12.382 -15.511  1.00 68.01
ATOM   2670  CB  PRO B  43     -24.350 -14.730 -14.742  1.00 68.01
ATOM   2671  O   PRO B  43     -24.758 -11.691 -16.007  1.00 68.01
ATOM   2672  CG  PRO B  43     -25.830 -14.905 -14.856  1.00 68.01
ATOM   2673  CD  PRO B  43     -26.498 -13.929 -13.930  1.00 68.01
ATOM   2674  N   THR B  44     -22.705 -12.346 -15.834  1.00 58.62
ATOM   2675  CA  THR B  44     -22.282 -11.545 -16.978  1.00 58.62
ATOM   2676  C   THR B  44     -22.974 -12.015 -18.254  1.00 58.62
ATOM   2677  CB  THR B  44     -20.755 -11.604 -17.167  1.00 58.62
ATOM   2678  O   THR B  44     -23.118 -13.219 -18.481  1.00 58.62
ATOM   2679  CG2 THR B  44     -20.295 -10.623 -18.240  1.00 58.62
ATOM   2680  OG1 THR B  44     -20.112 -11.276 -15.929  1.00 58.62
ATOM   2681  N   GLY B  45     -23.597 -11.239 -19.101  1.00 72.34
ATOM   2682  CA  GLY B  45     -24.143 -11.490 -20.426  1.00 72.34
ATOM   2683  C   GLY B  45     -25.585 -11.959 -20.398  1.00 72.34
ATOM   2684  O   GLY B  45     -26.083 -12.510 -21.382  1.00 72.34
ATOM   2685  N   CYS B  46     -26.249 -11.650 -19.370  1.00 70.48
ATOM   2686  CA  CYS B  46     -27.636 -12.092 -19.283  1.00 70.48
ATOM   2687  C   CYS B  46     -28.589 -10.994 -19.739  1.00 70.48
ATOM   2688  CB  CYS B  46     -27.976 -12.514 -17.854  1.00 70.48
ATOM   2689  O   CYS B  46     -29.801 -11.206 -19.807  1.00 70.48
ATOM   2690  SG  CYS B  46     -27.753 -11.200 -16.635  1.00 70.48
ATOM   2691  N   GLY B  47     -28.179  -9.787 -19.997  1.00 73.66
ATOM   2692  CA  GLY B  47     -28.977  -8.729 -20.596  1.00 73.66
ATOM   2693  C   GLY B  47     -29.242  -7.573 -19.652  1.00 73.66
ATOM   2694  O   GLY B  47     -30.168  -6.787 -19.867  1.00 73.66
ATOM   2695  N   LYS B  48     -28.446  -7.350 -18.485  1.00 69.92
ATOM   2696  CA  LYS B  48     -28.650  -6.272 -17.521  1.00 69.92
ATOM   2697  C   LYS B  48     -28.490  -4.906 -18.182  1.00 69.92
ATOM   2698  CB  LYS B  48     -27.674  -6.405 -16.351  1.00 69.92
ATOM   2699  O   LYS B  48     -29.367  -4.047 -18.065  1.00 69.92
ATOM   2700  CG  LYS B  48     -27.845  -7.685 -15.546  1.00 69.92
ATOM   2701  CD  LYS B  48     -26.900  -7.724 -14.352  1.00 69.92
ATOM   2702  CE  LYS B  48     -25.443  -7.783 -14.792  1.00 69.92
ATOM   2703  NZ  LYS B  48     -25.072  -9.140 -15.296  1.00 69.92
ATOM   2704  N   THR B  49     -27.416  -4.645 -18.843  1.00 69.90
ATOM   2705  CA  THR B  49     -27.141  -3.369 -19.495  1.00 69.90
ATOM   2706  C   THR B  49     -28.142  -3.109 -20.617  1.00 69.90
ATOM   2707  CB  THR B  49     -25.710  -3.328 -20.061  1.00 69.90
ATOM   2708  O   THR B  49     -28.637  -1.990 -20.767  1.00 69.90
ATOM   2709  CG2 THR B  49     -25.414  -1.981 -20.711  1.00 69.90
ATOM   2710  OG1 THR B  49     -24.775  -3.549 -18.998  1.00 69.90
ATOM   2711  N   ARG B  50     -28.390  -4.194 -21.340  1.00 72.58
ATOM   2712  CA  ARG B  50     -29.391  -4.084 -22.396  1.00 72.58
ATOM   2713  C   ARG B  50     -30.754  -3.710 -21.823  1.00 72.58
ATOM   2714  CB  ARG B  50     -29.494  -5.396 -23.178  1.00 72.58
ATOM   2715  O   ARG B  50     -31.470  -2.887 -22.398  1.00 72.58
ATOM   2716  CG  ARG B  50     -30.521  -5.366 -24.299  1.00 72.58
ATOM   2717  CD  ARG B  50     -30.037  -4.545 -25.486  1.00 72.58
ATOM   2718  NE  ARG B  50     -28.917  -5.190 -26.166  1.00 72.58
ATOM   2719  NH1 ARG B  50     -29.361  -4.252 -28.230  1.00 72.58
ATOM   2720  NH2 ARG B  50     -27.580  -5.670 -27.970  1.00 72.58
ATOM   2721  CZ  ARG B  50     -28.622  -5.036 -27.454  1.00 72.58
ATOM   2722  N   PHE B  51     -31.093  -4.270 -20.758  1.00 73.87
ATOM   2723  CA  PHE B  51     -32.361  -3.987 -20.096  1.00 73.87
ATOM   2724  C   PHE B  51     -32.439  -2.523 -19.678  1.00 73.87
ATOM   2725  CB  PHE B  51     -32.544  -4.892 -18.873  1.00 73.87
ATOM   2726  O   PHE B  51     -33.456  -1.862 -19.900  1.00 73.87
ATOM   2727  CG  PHE B  51     -33.784  -4.591 -18.076  1.00 73.87
ATOM   2728  CD1 PHE B  51     -33.692  -4.133 -16.767  1.00 73.87
ATOM   2729  CD2 PHE B  51     -35.044  -4.766 -18.635  1.00 73.87
ATOM   2730  CE1 PHE B  51     -34.838  -3.853 -16.026  1.00 73.87
ATOM   2731  CE2 PHE B  51     -36.193  -4.489 -17.901  1.00 73.87
ATOM   2732  CZ  PHE B  51     -36.088  -4.033 -16.596  1.00 73.87
ATOM   2733  N   VAL B  52     -31.372  -1.981 -19.106  1.00 75.50
ATOM   2734  CA  VAL B  52     -31.341  -0.592 -18.660  1.00 75.50
ATOM   2735  C   VAL B  52     -31.472   0.341 -19.862  1.00 75.50
ATOM   2736  CB  VAL B  52     -30.047  -0.275 -17.877  1.00 75.50
ATOM   2737  O   VAL B  52     -32.215   1.324 -19.815  1.00 75.50
ATOM   2738  CG1 VAL B  52     -29.980   1.209 -17.523  1.00 75.50
ATOM   2739  CG2 VAL B  52     -29.963  -1.134 -16.617  1.00 75.50
ATOM   2740  N   ALA B  53     -30.808  -0.061 -20.877  1.00 78.97
ATOM   2741  CA  ALA B  53     -30.895   0.738 -22.097  1.00 78.97
ATOM   2742  C   ALA B  53     -32.307   0.705 -22.675  1.00 78.97
ATOM   2743  CB  ALA B  53     -29.888   0.241 -23.131  1.00 78.97
ATOM   2744  O   ALA B  53     -32.824   1.730 -23.124  1.00 78.97
ATOM   2745  N   HIS B  54     -32.937  -0.496 -22.675  1.00 75.68
ATOM   2746  CA  HIS B  54     -34.310  -0.656 -23.139  1.00 75.68
ATOM   2747  C   HIS B  54     -35.275   0.175 -22.300  1.00 75.68
ATOM   2748  CB  HIS B  54     -34.720  -2.130 -23.103  1.00 75.68
ATOM   2749  O   HIS B  54     -36.124   0.886 -22.844  1.00 75.68
ATOM   2750  CG  HIS B  54     -36.141  -2.368 -23.502  1.00 75.68
ATOM   2751  CD2 HIS B  54     -37.259  -2.528 -22.755  1.00 75.68
ATOM   2752  ND1 HIS B  54     -36.538  -2.468 -24.818  1.00 75.68
ATOM   2753  CE1 HIS B  54     -37.843  -2.679 -24.863  1.00 75.68
ATOM   2754  NE2 HIS B  54     -38.304  -2.720 -23.625  1.00 75.68
ATOM   2755  N   MET B  55     -35.068   0.176 -21.027  1.00 77.12
ATOM   2756  CA  MET B  55     -35.966   0.892 -20.125  1.00 77.12
ATOM   2757  C   MET B  55     -35.771   2.399 -20.246  1.00 77.12
ATOM   2758  CB  MET B  55     -35.739   0.450 -18.678  1.00 77.12
ATOM   2759  O   MET B  55     -36.734   3.163 -20.163  1.00 77.12
ATOM   2760  CG  MET B  55     -36.213  -0.965 -18.388  1.00 77.12
ATOM   2761  SD  MET B  55     -37.942  -1.253 -18.932  1.00 77.12
ATOM   2762  CE  MET B  55     -38.816  -0.086 -17.853  1.00 77.12
ATOM   2763  N   ALA B  56     -34.514   2.821 -20.423  1.00 78.86
ATOM   2764  CA  ALA B  56     -34.253   4.242 -20.637  1.00 78.86
ATOM   2765  C   ALA B  56     -34.984   4.755 -21.875  1.00 78.86
ATOM   2766  CB  ALA B  56     -32.753   4.494 -20.767  1.00 78.86
ATOM   2767  O   ALA B  56     -35.589   5.829 -21.846  1.00 78.86
ATOM   2768  N   ALA B  57     -34.990   3.926 -22.879  1.00 77.45
ATOM   2769  CA  ALA B  57     -35.688   4.291 -24.109  1.00 77.45
ATOM   2770  C   ALA B  57     -37.201   4.254 -23.913  1.00 77.45
ATOM   2771  CB  ALA B  57     -35.279   3.362 -25.249  1.00 77.45
ATOM   2772  O   ALA B  57     -37.912   5.163 -24.346  1.00 77.45
ATOM   2773  N   ARG B  58     -37.688   3.302 -23.296  1.00 78.79
ATOM   2774  CA  ARG B  58     -39.115   3.133 -23.046  1.00 78.79
ATOM   2775  C   ARG B  58     -39.660   4.276 -22.195  1.00 78.79
ATOM   2776  CB  ARG B  58     -39.387   1.793 -22.360  1.00 78.79
ATOM   2777  O   ARG B  58     -40.774   4.752 -22.425  1.00 78.79
ATOM   2778  CG  ARG B  58     -40.861   1.430 -22.278  1.00 78.79
ATOM   2779  CD  ARG B  58     -41.064  -0.012 -21.837  1.00 78.79
ATOM   2780  NE  ARG B  58     -42.479  -0.337 -21.686  1.00 78.79
ATOM   2781  NH1 ARG B  58     -42.197  -2.616 -21.935  1.00 78.79
ATOM   2782  NH2 ARG B  58     -44.289  -1.747 -21.586  1.00 78.79
ATOM   2783  CZ  ARG B  58     -42.985  -1.566 -21.736  1.00 78.79
ATOM   2784  N   LEU B  59     -38.819   4.714 -21.279  1.00 76.52
ATOM   2785  CA  LEU B  59     -39.256   5.783 -20.388  1.00 76.52
ATOM   2786  C   LEU B  59     -38.939   7.150 -20.983  1.00 76.52
ATOM   2787  CB  LEU B  59     -38.588   5.643 -19.017  1.00 76.52
ATOM   2788  O   LEU B  59     -39.371   8.177 -20.455  1.00 76.52
ATOM   2789  CG  LEU B  59     -39.018   4.442 -18.173  1.00 76.52
ATOM   2790  CD1 LEU B  59     -38.132   4.319 -16.937  1.00 76.52
ATOM   2791  CD2 LEU B  59     -40.485   4.564 -17.776  1.00 76.52
ATOM   2792  N   GLY B  60     -38.350   7.212 -22.012  1.00 75.77
ATOM   2793  CA  GLY B  60     -37.964   8.450 -22.671  1.00 75.77
ATOM   2794  C   GLY B  60     -37.004   9.289 -21.849  1.00 75.77
ATOM   2795  O   GLY B  60     -37.082  10.519 -21.857  1.00 75.77
ATOM   2796  N   ARG B  61     -36.085   8.603 -21.256  1.00 76.59
ATOM   2797  CA  ARG B  61     -35.111   9.309 -20.430  1.00 76.59
ATOM   2798  C   ARG B  61     -33.695   9.105 -20.959  1.00 76.59
ATOM   2799  CB  ARG B  61     -35.199   8.842 -18.975  1.00 76.59
ATOM   2800  O   ARG B  61     -33.351   8.016 -21.422  1.00 76.59
ATOM   2801  CG  ARG B  61     -36.532   9.146 -18.311  1.00 76.59
ATOM   2802  CD  ARG B  61     -36.575   8.643 -16.875  1.00 76.59
ATOM   2803  NE  ARG B  61     -37.886   8.852 -16.269  1.00 76.59
ATOM   2804  NH1 ARG B  61     -37.375   7.772 -14.292  1.00 76.59
ATOM   2805  NH2 ARG B  61     -39.457   8.679 -14.602  1.00 76.59
ATOM   2806  CZ  ARG B  61     -38.236   8.434 -15.055  1.00 76.59
ATOM   2807  N   PRO B  62     -32.775  10.247 -20.882  1.00 77.57
ATOM   2808  CA  PRO B  62     -31.364  10.050 -21.220  1.00 77.57
ATOM   2809  C   PRO B  62     -30.656   9.092 -20.264  1.00 77.57
ATOM   2810  CB  PRO B  62     -30.776  11.459 -21.114  1.00 77.57
ATOM   2811  O   PRO B  62     -31.059   8.961 -19.105  1.00 77.57
ATOM   2812  CG  PRO B  62     -31.958  12.372 -21.178  1.00 77.57
ATOM   2813  CD  PRO B  62     -33.151  11.646 -20.626  1.00 77.57
ATOM   2814  N   LEU B  63     -29.670   8.232 -20.852  1.00 75.31
ATOM   2815  CA  LEU B  63     -28.955   7.234 -20.064  1.00 75.31
ATOM   2816  C   LEU B  63     -27.468   7.563 -19.990  1.00 75.31
ATOM   2817  CB  LEU B  63     -29.151   5.838 -20.662  1.00 75.31
ATOM   2818  O   LEU B  63     -26.817   7.751 -21.021  1.00 75.31
ATOM   2819  CG  LEU B  63     -28.378   4.700 -19.995  1.00 75.31
ATOM   2820  CD1 LEU B  63     -28.856   4.504 -18.560  1.00 75.31
ATOM   2821  CD2 LEU B  63     -28.528   3.410 -20.795  1.00 75.31
ATOM   2822  N   TYR B  64     -26.994   7.826 -18.742  1.00 75.80
ATOM   2823  CA  TYR B  64     -25.562   7.901 -18.479  1.00 75.80
ATOM   2824  C   TYR B  64     -25.047   6.594 -17.887  1.00 75.80
ATOM   2825  CB  TYR B  64     -25.249   9.062 -17.530  1.00 75.80
ATOM   2826  O   TYR B  64     -25.427   6.216 -16.777  1.00 75.80
ATOM   2827  CG  TYR B  64     -25.434  10.423 -18.155  1.00 75.80
ATOM   2828  CD1 TYR B  64     -24.375  11.069 -18.790  1.00 75.80
ATOM   2829  CD2 TYR B  64     -26.666  11.067 -18.111  1.00 75.80
ATOM   2830  CE1 TYR B  64     -24.540  12.324 -19.366  1.00 75.80
ATOM   2831  CE2 TYR B  64     -26.842  12.322 -18.684  1.00 75.80
ATOM   2832  OH  TYR B  64     -25.944  14.185 -19.876  1.00 75.80
ATOM   2833  CZ  TYR B  64     -25.775  12.942 -19.308  1.00 75.80
ATOM   2834  N   THR B  65     -24.311   5.766 -18.651  1.00 76.75
ATOM   2835  CA  THR B  65     -23.768   4.497 -18.181  1.00 76.75
ATOM   2836  C   THR B  65     -22.317   4.659 -17.739  1.00 76.75
ATOM   2837  CB  THR B  65     -23.858   3.412 -19.270  1.00 76.75
ATOM   2838  O   THR B  65     -21.487   5.172 -18.492  1.00 76.75
ATOM   2839  CG2 THR B  65     -23.388   2.061 -18.742  1.00 76.75
ATOM   2840  OG1 THR B  65     -25.217   3.295 -19.709  1.00 76.75
ATOM   2841  N   VAL B  66     -22.119   4.372 -16.409  1.00 70.07
ATOM   2842  CA  VAL B  66     -20.765   4.418 -15.867  1.00 70.07
ATOM   2843  C   VAL B  66     -20.251   2.998 -15.641  1.00 70.07
ATOM   2844  CB  VAL B  66     -20.707   5.222 -14.549  1.00 70.07
ATOM   2845  O   VAL B  66     -20.844   2.230 -14.880  1.00 70.07
ATOM   2846  CG1 VAL B  66     -19.278   5.276 -14.012  1.00 70.07
ATOM   2847  CG2 VAL B  66     -21.256   6.632 -14.760  1.00 70.07
ATOM   2848  N   ALA B  67     -19.190   2.548 -16.368  1.00 69.13
ATOM   2849  CA  ALA B  67     -18.529   1.269 -16.121  1.00 69.13
ATOM   2850  C   ALA B  67     -17.587   1.361 -14.923  1.00 69.13
ATOM   2851  CB  ALA B  67     -17.763   0.817 -17.362  1.00 69.13
ATOM   2852  O   ALA B  67     -16.513   1.959 -15.015  1.00 69.13
ATOM   2853  N   CYS B  68     -18.064   0.713 -13.843  1.00 68.91
ATOM   2854  CA  CYS B  68     -17.325   0.844 -12.592  1.00 68.91
ATOM   2855  C   CYS B  68     -16.101  -0.063 -12.584  1.00 68.91
ATOM   2856  CB  CYS B  68     -18.224   0.513 -11.401  1.00 68.91
ATOM   2857  O   CYS B  68     -16.122  -1.148 -13.169  1.00 68.91
ATOM   2858  SG  CYS B  68     -19.606   1.656 -11.192  1.00 68.91
ATOM   2859  N   HIS B  69     -14.880   0.485 -12.033  1.00 60.77
ATOM   2860  CA  HIS B  69     -13.630  -0.241 -11.834  1.00 60.77
ATOM   2861  C   HIS B  69     -12.935   0.202 -10.551  1.00 60.77
ATOM   2862  CB  HIS B  69     -12.699  -0.042 -13.031  1.00 60.77
ATOM   2863  O   HIS B  69     -13.407   1.111  -9.865  1.00 60.77
ATOM   2864  CG  HIS B  69     -12.487   1.393 -13.395  1.00 60.77
ATOM   2865  CD2 HIS B  69     -12.971   2.131 -14.422  1.00 60.77
ATOM   2866  ND1 HIS B  69     -11.684   2.237 -12.658  1.00 60.77
ATOM   2867  CE1 HIS B  69     -11.686   3.435 -13.217  1.00 60.77
ATOM   2868  NE2 HIS B  69     -12.459   3.398 -14.288  1.00 60.77
ATOM   2869  N   ASP B  70     -11.951  -0.390 -10.248  1.00 59.54
ATOM   2870  CA  ASP B  70     -11.323  -0.302  -8.933  1.00 59.54
ATOM   2871  C   ASP B  70     -10.780   1.102  -8.677  1.00 59.54
ATOM   2872  CB  ASP B  70     -10.200  -1.332  -8.805  1.00 59.54
ATOM   2873  O   ASP B  70     -10.623   1.511  -7.525  1.00 59.54
ATOM   2874  CG  ASP B  70     -10.701  -2.765  -8.848  1.00 59.54
ATOM   2875  OD1 ASP B  70      -9.883  -3.693  -9.028  1.00 59.54
ATOM   2876  OD2 ASP B  70     -11.926  -2.968  -8.703  1.00 59.54
ATOM   2877  N   ASP B  71     -10.606   1.929  -9.750  1.00 57.28
ATOM   2878  CA  ASP B  71     -10.039   3.263  -9.582  1.00 57.28
ATOM   2879  C   ASP B  71     -11.098   4.342  -9.799  1.00 57.28
ATOM   2880  CB  ASP B  71      -8.868   3.474 -10.544  1.00 57.28
ATOM   2881  O   ASP B  71     -10.786   5.534  -9.801  1.00 57.28
ATOM   2882  CG  ASP B  71      -7.615   2.725 -10.126  1.00 57.28
ATOM   2883  OD1 ASP B  71      -6.793   2.376 -11.001  1.00 57.28
ATOM   2884  OD2 ASP B  71      -7.449   2.480  -8.912  1.00 57.28
ATOM   2885  N   LEU B  72     -12.274   3.973 -10.034  1.00 66.46
ATOM   2886  CA  LEU B  72     -13.343   4.951 -10.206  1.00 66.46
ATOM   2887  C   LEU B  72     -13.685   5.622  -8.880  1.00 66.46
ATOM   2888  CB  LEU B  72     -14.591   4.284 -10.791  1.00 66.46
ATOM   2889  O   LEU B  72     -14.108   4.955  -7.933  1.00 66.46
ATOM   2890  CG  LEU B  72     -15.750   5.214 -11.154  1.00 66.46
ATOM   2891  CD1 LEU B  72     -15.382   6.073 -12.360  1.00 66.46
ATOM   2892  CD2 LEU B  72     -17.015   4.409 -11.431  1.00 66.46
ATOM   2893  N   SER B  73     -13.347   6.919  -8.851  1.00 65.13
ATOM   2894  CA  SER B  73     -13.604   7.669  -7.626  1.00 65.13
ATOM   2895  C   SER B  73     -14.848   8.540  -7.761  1.00 65.13
ATOM   2896  CB  SER B  73     -12.399   8.539  -7.267  1.00 65.13
ATOM   2897  O   SER B  73     -15.364   8.728  -8.865  1.00 65.13
ATOM   2898  OG  SER B  73     -12.294   9.642  -8.151  1.00 65.13
ATOM   2899  N   ALA B  74     -15.426   9.015  -6.687  1.00 68.85
ATOM   2900  CA  ALA B  74     -16.571   9.922  -6.669  1.00 68.85
ATOM   2901  C   ALA B  74     -16.324  11.136  -7.561  1.00 68.85
ATOM   2902  CB  ALA B  74     -16.875  10.368  -5.241  1.00 68.85
ATOM   2903  O   ALA B  74     -17.244  11.631  -8.215  1.00 68.85
ATOM   2904  N   ALA B  75     -15.076  11.585  -7.491  1.00 66.34
ATOM   2905  CA  ALA B  75     -14.743  12.740  -8.322  1.00 66.34
ATOM   2906  C   ALA B  75     -15.038  12.461  -9.793  1.00 66.34
ATOM   2907  CB  ALA B  75     -13.275  13.120  -8.140  1.00 66.34
ATOM   2908  O   ALA B  75     -15.453  13.358 -10.530  1.00 66.34
ATOM   2909  N   ASP B  76     -14.865  11.193 -10.148  1.00 68.89
ATOM   2910  CA  ASP B  76     -15.148  10.805 -11.526  1.00 68.89
ATOM   2911  C   ASP B  76     -16.643  10.892 -11.825  1.00 68.89
ATOM   2912  CB  ASP B  76     -14.637   9.389 -11.801  1.00 68.89
ATOM   2913  O   ASP B  76     -17.040  11.147 -12.964  1.00 68.89
ATOM   2914  CG  ASP B  76     -13.127   9.272 -11.695  1.00 68.89
ATOM   2915  OD1 ASP B  76     -12.632   8.288 -11.105  1.00 68.89
ATOM   2916  OD2 ASP B  76     -12.426  10.174 -12.203  1.00 68.89
ATOM   2917  N   LEU B  77     -17.423  10.732 -10.930  1.00 72.89
ATOM   2918  CA  LEU B  77     -18.873  10.753 -11.088  1.00 72.89
ATOM   2919  C   LEU B  77     -19.415  12.170 -10.933  1.00 72.89
ATOM   2920  CB  LEU B  77     -19.538   9.825 -10.069  1.00 72.89
ATOM   2921  O   LEU B  77     -20.310  12.582 -11.675  1.00 72.89
ATOM   2922  CG  LEU B  77     -19.259   8.330 -10.230  1.00 72.89
ATOM   2923  CD1 LEU B  77     -20.044   7.530  -9.195  1.00 72.89
ATOM   2924  CD2 LEU B  77     -19.604   7.871 -11.642  1.00 72.89
ATOM   2925  N   ILE B  78     -18.804  12.874 -10.066  1.00 68.99
ATOM   2926  CA  ILE B  78     -19.317  14.192  -9.707  1.00 68.99
ATOM   2927  C   ILE B  78     -18.785  15.236 -10.686  1.00 68.99
ATOM   2928  CB  ILE B  78     -18.937  14.572  -8.259  1.00 68.99
ATOM   2929  O   ILE B  78     -19.547  16.057 -11.203  1.00 68.99
ATOM   2930  CG1 ILE B  78     -19.607  13.618  -7.263  1.00 68.99
ATOM   2931  CG2 ILE B  78     -19.315  16.026  -7.964  1.00 68.99
ATOM   2932  CD1 ILE B  78     -19.194  13.844  -5.815  1.00 68.99
ATOM   2933  N   GLY B  79     -17.637  15.282 -10.947  1.00 67.63
ATOM   2934  CA  GLY B  79     -16.975  16.236 -11.823  1.00 67.63
ATOM   2935  C   GLY B  79     -15.625  16.689 -11.300  1.00 67.63
ATOM   2936  O   GLY B  79     -15.236  16.338 -10.183  1.00 67.63
ATOM   2937  N   ARG B  80     -14.788  17.216 -12.110  1.00 65.59
ATOM   2938  CA  ARG B  80     -13.457  17.718 -11.787  1.00 65.59
ATOM   2939  C   ARG B  80     -13.212  19.077 -12.435  1.00 65.59
ATOM   2940  CB  ARG B  80     -12.383  16.723 -12.234  1.00 65.59
ATOM   2941  O   ARG B  80     -13.872  19.432 -13.413  1.00 65.59
ATOM   2942  CG  ARG B  80     -12.549  15.332 -11.644  1.00 65.59
ATOM   2943  CD  ARG B  80     -11.495  14.367 -12.170  1.00 65.59
ATOM   2944  NE  ARG B  80     -11.752  12.998 -11.732  1.00 65.59
ATOM   2945  NH1 ARG B  80      -9.541  12.335 -11.825  1.00 65.59
ATOM   2946  NH2 ARG B  80     -11.162  10.850 -11.175  1.00 65.59
ATOM   2947  CZ  ARG B  80     -10.818  12.064 -11.578  1.00 65.59
ATOM   2948  N   TYR B  81     -12.365  19.957 -11.677  1.00 60.63
ATOM   2949  CA  TYR B  81     -11.895  21.181 -12.317  1.00 60.63
ATOM   2950  C   TYR B  81     -10.868  20.872 -13.399  1.00 60.63
ATOM   2951  CB  TYR B  81     -11.289  22.132 -11.279  1.00 60.63
ATOM   2952  O   TYR B  81      -9.939  20.092 -13.178  1.00 60.63
ATOM   2953  CG  TYR B  81     -12.319  22.878 -10.466  1.00 60.63
ATOM   2954  CD1 TYR B  81     -12.989  23.978 -10.995  1.00 60.63
ATOM   2955  CD2 TYR B  81     -12.622  22.485  -9.166  1.00 60.63
ATOM   2956  CE1 TYR B  81     -13.937  24.670 -10.248  1.00 60.63
ATOM   2957  CE2 TYR B  81     -13.568  23.169  -8.410  1.00 60.63
ATOM   2958  OH  TYR B  81     -15.157  24.940  -8.215  1.00 60.63
ATOM   2959  CZ  TYR B  81     -14.219  24.258  -8.959  1.00 60.63
ATOM   2960  N   LEU B  82     -11.032  21.236 -14.557  1.00 60.09
ATOM   2961  CA  LEU B  82     -10.083  21.117 -15.658  1.00 60.09
ATOM   2962  C   LEU B  82      -9.478  22.473 -16.005  1.00 60.09
ATOM   2963  CB  LEU B  82     -10.765  20.519 -16.892  1.00 60.09
ATOM   2964  O   LEU B  82     -10.130  23.507 -15.844  1.00 60.09
ATOM   2965  CG  LEU B  82     -11.343  19.112 -16.732  1.00 60.09
ATOM   2966  CD1 LEU B  82     -12.137  18.720 -17.973  1.00 60.09
ATOM   2967  CD2 LEU B  82     -10.230  18.104 -16.463  1.00 60.09
ATOM   2968  N   LEU B  83      -8.091  22.528 -16.271  1.00 54.32
ATOM   2969  CA  LEU B  83      -7.462  23.750 -16.758  1.00 54.32
ATOM   2970  C   LEU B  83      -7.768  23.967 -18.236  1.00 54.32
ATOM   2971  CB  LEU B  83      -5.948  23.698 -16.541  1.00 54.32
ATOM   2972  O   LEU B  83      -7.423  23.132 -19.075  1.00 54.32
ATOM   2973  CG  LEU B  83      -5.405  24.493 -15.353  1.00 54.32
ATOM   2974  CD1 LEU B  83      -4.552  23.597 -14.461  1.00 54.32
ATOM   2975  CD2 LEU B  83      -4.602  25.696 -15.836  1.00 54.32
ATOM   2976  N   LYS B  84      -8.537  24.735 -18.474  1.00 51.43
ATOM   2977  CA  LYS B  84      -8.873  25.115 -19.843  1.00 51.43
ATOM   2978  C   LYS B  84      -8.573  26.590 -20.093  1.00 51.43
ATOM   2979  CB  LYS B  84     -10.346  24.823 -20.135  1.00 51.43
ATOM   2980  O   LYS B  84      -9.100  27.463 -19.399  1.00 51.43
ATOM   2981  CG  LYS B  84     -10.641  23.359 -20.423  1.00 51.43
ATOM   2982  CD  LYS B  84     -12.103  23.146 -20.795  1.00 51.43
ATOM   2983  CE  LYS B  84     -12.418  21.671 -21.006  1.00 51.43
ATOM   2984  NZ  LYS B  84     -13.847  21.458 -21.383  1.00 51.43
ATOM   2985  N   GLY B  85      -7.801  26.684 -20.969  1.00 51.85
ATOM   2986  CA  GLY B  85      -7.441  28.049 -21.316  1.00 51.85
ATOM   2987  C   GLY B  85      -6.774  28.799 -20.178  1.00 51.85
ATOM   2988  O   GLY B  85      -7.062  29.976 -19.950  1.00 51.85
ATOM   2989  N   GLY B  86      -5.990  28.445 -19.601  1.00 47.32
ATOM   2990  CA  GLY B  86      -5.291  29.081 -18.496  1.00 47.32
ATOM   2991  C   GLY B  86      -6.152  29.241 -17.258  1.00 47.32
ATOM   2992  O   GLY B  86      -5.695  29.766 -16.240  1.00 47.32
ATOM   2993  N   GLU B  87      -7.385  28.683 -17.293  1.00 52.33
ATOM   2994  CA  GLU B  87      -8.283  28.768 -16.145  1.00 52.33
ATOM   2995  C   GLU B  87      -8.759  27.384 -15.713  1.00 52.33
ATOM   2996  CB  GLU B  87      -9.483  29.662 -16.466  1.00 52.33
ATOM   2997  O   GLU B  87      -8.761  26.445 -16.512  1.00 52.33
ATOM   2998  CG  GLU B  87      -9.118  31.119 -16.710  1.00 52.33
ATOM   2999  CD  GLU B  87     -10.329  32.031 -16.818  1.00 52.33
ATOM   3000  OE1 GLU B  87     -10.158  33.271 -16.803  1.00 52.33
ATOM   3001  OE2 GLU B  87     -11.458  31.502 -16.918  1.00 52.33
ATOM   3002  N   THR B  88      -9.037  27.184 -14.308  1.00 58.28
ATOM   3003  CA  THR B  88      -9.622  25.960 -13.771  1.00 58.28
ATOM   3004  C   THR B  88     -11.143  25.989 -13.894  1.00 58.28
ATOM   3005  CB  THR B  88      -9.227  25.752 -12.297  1.00 58.28
ATOM   3006  O   THR B  88     -11.788  26.943 -13.456  1.00 58.28
ATOM   3007  CG2 THR B  88      -7.811  25.197 -12.180  1.00 58.28
ATOM   3008  OG1 THR B  88      -9.296  27.006 -11.608  1.00 58.28
ATOM   3009  N   VAL B  89     -11.763  25.339 -15.025  1.00 60.75
ATOM   3010  CA  VAL B  89     -13.205  25.291 -15.247  1.00 60.75
ATOM   3011  C   VAL B  89     -13.765  23.971 -14.723  1.00 60.75
ATOM   3012  CB  VAL B  89     -13.555  25.463 -16.742  1.00 60.75
ATOM   3013  O   VAL B  89     -13.192  22.906 -14.967  1.00 60.75
ATOM   3014  CG1 VAL B  89     -15.069  25.472 -16.945  1.00 60.75
ATOM   3015  CG2 VAL B  89     -12.931  26.744 -17.292  1.00 60.75
ATOM   3016  N   TRP B  90     -14.864  24.060 -13.877  1.00 67.13
ATOM   3017  CA  TRP B  90     -15.550  22.874 -13.374  1.00 67.13
ATOM   3018  C   TRP B  90     -16.258  22.134 -14.505  1.00 67.13
ATOM   3019  CB  TRP B  90     -16.558  23.256 -12.287  1.00 67.13
ATOM   3020  O   TRP B  90     -16.952  22.748 -15.318  1.00 67.13
ATOM   3021  CG  TRP B  90     -17.369  22.103 -11.776  1.00 67.13
ATOM   3022  CD1 TRP B  90     -18.637  21.756 -12.153  1.00 67.13
ATOM   3023  CD2 TRP B  90     -16.968  21.147 -10.791  1.00 67.13
ATOM   3024  CE2 TRP B  90     -18.043  20.247 -10.619  1.00 67.13
ATOM   3025  CE3 TRP B  90     -15.801  20.962 -10.036  1.00 67.13
ATOM   3026  NE1 TRP B  90     -19.048  20.641 -11.460  1.00 67.13
ATOM   3027  CH2 TRP B  90     -16.833  19.021  -8.995  1.00 67.13
ATOM   3028  CZ2 TRP B  90     -17.986  19.178  -9.721  1.00 67.13
ATOM   3029  CZ3 TRP B  90     -15.746  19.898  -9.143  1.00 67.13
ATOM   3030  N   THR B  91     -15.996  20.889 -14.691  1.00 68.88
ATOM   3031  CA  THR B  91     -16.714  20.031 -15.627  1.00 68.88
ATOM   3032  C   THR B  91     -17.482  18.942 -14.882  1.00 68.88
ATOM   3033  CB  THR B  91     -15.754  19.384 -16.642  1.00 68.88
ATOM   3034  O   THR B  91     -16.899  18.192 -14.096  1.00 68.88
ATOM   3035  CG2 THR B  91     -16.517  18.553 -17.668  1.00 68.88
ATOM   3036  OG1 THR B  91     -15.024  20.412 -17.323  1.00 68.88
ATOM   3037  N   ASP B  92     -18.850  18.909 -15.098  1.00 72.97
ATOM   3038  CA  ASP B  92     -19.713  17.931 -14.442  1.00 72.97
ATOM   3039  C   ASP B  92     -19.337  16.508 -14.848  1.00 72.97
ATOM   3040  CB  ASP B  92     -21.181  18.202 -14.776  1.00 72.97
ATOM   3041  O   ASP B  92     -19.044  16.246 -16.016  1.00 72.97
ATOM   3042  CG  ASP B  92     -21.742  19.409 -14.044  1.00 72.97
ATOM   3043  OD1 ASP B  92     -22.852  19.870 -14.388  1.00 72.97
ATOM   3044  OD2 ASP B  92     -21.067  19.906 -13.117  1.00 72.97
ATOM   3045  N   GLY B  93     -19.240  15.599 -13.724  1.00 73.81
ATOM   3046  CA  GLY B  93     -19.156  14.176 -14.012  1.00 73.81
ATOM   3047  C   GLY B  93     -20.488  13.567 -14.406  1.00 73.81
ATOM   3048  O   GLY B  93     -21.523  14.235 -14.350  1.00 73.81
ATOM   3049  N   PRO B  94     -20.605  12.372 -14.986  1.00 76.88
ATOM   3050  CA  PRO B  94     -21.830  11.744 -15.486  1.00 76.88
ATOM   3051  C   PRO B  94     -22.950  11.728 -14.448  1.00 76.88
ATOM   3052  CB  PRO B  94     -21.383  10.321 -15.828  1.00 76.88
ATOM   3053  O   PRO B  94     -24.123  11.892 -14.796  1.00 76.88
ATOM   3054  CG  PRO B  94     -20.130  10.114 -15.040  1.00 76.88
ATOM   3055  CD  PRO B  94     -19.427  11.434 -14.906  1.00 76.88
ATOM   3056  N   LEU B  95     -22.583  11.506 -13.194  1.00 76.55
ATOM   3057  CA  LEU B  95     -23.609  11.510 -12.156  1.00 76.55
ATOM   3058  C   LEU B  95     -24.231  12.895 -12.012  1.00 76.55
ATOM   3059  CB  LEU B  95     -23.020  11.060 -10.817  1.00 76.55
ATOM   3060  O   LEU B  95     -25.456  13.027 -11.948  1.00 76.55
ATOM   3061  CG  LEU B  95     -23.985  11.016  -9.632  1.00 76.55
ATOM   3062  CD1 LEU B  95     -25.095  10.002  -9.889  1.00 76.55
ATOM   3063  CD2 LEU B  95     -23.238  10.683  -8.345  1.00 76.55
ATOM   3064  N   THR B  96     -23.389  13.931 -11.942  1.00 78.79
ATOM   3065  CA  THR B  96     -23.872  15.304 -11.842  1.00 78.79
ATOM   3066  C   THR B  96     -24.737  15.662 -13.047  1.00 78.79
ATOM   3067  CB  THR B  96     -22.704  16.301 -11.731  1.00 78.79
ATOM   3068  O   THR B  96     -25.808  16.252 -12.896  1.00 78.79
ATOM   3069  CG2 THR B  96     -23.212  17.721 -11.508  1.00 78.79
ATOM   3070  OG1 THR B  96     -21.866  15.926 -10.630  1.00 78.79
ATOM   3071  N   ARG B  97     -24.451  15.275 -14.241  1.00 78.04
ATOM   3072  CA  ARG B  97     -25.218  15.550 -15.452  1.00 78.04
ATOM   3073  C   ARG B  97     -26.564  14.836 -15.421  1.00 78.04
ATOM   3074  CB  ARG B  97     -24.430  15.131 -16.695  1.00 78.04
ATOM   3075  O   ARG B  97     -27.594  15.425 -15.757  1.00 78.04
ATOM   3076  CG  ARG B  97     -23.226  16.012 -16.987  1.00 78.04
ATOM   3077  CD  ARG B  97     -22.523  15.598 -18.272  1.00 78.04
ATOM   3078  NE  ARG B  97     -21.241  16.280 -18.430  1.00 78.04
ATOM   3079  NH1 ARG B  97     -21.952  17.661 -20.139  1.00 78.04
ATOM   3080  NH2 ARG B  97     -19.797  17.797 -19.371  1.00 78.04
ATOM   3081  CZ  ARG B  97     -21.000  17.245 -19.313  1.00 78.04
ATOM   3082  N   ALA B  98     -26.514  13.632 -14.964  1.00 79.57
ATOM   3083  CA  ALA B  98     -27.738  12.838 -14.895  1.00 79.57
ATOM   3084  C   ALA B  98     -28.728  13.441 -13.902  1.00 79.57
ATOM   3085  CB  ALA B  98     -27.416  11.396 -14.511  1.00 79.57
ATOM   3086  O   ALA B  98     -29.931  13.496 -14.171  1.00 79.57
ATOM   3087  N   VAL B  99     -28.194  13.865 -12.726  1.00 76.01
ATOM   3088  CA  VAL B  99     -29.032  14.461 -11.691  1.00 76.01
ATOM   3089  C   VAL B  99     -29.646  15.760 -12.206  1.00 76.01
ATOM   3090  CB  VAL B  99     -28.231  14.726 -10.396  1.00 76.01
ATOM   3091  O   VAL B  99     -30.838  16.010 -12.012  1.00 76.01
ATOM   3092  CG1 VAL B  99     -29.064  15.532  -9.401  1.00 76.01
ATOM   3093  CG2 VAL B  99     -27.774  13.409  -9.772  1.00 76.01
ATOM   3094  N   ARG B 100     -28.831  16.611 -13.046  1.00 75.59
ATOM   3095  CA  ARG B 100     -29.292  17.893 -13.568  1.00 75.59
ATOM   3096  C   ARG B 100     -30.323  17.695 -14.675  1.00 75.59
ATOM   3097  CB  ARG B 100     -28.114  18.717 -14.091  1.00 75.59
ATOM   3098  O   ARG B 100     -31.323  18.413 -14.734  1.00 75.59
ATOM   3099  CG  ARG B 100     -27.251  19.323 -12.995  1.00 75.59
ATOM   3100  CD  ARG B 100     -26.193  20.259 -13.562  1.00 75.59
ATOM   3101  NE  ARG B 100     -25.193  20.613 -12.559  1.00 75.59
ATOM   3102  NH1 ARG B 100     -26.482  22.244 -11.551  1.00 75.59
ATOM   3103  NH2 ARG B 100     -24.378  21.789 -10.763  1.00 75.59
ATOM   3104  CZ  ARG B 100     -25.353  21.548 -11.626  1.00 75.59
ATOM   3105  N   GLU B 101     -30.151  16.544 -15.424  1.00 75.76
ATOM   3106  CA  GLU B 101     -30.947  16.361 -16.633  1.00 75.76
ATOM   3107  C   GLU B 101     -32.150  15.460 -16.371  1.00 75.76
ATOM   3108  CB  GLU B 101     -30.089  15.778 -17.759  1.00 75.76
ATOM   3109  O   GLU B 101     -33.059  15.372 -17.199  1.00 75.76
ATOM   3110  CG  GLU B 101     -28.987  16.712 -18.238  1.00 75.76
ATOM   3111  CD  GLU B 101     -28.083  16.084 -19.287  1.00 75.76
ATOM   3112  OE1 GLU B 101     -26.979  16.619 -19.537  1.00 75.76
ATOM   3113  OE2 GLU B 101     -28.482  15.048 -19.865  1.00 75.76
ATOM   3114  N   GLY B 102     -32.261  15.088 -15.236  1.00 74.51
ATOM   3115  CA  GLY B 102     -33.283  14.086 -14.977  1.00 74.51
ATOM   3116  C   GLY B 102     -33.105  12.824 -15.800  1.00 74.51
ATOM   3117  O   GLY B 102     -34.077  12.273 -16.319  1.00 74.51
ATOM   3118  N   ALA B 103     -31.824  12.363 -15.881  1.00 75.43
ATOM   3119  CA  ALA B 103     -31.447  11.181 -16.652  1.00 75.43
ATOM   3120  C   ALA B 103     -31.272   9.967 -15.744  1.00 75.43
ATOM   3121  CB  ALA B 103     -30.164  11.444 -17.436  1.00 75.43
ATOM   3122  O   ALA B 103     -31.302  10.092 -14.517  1.00 75.43
ATOM   3123  N   ILE B 104     -31.318   8.718 -16.381  1.00 76.62
ATOM   3124  CA  ILE B 104     -30.952   7.508 -15.653  1.00 76.62
ATOM   3125  C   ILE B 104     -29.432   7.396 -15.570  1.00 76.62
ATOM   3126  CB  ILE B 104     -31.547   6.247 -16.318  1.00 76.62
ATOM   3127  O   ILE B 104     -28.738   7.514 -16.583  1.00 76.62
ATOM   3128  CG1 ILE B 104     -33.079   6.303 -16.297  1.00 76.62
ATOM   3129  CG2 ILE B 104     -31.036   4.980 -15.627  1.00 76.62
ATOM   3130  CD1 ILE B 104     -33.751   5.162 -17.047  1.00 76.62
ATOM   3131  N   CYS B 105     -28.899   7.425 -14.322  1.00 74.85
ATOM   3132  CA  CYS B 105     -27.486   7.125 -14.123  1.00 74.85
ATOM   3133  C   CYS B 105     -27.282   5.649 -13.798  1.00 74.85
ATOM   3134  CB  CYS B 105     -26.907   7.987 -13.002  1.00 74.85
ATOM   3135  O   CYS B 105     -27.721   5.174 -12.750  1.00 74.85
ATOM   3136  SG  CYS B 105     -25.130   7.773 -12.761  1.00 74.85
ATOM   3137  N   TYR B 106     -26.716   4.854 -14.723  1.00 75.50
ATOM   3138  CA  TYR B 106     -26.488   3.423 -14.558  1.00 75.50
ATOM   3139  C   TYR B 106     -25.032   3.139 -14.209  1.00 75.50
ATOM   3140  CB  TYR B 106     -26.877   2.666 -15.831  1.00 75.50
ATOM   3141  O   TYR B 106     -24.132   3.411 -15.007  1.00 75.50
ATOM   3142  CG  TYR B 106     -26.528   1.198 -15.795  1.00 75.50
ATOM   3143  CD1 TYR B 106     -25.956   0.571 -16.900  1.00 75.50
ATOM   3144  CD2 TYR B 106     -26.769   0.435 -14.658  1.00 75.50
ATOM   3145  CE1 TYR B 106     -25.634  -0.782 -16.872  1.00 75.50
ATOM   3146  CE2 TYR B 106     -26.451  -0.918 -14.619  1.00 75.50
ATOM   3147  OH  TYR B 106     -25.568  -2.857 -15.696  1.00 75.50
ATOM   3148  CZ  TYR B 106     -25.885  -1.517 -15.729  1.00 75.50
ATOM   3149  N   LEU B 107     -24.811   2.667 -12.975  1.00 73.22
ATOM   3150  CA  LEU B 107     -23.480   2.238 -12.560  1.00 73.22
ATOM   3151  C   LEU B 107     -23.299   0.739 -12.777  1.00 73.22
ATOM   3152  CB  LEU B 107     -23.239   2.585 -11.088  1.00 73.22
ATOM   3153  O   LEU B 107     -23.782  -0.070 -11.982  1.00 73.22
ATOM   3154  CG  LEU B 107     -23.312   4.068 -10.720  1.00 73.22
ATOM   3155  CD1 LEU B 107     -23.400   4.234  -9.207  1.00 73.22
ATOM   3156  CD2 LEU B 107     -22.107   4.817 -11.277  1.00 73.22
ATOM   3157  N   ASP B 108     -22.633   0.369 -13.912  1.00 73.05
ATOM   3158  CA  ASP B 108     -22.403  -1.029 -14.265  1.00 73.05
ATOM   3159  C   ASP B 108     -21.289  -1.634 -13.414  1.00 73.05
ATOM   3160  CB  ASP B 108     -22.060  -1.158 -15.750  1.00 73.05
ATOM   3161  O   ASP B 108     -20.178  -1.102 -13.366  1.00 73.05
ATOM   3162  CG  ASP B 108     -22.098  -2.593 -16.245  1.00 73.05
ATOM   3163  OD1 ASP B 108     -21.684  -2.852 -17.396  1.00 73.05
ATOM   3164  OD2 ASP B 108     -22.550  -3.471 -15.479  1.00 73.05
ATOM   3165  N   GLU B 109     -21.588  -2.732 -12.664  1.00 74.79
ATOM   3166  CA  GLU B 109     -20.662  -3.429 -11.777  1.00 74.79
ATOM   3167  C   GLU B 109     -20.170  -2.511 -10.661  1.00 74.79
ATOM   3168  CB  GLU B 109     -19.472  -3.980 -12.567  1.00 74.79
ATOM   3169  O   GLU B 109     -18.963  -2.367 -10.455  1.00 74.79
ATOM   3170  CG  GLU B 109     -19.850  -5.050 -13.581  1.00 74.79
ATOM   3171  CD  GLU B 109     -19.958  -6.440 -12.974  1.00 74.79
ATOM   3172  OE1 GLU B 109     -20.779  -7.251 -13.459  1.00 74.79
ATOM   3173  OE2 GLU B 109     -19.217  -6.719 -12.006  1.00 74.79
ATOM   3174  N   VAL B 110     -21.110  -1.953 -10.038  1.00 69.87
ATOM   3175  CA  VAL B 110     -20.877  -0.911  -9.044  1.00 69.87
ATOM   3176  C   VAL B 110     -19.933  -1.432  -7.962  1.00 69.87
ATOM   3177  CB  VAL B 110     -22.199  -0.426  -8.409  1.00 69.87
ATOM   3178  O   VAL B 110     -19.190  -0.658  -7.352  1.00 69.87
ATOM   3179  CG1 VAL B 110     -22.846  -1.540  -7.589  1.00 69.87
ATOM   3180  CG2 VAL B 110     -21.953   0.807  -7.541  1.00 69.87
ATOM   3181  N   VAL B 111     -19.868  -2.730  -7.801  1.00 66.31
ATOM   3182  CA  VAL B 111     -19.053  -3.333  -6.751  1.00 66.31
ATOM   3183  C   VAL B 111     -17.573  -3.113  -7.054  1.00 66.31
ATOM   3184  CB  VAL B 111     -19.348  -4.842  -6.600  1.00 66.31
ATOM   3185  O   VAL B 111     -16.739  -3.121  -6.145  1.00 66.31
ATOM   3186  CG1 VAL B 111     -18.386  -5.483  -5.601  1.00 66.31
ATOM   3187  CG2 VAL B 111     -20.797  -5.062  -6.169  1.00 66.31
ATOM   3188  N   GLU B 112     -17.262  -2.806  -8.151  1.00 64.15
ATOM   3189  CA  GLU B 112     -15.876  -2.650  -8.582  1.00 64.15
ATOM   3190  C   GLU B 112     -15.370  -1.236  -8.312  1.00 64.15
ATOM   3191  CB  GLU B 112     -15.733  -2.986 -10.068  1.00 64.15
ATOM   3192  O   GLU B 112     -14.160  -1.001  -8.270  1.00 64.15
ATOM   3193  CG  GLU B 112     -16.076  -4.428 -10.409  1.00 64.15
ATOM   3194  CD  GLU B 112     -15.165  -5.438  -9.730  1.00 64.15
ATOM   3195  OE1 GLU B 112     -15.629  -6.557  -9.412  1.00 64.15
ATOM   3196  OE2 GLU B 112     -13.978  -5.108  -9.513  1.00 64.15
ATOM   3197  N   ALA B 113     -16.299  -0.258  -8.108  1.00 64.80
ATOM   3198  CA  ALA B 113     -15.923   1.141  -7.923  1.00 64.80
ATOM   3199  C   ALA B 113     -15.314   1.368  -6.542  1.00 64.80
ATOM   3200  CB  ALA B 113     -17.135   2.049  -8.122  1.00 64.80
ATOM   3201  O   ALA B 113     -15.459   0.531  -5.648  1.00 64.80
ATOM   3202  N   ARG B 114     -14.488   2.482  -6.401  1.00 67.31
ATOM   3203  CA  ARG B 114     -14.015   2.885  -5.081  1.00 67.31
ATOM   3204  C   ARG B 114     -15.182   3.104  -4.124  1.00 67.31
ATOM   3205  CB  ARG B 114     -13.170   4.157  -5.177  1.00 67.31
ATOM   3206  O   ARG B 114     -16.287   3.443  -4.553  1.00 67.31
ATOM   3207  CG  ARG B 114     -11.800   3.941  -5.802  1.00 67.31
ATOM   3208  CD  ARG B 114     -11.024   5.244  -5.923  1.00 67.31
ATOM   3209  NE  ARG B 114     -10.392   5.615  -4.659  1.00 67.31
ATOM   3210  NH1 ARG B 114      -8.878   7.080  -5.608  1.00 67.31
ATOM   3211  NH2 ARG B 114      -8.887   6.742  -3.340  1.00 67.31
ATOM   3212  CZ  ARG B 114      -9.387   6.478  -4.539  1.00 67.31
ATOM   3213  N   LYS B 115     -14.876   2.879  -3.012  1.00 64.15
ATOM   3214  CA  LYS B 115     -15.928   2.968  -2.005  1.00 64.15
ATOM   3215  C   LYS B 115     -16.559   4.357  -1.989  1.00 64.15
ATOM   3216  CB  LYS B 115     -15.376   2.627  -0.620  1.00 64.15
ATOM   3217  O   LYS B 115     -17.739   4.506  -1.665  1.00 64.15
ATOM   3218  CG  LYS B 115     -15.038   1.156  -0.433  1.00 64.15
ATOM   3219  CD  LYS B 115     -14.586   0.863   0.992  1.00 64.15
ATOM   3220  CE  LYS B 115     -14.213  -0.603   1.171  1.00 64.15
ATOM   3221  NZ  LYS B 115     -13.747  -0.890   2.561  1.00 64.15
ATOM   3222  N   ASP B 116     -15.830   5.459  -2.251  1.00 65.65
ATOM   3223  CA  ASP B 116     -16.378   6.812  -2.242  1.00 65.65
ATOM   3224  C   ASP B 116     -17.465   6.972  -3.303  1.00 65.65
ATOM   3225  CB  ASP B 116     -15.269   7.842  -2.467  1.00 65.65
ATOM   3226  O   ASP B 116     -18.349   7.821  -3.171  1.00 65.65
ATOM   3227  CG  ASP B 116     -14.558   7.667  -3.797  1.00 65.65
ATOM   3228  OD1 ASP B 116     -13.954   8.640  -4.299  1.00 65.65
ATOM   3229  OD2 ASP B 116     -14.604   6.547  -4.350  1.00 65.65
ATOM   3230  N   VAL B 117     -17.475   6.126  -4.215  1.00 70.03
ATOM   3231  CA  VAL B 117     -18.488   6.168  -5.264  1.00 70.03
ATOM   3232  C   VAL B 117     -19.847   5.782  -4.685  1.00 70.03
ATOM   3233  CB  VAL B 117     -18.126   5.235  -6.441  1.00 70.03
ATOM   3234  O   VAL B 117     -20.848   6.462  -4.926  1.00 70.03
ATOM   3235  CG1 VAL B 117     -19.320   5.057  -7.377  1.00 70.03
ATOM   3236  CG2 VAL B 117     -16.921   5.783  -7.204  1.00 70.03
ATOM   3237  N   THR B 118     -19.834   4.834  -3.908  1.00 68.38
ATOM   3238  CA  THR B 118     -21.093   4.364  -3.339  1.00 68.38
ATOM   3239  C   THR B 118     -21.621   5.353  -2.304  1.00 68.38
ATOM   3240  CB  THR B 118     -20.930   2.977  -2.691  1.00 68.38
ATOM   3241  O   THR B 118     -22.827   5.599  -2.232  1.00 68.38
ATOM   3242  CG2 THR B 118     -20.604   1.916  -3.737  1.00 68.38
ATOM   3243  OG1 THR B 118     -19.868   3.027  -1.730  1.00 68.38
ATOM   3244  N   VAL B 119     -20.807   5.894  -1.649  1.00 65.77
ATOM   3245  CA  VAL B 119     -21.193   6.802  -0.573  1.00 65.77
ATOM   3246  C   VAL B 119     -21.776   8.084  -1.164  1.00 65.77
ATOM   3247  CB  VAL B 119     -19.997   7.135   0.346  1.00 65.77
ATOM   3248  O   VAL B 119     -22.765   8.616  -0.654  1.00 65.77
ATOM   3249  CG1 VAL B 119     -20.369   8.234   1.340  1.00 65.77
ATOM   3250  CG2 VAL B 119     -19.526   5.882   1.082  1.00 65.77
ATOM   3251  N   VAL B 120     -21.218   8.564  -2.252  1.00 64.78
ATOM   3252  CA  VAL B 120     -21.658   9.814  -2.863  1.00 64.78
ATOM   3253  C   VAL B 120     -23.077   9.652  -3.405  1.00 64.78
ATOM   3254  CB  VAL B 120     -20.704  10.261  -3.993  1.00 64.78
ATOM   3255  O   VAL B 120     -23.809  10.634  -3.548  1.00 64.78
ATOM   3256  CG1 VAL B 120     -20.841   9.345  -5.209  1.00 64.78
ATOM   3257  CG2 VAL B 120     -20.980  11.712  -4.381  1.00 64.78
ATOM   3258  N   LEU B 121     -23.516   8.387  -3.509  1.00 70.56
ATOM   3259  CA  LEU B 121     -24.829   8.097  -4.076  1.00 70.56
ATOM   3260  C   LEU B 121     -25.910   8.161  -3.003  1.00 70.56
ATOM   3261  CB  LEU B 121     -24.833   6.718  -4.741  1.00 70.56
ATOM   3262  O   LEU B 121     -27.096   8.289  -3.317  1.00 70.56
ATOM   3263  CG  LEU B 121     -23.848   6.518  -5.894  1.00 70.56
ATOM   3264  CD1 LEU B 121     -23.875   5.069  -6.369  1.00 70.56
ATOM   3265  CD2 LEU B 121     -24.169   7.469  -7.042  1.00 70.56
ATOM   3266  N   HIS B 122     -25.454   7.964  -1.840  1.00 69.20
ATOM   3267  CA  HIS B 122     -26.374   7.750  -0.728  1.00 69.20
ATOM   3268  C   HIS B 122     -27.411   8.866  -0.648  1.00 69.20
ATOM   3269  CB  HIS B 122     -25.606   7.651   0.591  1.00 69.20
ATOM   3270  O   HIS B 122     -28.613   8.599  -0.590  1.00 69.20
ATOM   3271  CG  HIS B 122     -24.874   6.359   0.764  1.00 69.20
ATOM   3272  CD2 HIS B 122     -24.798   5.267  -0.032  1.00 69.20
ATOM   3273  ND1 HIS B 122     -24.105   6.082   1.874  1.00 69.20
ATOM   3274  CE1 HIS B 122     -23.585   4.872   1.751  1.00 69.20
ATOM   3275  NE2 HIS B 122     -23.990   4.356   0.603  1.00 69.20
ATOM   3276  N   PRO B 123     -27.078  10.204  -0.703  1.00 71.74
ATOM   3277  CA  PRO B 123     -28.083  11.266  -0.614  1.00 71.74
ATOM   3278  C   PRO B 123     -29.082  11.231  -1.768  1.00 71.74
ATOM   3279  CB  PRO B 123     -27.246  12.547  -0.656  1.00 71.74
ATOM   3280  O   PRO B 123     -30.210  11.711  -1.628  1.00 71.74
ATOM   3281  CG  PRO B 123     -25.883  12.128  -0.207  1.00 71.74
ATOM   3282  CD  PRO B 123     -25.670  10.695  -0.605  1.00 71.74
ATOM   3283  N   LEU B 124     -28.698  10.644  -2.782  1.00 71.30
ATOM   3284  CA  LEU B 124     -29.575  10.543  -3.943  1.00 71.30
ATOM   3285  C   LEU B 124     -30.594   9.424  -3.759  1.00 71.30
ATOM   3286  CB  LEU B 124     -28.756  10.300  -5.214  1.00 71.30
ATOM   3287  O   LEU B 124     -31.619   9.393  -4.443  1.00 71.30
ATOM   3288  CG  LEU B 124     -27.973  11.496  -5.755  1.00 71.30
ATOM   3289  CD1 LEU B 124     -26.969  11.040  -6.809  1.00 71.30
ATOM   3290  CD2 LEU B 124     -28.922  12.541  -6.331  1.00 71.30
ATOM   3291  N   THR B 125     -30.281   8.566  -2.828  1.00 73.29
ATOM   3292  CA  THR B 125     -31.141   7.405  -2.626  1.00 73.29
ATOM   3293  C   THR B 125     -32.091   7.633  -1.453  1.00 73.29
ATOM   3294  CB  THR B 125     -30.310   6.132  -2.377  1.00 73.29
ATOM   3295  O   THR B 125     -33.028   6.859  -1.248  1.00 73.29
ATOM   3296  CG2 THR B 125     -29.292   5.914  -3.491  1.00 73.29
ATOM   3297  OG1 THR B 125     -29.618   6.256  -1.129  1.00 73.29
ATOM   3298  N   ASP B 126     -32.052   8.573  -0.717  1.00 66.56
ATOM   3299  CA  ASP B 126     -32.938   8.843   0.411  1.00 66.56
ATOM   3300  C   ASP B 126     -33.976   9.904   0.052  1.00 66.56
ATOM   3301  CB  ASP B 126     -32.132   9.287   1.633  1.00 66.56
ATOM   3302  O   ASP B 126     -34.096  10.294  -1.111  1.00 66.56
ATOM   3303  CG  ASP B 126     -31.370  10.581   1.402  1.00 66.56
ATOM   3304  OD1 ASP B 126     -30.391  10.851   2.131  1.00 66.56
ATOM   3305  OD2 ASP B 126     -31.754  11.338   0.485  1.00 66.56
ATOM   3306  N   ASP B 127     -34.568  10.338   0.894  1.00 55.99
ATOM   3307  CA  ASP B 127     -35.699  11.232   0.665  1.00 55.99
ATOM   3308  C   ASP B 127     -35.229  12.590   0.149  1.00 55.99
ATOM   3309  CB  ASP B 127     -36.511  11.410   1.949  1.00 55.99
ATOM   3310  O   ASP B 127     -35.977  13.294  -0.532  1.00 55.99
ATOM   3311  CG  ASP B 127     -35.653  11.770   3.149  1.00 55.99
ATOM   3312  OD1 ASP B 127     -36.138  12.482   4.055  1.00 55.99
ATOM   3313  OD2 ASP B 127     -34.479  11.341   3.188  1.00 55.99
ATOM   3314  N   ARG B 128     -33.808  12.781   0.303  1.00 51.48
ATOM   3315  CA  ARG B 128     -33.316  14.098  -0.088  1.00 51.48
ATOM   3316  C   ARG B 128     -33.123  14.186  -1.598  1.00 51.48
ATOM   3317  CB  ARG B 128     -32.001  14.415   0.628  1.00 51.48
ATOM   3318  O   ARG B 128     -33.411  15.218  -2.207  1.00 51.48
ATOM   3319  CG  ARG B 128     -32.144  14.592   2.131  1.00 51.48
ATOM   3320  CD  ARG B 128     -30.792  14.753   2.811  1.00 51.48
ATOM   3321  NE  ARG B 128     -30.029  13.508   2.796  1.00 51.48
ATOM   3322  NH1 ARG B 128     -28.158  14.401   3.816  1.00 51.48
ATOM   3323  NH2 ARG B 128     -28.194  12.191   3.208  1.00 51.48
ATOM   3324  CZ  ARG B 128     -28.796  13.370   3.274  1.00 51.48
ATOM   3325  N   ARG B 129     -32.820  13.137  -2.019  1.00 67.74
ATOM   3326  CA  ARG B 129     -32.550  13.070  -3.452  1.00 67.74
ATOM   3327  C   ARG B 129     -31.740  14.278  -3.913  1.00 67.74
ATOM   3328  CB  ARG B 129     -33.857  12.983  -4.243  1.00 67.74
ATOM   3329  O   ARG B 129     -32.135  14.975  -4.850  1.00 67.74
ATOM   3330  CG  ARG B 129     -34.637  11.700  -4.003  1.00 67.74
ATOM   3331  CD  ARG B 129     -35.784  11.544  -4.991  1.00 67.74
ATOM   3332  NE  ARG B 129     -35.299  11.283  -6.344  1.00 67.74
ATOM   3333  NH1 ARG B 129     -36.998  12.440  -7.399  1.00 67.74
ATOM   3334  NH2 ARG B 129     -35.360  11.419  -8.635  1.00 67.74
ATOM   3335  CZ  ARG B 129     -35.887  11.715  -7.456  1.00 67.74
ATOM   3336  N   ILE B 130     -30.650  14.499  -3.253  1.00 71.90
ATOM   3337  CA  ILE B 130     -29.773  15.623  -3.563  1.00 71.90
ATOM   3338  C   ILE B 130     -28.350  15.119  -3.794  1.00 71.90
ATOM   3339  CB  ILE B 130     -29.791  16.681  -2.437  1.00 71.90
ATOM   3340  O   ILE B 130     -27.982  14.041  -3.321  1.00 71.90
ATOM   3341  CG1 ILE B 130     -29.389  16.045  -1.101  1.00 71.90
ATOM   3342  CG2 ILE B 130     -31.169  17.340  -2.337  1.00 71.90
ATOM   3343  CD1 ILE B 130     -28.972  17.052  -0.037  1.00 71.90
ATOM   3344  N   LEU B 131     -27.559  15.816  -4.661  1.00 73.23
ATOM   3345  CA  LEU B 131     -26.135  15.584  -4.875  1.00 73.23
ATOM   3346  C   LEU B 131     -25.316  16.793  -4.438  1.00 73.23
ATOM   3347  CB  LEU B 131     -25.858  15.271  -6.348  1.00 73.23
ATOM   3348  O   LEU B 131     -25.343  17.837  -5.093  1.00 73.23
ATOM   3349  CG  LEU B 131     -24.403  14.977  -6.717  1.00 73.23
ATOM   3350  CD1 LEU B 131     -23.933  13.696  -6.038  1.00 73.23
ATOM   3351  CD2 LEU B 131     -24.245  14.877  -8.230  1.00 73.23
ATOM   3352  N   PRO B 132     -24.753  16.697  -3.172  1.00 67.85
ATOM   3353  CA  PRO B 132     -23.863  17.790  -2.771  1.00 67.85
ATOM   3354  C   PRO B 132     -22.538  17.780  -3.529  1.00 67.85
ATOM   3355  CB  PRO B 132     -23.640  17.533  -1.278  1.00 67.85
ATOM   3356  O   PRO B 132     -21.912  16.727  -3.672  1.00 67.85
ATOM   3357  CG  PRO B 132     -24.043  16.109  -1.071  1.00 67.85
ATOM   3358  CD  PRO B 132     -24.883  15.676  -2.238  1.00 67.85
ATOM   3359  N   ILE B 133     -22.061  18.906  -4.120  1.00 67.67
ATOM   3360  CA  ILE B 133     -20.765  19.040  -4.777  1.00 67.67
ATOM   3361  C   ILE B 133     -19.864  19.963  -3.960  1.00 67.67
ATOM   3362  CB  ILE B 133     -20.914  19.575  -6.219  1.00 67.67
ATOM   3363  O   ILE B 133     -20.013  21.187  -4.007  1.00 67.67
ATOM   3364  CG1 ILE B 133     -21.898  18.707  -7.012  1.00 67.67
ATOM   3365  CG2 ILE B 133     -19.552  19.636  -6.917  1.00 67.67
ATOM   3366  CD1 ILE B 133     -22.143  19.191  -8.435  1.00 67.67
ATOM   3367  N   ASP B 134     -19.017  19.210  -3.294  1.00 60.35
ATOM   3368  CA  ASP B 134     -18.167  19.937  -2.357  1.00 60.35
ATOM   3369  C   ASP B 134     -17.250  20.913  -3.090  1.00 60.35
ATOM   3370  CB  ASP B 134     -17.336  18.964  -1.518  1.00 60.35
ATOM   3371  O   ASP B 134     -17.069  22.051  -2.653  1.00 60.35
ATOM   3372  CG  ASP B 134     -18.181  18.110  -0.589  1.00 60.35
ATOM   3373  OD1 ASP B 134     -17.775  16.972  -0.269  1.00 60.35
ATOM   3374  OD2 ASP B 134     -19.263  18.579  -0.176  1.00 60.35
ATOM   3375  N   ARG B 135     -16.885  20.686  -4.189  1.00 61.85
ATOM   3376  CA  ARG B 135     -15.882  21.458  -4.915  1.00 61.85
ATOM   3377  C   ARG B 135     -16.477  22.754  -5.458  1.00 61.85
ATOM   3378  CB  ARG B 135     -15.292  20.633  -6.059  1.00 61.85
ATOM   3379  O   ARG B 135     -15.792  23.777  -5.524  1.00 61.85
ATOM   3380  CG  ARG B 135     -14.374  19.511  -5.600  1.00 61.85
ATOM   3381  CD  ARG B 135     -13.582  18.920  -6.758  1.00 61.85
ATOM   3382  NE  ARG B 135     -12.772  17.783  -6.332  1.00 61.85
ATOM   3383  NH1 ARG B 135     -11.893  17.359  -8.426  1.00 61.85
ATOM   3384  NH2 ARG B 135     -11.293  16.053  -6.641  1.00 61.85
ATOM   3385  CZ  ARG B 135     -11.988  17.068  -7.134  1.00 61.85
ATOM   3386  N   THR B 136     -17.755  22.707  -5.733  1.00 64.56
ATOM   3387  CA  THR B 136     -18.407  23.901  -6.260  1.00 64.56
ATOM   3388  C   THR B 136     -19.338  24.513  -5.217  1.00 64.56
ATOM   3389  CB  THR B 136     -19.202  23.585  -7.540  1.00 64.56
ATOM   3390  O   THR B 136     -19.827  25.631  -5.394  1.00 64.56
ATOM   3391  CG2 THR B 136     -18.293  23.015  -8.625  1.00 64.56
ATOM   3392  OG1 THR B 136     -20.223  22.627  -7.237  1.00 64.56
ATOM   3393  N   GLY B 137     -19.349  23.907  -4.194  1.00 63.94
ATOM   3394  CA  GLY B 137     -20.256  24.347  -3.147  1.00 63.94
ATOM   3395  C   GLY B 137     -21.718  24.223  -3.532  1.00 63.94
ATOM   3396  O   GLY B 137     -22.602  24.627  -2.774  1.00 63.94
ATOM   3397  N   GLU B 138     -22.139  23.505  -4.648  1.00 65.56
ATOM   3398  CA  GLU B 138     -23.503  23.344  -5.143  1.00 65.56
ATOM   3399  C   GLU B 138     -24.160  22.100  -4.553  1.00 65.56
ATOM   3400  CB  GLU B 138     -23.515  23.269  -6.672  1.00 65.56
ATOM   3401  O   GLU B 138     -23.491  21.094  -4.308  1.00 65.56
ATOM   3402  CG  GLU B 138     -24.886  23.502  -7.289  1.00 65.56
ATOM   3403  CD  GLU B 138     -24.880  23.440  -8.808  1.00 65.56
ATOM   3404  OE1 GLU B 138     -25.952  23.626  -9.428  1.00 65.56
ATOM   3405  OE2 GLU B 138     -23.794  23.203  -9.383  1.00 65.56
ATOM   3406  N   GLU B 139     -25.378  22.261  -4.045  1.00 70.75
ATOM   3407  CA  GLU B 139     -26.250  21.128  -3.749  1.00 70.75
ATOM   3408  C   GLU B 139     -27.319  20.958  -4.824  1.00 70.75
ATOM   3409  CB  GLU B 139     -26.907  21.300  -2.376  1.00 70.75
ATOM   3410  O   GLU B 139     -28.195  21.813  -4.977  1.00 70.75
ATOM   3411  CG  GLU B 139     -27.575  20.038  -1.852  1.00 70.75
ATOM   3412  CD  GLU B 139     -28.179  20.210  -0.467  1.00 70.75
ATOM   3413  OE1 GLU B 139     -29.425  20.216  -0.345  1.00 70.75
ATOM   3414  OE2 GLU B 139     -27.400  20.341   0.503  1.00 70.75
ATOM   3415  N   ILE B 140     -27.297  19.861  -5.658  1.00 72.53
ATOM   3416  CA  ILE B 140     -28.186  19.684  -6.801  1.00 72.53
ATOM   3417  C   ILE B 140     -29.321  18.733  -6.430  1.00 72.53
ATOM   3418  CB  ILE B 140     -27.422  19.151  -8.034  1.00 72.53
ATOM   3419  O   ILE B 140     -29.078  17.622  -5.952  1.00 72.53
ATOM   3420  CG1 ILE B 140     -26.222  20.052  -8.349  1.00 72.53
ATOM   3421  CG2 ILE B 140     -28.356  19.041  -9.242  1.00 72.53
ATOM   3422  CD1 ILE B 140     -25.305  19.505  -9.434  1.00 72.53
ATOM   3423  N   GLU B 141     -30.598  19.319  -6.416  1.00 73.39
ATOM   3424  CA  GLU B 141     -31.752  18.439  -6.262  1.00 73.39
ATOM   3425  C   GLU B 141     -31.976  17.597  -7.515  1.00 73.39
ATOM   3426  CB  GLU B 141     -33.010  19.251  -5.943  1.00 73.39
ATOM   3427  O   GLU B 141     -31.854  18.097  -8.635  1.00 73.39
ATOM   3428  CG  GLU B 141     -33.041  19.806  -4.526  1.00 73.39
ATOM   3429  CD  GLU B 141     -34.332  20.538  -4.196  1.00 73.39
ATOM   3430  OE1 GLU B 141     -34.460  21.065  -3.067  1.00 73.39
ATOM   3431  OE2 GLU B 141     -35.223  20.585  -5.073  1.00 73.39
ATOM   3432  N   ALA B 142     -32.188  16.299  -7.367  1.00 73.37
ATOM   3433  CA  ALA B 142     -32.414  15.425  -8.515  1.00 73.37
ATOM   3434  C   ALA B 142     -33.586  15.920  -9.359  1.00 73.37
ATOM   3435  CB  ALA B 142     -32.665  13.992  -8.052  1.00 73.37
ATOM   3436  O   ALA B 142     -34.693  16.105  -8.847  1.00 73.37
ATOM   3437  N   ALA B 143     -33.343  16.291 -10.698  1.00 79.01
ATOM   3438  CA  ALA B 143     -34.399  16.711 -11.614  1.00 79.01
ATOM   3439  C   ALA B 143     -35.402  15.585 -11.849  1.00 79.01
ATOM   3440  CB  ALA B 143     -33.801  17.172 -12.941  1.00 79.01
ATOM   3441  O   ALA B 143     -35.059  14.406 -11.737  1.00 79.01
ATOM   3442  N   PRO B 144     -36.698  15.913 -12.014  1.00 71.48
ATOM   3443  CA  PRO B 144     -37.689  14.875 -12.308  1.00 71.48
ATOM   3444  C   PRO B 144     -37.233  13.919 -13.407  1.00 71.48
ATOM   3445  CB  PRO B 144     -38.916  15.675 -12.754  1.00 71.48
ATOM   3446  O   PRO B 144     -36.708  14.358 -14.434  1.00 71.48
ATOM   3447  CG  PRO B 144     -38.728  17.030 -12.152  1.00 71.48
ATOM   3448  CD  PRO B 144     -37.256  17.316 -12.070  1.00 71.48
ATOM   3449  N   GLY B 145     -37.270  12.799 -13.138  1.00 73.48
ATOM   3450  CA  GLY B 145     -36.859  11.787 -14.099  1.00 73.48
ATOM   3451  C   GLY B 145     -35.557  11.104 -13.725  1.00 73.48
ATOM   3452  O   GLY B 145     -35.237  10.036 -14.252  1.00 73.48
ATOM   3453  N   PHE B 146     -34.898  11.718 -12.783  1.00 74.73
ATOM   3454  CA  PHE B 146     -33.627  11.114 -12.400  1.00 74.73
ATOM   3455  C   PHE B 146     -33.848   9.753 -11.751  1.00 74.73
ATOM   3456  CB  PHE B 146     -32.859  12.033 -11.445  1.00 74.73
ATOM   3457  O   PHE B 146     -34.741   9.596 -10.916  1.00 74.73
ATOM   3458  CG  PHE B 146     -31.615  11.410 -10.872  1.00 74.73
ATOM   3459  CD1 PHE B 146     -31.584  10.973  -9.553  1.00 74.73
ATOM   3460  CD2 PHE B 146     -30.476  11.261 -11.653  1.00 74.73
ATOM   3461  CE1 PHE B 146     -30.433  10.396  -9.020  1.00 74.73
ATOM   3462  CE2 PHE B 146     -29.323  10.685 -11.127  1.00 74.73
ATOM   3463  CZ  PHE B 146     -29.303  10.254  -9.811  1.00 74.73
ATOM   3464  N   MET B 147     -33.131   8.772 -12.157  1.00 75.86
ATOM   3465  CA  MET B 147     -33.160   7.440 -11.559  1.00 75.86
ATOM   3466  C   MET B 147     -31.755   6.853 -11.468  1.00 75.86
ATOM   3467  CB  MET B 147     -34.065   6.507 -12.367  1.00 75.86
ATOM   3468  O   MET B 147     -30.983   6.930 -12.425  1.00 75.86
ATOM   3469  CG  MET B 147     -34.300   5.158 -11.707  1.00 75.86
ATOM   3470  SD  MET B 147     -35.488   4.117 -12.640  1.00 75.86
ATOM   3471  CE  MET B 147     -35.576   2.672 -11.546  1.00 75.86
ATOM   3472  N   LEU B 148     -31.337   6.376 -10.220  1.00 74.95
ATOM   3473  CA  LEU B 148     -30.067   5.692 -10.008  1.00 74.95
ATOM   3474  C   LEU B 148     -30.223   4.186 -10.195  1.00 74.95
ATOM   3475  CB  LEU B 148     -29.525   5.990  -8.607  1.00 74.95
ATOM   3476  O   LEU B 148     -31.087   3.565  -9.572  1.00 74.95
ATOM   3477  CG  LEU B 148     -28.119   5.471  -8.300  1.00 74.95
ATOM   3478  CD1 LEU B 148     -27.094   6.158  -9.195  1.00 74.95
ATOM   3479  CD2 LEU B 148     -27.780   5.685  -6.828  1.00 74.95
ATOM   3480  N   VAL B 149     -29.570   3.576 -11.208  1.00 76.52
ATOM   3481  CA  VAL B 149     -29.552   2.136 -11.445  1.00 76.52
ATOM   3482  C   VAL B 149     -28.129   1.604 -11.290  1.00 76.52
ATOM   3483  CB  VAL B 149     -30.103   1.785 -12.845  1.00 76.52
ATOM   3484  O   VAL B 149     -27.174   2.220 -11.768  1.00 76.52
ATOM   3485  CG1 VAL B 149     -30.149   0.271 -13.043  1.00 76.52
ATOM   3486  CG2 VAL B 149     -31.489   2.395 -13.041  1.00 76.52
ATOM   3487  N   ALA B 150     -27.906   0.582 -10.457  1.00 73.65
ATOM   3488  CA  ALA B 150     -26.620  -0.093 -10.304  1.00 73.65
ATOM   3489  C   ALA B 150     -26.750  -1.589 -10.575  1.00 73.65
ATOM   3490  CB  ALA B 150     -26.056   0.144  -8.905  1.00 73.65
ATOM   3491  O   ALA B 150     -27.841  -2.154 -10.463  1.00 73.65
ATOM   3492  N   SER B 151     -25.669  -2.184 -11.169  1.00 75.07
ATOM   3493  CA  SER B 151     -25.658  -3.626 -11.392  1.00 75.07
ATOM   3494  C   SER B 151     -24.397  -4.265 -10.820  1.00 75.07
ATOM   3495  CB  SER B 151     -25.766  -3.939 -12.885  1.00 75.07
ATOM   3496  O   SER B 151     -23.389  -3.586 -10.616  1.00 75.07
ATOM   3497  OG  SER B 151     -24.561  -3.614 -13.556  1.00 75.07
ATOM   3498  N   TYR B 152     -24.446  -5.469 -10.353  1.00 66.60
ATOM   3499  CA  TYR B 152     -23.276  -6.256  -9.984  1.00 66.60
ATOM   3500  C   TYR B 152     -23.535  -7.745 -10.183  1.00 66.60
ATOM   3501  CB  TYR B 152     -22.882  -5.985  -8.528  1.00 66.60
ATOM   3502  O   TYR B 152     -24.688  -8.175 -10.269  1.00 66.60
ATOM   3503  CG  TYR B 152     -23.778  -6.665  -7.521  1.00 66.60
ATOM   3504  CD1 TYR B 152     -24.994  -6.099  -7.146  1.00 66.60
ATOM   3505  CD2 TYR B 152     -23.409  -7.875  -6.941  1.00 66.60
ATOM   3506  CE1 TYR B 152     -25.821  -6.721  -6.217  1.00 66.60
ATOM   3507  CE2 TYR B 152     -24.228  -8.506  -6.011  1.00 66.60
ATOM   3508  OH  TYR B 152     -26.245  -8.542  -4.735  1.00 66.60
ATOM   3509  CZ  TYR B 152     -25.430  -7.922  -5.656  1.00 66.60
ATOM   3510  N   ASN B 153     -22.410  -8.617 -10.492  1.00 64.08
ATOM   3511  CA  ASN B 153     -22.493 -10.067 -10.626  1.00 64.08
ATOM   3512  C   ASN B 153     -22.226 -10.770  -9.298  1.00 64.08
ATOM   3513  CB  ASN B 153     -21.517 -10.564 -11.695  1.00 64.08
ATOM   3514  O   ASN B 153     -21.089 -10.802  -8.825  1.00 64.08
ATOM   3515  CG  ASN B 153     -21.695 -12.037 -12.008  1.00 64.08
ATOM   3516  ND2 ASN B 153     -21.177 -12.466 -13.153  1.00 64.08
ATOM   3517  OD1 ASN B 153     -22.293 -12.782 -11.228  1.00 64.08
ATOM   3518  N   PRO B 154     -23.256 -11.306  -8.773  1.00 58.97
ATOM   3519  CA  PRO B 154     -23.094 -11.973  -7.478  1.00 58.97
ATOM   3520  C   PRO B 154     -22.144 -13.167  -7.544  1.00 58.97
ATOM   3521  CB  PRO B 154     -24.516 -12.424  -7.134  1.00 58.97
ATOM   3522  O   PRO B 154     -21.536 -13.532  -6.536  1.00 58.97
ATOM   3523  CG  PRO B 154     -25.402 -11.587  -7.999  1.00 58.97
ATOM   3524  CD  PRO B 154     -24.613 -11.132  -9.193  1.00 58.97
ATOM   3525  N   GLY B 155     -22.047 -13.839  -8.692  1.00 51.61
ATOM   3526  CA  GLY B 155     -21.206 -15.013  -8.862  1.00 51.61
ATOM   3527  C   GLY B 155     -19.725 -14.687  -8.898  1.00 51.61
ATOM   3528  O   GLY B 155     -18.885 -15.570  -8.708  1.00 51.61
ATOM   3529  N   TYR B 156     -19.394 -13.477  -8.806  1.00 45.65
ATOM   3530  CA  TYR B 156     -18.002 -13.059  -8.929  1.00 45.65
ATOM   3531  C   TYR B 156     -17.591 -12.181  -7.753  1.00 45.65
ATOM   3532  CB  TYR B 156     -17.781 -12.307 -10.245  1.00 45.65
ATOM   3533  O   TYR B 156     -16.900 -11.176  -7.933  1.00 45.65
ATOM   3534  CG  TYR B 156     -16.339 -12.272 -10.689  1.00 45.65
ATOM   3535  CD1 TYR B 156     -15.561 -11.131 -10.509  1.00 45.65
ATOM   3536  CD2 TYR B 156     -15.752 -13.380 -11.292  1.00 45.65
ATOM   3537  CE1 TYR B 156     -14.232 -11.094 -10.919  1.00 45.65
ATOM   3538  CE2 TYR B 156     -14.424 -13.354 -11.705  1.00 45.65
ATOM   3539  OH  TYR B 156     -12.359 -12.177 -11.922  1.00 45.65
ATOM   3540  CZ  TYR B 156     -13.674 -12.209 -11.515  1.00 45.65
ATOM   3541  N   GLN B 157     -17.923 -12.272  -6.890  1.00 40.87
ATOM   3542  CA  GLN B 157     -17.628 -11.416  -5.746  1.00 40.87
ATOM   3543  C   GLN B 157     -16.433 -11.943  -4.957  1.00 40.87
ATOM   3544  CB  GLN B 157     -18.850 -11.299  -4.833  1.00 40.87
ATOM   3545  O   GLN B 157     -16.261 -13.156  -4.818  1.00 40.87
ATOM   3546  CG  GLN B 157     -19.962 -10.428  -5.402  1.00 40.87
ATOM   3547  CD  GLN B 157     -21.059 -10.144  -4.394  1.00 40.87
ATOM   3548  NE2 GLN B 157     -22.098  -9.441  -4.830  1.00 40.87
ATOM   3549  OE1 GLN B 157     -20.974 -10.554  -3.232  1.00 40.87
ATOM   3550  N   ASN B 158     -15.599 -11.207  -4.982  1.00 44.48
ATOM   3551  CA  ASN B 158     -14.491 -11.460  -4.067  1.00 44.48
ATOM   3552  C   ASN B 158     -14.738 -10.831  -2.699  1.00 44.48
ATOM   3553  CB  ASN B 158     -13.177 -10.943  -4.659  1.00 44.48
ATOM   3554  O   ASN B 158     -15.534  -9.899  -2.574  1.00 44.48
ATOM   3555  CG  ASN B 158     -12.000 -11.844  -4.342  1.00 44.48
ATOM   3556  ND2 ASN B 158     -10.832 -11.500  -4.872  1.00 44.48
ATOM   3557  OD1 ASN B 158     -12.139 -12.840  -3.628  1.00 44.48
ATOM   3558  N   ILE B 159     -14.170 -11.492  -1.980  1.00 42.18
ATOM   3559  CA  ILE B 159     -14.362 -11.154  -0.574  1.00 42.18
ATOM   3560  C   ILE B 159     -14.103  -9.664  -0.362  1.00 42.18
ATOM   3561  CB  ILE B 159     -13.441 -11.994   0.340  1.00 42.18
ATOM   3562  O   ILE B 159     -14.784  -9.018   0.438  1.00 42.18
ATOM   3563  CG1 ILE B 159     -13.851 -13.470   0.299  1.00 42.18
ATOM   3564  CG2 ILE B 159     -13.470 -11.457   1.774  1.00 42.18
ATOM   3565  CD1 ILE B 159     -12.778 -14.425   0.805  1.00 42.18
ATOM   3566  N   LEU B 160     -13.475  -9.062  -1.108  1.00 42.47
ATOM   3567  CA  LEU B 160     -13.079  -7.673  -0.899  1.00 42.47
ATOM   3568  C   LEU B 160     -13.986  -6.727  -1.678  1.00 42.47
ATOM   3569  CB  LEU B 160     -11.622  -7.462  -1.318  1.00 42.47
ATOM   3570  O   LEU B 160     -14.004  -5.522  -1.416  1.00 42.47
ATOM   3571  CG  LEU B 160     -10.563  -8.165  -0.467  1.00 42.47
ATOM   3572  CD1 LEU B 160      -9.195  -8.065  -1.133  1.00 42.47
ATOM   3573  CD2 LEU B 160     -10.524  -7.570   0.937  1.00 42.47
ATOM   3574  N   LYS B 161     -14.782  -7.240  -2.483  1.00 49.28
ATOM   3575  CA  LYS B 161     -15.617  -6.411  -3.347  1.00 49.28
ATOM   3576  C   LYS B 161     -17.093  -6.768  -3.191  1.00 49.28
ATOM   3577  CB  LYS B 161     -15.193  -6.560  -4.808  1.00 49.28
ATOM   3578  O   LYS B 161     -17.664  -7.454  -4.041  1.00 49.28
ATOM   3579  CG  LYS B 161     -13.837  -5.947  -5.125  1.00 49.28
ATOM   3580  CD  LYS B 161     -13.659  -5.727  -6.622  1.00 49.28
ATOM   3581  CE  LYS B 161     -12.284  -5.157  -6.944  1.00 49.28
ATOM   3582  NZ  LYS B 161     -12.099  -4.954  -8.412  1.00 49.28
ATOM   3583  N   THR B 162     -17.505  -6.691  -2.197  1.00 52.88
ATOM   3584  CA  THR B 162     -18.930  -6.908  -1.974  1.00 52.88
ATOM   3585  C   THR B 162     -19.644  -5.585  -1.712  1.00 52.88
ATOM   3586  CB  THR B 162     -19.171  -7.867  -0.794  1.00 52.88
ATOM   3587  O   THR B 162     -19.027  -4.620  -1.256  1.00 52.88
ATOM   3588  CG2 THR B 162     -18.579  -9.244  -1.074  1.00 52.88
ATOM   3589  OG1 THR B 162     -18.560  -7.328   0.385  1.00 52.88
ATOM   3590  N   LEU B 163     -20.785  -5.513  -2.240  1.00 59.30
ATOM   3591  CA  LEU B 163     -21.598  -4.352  -1.897  1.00 59.30
ATOM   3592  C   LEU B 163     -21.987  -4.376  -0.423  1.00 59.30
ATOM   3593  CB  LEU B 163     -22.856  -4.302  -2.768  1.00 59.30
ATOM   3594  O   LEU B 163     -22.511  -5.379   0.069  1.00 59.30
ATOM   3595  CG  LEU B 163     -22.771  -3.449  -4.035  1.00 59.30
ATOM   3596  CD1 LEU B 163     -23.598  -4.076  -5.152  1.00 59.30
ATOM   3597  CD2 LEU B 163     -23.236  -2.025  -3.753  1.00 59.30
ATOM   3598  N   LYS B 164     -21.535  -3.273   0.255  1.00 68.62
ATOM   3599  CA  LYS B 164     -21.865  -3.202   1.676  1.00 68.62
ATOM   3600  C   LYS B 164     -23.376  -3.151   1.887  1.00 68.62
ATOM   3601  CB  LYS B 164     -21.204  -1.983   2.321  1.00 68.62
ATOM   3602  O   LYS B 164     -24.106  -2.610   1.055  1.00 68.62
ATOM   3603  CG  LYS B 164     -19.686  -2.062   2.382  1.00 68.62
ATOM   3604  CD  LYS B 164     -19.094  -0.874   3.129  1.00 68.62
ATOM   3605  CE  LYS B 164     -17.579  -0.977   3.234  1.00 68.62
ATOM   3606  NZ  LYS B 164     -16.995   0.182   3.974  1.00 68.62
ATOM   3607  N   PRO B 165     -23.961  -3.676   2.914  1.00 61.76
ATOM   3608  CA  PRO B 165     -25.392  -3.606   3.220  1.00 61.76
ATOM   3609  C   PRO B 165     -25.927  -2.176   3.210  1.00 61.76
ATOM   3610  CB  PRO B 165     -25.483  -4.213   4.622  1.00 61.76
ATOM   3611  O   PRO B 165     -27.064  -1.941   2.790  1.00 61.76
ATOM   3612  CG  PRO B 165     -24.334  -5.165   4.701  1.00 61.76
ATOM   3613  CD  PRO B 165     -23.189  -4.597   3.913  1.00 61.76
ATOM   3614  N   SER B 166     -24.982  -1.252   3.651  1.00 69.00
ATOM   3615  CA  SER B 166     -25.397   0.147   3.664  1.00 69.00
ATOM   3616  C   SER B 166     -25.715   0.643   2.258  1.00 69.00
ATOM   3617  CB  SER B 166     -24.310   1.023   4.289  1.00 69.00
ATOM   3618  O   SER B 166     -26.500   1.578   2.086  1.00 69.00
ATOM   3619  OG  SER B 166     -23.088   0.887   3.585  1.00 69.00
ATOM   3620  N   THR B 167     -25.187   0.105   1.412  1.00 64.45
ATOM   3621  CA  THR B 167     -25.430   0.486   0.025  1.00 64.45
ATOM   3622  C   THR B 167     -26.534  -0.373  -0.586  1.00 64.45
ATOM   3623  CB  THR B 167     -24.151   0.360  -0.822  1.00 64.45
ATOM   3624  O   THR B 167     -27.473   0.151  -1.189  1.00 64.45
ATOM   3625  CG2 THR B 167     -24.383   0.853  -2.247  1.00 64.45
ATOM   3626  OG1 THR B 167     -23.109   1.140  -0.222  1.00 64.45
ATOM   3627  N   ARG B 168     -26.515  -1.722  -0.361  1.00 66.49
ATOM   3628  CA  ARG B 168     -27.467  -2.660  -0.947  1.00 66.49
ATOM   3629  C   ARG B 168     -28.892  -2.343  -0.507  1.00 66.49
ATOM   3630  CB  ARG B 168     -27.108  -4.098  -0.566  1.00 66.49
ATOM   3631  O   ARG B 168     -29.833  -2.471  -1.292  1.00 66.49
ATOM   3632  CG  ARG B 168     -25.904  -4.652  -1.311  1.00 66.49
ATOM   3633  CD  ARG B 168     -25.601  -6.087  -0.905  1.00 66.49
ATOM   3634  NE  ARG B 168     -26.582  -7.021  -1.451  1.00 66.49
ATOM   3635  NH1 ARG B 168     -25.891  -8.817  -0.173  1.00 66.49
ATOM   3636  NH2 ARG B 168     -27.626  -9.057  -1.650  1.00 66.49
ATOM   3637  CZ  ARG B 168     -26.698  -8.296  -1.090  1.00 66.49
ATOM   3638  N   GLN B 169     -28.998  -1.901   0.533  1.00 69.60
ATOM   3639  CA  GLN B 169     -30.324  -1.715   1.114  1.00 69.60
ATOM   3640  C   GLN B 169     -30.898  -0.349   0.747  1.00 69.60
ATOM   3641  CB  GLN B 169     -30.272  -1.872   2.634  1.00 69.60
ATOM   3642  O   GLN B 169     -31.821   0.138   1.403  1.00 69.60
ATOM   3643  CG  GLN B 169     -30.003  -3.297   3.097  1.00 69.60
ATOM   3644  CD  GLN B 169     -30.347  -3.515   4.558  1.00 69.60
ATOM   3645  NE2 GLN B 169     -29.443  -4.157   5.291  1.00 69.60
ATOM   3646  OE1 GLN B 169     -31.416  -3.109   5.025  1.00 69.60
ATOM   3647  N   ARG B 170     -30.291   0.293  -0.120  1.00 70.26
ATOM   3648  CA  ARG B 170     -30.807   1.547  -0.660  1.00 70.26
ATOM   3649  C   ARG B 170     -31.422   1.337  -2.040  1.00 70.26
ATOM   3650  CB  ARG B 170     -29.698   2.598  -0.736  1.00 70.26
ATOM   3651  O   ARG B 170     -31.890   2.289  -2.668  1.00 70.26
ATOM   3652  CG  ARG B 170     -29.167   3.032   0.621  1.00 70.26
ATOM   3653  CD  ARG B 170     -27.987   3.984   0.487  1.00 70.26
ATOM   3654  NE  ARG B 170     -27.456   4.372   1.791  1.00 70.26
ATOM   3655  NH1 ARG B 170     -28.751   6.275   1.982  1.00 70.26
ATOM   3656  NH2 ARG B 170     -27.284   5.710   3.650  1.00 70.26
ATOM   3657  CZ  ARG B 170     -27.832   5.451   2.471  1.00 70.26
ATOM   3658  N   PHE B 171     -31.454   0.017  -2.421  1.00 71.99
ATOM   3659  CA  PHE B 171     -31.905  -0.281  -3.775  1.00 71.99
ATOM   3660  C   PHE B 171     -33.035  -1.304  -3.757  1.00 71.99
ATOM   3661  CB  PHE B 171     -30.742  -0.799  -4.628  1.00 71.99
ATOM   3662  O   PHE B 171     -33.041  -2.215  -2.927  1.00 71.99
ATOM   3663  CG  PHE B 171     -29.677   0.230  -4.891  1.00 71.99
ATOM   3664  CD1 PHE B 171     -29.680   0.970  -6.068  1.00 71.99
ATOM   3665  CD2 PHE B 171     -28.671   0.459  -3.961  1.00 71.99
ATOM   3666  CE1 PHE B 171     -28.695   1.923  -6.314  1.00 71.99
ATOM   3667  CE2 PHE B 171     -27.683   1.410  -4.200  1.00 71.99
ATOM   3668  CZ  PHE B 171     -27.696   2.140  -5.377  1.00 71.99
ATOM   3669  N   VAL B 172     -34.075  -1.047  -4.718  1.00 70.72
ATOM   3670  CA  VAL B 172     -34.872  -2.184  -5.168  1.00 70.72
ATOM   3671  C   VAL B 172     -34.029  -3.081  -6.072  1.00 70.72
ATOM   3672  CB  VAL B 172     -36.147  -1.725  -5.912  1.00 70.72
ATOM   3673  O   VAL B 172     -33.351  -2.595  -6.981  1.00 70.72
ATOM   3674  CG1 VAL B 172     -36.932  -2.928  -6.430  1.00 70.72
ATOM   3675  CG2 VAL B 172     -37.018  -0.868  -4.996  1.00 70.72
ATOM   3676  N   ALA B 173     -34.001  -4.367  -5.663  1.00 76.88
ATOM   3677  CA  ALA B 173     -33.072  -5.238  -6.377  1.00 76.88
ATOM   3678  C   ALA B 173     -33.822  -6.281  -7.201  1.00 76.88
ATOM   3679  CB  ALA B 173     -32.123  -5.922  -5.397  1.00 76.88
ATOM   3680  O   ALA B 173     -34.902  -6.731  -6.811  1.00 76.88
ATOM   3681  N   MET B 174     -33.445  -6.547  -8.471  1.00 73.80
ATOM   3682  CA  MET B 174     -33.938  -7.613  -9.339  1.00 73.80
ATOM   3683  C   MET B 174     -32.810  -8.563  -9.728  1.00 73.80
ATOM   3684  CB  MET B 174     -34.585  -7.028 -10.595  1.00 73.80
ATOM   3685  O   MET B 174     -31.697  -8.125 -10.022  1.00 73.80
ATOM   3686  CG  MET B 174     -35.819  -6.186 -10.313  1.00 73.80
ATOM   3687  SD  MET B 174     -36.437  -5.322 -11.810  1.00 73.80
ATOM   3688  CE  MET B 174     -35.266  -3.938 -11.887  1.00 73.80
ATOM   3689  N   GLU B 175     -33.054  -9.848  -9.517  1.00 72.81
ATOM   3690  CA  GLU B 175     -32.076 -10.844  -9.944  1.00 72.81
ATOM   3691  C   GLU B 175     -32.279 -11.226 -11.407  1.00 72.81
ATOM   3692  CB  GLU B 175     -32.158 -12.091  -9.059  1.00 72.81
ATOM   3693  O   GLU B 175     -33.394 -11.552 -11.820  1.00 72.81
ATOM   3694  CG  GLU B 175     -31.026 -13.082  -9.286  1.00 72.81
ATOM   3695  CD  GLU B 175     -30.977 -14.187  -8.243  1.00 72.81
ATOM   3696  OE1 GLU B 175     -30.000 -14.971  -8.234  1.00 72.81
ATOM   3697  OE2 GLU B 175     -31.922 -14.269  -7.427  1.00 72.81
ATOM   3698  N   PHE B 176     -31.291 -11.081 -12.248  1.00 72.20
ATOM   3699  CA  PHE B 176     -31.279 -11.502 -13.644  1.00 72.20
ATOM   3700  C   PHE B 176     -30.572 -12.843 -13.799  1.00 72.20
ATOM   3701  CB  PHE B 176     -30.598 -10.445 -14.519  1.00 72.20
ATOM   3702  O   PHE B 176     -29.697 -13.186 -13.002  1.00 72.20
ATOM   3703  CG  PHE B 176     -31.477  -9.268 -14.844  1.00 72.20
ATOM   3704  CD1 PHE B 176     -31.904  -9.039 -16.146  1.00 72.20
ATOM   3705  CD2 PHE B 176     -31.877  -8.389 -13.845  1.00 72.20
ATOM   3706  CE1 PHE B 176     -32.718  -7.950 -16.450  1.00 72.20
ATOM   3707  CE2 PHE B 176     -32.691  -7.298 -14.141  1.00 72.20
ATOM   3708  CZ  PHE B 176     -33.109  -7.080 -15.444  1.00 72.20
ATOM   3709  N   ASP B 177     -30.984 -13.691 -14.539  1.00 71.28
ATOM   3710  CA  ASP B 177     -30.332 -14.923 -14.973  1.00 71.28
ATOM   3711  C   ASP B 177     -30.466 -15.113 -16.482  1.00 71.28
ATOM   3712  CB  ASP B 177     -30.918 -16.129 -14.237  1.00 71.28
ATOM   3713  O   ASP B 177     -31.116 -14.313 -17.159  1.00 71.28
ATOM   3714  CG  ASP B 177     -29.909 -17.245 -14.028  1.00 71.28
ATOM   3715  OD1 ASP B 177     -30.180 -18.172 -13.235  1.00 71.28
ATOM   3716  OD2 ASP B 177     -28.832 -17.194 -14.661  1.00 71.28
ATOM   3717  N   PHE B 178     -29.814 -16.107 -17.071  1.00 70.65
ATOM   3718  CA  PHE B 178     -29.974 -16.384 -18.494  1.00 70.65
ATOM   3719  C   PHE B 178     -31.421 -16.734 -18.819  1.00 70.65
ATOM   3720  CB  PHE B 178     -29.048 -17.525 -18.927  1.00 70.65
ATOM   3721  O   PHE B 178     -32.104 -17.377 -18.019  1.00 70.65
ATOM   3722  CG  PHE B 178     -27.589 -17.248 -18.686  1.00 70.65
ATOM   3723  CD1 PHE B 178     -26.928 -16.256 -19.399  1.00 70.65
ATOM   3724  CD2 PHE B 178     -26.877 -17.981 -17.745  1.00 70.65
ATOM   3725  CE1 PHE B 178     -25.577 -15.997 -19.178  1.00 70.65
ATOM   3726  CE2 PHE B 178     -25.527 -17.729 -17.518  1.00 70.65
ATOM   3727  CZ  PHE B 178     -24.879 -16.737 -18.236  1.00 70.65
ATOM   3728  N   PRO B 179     -32.014 -16.303 -20.046  1.00 75.41
ATOM   3729  CA  PRO B 179     -33.411 -16.553 -20.409  1.00 75.41
ATOM   3730  C   PRO B 179     -33.747 -18.041 -20.469  1.00 75.41
ATOM   3731  CB  PRO B 179     -33.536 -15.908 -21.792  1.00 75.41
ATOM   3732  O   PRO B 179     -32.856 -18.872 -20.657  1.00 75.41
ATOM   3733  CG  PRO B 179     -32.381 -14.963 -21.879  1.00 75.41
ATOM   3734  CD  PRO B 179     -31.264 -15.497 -21.029  1.00 75.41
ATOM   3735  N   GLU B 180     -35.083 -18.342 -20.161  1.00 74.73
ATOM   3736  CA  GLU B 180     -35.526 -19.711 -20.408  1.00 74.73
ATOM   3737  C   GLU B 180     -35.219 -20.140 -21.840  1.00 74.73
ATOM   3738  CB  GLU B 180     -37.024 -19.851 -20.127  1.00 74.73
ATOM   3739  O   GLU B 180     -35.280 -19.326 -22.764  1.00 74.73
ATOM   3740  CG  GLU B 180     -37.393 -19.676 -18.661  1.00 74.73
ATOM   3741  CD  GLU B 180     -37.226 -20.947 -17.844  1.00 74.73
ATOM   3742  OE1 GLU B 180     -36.966 -20.855 -16.623  1.00 74.73
ATOM   3743  OE2 GLU B 180     -37.356 -22.045 -18.430  1.00 74.73
ATOM   3744  N   PRO B 181     -34.747 -21.336 -21.952  1.00 76.77
ATOM   3745  CA  PRO B 181     -34.247 -21.835 -23.235  1.00 76.77
ATOM   3746  C   PRO B 181     -35.087 -21.362 -24.419  1.00 76.77
ATOM   3747  CB  PRO B 181     -34.329 -23.355 -23.079  1.00 76.77
ATOM   3748  O   PRO B 181     -34.539 -20.914 -25.430  1.00 76.77
ATOM   3749  CG  PRO B 181     -34.126 -23.601 -21.618  1.00 76.77
ATOM   3750  CD  PRO B 181     -34.782 -22.489 -20.852  1.00 76.77
ATOM   3751  N   ALA B 182     -36.446 -21.484 -24.442  1.00 77.46
ATOM   3752  CA  ALA B 182     -37.303 -21.076 -25.552  1.00 77.46
ATOM   3753  C   ALA B 182     -37.149 -19.587 -25.846  1.00 77.46
ATOM   3754  CB  ALA B 182     -38.762 -21.408 -25.248  1.00 77.46
ATOM   3755  O   ALA B 182     -37.086 -19.180 -27.008  1.00 77.46
ATOM   3756  N   ARG B 183     -37.055 -18.822 -24.814  1.00 76.52
ATOM   3757  CA  ARG B 183     -36.880 -17.381 -24.962  1.00 76.52
ATOM   3758  C   ARG B 183     -35.464 -17.045 -25.418  1.00 76.52
ATOM   3759  CB  ARG B 183     -37.191 -16.662 -23.648  1.00 76.52
ATOM   3760  O   ARG B 183     -35.263 -16.118 -26.206  1.00 76.52
ATOM   3761  CG  ARG B 183     -38.669 -16.649 -23.288  1.00 76.52
ATOM   3762  CD  ARG B 183     -38.935 -15.835 -22.030  1.00 76.52
ATOM   3763  NE  ARG B 183     -40.337 -15.909 -21.627  1.00 76.52
ATOM   3764  NH1 ARG B 183     -40.135 -14.390 -19.898  1.00 76.52
ATOM   3765  NH2 ARG B 183     -42.162 -15.363 -20.344  1.00 76.52
ATOM   3766  CZ  ARG B 183     -40.875 -15.221 -20.624  1.00 76.52
ATOM   3767  N   GLU B 184     -34.582 -17.823 -24.864  1.00 76.70
ATOM   3768  CA  GLU B 184     -33.196 -17.593 -25.263  1.00 76.70
ATOM   3769  C   GLU B 184     -32.994 -17.887 -26.746  1.00 76.70
ATOM   3770  CB  GLU B 184     -32.246 -18.449 -24.422  1.00 76.70
ATOM   3771  O   GLU B 184     -32.241 -17.187 -27.426  1.00 76.70
ATOM   3772  CG  GLU B 184     -30.797 -17.984 -24.467  1.00 76.70
ATOM   3773  CD  GLU B 184     -29.929 -18.623 -23.395  1.00 76.70
ATOM   3774  OE1 GLU B 184     -28.793 -18.146 -23.170  1.00 76.70
ATOM   3775  OE2 GLU B 184     -30.387 -19.609 -22.776  1.00 76.70
ATOM   3776  N   VAL B 185     -33.637 -18.871 -27.256  1.00 79.28
ATOM   3777  CA  VAL B 185     -33.592 -19.206 -28.676  1.00 79.28
ATOM   3778  C   VAL B 185     -34.104 -18.028 -29.502  1.00 79.28
ATOM   3779  CB  VAL B 185     -34.419 -20.474 -28.986  1.00 79.28
ATOM   3780  O   VAL B 185     -33.509 -17.672 -30.522  1.00 79.28
ATOM   3781  CG1 VAL B 185     -34.581 -20.657 -30.494  1.00 79.28
ATOM   3782  CG2 VAL B 185     -33.763 -21.704 -28.362  1.00 79.28
ATOM   3783  N   GLU B 186     -35.183 -17.420 -29.021  1.00 77.07
ATOM   3784  CA  GLU B 186     -35.746 -16.263 -29.712  1.00 77.07
ATOM   3785  C   GLU B 186     -34.758 -15.101 -29.738  1.00 77.07
ATOM   3786  CB  GLU B 186     -37.055 -15.826 -29.048  1.00 77.07
ATOM   3787  O   GLU B 186     -34.591 -14.445 -30.768  1.00 77.07
ATOM   3788  CG  GLU B 186     -37.830 -14.786 -29.844  1.00 77.07
ATOM   3789  CD  GLU B 186     -39.181 -14.449 -29.235  1.00 77.07
ATOM   3790  OE1 GLU B 186     -39.794 -13.436 -29.641  1.00 77.07
ATOM   3791  OE2 GLU B 186     -39.630 -15.204 -28.343  1.00 77.07
ATOM   3792  N   ILE B 187     -34.129 -14.942 -28.707  1.00 75.86
ATOM   3793  CA  ILE B 187     -33.176 -13.844 -28.582  1.00 75.86
ATOM   3794  C   ILE B 187     -31.975 -14.098 -29.490  1.00 75.86
ATOM   3795  CB  ILE B 187     -32.713 -13.661 -27.119  1.00 75.86
ATOM   3796  O   ILE B 187     -31.589 -13.231 -30.277  1.00 75.86
ATOM   3797  CG1 ILE B 187     -33.877 -13.172 -26.249  1.00 75.86
ATOM   3798  CG2 ILE B 187     -31.529 -12.692 -27.045  1.00 75.86
ATOM   3799  CD1 ILE B 187     -33.587 -13.204 -24.754  1.00 75.86
ATOM   3800  N   VAL B 188     -31.406 -15.215 -29.398  1.00 76.69
ATOM   3801  CA  VAL B 188     -30.205 -15.571 -30.147  1.00 76.69
ATOM   3802  C   VAL B 188     -30.511 -15.572 -31.644  1.00 76.69
ATOM   3803  CB  VAL B 188     -29.654 -16.948 -29.715  1.00 76.69
ATOM   3804  O   VAL B 188     -29.720 -15.070 -32.445  1.00 76.69
ATOM   3805  CG1 VAL B 188     -28.500 -17.376 -30.620  1.00 76.69
ATOM   3806  CG2 VAL B 188     -29.206 -16.909 -28.255  1.00 76.69
ATOM   3807  N   ALA B 189     -31.669 -16.105 -32.036  1.00 78.89
ATOM   3808  CA  ALA B 189     -32.066 -16.152 -33.441  1.00 78.89
ATOM   3809  C   ALA B 189     -32.248 -14.747 -34.008  1.00 78.89
ATOM   3810  CB  ALA B 189     -33.352 -16.959 -33.604  1.00 78.89
ATOM   3811  O   ALA B 189     -31.813 -14.460 -35.125  1.00 78.89
ATOM   3812  N   ARG B 190     -32.884 -13.953 -33.199  1.00 77.75
ATOM   3813  CA  ARG B 190     -33.132 -12.582 -33.635  1.00 77.75
ATOM   3814  C   ARG B 190     -31.829 -11.797 -33.743  1.00 77.75
ATOM   3815  CB  ARG B 190     -34.090 -11.877 -32.673  1.00 77.75
ATOM   3816  O   ARG B 190     -31.606 -11.087 -34.726  1.00 77.75
ATOM   3817  CG  ARG B 190     -34.484 -10.476 -33.113  1.00 77.75
ATOM   3818  CD  ARG B 190     -35.578  -9.893 -32.228  1.00 77.75
ATOM   3819  NE  ARG B 190     -35.898  -8.519 -32.602  1.00 77.75
ATOM   3820  NH1 ARG B 190     -37.456  -8.207 -30.925  1.00 77.75
ATOM   3821  NH2 ARG B 190     -36.998  -6.513 -32.399  1.00 77.75
ATOM   3822  CZ  ARG B 190     -36.783  -7.749 -31.974  1.00 77.75
ATOM   3823  N   GLU B 191     -31.010 -11.950 -32.900  1.00 75.74
ATOM   3824  CA  GLU B 191     -29.796 -11.143 -32.828  1.00 75.74
ATOM   3825  C   GLU B 191     -28.729 -11.664 -33.787  1.00 75.74
ATOM   3826  CB  GLU B 191     -29.250 -11.117 -31.398  1.00 75.74
ATOM   3827  O   GLU B 191     -27.953 -10.885 -34.344  1.00 75.74
ATOM   3828  CG  GLU B 191     -30.114 -10.328 -30.425  1.00 75.74
ATOM   3829  CD  GLU B 191     -29.752  -8.852 -30.362  1.00 75.74
ATOM   3830  OE1 GLU B 191     -30.639  -8.023 -30.058  1.00 75.74
ATOM   3831  OE2 GLU B 191     -28.573  -8.523 -30.620  1.00 75.74
ATOM   3832  N   SER B 192     -28.639 -12.879 -33.935  1.00 73.68
ATOM   3833  CA  SER B 192     -27.596 -13.472 -34.765  1.00 73.68
ATOM   3834  C   SER B 192     -28.085 -13.697 -36.191  1.00 73.68
ATOM   3835  CB  SER B 192     -27.122 -14.797 -34.165  1.00 73.68
ATOM   3836  O   SER B 192     -27.284 -13.755 -37.126  1.00 73.68
ATOM   3837  OG  SER B 192     -28.140 -15.779 -34.247  1.00 73.68
ATOM   3838  N   GLY B 193     -29.362 -13.891 -36.385  1.00 77.61
ATOM   3839  CA  GLY B 193     -29.943 -14.230 -37.674  1.00 77.61
ATOM   3840  C   GLY B 193     -29.884 -15.714 -37.984  1.00 77.61
ATOM   3841  O   GLY B 193     -30.299 -16.145 -39.062  1.00 77.61
ATOM   3842  N   LEU B 194     -29.446 -16.553 -37.040  1.00 76.88
ATOM   3843  CA  LEU B 194     -29.367 -17.997 -37.227  1.00 76.88
ATOM   3844  C   LEU B 194     -30.746 -18.637 -37.104  1.00 76.88
ATOM   3845  CB  LEU B 194     -28.411 -18.618 -36.205  1.00 76.88
ATOM   3846  O   LEU B 194     -31.584 -18.171 -36.328  1.00 76.88
ATOM   3847  CG  LEU B 194     -28.008 -20.073 -36.451  1.00 76.88
ATOM   3848  CD1 LEU B 194     -27.137 -20.179 -37.698  1.00 76.88
ATOM   3849  CD2 LEU B 194     -27.282 -20.640 -35.235  1.00 76.88
ATOM   3850  N   ASP B 195     -30.973 -19.752 -37.830  1.00 79.40
ATOM   3851  CA  ASP B 195     -32.277 -20.409 -37.801  1.00 79.40
ATOM   3852  C   ASP B 195     -32.563 -20.999 -36.422  1.00 79.40
ATOM   3853  CB  ASP B 195     -32.350 -21.503 -38.868  1.00 79.40
ATOM   3854  O   ASP B 195     -31.638 -21.353 -35.688  1.00 79.40
ATOM   3855  CG  ASP B 195     -31.347 -22.621 -38.641  1.00 79.40
ATOM   3856  OD1 ASP B 195     -30.187 -22.500 -39.090  1.00 79.40
ATOM   3857  OD2 ASP B 195     -31.721 -23.633 -38.010  1.00 79.40
ATOM   3858  N   ARG B 196     -33.659 -21.149 -36.097  1.00 77.18
ATOM   3859  CA  ARG B 196     -34.141 -21.545 -34.778  1.00 77.18
ATOM   3860  C   ARG B 196     -33.628 -22.930 -34.401  1.00 77.18
ATOM   3861  CB  ARG B 196     -35.671 -21.524 -34.737  1.00 77.18
ATOM   3862  O   ARG B 196     -33.250 -23.166 -33.251  1.00 77.18
ATOM   3863  CG  ARG B 196     -36.262 -20.139 -34.527  1.00 77.18
ATOM   3864  CD  ARG B 196     -37.778 -20.187 -34.396  1.00 77.18
ATOM   3865  NE  ARG B 196     -38.331 -18.879 -34.055  1.00 77.18
ATOM   3866  NH1 ARG B 196     -40.526 -19.597 -33.981  1.00 77.18
ATOM   3867  NH2 ARG B 196     -40.018 -17.402 -33.558  1.00 77.18
ATOM   3868  CZ  ARG B 196     -39.624 -18.629 -33.865  1.00 77.18
ATOM   3869  N   ASP B 197     -33.508 -23.793 -35.264  1.00 76.10
ATOM   3870  CA  ASP B 197     -33.095 -25.163 -34.978  1.00 76.10
ATOM   3871  C   ASP B 197     -31.631 -25.217 -34.544  1.00 76.10
ATOM   3872  CB  ASP B 197     -33.314 -26.057 -36.200  1.00 76.10
ATOM   3873  O   ASP B 197     -31.293 -25.881 -33.562  1.00 76.10
ATOM   3874  CG  ASP B 197     -34.775 -26.400 -36.430  1.00 76.10
ATOM   3875  OD1 ASP B 197     -35.156 -26.713 -37.579  1.00 76.10
ATOM   3876  OD2 ASP B 197     -35.555 -26.353 -35.453  1.00 76.10
ATOM   3877  N   ARG B 198     -30.860 -24.494 -35.234  1.00 77.96
ATOM   3878  CA  ARG B 198     -29.443 -24.459 -34.884  1.00 77.96
ATOM   3879  C   ARG B 198     -29.216 -23.670 -33.599  1.00 77.96
ATOM   3880  CB  ARG B 198     -28.622 -23.852 -36.023  1.00 77.96
ATOM   3881  O   ARG B 198     -28.344 -24.016 -32.798  1.00 77.96
ATOM   3882  CG  ARG B 198     -28.455 -24.774 -37.221  1.00 77.96
ATOM   3883  CD  ARG B 198     -27.615 -24.129 -38.316  1.00 77.96
ATOM   3884  NE  ARG B 198     -27.558 -24.964 -39.512  1.00 77.96
ATOM   3885  NH1 ARG B 198     -26.051 -23.616 -40.631  1.00 77.96
ATOM   3886  NH2 ARG B 198     -26.839 -25.529 -41.619  1.00 77.96
ATOM   3887  CZ  ARG B 198     -26.816 -24.701 -40.585  1.00 77.96
ATOM   3888  N   THR B 199     -30.067 -22.717 -33.491  1.00 77.10
ATOM   3889  CA  THR B 199     -30.008 -21.921 -32.270  1.00 77.10
ATOM   3890  C   THR B 199     -30.392 -22.763 -31.056  1.00 77.10
ATOM   3891  CB  THR B 199     -30.932 -20.693 -32.359  1.00 77.10
ATOM   3892  O   THR B 199     -29.806 -22.616 -29.982  1.00 77.10
ATOM   3893  CG2 THR B 199     -30.787 -19.805 -31.127  1.00 77.10
ATOM   3894  OG1 THR B 199     -30.595 -19.932 -33.525  1.00 77.10
ATOM   3895  N   LEU B 200     -31.332 -23.632 -31.238  1.00 77.70
ATOM   3896  CA  LEU B 200     -31.767 -24.520 -30.166  1.00 77.70
ATOM   3897  C   LEU B 200     -30.610 -25.380 -29.670  1.00 77.70
ATOM   3898  CB  LEU B 200     -32.915 -25.414 -30.642  1.00 77.70
ATOM   3899  O   LEU B 200     -30.442 -25.566 -28.462  1.00 77.70
ATOM   3900  CG  LEU B 200     -33.612 -26.252 -29.569  1.00 77.70
ATOM   3901  CD1 LEU B 200     -34.392 -25.352 -28.617  1.00 77.70
ATOM   3902  CD2 LEU B 200     -34.532 -27.285 -30.211  1.00 77.70
ATOM   3903  N   GLY B 201     -29.876 -25.921 -30.626  1.00 77.06
ATOM   3904  CA  GLY B 201     -28.712 -26.705 -30.246  1.00 77.06
ATOM   3905  C   GLY B 201     -27.698 -25.915 -29.440  1.00 77.06
ATOM   3906  O   GLY B 201     -27.159 -26.414 -28.451  1.00 77.06
ATOM   3907  N   LEU B 202     -27.483 -24.700 -29.829  1.00 80.25
ATOM   3908  CA  LEU B 202     -26.539 -23.836 -29.128  1.00 80.25
ATOM   3909  C   LEU B 202     -27.045 -23.502 -27.729  1.00 80.25
ATOM   3910  CB  LEU B 202     -26.302 -22.547 -29.919  1.00 80.25
ATOM   3911  O   LEU B 202     -26.274 -23.513 -26.767  1.00 80.25
ATOM   3912  CG  LEU B 202     -25.517 -22.687 -31.225  1.00 80.25
ATOM   3913  CD1 LEU B 202     -25.486 -21.357 -31.970  1.00 80.25
ATOM   3914  CD2 LEU B 202     -24.102 -23.183 -30.947  1.00 80.25
ATOM   3915  N   VAL B 203     -28.246 -23.243 -27.623  1.00 76.50
ATOM   3916  CA  VAL B 203     -28.860 -22.891 -26.346  1.00 76.50
ATOM   3917  C   VAL B 203     -28.868 -24.108 -25.424  1.00 76.50
ATOM   3918  CB  VAL B 203     -30.297 -22.356 -26.535  1.00 76.50
ATOM   3919  O   VAL B 203     -28.657 -23.980 -24.215  1.00 76.50
ATOM   3920  CG1 VAL B 203     -31.005 -22.223 -25.189  1.00 76.50
ATOM   3921  CG2 VAL B 203     -30.274 -21.014 -27.266  1.00 76.50
ATOM   3922  N   ARG B 204     -29.107 -25.244 -25.939  1.00 76.25
ATOM   3923  CA  ARG B 204     -29.034 -26.468 -25.147  1.00 76.25
ATOM   3924  C   ARG B 204     -27.623 -26.689 -24.610  1.00 76.25
ATOM   3925  CB  ARG B 204     -29.473 -27.675 -25.979  1.00 76.25
ATOM   3926  O   ARG B 204     -27.447 -27.071 -23.452  1.00 76.25
ATOM   3927  CG  ARG B 204     -30.981 -27.826 -26.096  1.00 76.25
ATOM   3928  CD  ARG B 204     -31.363 -29.066 -26.892  1.00 76.25
ATOM   3929  NE  ARG B 204     -32.795 -29.104 -27.176  1.00 76.25
ATOM   3930  NH1 ARG B 204     -32.704 -31.041 -28.433  1.00 76.25
ATOM   3931  NH2 ARG B 204     -34.708 -29.979 -28.097  1.00 76.25
ATOM   3932  CZ  ARG B 204     -33.399 -30.041 -27.901  1.00 76.25
ATOM   3933  N   LEU B 205     -26.631 -26.438 -25.514  1.00 75.56
ATOM   3934  CA  LEU B 205     -25.244 -26.540 -25.075  1.00 75.56
ATOM   3935  C   LEU B 205     -24.949 -25.531 -23.969  1.00 75.56
ATOM   3936  CB  LEU B 205     -24.291 -26.317 -26.252  1.00 75.56
ATOM   3937  O   LEU B 205     -24.314 -25.870 -22.968  1.00 75.56
ATOM   3938  CG  LEU B 205     -22.797 -26.314 -25.924  1.00 75.56
ATOM   3939  CD1 LEU B 205     -22.383 -27.654 -25.326  1.00 75.56
ATOM   3940  CD2 LEU B 205     -21.976 -26.003 -27.171  1.00 75.56
ATOM   3941  N   ALA B 206     -25.436 -24.391 -24.167  1.00 74.84
ATOM   3942  CA  ALA B 206     -25.262 -23.351 -23.156  1.00 74.84
ATOM   3943  C   ALA B 206     -25.855 -23.781 -21.818  1.00 74.84
ATOM   3944  CB  ALA B 206     -25.900 -22.044 -23.622  1.00 74.84
ATOM   3945  O   ALA B 206     -25.249 -23.567 -20.765  1.00 74.84
ATOM   3946  N   GLY B 207     -27.042 -24.319 -21.911  1.00 76.84
ATOM   3947  CA  GLY B 207     -27.683 -24.812 -20.702  1.00 76.84
ATOM   3948  C   GLY B 207     -26.854 -25.849 -19.968  1.00 76.84
ATOM   3949  O   GLY B 207     -26.747 -25.810 -18.740  1.00 76.84
ATOM   3950  N   LYS B 208     -26.201 -26.749 -20.640  1.00 74.72
ATOM   3951  CA  LYS B 208     -25.366 -27.783 -20.038  1.00 74.72
ATOM   3952  C   LYS B 208     -24.090 -27.186 -19.450  1.00 74.72
ATOM   3953  CB  LYS B 208     -25.014 -28.857 -21.069  1.00 74.72
ATOM   3954  O   LYS B 208     -23.653 -27.585 -18.368  1.00 74.72
ATOM   3955  CG  LYS B 208     -26.206 -29.680 -21.536  1.00 74.72
ATOM   3956  CD  LYS B 208     -26.662 -30.663 -20.466  1.00 74.72
ATOM   3957  CE  LYS B 208     -27.754 -31.589 -20.984  1.00 74.72
ATOM   3958  NZ  LYS B 208     -28.293 -32.468 -19.904  1.00 74.72
ATOM   3959  N   ILE B 209     -23.635 -26.241 -20.126  1.00 73.19
ATOM   3960  CA  ILE B 209     -22.411 -25.597 -19.660  1.00 73.19
ATOM   3961  C   ILE B 209     -22.702 -24.791 -18.396  1.00 73.19
ATOM   3962  CB  ILE B 209     -21.802 -24.686 -20.749  1.00 73.19
ATOM   3963  O   ILE B 209     -21.910 -24.799 -17.451  1.00 73.19
ATOM   3964  CG1 ILE B 209     -21.341 -25.522 -21.948  1.00 73.19
ATOM   3965  CG2 ILE B 209     -20.645 -23.862 -20.178  1.00 73.19
ATOM   3966  CD1 ILE B 209     -20.847 -24.695 -23.126  1.00 73.19
ATOM   3967  N   ARG B 210     -23.802 -24.204 -18.354  1.00 72.09
ATOM   3968  CA  ARG B 210     -24.195 -23.409 -17.195  1.00 72.09
ATOM   3969  C   ARG B 210     -24.421 -24.295 -15.975  1.00 72.09
ATOM   3970  CB  ARG B 210     -25.460 -22.603 -17.499  1.00 72.09
ATOM   3971  O   ARG B 210     -24.261 -23.847 -14.838  1.00 72.09
ATOM   3972  CG  ARG B 210     -25.240 -21.454 -18.470  1.00 72.09
ATOM   3973  CD  ARG B 210     -26.554 -20.803 -18.881  1.00 72.09
ATOM   3974  NE  ARG B 210     -26.363 -19.840 -19.961  1.00 72.09
ATOM   3975  NH1 ARG B 210     -28.198 -20.534 -21.182  1.00 72.09
ATOM   3976  NH2 ARG B 210     -26.883 -18.821 -21.953  1.00 72.09
ATOM   3977  CZ  ARG B 210     -27.148 -19.734 -21.030  1.00 72.09
ATOM   3978  N   GLY B 211     -24.735 -25.530 -16.247  1.00 72.18
ATOM   3979  CA  GLY B 211     -24.892 -26.491 -15.167  1.00 72.18
ATOM   3980  C   GLY B 211     -23.579 -26.869 -14.508  1.00 72.18
ATOM   3981  O   GLY B 211     -23.568 -27.427 -13.409  1.00 72.18
ATOM   3982  N   LEU B 212     -22.474 -26.414 -15.220  1.00 72.73
ATOM   3983  CA  LEU B 212     -21.155 -26.742 -14.689  1.00 72.73
ATOM   3984  C   LEU B 212     -20.608 -25.595 -13.846  1.00 72.73
ATOM   3985  CB  LEU B 212     -20.183 -27.061 -15.828  1.00 72.73
ATOM   3986  O   LEU B 212     -19.495 -25.679 -13.323  1.00 72.73
ATOM   3987  CG  LEU B 212     -20.520 -28.283 -16.684  1.00 72.73
ATOM   3988  CD1 LEU B 212     -19.539 -28.403 -17.846  1.00 72.73
ATOM   3989  CD2 LEU B 212     -20.509 -29.550 -15.835  1.00 72.73
ATOM   3990  N   LYS B 213     -21.452 -24.600 -13.726  1.00 61.44
ATOM   3991  CA  LYS B 213     -21.057 -23.457 -12.908  1.00 61.44
ATOM   3992  C   LYS B 213     -20.842 -23.868 -11.455  1.00 61.44
ATOM   3993  CB  LYS B 213     -22.108 -22.349 -12.990  1.00 61.44
ATOM   3994  O   LYS B 213     -21.672 -24.571 -10.874  1.00 61.44
ATOM   3995  CG  LYS B 213     -21.749 -21.096 -12.205  1.00 61.44
ATOM   3996  CD  LYS B 213     -22.884 -20.081 -12.222  1.00 61.44
ATOM   3997  CE  LYS B 213     -22.604 -18.911 -11.288  1.00 61.44
ATOM   3998  NZ  LYS B 213     -23.756 -17.963 -11.227  1.00 61.44
ATOM   3999  N   GLY B 214     -19.609 -23.356 -10.935  1.00 60.70
ATOM   4000  CA  GLY B 214     -19.285 -23.683  -9.555  1.00 60.70
ATOM   4001  C   GLY B 214     -18.544 -24.999  -9.412  1.00 60.70
ATOM   4002  O   GLY B 214     -18.128 -25.367  -8.312  1.00 60.70
ATOM   4003  N   GLN B 215     -18.299 -25.529 -10.371  1.00 57.84
ATOM   4004  CA  GLN B 215     -17.513 -26.758 -10.363  1.00 57.84
ATOM   4005  C   GLN B 215     -16.214 -26.584 -11.144  1.00 57.84
ATOM   4006  CB  GLN B 215     -18.324 -27.918 -10.944  1.00 57.84
ATOM   4007  O   GLN B 215     -15.201 -26.157 -10.586  1.00 57.84
ATOM   4008  CG  GLN B 215     -19.562 -28.271 -10.131  1.00 57.84
ATOM   4009  CD  GLN B 215     -20.347 -29.423 -10.728  1.00 57.84
ATOM   4010  NE2 GLN B 215     -21.449 -29.788 -10.082  1.00 57.84
ATOM   4011  OE1 GLN B 215     -19.967 -29.981 -11.763  1.00 57.84
ATOM   4012  N   ASP B 216     -16.451 -26.693 -12.256  1.00 60.61
ATOM   4013  CA  ASP B 216     -15.266 -26.583 -13.102  1.00 60.61
ATOM   4014  C   ASP B 216     -15.165 -25.194 -13.728  1.00 60.61
ATOM   4015  CB  ASP B 216     -15.287 -27.652 -14.196  1.00 60.61
ATOM   4016  O   ASP B 216     -14.127 -24.833 -14.286  1.00 60.61
ATOM   4017  CG  ASP B 216     -15.106 -29.059 -13.653  1.00 60.61
ATOM   4018  OD1 ASP B 216     -15.703 -30.008 -14.206  1.00 60.61
ATOM   4019  OD2 ASP B 216     -14.362 -29.220 -12.662  1.00 60.61
ATOM   4020  N   LEU B 217     -16.364 -24.531 -13.796  1.00 65.20
ATOM   4021  CA  LEU B 217     -16.398 -23.196 -14.385  1.00 65.20
ATOM   4022  C   LEU B 217     -16.769 -22.150 -13.339  1.00 65.20
ATOM   4023  CB  LEU B 217     -17.392 -23.147 -15.547  1.00 65.20
ATOM   4024  O   LEU B 217     -17.642 -22.387 -12.500  1.00 65.20
ATOM   4025  CG  LEU B 217     -17.031 -23.973 -16.783  1.00 65.20
ATOM   4026  CD1 LEU B 217     -18.222 -24.055 -17.732  1.00 65.20
ATOM   4027  CD2 LEU B 217     -15.819 -23.376 -17.490  1.00 65.20
ATOM   4028  N   GLU B 218     -16.045 -21.050 -13.540  1.00 62.97
ATOM   4029  CA  GLU B 218     -16.356 -19.934 -12.651  1.00 62.97
ATOM   4030  C   GLU B 218     -17.709 -19.317 -12.992  1.00 62.97
ATOM   4031  CB  GLU B 218     -15.259 -18.869 -12.722  1.00 62.97
ATOM   4032  O   GLU B 218     -18.480 -18.964 -12.097  1.00 62.97
ATOM   4033  CG  GLU B 218     -14.010 -19.218 -11.927  1.00 62.97
ATOM   4034  CD  GLU B 218     -12.954 -18.124 -11.955  1.00 62.97
ATOM   4035  OE1 GLU B 218     -11.888 -18.293 -11.321  1.00 62.97
ATOM   4036  OE2 GLU B 218     -13.196 -17.090 -12.616  1.00 62.97
ATOM   4037  N   GLU B 219     -17.855 -19.162 -14.100  1.00 66.36
ATOM   4038  CA  GLU B 219     -19.112 -18.631 -14.618  1.00 66.36
ATOM   4039  C   GLU B 219     -19.594 -19.433 -15.824  1.00 66.36
ATOM   4040  CB  GLU B 219     -18.958 -17.156 -14.995  1.00 66.36
ATOM   4041  O   GLU B 219     -18.787 -20.012 -16.554  1.00 66.36
ATOM   4042  CG  GLU B 219     -19.059 -16.205 -13.811  1.00 66.36
ATOM   4043  CD  GLU B 219     -19.179 -14.746 -14.222  1.00 66.36
ATOM   4044  OE1 GLU B 219     -19.138 -13.861 -13.337  1.00 66.36
ATOM   4045  OE2 GLU B 219     -19.316 -14.486 -15.438  1.00 66.36
ATOM   4046  N   GLY B 220     -20.946 -19.556 -15.975  1.00 66.40
ATOM   4047  CA  GLY B 220     -21.500 -20.193 -17.159  1.00 66.40
ATOM   4048  C   GLY B 220     -21.326 -19.367 -18.419  1.00 66.40
ATOM   4049  O   GLY B 220     -20.773 -18.266 -18.374  1.00 66.40
ATOM   4050  N   VAL B 221     -21.693 -19.967 -19.579  1.00 73.41
ATOM   4051  CA  VAL B 221     -21.580 -19.285 -20.864  1.00 73.41
ATOM   4052  C   VAL B 221     -22.681 -18.235 -20.991  1.00 73.41
ATOM   4053  CB  VAL B 221     -21.655 -20.281 -22.043  1.00 73.41
ATOM   4054  O   VAL B 221     -23.845 -18.507 -20.688  1.00 73.41
ATOM   4055  CG1 VAL B 221     -23.022 -20.963 -22.088  1.00 73.41
ATOM   4056  CG2 VAL B 221     -21.368 -19.568 -23.363  1.00 73.41
ATOM   4057  N   SER B 222     -22.329 -16.992 -21.335  1.00 80.14
ATOM   4058  CA  SER B 222     -23.268 -15.880 -21.442  1.00 80.14
ATOM   4059  C   SER B 222     -24.109 -15.988 -22.710  1.00 80.14
ATOM   4060  CB  SER B 222     -22.522 -14.545 -21.428  1.00 80.14
ATOM   4061  O   SER B 222     -23.704 -16.635 -23.677  1.00 80.14
ATOM   4062  OG  SER B 222     -21.744 -14.391 -22.603  1.00 80.14
ATOM   4063  N   THR B 223     -25.367 -15.498 -22.639  1.00 74.24
ATOM   4064  CA  THR B 223     -26.171 -15.376 -23.850  1.00 74.24
ATOM   4065  C   THR B 223     -25.414 -14.603 -24.926  1.00 74.24
ATOM   4066  CB  THR B 223     -27.513 -14.680 -23.561  1.00 74.24
ATOM   4067  O   THR B 223     -25.562 -14.881 -26.118  1.00 74.24
ATOM   4068  CG2 THR B 223     -28.348 -14.547 -24.830  1.00 74.24
ATOM   4069  OG1 THR B 223     -28.246 -15.447 -22.598  1.00 74.24
ATOM   4070  N   ARG B 224     -24.523 -13.717 -24.397  1.00 67.17
ATOM   4071  CA  ARG B 224     -23.679 -12.965 -25.321  1.00 67.17
ATOM   4072  C   ARG B 224     -22.785 -13.899 -26.129  1.00 67.17
ATOM   4073  CB  ARG B 224     -22.825 -11.947 -24.562  1.00 67.17
ATOM   4074  O   ARG B 224     -22.695 -13.777 -27.352  1.00 67.17
ATOM   4075  CG  ARG B 224     -21.999 -11.043 -25.463  1.00 67.17
ATOM   4076  CD  ARG B 224     -21.245  -9.988 -24.665  1.00 67.17
ATOM   4077  NE  ARG B 224     -22.156  -9.057 -24.006  1.00 67.17
ATOM   4078  NH1 ARG B 224     -21.199  -9.277 -21.915  1.00 67.17
ATOM   4079  NH2 ARG B 224     -22.991  -7.881 -22.219  1.00 67.17
ATOM   4080  CZ  ARG B 224     -22.113  -8.741 -22.715  1.00 67.17
ATOM   4081  N   LEU B 225     -22.244 -14.816 -25.503  1.00 76.64
ATOM   4082  CA  LEU B 225     -21.347 -15.752 -26.171  1.00 76.64
ATOM   4083  C   LEU B 225     -22.122 -16.679 -27.101  1.00 76.64
ATOM   4084  CB  LEU B 225     -20.570 -16.577 -25.141  1.00 76.64
ATOM   4085  O   LEU B 225     -21.615 -17.076 -28.153  1.00 76.64
ATOM   4086  CG  LEU B 225     -19.498 -15.832 -24.344  1.00 76.64
ATOM   4087  CD1 LEU B 225     -18.747 -16.797 -23.434  1.00 76.64
ATOM   4088  CD2 LEU B 225     -18.534 -15.115 -25.284  1.00 76.64
ATOM   4089  N   VAL B 226     -23.362 -17.039 -26.754  1.00 77.74
ATOM   4090  CA  VAL B 226     -24.209 -17.865 -27.609  1.00 77.74
ATOM   4091  C   VAL B 226     -24.545 -17.107 -28.891  1.00 77.74
ATOM   4092  CB  VAL B 226     -25.507 -18.287 -26.884  1.00 77.74
ATOM   4093  O   VAL B 226     -24.545 -17.686 -29.980  1.00 77.74
ATOM   4094  CG1 VAL B 226     -26.374 -19.157 -27.791  1.00 77.74
ATOM   4095  CG2 VAL B 226     -25.177 -19.024 -25.587  1.00 77.74
ATOM   4096  N   VAL B 227     -24.743 -15.766 -28.785  1.00 75.54
ATOM   4097  CA  VAL B 227     -25.008 -14.916 -29.941  1.00 75.54
ATOM   4098  C   VAL B 227     -23.779 -14.876 -30.846  1.00 75.54
ATOM   4099  CB  VAL B 227     -25.404 -13.484 -29.515  1.00 75.54
ATOM   4100  O   VAL B 227     -23.901 -14.919 -32.072  1.00 75.54
ATOM   4101  CG1 VAL B 227     -25.413 -12.545 -30.720  1.00 75.54
ATOM   4102  CG2 VAL B 227     -26.768 -13.490 -28.828  1.00 75.54
ATOM   4103  N   TYR B 228     -22.606 -14.830 -30.151  1.00 74.85
ATOM   4104  CA  TYR B 228     -21.371 -14.832 -30.926  1.00 74.85
ATOM   4105  C   TYR B 228     -21.226 -16.127 -31.718  1.00 74.85
ATOM   4106  CB  TYR B 228     -20.159 -14.643 -30.008  1.00 74.85
ATOM   4107  O   TYR B 228     -20.917 -16.100 -32.912  1.00 74.85
ATOM   4108  CG  TYR B 228     -20.037 -13.249 -29.443  1.00 74.85
ATOM   4109  CD1 TYR B 228     -20.905 -12.236 -29.844  1.00 74.85
ATOM   4110  CD2 TYR B 228     -19.054 -12.942 -28.509  1.00 74.85
ATOM   4111  CE1 TYR B 228     -20.796 -10.949 -29.327  1.00 74.85
ATOM   4112  CE2 TYR B 228     -18.935 -11.658 -27.986  1.00 74.85
ATOM   4113  OH  TYR B 228     -19.696  -9.398 -27.885  1.00 74.85
ATOM   4114  CZ  TYR B 228     -19.809 -10.670 -28.400  1.00 74.85
ATOM   4115  N   ALA B 229     -21.406 -17.243 -30.997  1.00 78.01
ATOM   4116  CA  ALA B 229     -21.324 -18.537 -31.669  1.00 78.01
ATOM   4117  C   ALA B 229     -22.329 -18.625 -32.814  1.00 78.01
ATOM   4118  CB  ALA B 229     -21.557 -19.670 -30.673  1.00 78.01
ATOM   4119  O   ALA B 229     -21.993 -19.082 -33.909  1.00 78.01
ATOM   4120  N   ALA B 230     -23.541 -18.095 -32.609  1.00 76.84
ATOM   4121  CA  ALA B 230     -24.594 -18.103 -33.621  1.00 76.84
ATOM   4122  C   ALA B 230     -24.232 -17.200 -34.797  1.00 76.84
ATOM   4123  CB  ALA B 230     -25.923 -17.666 -33.009  1.00 76.84
ATOM   4124  O   ALA B 230     -24.454 -17.560 -35.955  1.00 76.84
ATOM   4125  N   SER B 231     -23.686 -16.060 -34.558  1.00 75.07
ATOM   4126  CA  SER B 231     -23.300 -15.111 -35.597  1.00 75.07
ATOM   4127  C   SER B 231     -22.167 -15.662 -36.456  1.00 75.07
ATOM   4128  CB  SER B 231     -22.878 -13.778 -34.975  1.00 75.07
ATOM   4129  O   SER B 231     -22.185 -15.522 -37.680  1.00 75.07
ATOM   4130  OG  SER B 231     -23.974 -13.158 -34.324  1.00 75.07
ATOM   4131  N   LEU B 232     -21.234 -16.411 -35.777  1.00 75.38
ATOM   4132  CA  LEU B 232     -20.125 -17.023 -36.502  1.00 75.38
ATOM   4133  C   LEU B 232     -20.620 -18.149 -37.403  1.00 75.38
ATOM   4134  CB  LEU B 232     -19.076 -17.559 -35.524  1.00 75.38
ATOM   4135  O   LEU B 232     -20.156 -18.292 -38.536  1.00 75.38
ATOM   4136  CG  LEU B 232     -18.254 -16.512 -34.771  1.00 75.38
ATOM   4137  CD1 LEU B 232     -17.407 -17.179 -33.693  1.00 75.38
ATOM   4138  CD2 LEU B 232     -17.376 -15.724 -35.737  1.00 75.38
ATOM   4139  N   THR B 233     -21.523 -18.848 -36.944  1.00 76.25
ATOM   4140  CA  THR B 233     -22.094 -19.951 -37.710  1.00 76.25
ATOM   4141  C   THR B 233     -22.904 -19.425 -38.892  1.00 76.25
ATOM   4142  CB  THR B 233     -22.987 -20.841 -36.827  1.00 76.25
ATOM   4143  O   THR B 233     -22.825 -19.968 -39.996  1.00 76.25
ATOM   4144  CG2 THR B 233     -23.493 -22.053 -37.603  1.00 76.25
ATOM   4145  OG1 THR B 233     -22.232 -21.293 -35.696  1.00 76.25
ATOM   4146  N   ARG B 234     -23.622 -18.412 -38.611  1.00 75.82
ATOM   4147  CA  ARG B 234     -24.417 -17.800 -39.670  1.00 75.82
ATOM   4148  C   ARG B 234     -23.527 -17.286 -40.796  1.00 75.82
ATOM   4149  CB  ARG B 234     -25.269 -16.658 -39.112  1.00 75.82
ATOM   4150  O   ARG B 234     -23.912 -17.327 -41.967  1.00 75.82
ATOM   4151  CG  ARG B 234     -26.106 -15.944 -40.161  1.00 75.82
ATOM   4152  CD  ARG B 234     -27.516 -15.661 -39.660  1.00 75.82
ATOM   4153  NE  ARG B 234     -28.315 -14.965 -40.665  1.00 75.82
ATOM   4154  NH1 ARG B 234     -30.263 -14.977 -39.422  1.00 75.82
ATOM   4155  NH2 ARG B 234     -30.233 -14.022 -41.506  1.00 75.82
ATOM   4156  CZ  ARG B 234     -29.602 -14.656 -40.529  1.00 75.82
ATOM   4157  N   ARG B 235     -22.361 -16.998 -40.368  1.00 71.26
ATOM   4158  CA  ARG B 235     -21.457 -16.433 -41.364  1.00 71.26
ATOM   4159  C   ARG B 235     -20.627 -17.524 -42.032  1.00 71.26
ATOM   4160  CB  ARG B 235     -20.536 -15.391 -40.726  1.00 71.26
ATOM   4161  O   ARG B 235     -19.716 -17.231 -42.810  1.00 71.26
ATOM   4162  CG  ARG B 235     -21.204 -14.047 -40.482  1.00 71.26
ATOM   4163  CD  ARG B 235     -20.185 -12.959 -40.172  1.00 71.26
ATOM   4164  NE  ARG B 235     -20.832 -11.695 -39.832  1.00 71.26
ATOM   4165  NH1 ARG B 235     -18.907 -10.428 -39.995  1.00 71.26
ATOM   4166  NH2 ARG B 235     -20.896  -9.434 -39.438  1.00 71.26
ATOM   4167  CZ  ARG B 235     -20.210 -10.522 -39.755  1.00 71.26
ATOM   4168  N   GLY B 236     -20.786 -18.638 -41.736  1.00 71.81
ATOM   4169  CA  GLY B 236     -20.214 -19.724 -42.515  1.00 71.81
ATOM   4170  C   GLY B 236     -19.178 -20.527 -41.750  1.00 71.81
ATOM   4171  O   GLY B 236     -18.617 -21.489 -42.278  1.00 71.81
ATOM   4172  N   MET B 237     -18.967 -20.223 -40.459  1.00 68.39
ATOM   4173  CA  MET B 237     -18.034 -21.007 -39.655  1.00 68.39
ATOM   4174  C   MET B 237     -18.665 -22.327 -39.223  1.00 68.39
ATOM   4175  CB  MET B 237     -17.585 -20.215 -38.426  1.00 68.39
ATOM   4176  O   MET B 237     -19.864 -22.386 -38.948  1.00 68.39
ATOM   4177  CG  MET B 237     -16.463 -20.880 -37.645  1.00 68.39
ATOM   4178  SD  MET B 237     -15.956 -19.905 -36.175  1.00 68.39
ATOM   4179  CE  MET B 237     -15.062 -18.549 -36.983  1.00 68.39
ATOM   4180  N   ASN B 238     -17.760 -23.308 -39.318  1.00 75.76
ATOM   4181  CA  ASN B 238     -18.226 -24.596 -38.816  1.00 75.76
ATOM   4182  C   ASN B 238     -18.702 -24.494 -37.369  1.00 75.76
ATOM   4183  CB  ASN B 238     -17.124 -25.651 -38.939  1.00 75.76
ATOM   4184  O   ASN B 238     -18.059 -23.842 -36.544  1.00 75.76
ATOM   4185  CG  ASN B 238     -17.556 -27.010 -38.425  1.00 75.76
ATOM   4186  ND2 ASN B 238     -17.904 -27.907 -39.340  1.00 75.76
ATOM   4187  OD1 ASN B 238     -17.579 -27.251 -37.215  1.00 75.76
ATOM   4188  N   LEU B 239     -19.827 -24.968 -37.160  1.00 75.37
ATOM   4189  CA  LEU B 239     -20.465 -24.887 -35.851  1.00 75.37
ATOM   4190  C   LEU B 239     -19.488 -25.274 -34.746  1.00 75.37
ATOM   4191  CB  LEU B 239     -21.698 -25.792 -35.798  1.00 75.37
ATOM   4192  O   LEU B 239     -19.403 -24.595 -33.720  1.00 75.37
ATOM   4193  CG  LEU B 239     -22.504 -25.765 -34.498  1.00 75.37
ATOM   4194  CD1 LEU B 239     -23.061 -24.368 -34.249  1.00 75.37
ATOM   4195  CD2 LEU B 239     -23.629 -26.794 -34.545  1.00 75.37
ATOM   4196  N   ASP B 240     -18.827 -26.383 -34.925  1.00 75.50
ATOM   4197  CA  ASP B 240     -17.881 -26.852 -33.918  1.00 75.50
ATOM   4198  C   ASP B 240     -16.799 -25.807 -33.651  1.00 75.50
ATOM   4199  CB  ASP B 240     -17.241 -28.171 -34.355  1.00 75.50
ATOM   4200  O   ASP B 240     -16.431 -25.567 -32.500  1.00 75.50
ATOM   4201  CG  ASP B 240     -18.207 -29.342 -34.309  1.00 75.50
ATOM   4202  OD1 ASP B 240     -18.036 -30.305 -35.089  1.00 75.50
ATOM   4203  OD2 ASP B 240     -19.149 -29.301 -33.488  1.00 75.50
ATOM   4204  N   ARG B 241     -16.355 -25.206 -34.621  1.00 74.72
ATOM   4205  CA  ARG B 241     -15.319 -24.187 -34.483  1.00 74.72
ATOM   4206  C   ARG B 241     -15.884 -22.912 -33.867  1.00 74.72
ATOM   4207  CB  ARG B 241     -14.685 -23.877 -35.841  1.00 74.72
ATOM   4208  O   ARG B 241     -15.219 -22.258 -33.062  1.00 74.72
ATOM   4209  CG  ARG B 241     -13.512 -22.913 -35.767  1.00 74.72
ATOM   4210  CD  ARG B 241     -12.352 -23.495 -34.971  1.00 74.72
ATOM   4211  NE  ARG B 241     -11.232 -22.562 -34.890  1.00 74.72
ATOM   4212  NH1 ARG B 241     -10.410 -23.399 -32.900  1.00 74.72
ATOM   4213  NH2 ARG B 241      -9.355 -21.646 -33.934  1.00 74.72
ATOM   4214  CZ  ARG B 241     -10.335 -22.538 -33.908  1.00 74.72
ATOM   4215  N   ALA B 242     -17.092 -22.544 -34.241  1.00 74.75
ATOM   4216  CA  ALA B 242     -17.764 -21.390 -33.649  1.00 74.75
ATOM   4217  C   ALA B 242     -17.966 -21.583 -32.149  1.00 74.75
ATOM   4218  CB  ALA B 242     -19.105 -21.146 -34.336  1.00 74.75
ATOM   4219  O   ALA B 242     -17.743 -20.659 -31.363  1.00 74.75
ATOM   4220  N   ILE B 243     -18.350 -22.830 -31.835  1.00 74.87
ATOM   4221  CA  ILE B 243     -18.551 -23.168 -30.430  1.00 74.87
ATOM   4222  C   ILE B 243     -17.217 -23.108 -29.689  1.00 74.87
ATOM   4223  CB  ILE B 243     -19.191 -24.565 -30.271  1.00 74.87
ATOM   4224  O   ILE B 243     -17.133 -22.548 -28.594  1.00 74.87
ATOM   4225  CG1 ILE B 243     -20.643 -24.546 -30.762  1.00 74.87
ATOM   4226  CG2 ILE B 243     -19.112 -25.032 -28.814  1.00 74.87
ATOM   4227  CD1 ILE B 243     -21.284 -25.924 -30.853  1.00 74.87
ATOM   4228  N   GLU B 244     -16.215 -23.608 -30.345  1.00 75.29
ATOM   4229  CA  GLU B 244     -14.890 -23.596 -29.732  1.00 75.29
ATOM   4230  C   GLU B 244     -14.409 -22.170 -29.483  1.00 75.29
ATOM   4231  CB  GLU B 244     -13.884 -24.345 -30.610  1.00 75.29
ATOM   4232  O   GLU B 244     -14.004 -21.831 -28.369  1.00 75.29
ATOM   4233  CG  GLU B 244     -12.477 -24.390 -30.033  1.00 75.29
ATOM   4234  CD  GLU B 244     -12.336 -25.360 -28.870  1.00 75.29
ATOM   4235  OE1 GLU B 244     -11.358 -25.243 -28.098  1.00 75.29
ATOM   4236  OE2 GLU B 244     -13.210 -26.244 -28.732  1.00 75.29
ATOM   4237  N   ALA B 245     -14.568 -21.364 -30.409  1.00 73.57
ATOM   4238  CA  ALA B 245     -14.023 -20.010 -30.362  1.00 73.57
ATOM   4239  C   ALA B 245     -14.872 -19.106 -29.473  1.00 73.57
ATOM   4240  CB  ALA B 245     -13.926 -19.426 -31.770  1.00 73.57
ATOM   4241  O   ALA B 245     -14.345 -18.230 -28.784  1.00 73.57
ATOM   4242  N   ALA B 246     -16.190 -19.356 -29.416  1.00 75.95
ATOM   4243  CA  ALA B 246     -17.082 -18.395 -28.772  1.00 75.95
ATOM   4244  C   ALA B 246     -17.576 -18.921 -27.427  1.00 75.95
ATOM   4245  CB  ALA B 246     -18.266 -18.075 -29.682  1.00 75.95
ATOM   4246  O   ALA B 246     -17.831 -18.143 -26.505  1.00 75.95
ATOM   4247  N   MET B 247     -17.673 -20.246 -27.331  1.00 74.16
ATOM   4248  CA  MET B 247     -18.381 -20.741 -26.154  1.00 74.16
ATOM   4249  C   MET B 247     -17.462 -21.594 -25.285  1.00 74.16
ATOM   4250  CB  MET B 247     -19.611 -21.551 -26.566  1.00 74.16
ATOM   4251  O   MET B 247     -17.774 -21.865 -24.124  1.00 74.16
ATOM   4252  CG  MET B 247     -20.706 -20.717 -27.212  1.00 74.16
ATOM   4253  SD  MET B 247     -22.131 -21.733 -27.763  1.00 74.16
ATOM   4254  CE  MET B 247     -22.791 -22.257 -26.156  1.00 74.16
ATOM   4255  N   ILE B 248     -16.260 -21.966 -25.702  1.00 75.51
ATOM   4256  CA  ILE B 248     -15.384 -22.825 -24.913  1.00 75.51
ATOM   4257  C   ILE B 248     -14.129 -22.053 -24.512  1.00 75.51
ATOM   4258  CB  ILE B 248     -15.001 -24.106 -25.687  1.00 75.51
ATOM   4259  O   ILE B 248     -13.867 -21.856 -23.323  1.00 75.51
ATOM   4260  CG1 ILE B 248     -16.244 -24.962 -25.951  1.00 75.51
ATOM   4261  CG2 ILE B 248     -13.939 -24.902 -24.922  1.00 75.51
ATOM   4262  CD1 ILE B 248     -15.974 -26.203 -26.792  1.00 75.51
ATOM   4263  N   GLU B 249     -13.556 -21.435 -25.465  1.00 70.66
ATOM   4264  CA  GLU B 249     -12.259 -20.811 -25.219  1.00 70.66
ATOM   4265  C   GLU B 249     -12.387 -19.630 -24.262  1.00 70.66
ATOM   4266  CB  GLU B 249     -11.623 -20.355 -26.535  1.00 70.66
ATOM   4267  O   GLU B 249     -11.553 -19.451 -23.372  1.00 70.66
ATOM   4268  CG  GLU B 249     -11.065 -21.494 -27.376  1.00 70.66
ATOM   4269  CD  GLU B 249      -9.860 -22.172 -26.744  1.00 70.66
ATOM   4270  OE1 GLU B 249      -9.378 -23.189 -27.293  1.00 70.66
ATOM   4271  OE2 GLU B 249      -9.393 -21.682 -25.692  1.00 70.66
ATOM   4272  N   PRO B 250     -13.491 -18.918 -24.439  1.00 68.38
ATOM   4273  CA  PRO B 250     -13.646 -17.778 -23.532  1.00 68.38
ATOM   4274  C   PRO B 250     -13.979 -18.202 -22.104  1.00 68.38
ATOM   4275  CB  PRO B 250     -14.803 -16.990 -24.151  1.00 68.38
ATOM   4276  O   PRO B 250     -13.759 -17.437 -21.161  1.00 68.38
ATOM   4277  CG  PRO B 250     -14.823 -17.404 -25.587  1.00 68.38
ATOM   4278  CD  PRO B 250     -14.348 -18.825 -25.680  1.00 68.38
ATOM   4279  N   LEU B 251     -14.265 -19.406 -21.831  1.00 69.79
ATOM   4280  CA  LEU B 251     -14.817 -19.817 -20.545  1.00 69.79
ATOM   4281  C   LEU B 251     -13.720 -20.338 -19.623  1.00 69.79
ATOM   4282  CB  LEU B 251     -15.888 -20.894 -20.741  1.00 69.79
ATOM   4283  O   LEU B 251     -13.822 -20.217 -18.400  1.00 69.79
ATOM   4284  CG  LEU B 251     -17.199 -20.437 -21.384  1.00 69.79
ATOM   4285  CD1 LEU B 251     -18.179 -21.602 -21.475  1.00 69.79
ATOM   4286  CD2 LEU B 251     -17.806 -19.281 -20.596  1.00 69.79
ATOM   4287  N   THR B 252     -12.714 -20.896 -20.001  1.00 68.63
ATOM   4288  CA  THR B 252     -11.705 -21.508 -19.143  1.00 68.63
ATOM   4289  C   THR B 252     -10.393 -21.695 -19.899  1.00 68.63
ATOM   4290  CB  THR B 252     -12.185 -22.867 -18.598  1.00 68.63
ATOM   4291  O   THR B 252     -10.388 -21.806 -21.127  1.00 68.63
ATOM   4292  CG2 THR B 252     -12.476 -23.843 -19.734  1.00 68.63
ATOM   4293  OG1 THR B 252     -11.169 -23.422 -17.754  1.00 68.63
ATOM   4294  N   ASP B 253      -9.501 -21.630 -19.102  1.00 66.71
ATOM   4295  CA  ASP B 253      -8.193 -21.961 -19.661  1.00 66.71
ATOM   4296  C   ASP B 253      -7.788 -23.389 -19.302  1.00 66.71
ATOM   4297  CB  ASP B 253      -7.133 -20.974 -19.168  1.00 66.71
ATOM   4298  O   ASP B 253      -6.732 -23.865 -19.724  1.00 66.71
ATOM   4299  CG  ASP B 253      -7.364 -19.558 -19.667  1.00 66.71
ATOM   4300  OD1 ASP B 253      -7.221 -18.601 -18.876  1.00 66.71
ATOM   4301  OD2 ASP B 253      -7.694 -19.398 -20.862  1.00 66.71
ATOM   4302  N   ASP B 254      -8.390 -24.096 -18.446  1.00 66.63
ATOM   4303  CA  ASP B 254      -8.128 -25.466 -18.014  1.00 66.63
ATOM   4304  C   ASP B 254      -8.410 -26.460 -19.139  1.00 66.63
ATOM   4305  CB  ASP B 254      -8.969 -25.811 -16.784  1.00 66.63
ATOM   4306  O   ASP B 254      -9.539 -26.550 -19.626  1.00 66.63
ATOM   4307  CG  ASP B 254      -8.625 -27.166 -16.192  1.00 66.63
ATOM   4308  OD1 ASP B 254      -8.144 -27.225 -15.040  1.00 66.63
ATOM   4309  OD2 ASP B 254      -8.835 -28.185 -16.885  1.00 66.63
ATOM   4310  N   ALA B 255      -7.301 -27.073 -19.535  1.00 66.63
ATOM   4311  CA  ALA B 255      -7.382 -27.979 -20.678  1.00 66.63
ATOM   4312  C   ALA B 255      -8.426 -29.067 -20.442  1.00 66.63
ATOM   4313  CB  ALA B 255      -6.019 -28.606 -20.959  1.00 66.63
ATOM   4314  O   ALA B 255      -9.150 -29.452 -21.364  1.00 66.63
ATOM   4315  N   GLU B 256      -8.472 -29.649 -19.241  1.00 69.11
ATOM   4316  CA  GLU B 256      -9.417 -30.715 -18.924  1.00 69.11
ATOM   4317  C   GLU B 256     -10.857 -30.212 -18.978  1.00 69.11
ATOM   4318  CB  GLU B 256      -9.118 -31.305 -17.543  1.00 69.11
ATOM   4319  O   GLU B 256     -11.750 -30.918 -19.451  1.00 69.11
ATOM   4320  CG  GLU B 256      -7.921 -32.244 -17.521  1.00 69.11
ATOM   4321  CD  GLU B 256      -7.660 -32.853 -16.153  1.00 69.11
ATOM   4322  OE1 GLU B 256      -6.744 -33.697 -16.028  1.00 69.11
ATOM   4323  OE2 GLU B 256      -8.380 -32.484 -15.198  1.00 69.11
ATOM   4324  N   VAL B 257     -10.908 -29.066 -18.490  1.00 71.10
ATOM   4325  CA  VAL B 257     -12.236 -28.464 -18.536  1.00 71.10
ATOM   4326  C   VAL B 257     -12.622 -28.173 -19.985  1.00 71.10
ATOM   4327  CB  VAL B 257     -12.302 -27.168 -17.697  1.00 71.10
ATOM   4328  O   VAL B 257     -13.765 -28.399 -20.387  1.00 71.10
ATOM   4329  CG1 VAL B 257     -13.674 -26.510 -17.827  1.00 71.10
ATOM   4330  CG2 VAL B 257     -11.985 -27.466 -16.232  1.00 71.10
ATOM   4331  N   LYS B 258     -11.831 -27.785 -20.795  1.00 68.18
ATOM   4332  CA  LYS B 258     -12.096 -27.549 -22.211  1.00 68.18
ATOM   4333  C   LYS B 258     -12.494 -28.841 -22.919  1.00 68.18
ATOM   4334  CB  LYS B 258     -10.872 -26.934 -22.892  1.00 68.18
ATOM   4335  O   LYS B 258     -13.413 -28.847 -23.741  1.00 68.18
ATOM   4336  CG  LYS B 258     -10.626 -25.478 -22.524  1.00 68.18
ATOM   4337  CD  LYS B 258      -9.440 -24.903 -23.287  1.00 68.18
ATOM   4338  CE  LYS B 258      -9.092 -23.500 -22.806  1.00 68.18
ATOM   4339  NZ  LYS B 258      -7.885 -22.960 -23.501  1.00 68.18
ATOM   4340  N   ARG B 259     -11.769 -29.847 -22.667  1.00 73.69
ATOM   4341  CA  ARG B 259     -12.108 -31.143 -23.247  1.00 73.69
ATOM   4342  C   ARG B 259     -13.522 -31.562 -22.861  1.00 73.69
ATOM   4343  CB  ARG B 259     -11.105 -32.210 -22.803  1.00 73.69
ATOM   4344  O   ARG B 259     -14.271 -32.079 -23.692  1.00 73.69
ATOM   4345  CG  ARG B 259     -11.187 -33.502 -23.600  1.00 73.69
ATOM   4346  CD  ARG B 259     -10.157 -34.521 -23.131  1.00 73.69
ATOM   4347  NE  ARG B 259      -8.802 -33.982 -23.189  1.00 73.69
ATOM   4348  NH1 ARG B 259      -7.762 -35.985 -22.697  1.00 73.69
ATOM   4349  NH2 ARG B 259      -6.512 -34.099 -23.058  1.00 73.69
ATOM   4350  CZ  ARG B 259      -7.695 -34.690 -22.981  1.00 73.69
ATOM   4351  N   GLY B 260     -13.774 -31.385 -21.517  1.00 74.79
ATOM   4352  CA  GLY B 260     -15.125 -31.674 -21.062  1.00 74.79
ATOM   4353  C   GLY B 260     -16.185 -30.866 -21.786  1.00 74.79
ATOM   4354  O   GLY B 260     -17.242 -31.393 -22.138  1.00 74.79
ATOM   4355  N   LEU B 261     -15.880 -29.692 -22.053  1.00 73.32
ATOM   4356  CA  LEU B 261     -16.820 -28.827 -22.758  1.00 73.32
ATOM   4357  C   LEU B 261     -16.944 -29.237 -24.221  1.00 73.32
ATOM   4358  CB  LEU B 261     -16.378 -27.364 -22.661  1.00 73.32
ATOM   4359  O   LEU B 261     -18.036 -29.193 -24.792  1.00 73.32
ATOM   4360  CG  LEU B 261     -16.381 -26.746 -21.263  1.00 73.32
ATOM   4361  CD1 LEU B 261     -15.886 -25.305 -21.319  1.00 73.32
ATOM   4362  CD2 LEU B 261     -17.777 -26.813 -20.651  1.00 73.32
ATOM   4363  N   ARG B 262     -15.875 -29.661 -24.797  1.00 74.47
ATOM   4364  CA  ARG B 262     -15.908 -30.152 -26.171  1.00 74.47
ATOM   4365  C   ARG B 262     -16.739 -31.426 -26.277  1.00 74.47
ATOM   4366  CB  ARG B 262     -14.489 -30.408 -26.685  1.00 74.47
ATOM   4367  O   ARG B 262     -17.475 -31.615 -27.248  1.00 74.47
ATOM   4368  CG  ARG B 262     -13.703 -29.140 -26.977  1.00 74.47
ATOM   4369  CD  ARG B 262     -12.346 -29.448 -27.595  1.00 74.47
ATOM   4370  NE  ARG B 262     -11.436 -28.310 -27.494  1.00 74.47
ATOM   4371  NH1 ARG B 262     -10.048 -29.295 -25.932  1.00 74.47
ATOM   4372  NH2 ARG B 262      -9.606 -27.178 -26.692  1.00 74.47
ATOM   4373  CZ  ARG B 262     -10.366 -28.263 -26.706  1.00 74.47
ATOM   4374  N   ASP B 263     -16.567 -32.210 -25.300  1.00 76.02
ATOM   4375  CA  ASP B 263     -17.347 -33.444 -25.264  1.00 76.02
ATOM   4376  C   ASP B 263     -18.838 -33.147 -25.122  1.00 76.02
ATOM   4377  CB  ASP B 263     -16.878 -34.343 -24.118  1.00 76.02
ATOM   4378  O   ASP B 263     -19.670 -33.814 -25.740  1.00 76.02
ATOM   4379  CG  ASP B 263     -15.512 -34.958 -24.368  1.00 76.02
ATOM   4380  OD1 ASP B 263     -14.877 -35.445 -23.408  1.00 76.02
ATOM   4381  OD2 ASP B 263     -15.066 -34.955 -25.536  1.00 76.02
ATOM   4382  N   LEU B 264     -19.097 -32.167 -24.343  1.00 75.28
ATOM   4383  CA  LEU B 264     -20.490 -31.758 -24.196  1.00 75.28
ATOM   4384  C   LEU B 264     -21.045 -31.237 -25.517  1.00 75.28
ATOM   4385  CB  LEU B 264     -20.621 -30.683 -23.114  1.00 75.28
ATOM   4386  O   LEU B 264     -22.173 -31.565 -25.894  1.00 75.28
ATOM   4387  CG  LEU B 264     -22.016 -30.486 -22.519  1.00 75.28
ATOM   4388  CD1 LEU B 264     -22.260 -31.489 -21.396  1.00 75.28
ATOM   4389  CD2 LEU B 264     -22.186 -29.058 -22.013  1.00 75.28
ATOM   4390  N   ALA B 265     -20.252 -30.568 -26.185  1.00 74.85
ATOM   4391  CA  ALA B 265     -20.663 -30.052 -27.488  1.00 74.85
ATOM   4392  C   ALA B 265     -20.894 -31.188 -28.480  1.00 74.85
ATOM   4393  CB  ALA B 265     -19.617 -29.081 -28.030  1.00 74.85
ATOM   4394  O   ALA B 265     -21.874 -31.177 -29.229  1.00 74.85
ATOM   4395  N   ALA B 266     -19.937 -32.108 -28.387  1.00 76.10
ATOM   4396  CA  ALA B 266     -20.055 -33.263 -29.272  1.00 76.10
ATOM   4397  C   ALA B 266     -21.307 -34.074 -28.952  1.00 76.10
ATOM   4398  CB  ALA B 266     -18.812 -34.145 -29.166  1.00 76.10
ATOM   4399  O   ALA B 266     -21.956 -34.608 -29.855  1.00 76.10
ATOM   4400  N   ALA B 267     -21.731 -34.092 -27.740  1.00 72.81
ATOM   4401  CA  ALA B 267     -22.916 -34.827 -27.305  1.00 72.81
ATOM   4402  C   ALA B 267     -24.192 -34.155 -27.804  1.00 72.81
ATOM   4403  CB  ALA B 267     -22.940 -34.945 -25.783  1.00 72.81
ATOM   4404  O   ALA B 267     -25.167 -34.832 -28.138  1.00 72.81
ATOM   4405  N   ILE B 268     -24.214 -33.066 -27.954  1.00 75.57
ATOM   4406  CA  ILE B 268     -25.402 -32.321 -28.356  1.00 75.57
ATOM   4407  C   ILE B 268     -25.495 -32.280 -29.880  1.00 75.57
ATOM   4408  CB  ILE B 268     -25.391 -30.886 -27.782  1.00 75.57
ATOM   4409  O   ILE B 268     -26.580 -32.436 -30.446  1.00 75.57
ATOM   4410  CG1 ILE B 268     -25.523 -30.922 -26.255  1.00 75.57
ATOM   4411  CG2 ILE B 268     -26.506 -30.044 -28.409  1.00 75.57
ATOM   4412  CD1 ILE B 268     -25.576 -29.545 -25.606  1.00 75.57
ATOM   4413  N   PHE B 269     -24.338 -32.190 -30.543  1.00 74.92
ATOM   4414  CA  PHE B 269     -24.377 -31.956 -31.982  1.00 74.92
ATOM   4415  C   PHE B 269     -23.873 -33.177 -32.743  1.00 74.92
ATOM   4416  CB  PHE B 269     -23.542 -30.726 -32.351  1.00 74.92
ATOM   4417  O   PHE B 269     -23.948 -33.223 -33.973  1.00 74.92
ATOM   4418  CG  PHE B 269     -24.103 -29.432 -31.827  1.00 74.92
ATOM   4419  CD1 PHE B 269     -25.183 -28.822 -32.453  1.00 74.92
ATOM   4420  CD2 PHE B 269     -23.550 -28.825 -30.707  1.00 74.92
ATOM   4421  CE1 PHE B 269     -25.704 -27.624 -31.970  1.00 74.92
ATOM   4422  CE2 PHE B 269     -24.065 -27.628 -30.218  1.00 74.92
ATOM   4423  CZ  PHE B 269     -25.142 -27.028 -30.852  1.00 74.92
ATOM   4424  N   GLY B 270     -23.309 -33.381 -31.720  1.00 57.96
ATOM   4425  CA  GLY B 270     -22.871 -34.584 -32.409  1.00 57.96
ATOM   4426  C   GLY B 270     -21.562 -34.403 -33.153  1.00 57.96
ATOM   4427  O   GLY B 270     -21.335 -35.038 -34.185  1.00 57.96
TER
ATOM   4428  N   MET C   1     -12.540  14.073  -3.180  1.00 30.89
ATOM   4429  CA  MET C   1     -13.646  14.898  -2.701  1.00 30.89
ATOM   4430  C   MET C   1     -14.748  14.033  -2.097  1.00 30.89
ATOM   4431  CB  MET C   1     -14.214  15.749  -3.838  1.00 30.89
ATOM   4432  O   MET C   1     -15.326  13.189  -2.783  1.00 30.89
ATOM   4433  CG  MET C   1     -14.322  17.228  -3.501  1.00 30.89
ATOM   4434  SD  MET C   1     -15.146  18.192  -4.827  1.00 30.89
ATOM   4435  CE  MET C   1     -13.868  19.436  -5.159  1.00 30.89
ATOM   4436  N   ASN C   2     -15.084  14.517  -1.430  1.00 35.96
ATOM   4437  CA  ASN C   2     -16.070  13.779  -0.648  1.00 35.96
ATOM   4438  C   ASN C   2     -17.460  14.396  -0.772  1.00 35.96
ATOM   4439  CB  ASN C   2     -15.648  13.712   0.821  1.00 35.96
ATOM   4440  O   ASN C   2     -17.598  15.620  -0.825  1.00 35.96
ATOM   4441  CG  ASN C   2     -14.820  12.482   1.136  1.00 35.96
ATOM   4442  ND2 ASN C   2     -14.086  12.527   2.241  1.00 35.96
ATOM   4443  OD1 ASN C   2     -14.840  11.498   0.391  1.00 35.96
ATOM   4444  N   ALA C   3     -18.269  13.883  -1.098  1.00 39.84
ATOM   4445  CA  ALA C   3     -19.670  14.276  -1.231  1.00 39.84
ATOM   4446  C   ALA C   3     -20.226  14.782   0.096  1.00 39.84
ATOM   4447  CB  ALA C   3     -20.505  13.105  -1.743  1.00 39.84
ATOM   4448  O   ALA C   3     -20.166  14.081   1.109  1.00 39.84
ATOM   4449  N   HIS C   4     -20.273  16.156   0.387  1.00 41.56
ATOM   4450  CA  HIS C   4     -20.966  16.725   1.537  1.00 41.56
ATOM   4451  C   HIS C   4     -22.254  17.424   1.114  1.00 41.56
ATOM   4452  CB  HIS C   4     -20.056  17.705   2.280  1.00 41.56
ATOM   4453  O   HIS C   4     -22.356  17.918  -0.011  1.00 41.56
ATOM   4454  CG  HIS C   4     -19.570  18.835   1.430  1.00 41.56
ATOM   4455  CD2 HIS C   4     -20.021  20.103   1.294  1.00 41.56
ATOM   4456  ND1 HIS C   4     -18.488  18.717   0.584  1.00 41.56
ATOM   4457  CE1 HIS C   4     -18.294  19.869  -0.036  1.00 41.56
ATOM   4458  NE2 HIS C   4     -19.211  20.727   0.376  1.00 41.56
ATOM   4459  N   VAL C   5     -23.332  17.174   1.691  1.00 47.84
ATOM   4460  CA  VAL C   5     -24.617  17.817   1.441  1.00 47.84
ATOM   4461  C   VAL C   5     -24.899  18.849   2.532  1.00 47.84
ATOM   4462  CB  VAL C   5     -25.765  16.785   1.374  1.00 47.84
ATOM   4463  O   VAL C   5     -24.737  18.564   3.721  1.00 47.84
ATOM   4464  CG1 VAL C   5     -27.091  17.472   1.054  1.00 47.84
ATOM   4465  CG2 VAL C   5     -25.454  15.708   0.337  1.00 47.84
ATOM   4466  N   LYS C   6     -24.942  20.095   2.099  1.00 48.86
ATOM   4467  CA  LYS C   6     -25.399  21.124   3.028  1.00 48.86
ATOM   4468  C   LYS C   6     -26.921  21.237   3.018  1.00 48.86
ATOM   4469  CB  LYS C   6     -24.771  22.475   2.685  1.00 48.86
ATOM   4470  O   LYS C   6     -27.534  21.344   1.954  1.00 48.86
ATOM   4471  CG  LYS C   6     -25.088  23.577   3.685  1.00 48.86
ATOM   4472  CD  LYS C   6     -24.452  24.900   3.279  1.00 48.86
ATOM   4473  CE  LYS C   6     -24.844  26.025   4.228  1.00 48.86
ATOM   4474  NZ  LYS C   6     -24.272  27.336   3.799  1.00 48.86
ATOM   4475  N   THR C   7     -27.575  21.013   4.088  1.00 50.39
ATOM   4476  CA  THR C   7     -29.016  21.219   4.185  1.00 50.39
ATOM   4477  C   THR C   7     -29.336  22.366   5.139  1.00 50.39
ATOM   4478  CB  THR C   7     -29.733  19.940   4.656  1.00 50.39
ATOM   4479  O   THR C   7     -28.728  22.481   6.205  1.00 50.39
ATOM   4480  CG2 THR C   7     -30.870  19.566   3.712  1.00 50.39
ATOM   4481  OG1 THR C   7     -28.791  18.861   4.703  1.00 50.39
ATOM   4482  N   GLN C   8     -29.856  23.284   4.597  1.00 43.10
ATOM   4483  CA  GLN C   8     -30.294  24.386   5.448  1.00 43.10
ATOM   4484  C   GLN C   8     -31.618  24.059   6.133  1.00 43.10
ATOM   4485  CB  GLN C   8     -30.428  25.674   4.634  1.00 43.10
ATOM   4486  O   GLN C   8     -32.523  23.498   5.511  1.00 43.10
ATOM   4487  CG  GLN C   8     -29.139  26.478   4.541  1.00 43.10
ATOM   4488  CD  GLN C   8     -29.336  27.827   3.873  1.00 43.10
ATOM   4489  NE2 GLN C   8     -28.251  28.579   3.725  1.00 43.10
ATOM   4490  OE1 GLN C   8     -30.454  28.189   3.493  1.00 43.10
ATOM   4491  N   GLY C   9     -31.276  23.709   7.357  1.00 38.11
ATOM   4492  CA  GLY C   9     -32.488  23.464   8.121  1.00 38.11
ATOM   4493  C   GLY C   9     -33.482  24.608   8.047  1.00 38.11
ATOM   4494  O   GLY C   9     -33.099  25.777   8.138  1.00 38.11
ATOM   4495  N   ASN C  10     -34.388  24.354   7.428  1.00 42.25
ATOM   4496  CA  ASN C  10     -35.431  25.373   7.383  1.00 42.25
ATOM   4497  C   ASN C  10     -36.262  25.382   8.663  1.00 42.25
ATOM   4498  CB  ASN C  10     -36.334  25.164   6.165  1.00 42.25
ATOM   4499  O   ASN C  10     -37.379  25.903   8.679  1.00 42.25
ATOM   4500  CG  ASN C  10     -35.763  25.780   4.903  1.00 42.25
ATOM   4501  ND2 ASN C  10     -36.360  25.454   3.762  1.00 42.25
ATOM   4502  OD1 ASN C  10     -34.794  26.541   4.952  1.00 42.25
ATOM   4503  N   GLY C  11     -35.890  25.183   9.445  1.00 41.74
ATOM   4504  CA  GLY C  11     -36.661  25.183  10.678  1.00 41.74
ATOM   4505  C   GLY C  11     -37.388  23.875  10.926  1.00 41.74
ATOM   4506  O   GLY C  11     -37.428  23.005  10.053  1.00 41.74
ATOM   4507  N   ALA C  12     -37.672  23.703  11.859  1.00 42.05
ATOM   4508  CA  ALA C  12     -38.334  22.521  12.404  1.00 42.05
ATOM   4509  C   ALA C  12     -39.469  22.059  11.495  1.00 42.05
ATOM   4510  CB  ALA C  12     -38.865  22.808  13.807  1.00 42.05
ATOM   4511  O   ALA C  12     -39.750  20.861  11.403  1.00 42.05
ATOM   4512  N   VAL C  13     -39.937  22.912  10.865  1.00 42.69
ATOM   4513  CA  VAL C  13     -41.118  22.606  10.065  1.00 42.69
ATOM   4514  C   VAL C  13     -40.710  21.820   8.821  1.00 42.69
ATOM   4515  CB  VAL C  13     -41.877  23.889   9.660  1.00 42.69
ATOM   4516  O   VAL C  13     -41.457  20.959   8.350  1.00 42.69
ATOM   4517  CG1 VAL C  13     -43.224  23.543   9.028  1.00 42.69
ATOM   4518  CG2 VAL C  13     -42.071  24.799  10.872  1.00 42.69
ATOM   4519  N   ASP C  14     -39.882  22.182   8.779  1.00 49.18
ATOM   4520  CA  ASP C  14     -39.437  21.532   7.550  1.00 49.18
ATOM   4521  C   ASP C  14     -38.510  20.357   7.855  1.00 49.18
ATOM   4522  CB  ASP C  14     -38.730  22.536   6.637  1.00 49.18
ATOM   4523  O   ASP C  14     -37.857  19.825   6.955  1.00 49.18
ATOM   4524  CG  ASP C  14     -39.691  23.487   5.945  1.00 49.18
ATOM   4525  OD1 ASP C  14     -39.300  24.634   5.640  1.00 49.18
ATOM   4526  OD2 ASP C  14     -40.850  23.086   5.705  1.00 49.18
ATOM   4527  N   ALA C  15     -38.708  20.113   9.042  1.00 55.99
ATOM   4528  CA  ALA C  15     -37.847  19.010   9.464  1.00 55.99
ATOM   4529  C   ALA C  15     -38.319  17.687   8.868  1.00 55.99
ATOM   4530  CB  ALA C  15     -37.807  18.920  10.987  1.00 55.99
ATOM   4531  O   ALA C  15     -39.523  17.426   8.795  1.00 55.99
ATOM   4532  N   PRO C  16     -37.497  16.993   8.288  1.00 63.17
ATOM   4533  CA  PRO C  16     -37.909  15.659   7.845  1.00 63.17
ATOM   4534  C   PRO C  16     -38.632  14.872   8.936  1.00 63.17
ATOM   4535  CB  PRO C  16     -36.585  14.987   7.473  1.00 63.17
ATOM   4536  O   PRO C  16     -38.314  15.016  10.120  1.00 63.17
ATOM   4537  CG  PRO C  16     -35.589  16.101   7.434  1.00 63.17
ATOM   4538  CD  PRO C  16     -36.143  17.263   8.207  1.00 63.17
ATOM   4539  N   PHE C  17     -39.597  14.102   8.536  1.00 62.68
ATOM   4540  CA  PHE C  17     -40.371  13.317   9.491  1.00 62.68
ATOM   4541  C   PHE C  17     -39.481  12.314  10.215  1.00 62.68
ATOM   4542  CB  PHE C  17     -41.518  12.587   8.785  1.00 62.68
ATOM   4543  O   PHE C  17     -38.666  11.634   9.588  1.00 62.68
ATOM   4544  CG  PHE C  17     -42.290  11.658   9.682  1.00 62.68
ATOM   4545  CD1 PHE C  17     -42.174  10.280   9.544  1.00 62.68
ATOM   4546  CD2 PHE C  17     -43.131  12.163  10.666  1.00 62.68
ATOM   4547  CE1 PHE C  17     -42.887   9.418  10.373  1.00 62.68
ATOM   4548  CE2 PHE C  17     -43.847  11.307  11.498  1.00 62.68
ATOM   4549  CZ  PHE C  17     -43.724   9.935  11.349  1.00 62.68
ATOM   4550  N   TYR C  18     -39.610  12.510  11.512  1.00 69.07
ATOM   4551  CA  TYR C  18     -38.943  11.533  12.366  1.00 69.07
ATOM   4552  C   TYR C  18     -39.796  11.202  13.585  1.00 69.07
ATOM   4553  CB  TYR C  18     -37.574  12.055  12.813  1.00 69.07
ATOM   4554  O   TYR C  18     -40.238  12.101  14.304  1.00 69.07
ATOM   4555  CG  TYR C  18     -36.818  11.096  13.700  1.00 69.07
ATOM   4556  CD1 TYR C  18     -36.729  11.309  15.073  1.00 69.07
ATOM   4557  CD2 TYR C  18     -36.191   9.975  13.166  1.00 69.07
ATOM   4558  CE1 TYR C  18     -36.031  10.428  15.894  1.00 69.07
ATOM   4559  CE2 TYR C  18     -35.491   9.088  13.977  1.00 69.07
ATOM   4560  OH  TYR C  18     -34.726   8.447  16.145  1.00 69.07
ATOM   4561  CZ  TYR C  18     -35.417   9.322  15.337  1.00 69.07
ATOM   4562  N   LEU C  19     -40.180   9.890  13.652  1.00 71.13
ATOM   4563  CA  LEU C  19     -40.906   9.436  14.833  1.00 71.13
ATOM   4564  C   LEU C  19     -39.942   8.980  15.923  1.00 71.13
ATOM   4565  CB  LEU C  19     -41.860   8.294  14.470  1.00 71.13
ATOM   4566  O   LEU C  19     -39.288   7.944  15.786  1.00 71.13
ATOM   4567  CG  LEU C  19     -42.823   7.840  15.568  1.00 71.13
ATOM   4568  CD1 LEU C  19     -43.778   8.970  15.937  1.00 71.13
ATOM   4569  CD2 LEU C  19     -43.596   6.603  15.123  1.00 71.13
ATOM   4570  N   PRO C  20     -39.848   9.890  17.095  1.00 68.33
ATOM   4571  CA  PRO C  20     -38.944   9.509  18.183  1.00 68.33
ATOM   4572  C   PRO C  20     -39.233   8.113  18.729  1.00 68.33
ATOM   4573  CB  PRO C  20     -39.205  10.577  19.249  1.00 68.33
ATOM   4574  O   PRO C  20     -40.397   7.739  18.895  1.00 68.33
ATOM   4575  CG  PRO C  20     -39.747  11.747  18.493  1.00 68.33
ATOM   4576  CD  PRO C  20     -40.530  11.235  17.319  1.00 68.33
ATOM   4577  N   GLN C  21     -38.223   7.326  18.818  1.00 68.26
ATOM   4578  CA  GLN C  21     -38.369   5.969  19.335  1.00 68.26
ATOM   4579  C   GLN C  21     -38.139   5.927  20.843  1.00 68.26
ATOM   4580  CB  GLN C  21     -37.401   5.018  18.630  1.00 68.26
ATOM   4581  O   GLN C  21     -38.513   4.958  21.507  1.00 68.26
ATOM   4582  CG  GLN C  21     -37.608   4.935  17.123  1.00 68.26
ATOM   4583  CD  GLN C  21     -38.958   4.352  16.748  1.00 68.26
ATOM   4584  NE2 GLN C  21     -39.640   4.994  15.806  1.00 68.26
ATOM   4585  OE1 GLN C  21     -39.384   3.332  17.300  1.00 68.26
ATOM   4586  N   GLY C  22     -37.759   6.788  21.355  1.00 64.87
ATOM   4587  CA  GLY C  22     -37.457   6.965  22.766  1.00 64.87
ATOM   4588  C   GLY C  22     -37.092   8.394  23.123  1.00 64.87
ATOM   4589  O   GLY C  22     -37.808   9.331  22.765  1.00 64.87
ATOM   4590  N   ASP C  23     -35.923   8.515  23.691  1.00 68.89
ATOM   4591  CA  ASP C  23     -35.517   9.844  24.135  1.00 68.89
ATOM   4592  C   ASP C  23     -34.333  10.359  23.319  1.00 68.89
ATOM   4593  CB  ASP C  23     -35.162   9.828  25.624  1.00 68.89
ATOM   4594  O   ASP C  23     -33.578  11.216  23.783  1.00 68.89
ATOM   4595  CG  ASP C  23     -34.033   8.867  25.954  1.00 68.89
ATOM   4596  OD1 ASP C  23     -33.511   8.906  27.088  1.00 68.89
ATOM   4597  OD2 ASP C  23     -33.662   8.064  25.070  1.00 68.89
ATOM   4598  N   GLU C  24     -34.200   9.775  22.281  1.00 70.45
ATOM   4599  CA  GLU C  24     -33.055  10.146  21.455  1.00 70.45
ATOM   4600  C   GLU C  24     -33.081  11.632  21.111  1.00 70.45
ATOM   4601  CB  GLU C  24     -33.024   9.310  20.173  1.00 70.45
ATOM   4602  O   GLU C  24     -32.030  12.268  21.002  1.00 70.45
ATOM   4603  CG  GLU C  24     -34.219   9.539  19.259  1.00 70.45
ATOM   4604  CD  GLU C  24     -35.399   8.635  19.577  1.00 70.45
ATOM   4605  OE1 GLU C  24     -36.253   8.416  18.687  1.00 70.45
ATOM   4606  OE2 GLU C  24     -35.471   8.141  20.724  1.00 70.45
ATOM   4607  N   VAL C  25     -34.228  12.249  20.930  1.00 73.49
ATOM   4608  CA  VAL C  25     -34.359  13.674  20.642  1.00 73.49
ATOM   4609  C   VAL C  25     -33.869  14.490  21.836  1.00 73.49
ATOM   4610  CB  VAL C  25     -35.817  14.052  20.300  1.00 73.49
ATOM   4611  O   VAL C  25     -33.095  15.436  21.674  1.00 73.49
ATOM   4612  CG1 VAL C  25     -35.967  15.568  20.179  1.00 73.49
ATOM   4613  CG2 VAL C  25     -36.258  13.363  19.010  1.00 73.49
ATOM   4614  N   ALA C  26     -34.289  14.099  22.979  1.00 74.10
ATOM   4615  CA  ALA C  26     -33.894  14.792  24.202  1.00 74.10
ATOM   4616  C   ALA C  26     -32.389  14.687  24.431  1.00 74.10
ATOM   4617  CB  ALA C  26     -34.652  14.229  25.402  1.00 74.10
ATOM   4618  O   ALA C  26     -31.747  15.658  24.837  1.00 74.10
ATOM   4619  N   VAL C  27     -31.788  13.462  24.115  1.00 70.51
ATOM   4620  CA  VAL C  27     -30.357  13.236  24.292  1.00 70.51
ATOM   4621  C   VAL C  27     -29.572  14.096  23.305  1.00 70.51
ATOM   4622  CB  VAL C  27     -29.991  11.746  24.110  1.00 70.51
ATOM   4623  O   VAL C  27     -28.574  14.720  23.672  1.00 70.51
ATOM   4624  CG1 VAL C  27     -28.477  11.552  24.160  1.00 70.51
ATOM   4625  CG2 VAL C  27     -30.678  10.894  25.175  1.00 70.51
ATOM   4626  N   PHE C  28     -30.051  14.228  22.201  1.00 73.01
ATOM   4627  CA  PHE C  28     -29.401  15.033  21.173  1.00 73.01
ATOM   4628  C   PHE C  28     -29.459  16.514  21.527  1.00 73.01
ATOM   4629  CB  PHE C  28     -30.053  14.793  19.808  1.00 73.01
ATOM   4630  O   PHE C  28     -28.465  17.230  21.391  1.00 73.01
ATOM   4631  CG  PHE C  28     -29.229  15.283  18.647  1.00 73.01
ATOM   4632  CD1 PHE C  28     -29.311  16.605  18.228  1.00 73.01
ATOM   4633  CD2 PHE C  28     -28.373  14.420  17.976  1.00 73.01
ATOM   4634  CE1 PHE C  28     -28.550  17.061  17.154  1.00 73.01
ATOM   4635  CE2 PHE C  28     -27.609  14.869  16.902  1.00 73.01
ATOM   4636  CZ  PHE C  28     -27.700  16.189  16.492  1.00 73.01
ATOM   4637  N   GLU C  29     -30.657  16.947  21.975  1.00 75.93
ATOM   4638  CA  GLU C  29     -30.824  18.343  22.366  1.00 75.93
ATOM   4639  C   GLU C  29     -29.924  18.699  23.545  1.00 75.93
ATOM   4640  CB  GLU C  29     -32.287  18.633  22.714  1.00 75.93
ATOM   4641  O   GLU C  29     -29.356  19.792  23.592  1.00 75.93
ATOM   4642  CG  GLU C  29     -33.202  18.718  21.501  1.00 75.93
ATOM   4643  CD  GLU C  29     -34.656  18.975  21.864  1.00 75.93
ATOM   4644  OE1 GLU C  29     -35.430  19.426  20.989  1.00 75.93
ATOM   4645  OE2 GLU C  29     -35.025  18.724  23.034  1.00 75.93
ATOM   4646  N   ALA C  30     -29.805  17.766  24.385  1.00 71.84
ATOM   4647  CA  ALA C  30     -28.928  17.985  25.532  1.00 71.84
ATOM   4648  C   ALA C  30     -27.467  18.064  25.099  1.00 71.84
ATOM   4649  CB  ALA C  30     -29.114  16.875  26.564  1.00 71.84
ATOM   4650  O   ALA C  30     -26.712  18.906  25.591  1.00 71.84
ATOM   4651  N   ALA C  31     -27.154  17.198  24.232  1.00 72.78
ATOM   4652  CA  ALA C  31     -25.794  17.231  23.700  1.00 72.78
ATOM   4653  C   ALA C  31     -25.525  18.542  22.966  1.00 72.78
ATOM   4654  CB  ALA C  31     -25.558  16.045  22.768  1.00 72.78
ATOM   4655  O   ALA C  31     -24.459  19.142  23.126  1.00 72.78
ATOM   4656  N   ALA C  32     -26.471  18.955  22.272  1.00 72.92
ATOM   4657  CA  ALA C  32     -26.353  20.214  21.539  1.00 72.92
ATOM   4658  C   ALA C  32     -26.213  21.394  22.496  1.00 72.92
ATOM   4659  CB  ALA C  32     -27.559  20.413  20.626  1.00 72.92
ATOM   4660  O   ALA C  32     -25.390  22.286  22.276  1.00 72.92
ATOM   4661  N   ALA C  33     -27.027  21.409  23.572  1.00 74.14
ATOM   4662  CA  ALA C  33     -27.011  22.490  24.554  1.00 74.14
ATOM   4663  C   ALA C  33     -25.672  22.549  25.283  1.00 74.14
ATOM   4664  CB  ALA C  33     -28.152  22.317  25.555  1.00 74.14
ATOM   4665  O   ALA C  33     -25.252  23.615  25.737  1.00 74.14
ATOM   4666  N   ASN C  34     -25.030  21.362  25.238  1.00 70.44
ATOM   4667  CA  ASN C  34     -23.757  21.293  25.948  1.00 70.44
ATOM   4668  C   ASN C  34     -22.578  21.240  24.981  1.00 70.44
ATOM   4669  CB  ASN C  34     -23.730  20.083  26.885  1.00 70.44
ATOM   4670  O   ASN C  34     -21.434  21.055  25.399  1.00 70.44
ATOM   4671  CG  ASN C  34     -24.551  20.299  28.141  1.00 70.44
ATOM   4672  ND2 ASN C  34     -25.727  19.684  28.194  1.00 70.44
ATOM   4673  OD1 ASN C  34     -24.133  21.013  29.056  1.00 70.44
ATOM   4674  N   ASP C  35     -22.728  21.445  23.755  1.00 70.69
ATOM   4675  CA  ASP C  35     -21.707  21.434  22.712  1.00 70.69
ATOM   4676  C   ASP C  35     -20.926  20.122  22.721  1.00 70.69
ATOM   4677  CB  ASP C  35     -20.751  22.616  22.884  1.00 70.69
ATOM   4678  O   ASP C  35     -19.703  20.120  22.566  1.00 70.69
ATOM   4679  CG  ASP C  35     -21.430  23.961  22.694  1.00 70.69
ATOM   4680  OD1 ASP C  35     -21.198  24.882  23.506  1.00 70.69
ATOM   4681  OD2 ASP C  35     -22.207  24.100  21.724  1.00 70.69
ATOM   4682  N   LEU C  36     -21.651  19.011  23.096  1.00 72.42
ATOM   4683  CA  LEU C  36     -21.019  17.696  23.097  1.00 72.42
ATOM   4684  C   LEU C  36     -21.210  17.000  21.754  1.00 72.42
ATOM   4685  CB  LEU C  36     -21.590  16.827  24.221  1.00 72.42
ATOM   4686  O   LEU C  36     -22.297  17.050  21.173  1.00 72.42
ATOM   4687  CG  LEU C  36     -21.385  17.342  25.646  1.00 72.42
ATOM   4688  CD1 LEU C  36     -22.135  16.462  26.641  1.00 72.42
ATOM   4689  CD2 LEU C  36     -19.899  17.396  25.987  1.00 72.42
ATOM   4690  N   PRO C  37     -20.077  16.410  21.124  1.00 73.85
ATOM   4691  CA  PRO C  37     -20.224  15.622  19.898  1.00 73.85
ATOM   4692  C   PRO C  37     -21.066  14.365  20.102  1.00 73.85
ATOM   4693  CB  PRO C  37     -18.781  15.260  19.537  1.00 73.85
ATOM   4694  O   PRO C  37     -21.110  13.820  21.208  1.00 73.85
ATOM   4695  CG  PRO C  37     -18.028  15.361  20.824  1.00 73.85
ATOM   4696  CD  PRO C  37     -18.736  16.340  21.716  1.00 73.85
ATOM   4697  N   VAL C  38     -21.874  13.936  19.018  1.00 72.29
ATOM   4698  CA  VAL C  38     -22.789  12.805  19.133  1.00 72.29
ATOM   4699  C   VAL C  38     -22.394  11.717  18.137  1.00 72.29
ATOM   4700  CB  VAL C  38     -24.255  13.234  18.899  1.00 72.29
ATOM   4701  O   VAL C  38     -22.047  12.012  16.991  1.00 72.29
ATOM   4702  CG1 VAL C  38     -25.172  12.014  18.841  1.00 72.29
ATOM   4703  CG2 VAL C  38     -24.710  14.196  19.995  1.00 72.29
ATOM   4704  N   LEU C  39     -22.244  10.425  18.662  1.00 70.37
ATOM   4705  CA  LEU C  39     -22.039   9.248  17.825  1.00 70.37
ATOM   4706  C   LEU C  39     -23.305   8.400  17.760  1.00 70.37
ATOM   4707  CB  LEU C  39     -20.875   8.407  18.358  1.00 70.37
ATOM   4708  O   LEU C  39     -23.813   7.955  18.791  1.00 70.37
ATOM   4709  CG  LEU C  39     -20.484   7.186  17.526  1.00 70.37
ATOM   4710  CD1 LEU C  39     -19.995   7.618  16.147  1.00 70.37
ATOM   4711  CD2 LEU C  39     -19.417   6.368  18.245  1.00 70.37
ATOM   4712  N   LEU C  40     -23.925   8.271  16.498  1.00 73.60
ATOM   4713  CA  LEU C  40     -25.093   7.424  16.279  1.00 73.60
ATOM   4714  C   LEU C  40     -24.678   6.050  15.765  1.00 73.60
ATOM   4715  CB  LEU C  40     -26.055   8.084  15.288  1.00 73.60
ATOM   4716  O   LEU C  40     -23.956   5.945  14.771  1.00 73.60
ATOM   4717  CG  LEU C  40     -26.478   9.519  15.607  1.00 73.60
ATOM   4718  CD1 LEU C  40     -27.330  10.084  14.475  1.00 73.60
ATOM   4719  CD2 LEU C  40     -27.234   9.573  16.930  1.00 73.60
ATOM   4720  N   LYS C  41     -24.978   5.026  16.507  1.00 68.03
ATOM   4721  CA  LYS C  41     -24.675   3.651  16.119  1.00 68.03
ATOM   4722  C   LYS C  41     -25.948   2.885  15.772  1.00 68.03
ATOM   4723  CB  LYS C  41     -23.920   2.932  17.238  1.00 68.03
ATOM   4724  O   LYS C  41     -26.933   2.938  16.512  1.00 68.03
ATOM   4725  CG  LYS C  41     -22.693   3.681  17.737  1.00 68.03
ATOM   4726  CD  LYS C  41     -22.106   3.025  18.981  1.00 68.03
ATOM   4727  CE  LYS C  41     -21.106   3.939  19.676  1.00 68.03
ATOM   4728  NZ  LYS C  41     -20.574   3.326  20.930  1.00 68.03
ATOM   4729  N   GLY C  42     -26.178   2.271  14.691  1.00 71.21
ATOM   4730  CA  GLY C  42     -27.334   1.474  14.312  1.00 71.21
ATOM   4731  C   GLY C  42     -27.230   0.900  12.912  1.00 71.21
ATOM   4732  O   GLY C  42     -26.349   1.286  12.141  1.00 71.21
ATOM   4733  N   PRO C  43     -27.956  -0.334  12.669  1.00 65.35
ATOM   4734  CA  PRO C  43     -27.934  -0.947  11.339  1.00 65.35
ATOM   4735  C   PRO C  43     -28.343   0.025  10.234  1.00 65.35
ATOM   4736  CB  PRO C  43     -28.943  -2.091  11.461  1.00 65.35
ATOM   4737  O   PRO C  43     -28.894   1.092  10.518  1.00 65.35
ATOM   4738  CG  PRO C  43     -29.854  -1.680  12.572  1.00 65.35
ATOM   4739  CD  PRO C  43     -29.099  -0.769  13.496  1.00 65.35
ATOM   4740  N   THR C  44     -27.986  -0.303   9.094  1.00 57.59
ATOM   4741  CA  THR C  44     -28.321   0.529   7.944  1.00 57.59
ATOM   4742  C   THR C  44     -29.834   0.666   7.797  1.00 57.59
ATOM   4743  CB  THR C  44     -27.727  -0.049   6.646  1.00 57.59
ATOM   4744  O   THR C  44     -30.571  -0.304   7.985  1.00 57.59
ATOM   4745  CG2 THR C  44     -27.885   0.928   5.486  1.00 57.59
ATOM   4746  OG1 THR C  44     -26.333  -0.317   6.843  1.00 57.59
ATOM   4747  N   GLY C  45     -30.412   1.763   7.672  1.00 69.06
ATOM   4748  CA  GLY C  45     -31.798   2.051   7.339  1.00 69.06
ATOM   4749  C   GLY C  45     -32.693   2.170   8.558  1.00 69.06
ATOM   4750  O   GLY C  45     -33.918   2.093   8.446  1.00 69.06
ATOM   4751  N   CYS C  46     -32.120   2.429   9.641  1.00 67.45
ATOM   4752  CA  CYS C  46     -32.932   2.539  10.848  1.00 67.45
ATOM   4753  C   CYS C  46     -33.303   3.991  11.125  1.00 67.45
ATOM   4754  CB  CYS C  46     -32.188   1.956  12.049  1.00 67.45
ATOM   4755  O   CYS C  46     -34.046   4.278  12.065  1.00 67.45
ATOM   4756  SG  CYS C  46     -30.600   2.752  12.378  1.00 67.45
ATOM   4757  N   GLY C  47     -32.822   4.970  10.432  1.00 70.29
ATOM   4758  CA  GLY C  47     -33.249   6.358  10.505  1.00 70.29
ATOM   4759  C   GLY C  47     -32.200   7.276  11.103  1.00 70.29
ATOM   4760  O   GLY C  47     -32.518   8.373  11.565  1.00 70.29
ATOM   4761  N   LYS C  48     -30.847   6.899  11.129  1.00 67.19
ATOM   4762  CA  LYS C  48     -29.782   7.716  11.704  1.00 67.19
ATOM   4763  C   LYS C  48     -29.639   9.039  10.957  1.00 67.19
ATOM   4764  CB  LYS C  48     -28.454   6.958  11.686  1.00 67.19
ATOM   4765  O   LYS C  48     -29.646  10.109  11.569  1.00 67.19
ATOM   4766  CG  LYS C  48     -28.456   5.685  12.519  1.00 67.19
ATOM   4767  CD  LYS C  48     -27.086   5.020  12.528  1.00 67.19
ATOM   4768  CE  LYS C  48     -26.690   4.535  11.139  1.00 67.19
ATOM   4769  NZ  LYS C  48     -27.427   3.295  10.755  1.00 67.19
ATOM   4770  N   THR C  49     -29.498   8.993   9.700  1.00 65.95
ATOM   4771  CA  THR C  49     -29.320  10.189   8.884  1.00 65.95
ATOM   4772  C   THR C  49     -30.573  11.060   8.922  1.00 65.95
ATOM   4773  CB  THR C  49     -28.988   9.826   7.425  1.00 65.95
ATOM   4774  O   THR C  49     -30.480  12.285   9.027  1.00 65.95
ATOM   4775  CG2 THR C  49     -28.764  11.079   6.584  1.00 65.95
ATOM   4776  OG1 THR C  49     -27.799   9.026   7.397  1.00 65.95
ATOM   4777  N   ARG C  50     -31.677  10.355   8.843  1.00 70.11
ATOM   4778  CA  ARG C  50     -32.940  11.078   8.951  1.00 70.11
ATOM   4779  C   ARG C  50     -33.050  11.789  10.295  1.00 70.11
ATOM   4780  CB  ARG C  50     -34.123  10.126   8.763  1.00 70.11
ATOM   4781  O   ARG C  50     -33.514  12.929  10.364  1.00 70.11
ATOM   4782  CG  ARG C  50     -35.476  10.819   8.749  1.00 70.11
ATOM   4783  CD  ARG C  50     -36.551   9.946   8.118  1.00 70.11
ATOM   4784  NE  ARG C  50     -37.801  10.677   7.935  1.00 70.11
ATOM   4785  NH1 ARG C  50     -38.828   9.022   6.693  1.00 70.11
ATOM   4786  NH2 ARG C  50     -39.942  10.971   7.158  1.00 70.11
ATOM   4787  CZ  ARG C  50     -38.854  10.221   7.262  1.00 70.11
ATOM   4788  N   PHE C  51     -32.651  11.163  11.286  1.00 70.67
ATOM   4789  CA  PHE C  51     -32.677  11.736  12.626  1.00 70.67
ATOM   4790  C   PHE C  51     -31.802  12.981  12.700  1.00 70.67
ATOM   4791  CB  PHE C  51     -32.213  10.706  13.662  1.00 70.67
ATOM   4792  O   PHE C  51     -32.219  14.008  13.240  1.00 70.67
ATOM   4793  CG  PHE C  51     -32.113  11.254  15.060  1.00 70.67
ATOM   4794  CD1 PHE C  51     -30.884  11.341  15.701  1.00 70.67
ATOM   4795  CD2 PHE C  51     -33.250  11.682  15.733  1.00 70.67
ATOM   4796  CE1 PHE C  51     -30.789  11.847  16.995  1.00 70.67
ATOM   4797  CE2 PHE C  51     -33.163  12.189  17.026  1.00 70.67
ATOM   4798  CZ  PHE C  51     -31.932  12.270  17.656  1.00 70.67
ATOM   4799  N   VAL C  52     -30.624  12.920  12.129  1.00 72.27
ATOM   4800  CA  VAL C  52     -29.699  14.048  12.151  1.00 72.27
ATOM   4801  C   VAL C  52     -30.289  15.215  11.362  1.00 72.27
ATOM   4802  CB  VAL C  52     -28.318  13.661  11.577  1.00 72.27
ATOM   4803  O   VAL C  52     -30.230  16.365  11.804  1.00 72.27
ATOM   4804  CG1 VAL C  52     -27.407  14.884  11.490  1.00 72.27
ATOM   4805  CG2 VAL C  52     -27.673  12.570  12.430  1.00 72.27
ATOM   4806  N   ALA C  53     -30.892  14.822  10.318  1.00 75.75
ATOM   4807  CA  ALA C  53     -31.526  15.858   9.505  1.00 75.75
ATOM   4808  C   ALA C  53     -32.697  16.496  10.245  1.00 75.75
ATOM   4809  CB  ALA C  53     -31.995  15.276   8.174  1.00 75.75
ATOM   4810  O   ALA C  53     -32.876  17.716  10.203  1.00 75.75
ATOM   4811  N   HIS C  54     -33.503  15.671  10.932  1.00 72.05
ATOM   4812  CA  HIS C  54     -34.620  16.152  11.736  1.00 72.05
ATOM   4813  C   HIS C  54     -34.139  17.065  12.858  1.00 72.05
ATOM   4814  CB  HIS C  54     -35.409  14.977  12.316  1.00 72.05
ATOM   4815  O   HIS C  54     -34.690  18.149  13.062  1.00 72.05
ATOM   4816  CG  HIS C  54     -36.538  15.392  13.205  1.00 72.05
ATOM   4817  CD2 HIS C  54     -36.618  15.489  14.553  1.00 72.05
ATOM   4818  ND1 HIS C  54     -37.771  15.765  12.716  1.00 72.05
ATOM   4819  CE1 HIS C  54     -38.563  16.076  13.729  1.00 72.05
ATOM   4820  NE2 HIS C  54     -37.888  15.916  14.854  1.00 72.05
ATOM   4821  N   MET C  55     -33.105  16.693  13.440  1.00 73.79
ATOM   4822  CA  MET C  55     -32.589  17.461  14.570  1.00 73.79
ATOM   4823  C   MET C  55     -31.959  18.767  14.098  1.00 73.79
ATOM   4824  CB  MET C  55     -31.565  16.640  15.356  1.00 73.79
ATOM   4825  O   MET C  55     -32.075  19.795  14.768  1.00 73.79
ATOM   4826  CG  MET C  55     -32.174  15.489  16.140  1.00 73.79
ATOM   4827  SD  MET C  55     -33.584  16.021  17.188  1.00 73.79
ATOM   4828  CE  MET C  55     -32.730  17.152  18.322  1.00 73.79
ATOM   4829  N   ALA C  56     -31.282  18.705  12.972  1.00 75.35
ATOM   4830  CA  ALA C  56     -30.724  19.930  12.406  1.00 75.35
ATOM   4831  C   ALA C  56     -31.822  20.951  12.120  1.00 75.35
ATOM   4832  CB  ALA C  56     -29.945  19.620  11.130  1.00 75.35
ATOM   4833  O   ALA C  56     -31.670  22.137  12.425  1.00 75.35
ATOM   4834  N   ALA C  57     -32.915  20.446  11.652  1.00 73.85
ATOM   4835  CA  ALA C  57     -34.051  21.320  11.371  1.00 73.85
ATOM   4836  C   ALA C  57     -34.695  21.815  12.663  1.00 73.85
ATOM   4837  CB  ALA C  57     -35.082  20.594  10.511  1.00 73.85
ATOM   4838  O   ALA C  57     -35.014  22.999  12.791  1.00 73.85
ATOM   4839  N   ARG C  58     -34.863  20.992  13.572  1.00 75.19
ATOM   4840  CA  ARG C  58     -35.471  21.324  14.856  1.00 75.19
ATOM   4841  C   ARG C  58     -34.638  22.358  15.606  1.00 75.19
ATOM   4842  CB  ARG C  58     -35.641  20.067  15.712  1.00 75.19
ATOM   4843  O   ARG C  58     -35.186  23.263  16.240  1.00 75.19
ATOM   4844  CG  ARG C  58     -36.489  20.279  16.956  1.00 75.19
ATOM   4845  CD  ARG C  58     -36.862  18.959  17.616  1.00 75.19
ATOM   4846  NE  ARG C  58     -37.620  19.166  18.846  1.00 75.19
ATOM   4847  NH1 ARG C  58     -38.531  17.043  18.887  1.00 75.19
ATOM   4848  NH2 ARG C  58     -39.041  18.547  20.541  1.00 75.19
ATOM   4849  CZ  ARG C  58     -38.396  18.252  19.422  1.00 75.19
ATOM   4850  N   LEU C  59     -33.349  22.214  15.426  1.00 73.39
ATOM   4851  CA  LEU C  59     -32.458  23.132  16.129  1.00 73.39
ATOM   4852  C   LEU C  59     -32.187  24.376  15.289  1.00 73.39
ATOM   4853  CB  LEU C  59     -31.139  22.438  16.476  1.00 73.39
ATOM   4854  O   LEU C  59     -31.600  25.344  15.778  1.00 73.39
ATOM   4855  CG  LEU C  59     -31.210  21.332  17.530  1.00 73.39
ATOM   4856  CD1 LEU C  59     -29.878  20.595  17.617  1.00 73.39
ATOM   4857  CD2 LEU C  59     -31.596  21.912  18.887  1.00 73.39
ATOM   4858  N   GLY C  60     -32.652  24.454  14.207  1.00 74.97
ATOM   4859  CA  GLY C  60     -32.445  25.568  13.295  1.00 74.97
ATOM   4860  C   GLY C  60     -30.989  25.768  12.919  1.00 74.97
ATOM   4861  O   GLY C  60     -30.533  26.903  12.762  1.00 74.97
ATOM   4862  N   ARG C  61     -30.348  24.660  12.703  1.00 73.09
ATOM   4863  CA  ARG C  61     -28.937  24.735  12.339  1.00 73.09
ATOM   4864  C   ARG C  61     -28.696  24.140  10.956  1.00 73.09
ATOM   4865  CB  ARG C  61     -28.075  24.014  13.377  1.00 73.09
ATOM   4866  O   ARG C  61     -29.319  23.142  10.586  1.00 73.09
ATOM   4867  CG  ARG C  61     -28.135  24.633  14.765  1.00 73.09
ATOM   4868  CD  ARG C  61     -27.271  23.872  15.760  1.00 73.09
ATOM   4869  NE  ARG C  61     -27.402  24.411  17.110  1.00 73.09
ATOM   4870  NH1 ARG C  61     -26.041  22.827  18.098  1.00 73.09
ATOM   4871  NH2 ARG C  61     -27.001  24.474  19.371  1.00 73.09
ATOM   4872  CZ  ARG C  61     -26.814  23.903  18.190  1.00 73.09
ATOM   4873  N   PRO C  62     -27.687  24.795  10.078  1.00 74.42
ATOM   4874  CA  PRO C  62     -27.301  24.157   8.817  1.00 74.42
ATOM   4875  C   PRO C  62     -26.618  22.807   9.024  1.00 74.42
ATOM   4876  CB  PRO C  62     -26.335  25.167   8.192  1.00 74.42
ATOM   4877  O   PRO C  62     -26.005  22.574  10.070  1.00 74.42
ATOM   4878  CG  PRO C  62     -26.602  26.448   8.914  1.00 74.42
ATOM   4879  CD  PRO C  62     -27.107  26.123  10.290  1.00 74.42
ATOM   4880  N   LEU C  63     -26.903  21.793   8.068  1.00 71.00
ATOM   4881  CA  LEU C  63     -26.353  20.445   8.171  1.00 71.00
ATOM   4882  C   LEU C  63     -25.397  20.159   7.018  1.00 71.00
ATOM   4883  CB  LEU C  63     -27.478  19.407   8.186  1.00 71.00
ATOM   4884  O   LEU C  63     -25.765  20.305   5.850  1.00 71.00
ATOM   4885  CG  LEU C  63     -27.047  17.940   8.196  1.00 71.00
ATOM   4886  CD1 LEU C  63     -26.294  17.617   9.482  1.00 71.00
ATOM   4887  CD2 LEU C  63     -28.256  17.026   8.034  1.00 71.00
ATOM   4888  N   TYR C  64     -24.123  19.929   7.402  1.00 71.74
ATOM   4889  CA  TYR C  64     -23.157  19.391   6.451  1.00 71.74
ATOM   4890  C   TYR C  64     -22.990  17.887   6.635  1.00 71.74
ATOM   4891  CB  TYR C  64     -21.802  20.089   6.607  1.00 71.74
ATOM   4892  O   TYR C  64     -22.507  17.432   7.675  1.00 71.74
ATOM   4893  CG  TYR C  64     -21.801  21.523   6.136  1.00 71.74
ATOM   4894  CD1 TYR C  64     -21.441  21.847   4.829  1.00 71.74
ATOM   4895  CD2 TYR C  64     -22.158  22.557   6.995  1.00 71.74
ATOM   4896  CE1 TYR C  64     -21.437  23.167   4.391  1.00 71.74
ATOM   4897  CE2 TYR C  64     -22.157  23.880   6.567  1.00 71.74
ATOM   4898  OH  TYR C  64     -21.793  25.483   4.836  1.00 71.74
ATOM   4899  CZ  TYR C  64     -21.796  24.175   5.265  1.00 71.74
ATOM   4900  N   THR C  65     -23.508  17.043   5.746  1.00 71.77
ATOM   4901  CA  THR C  65     -23.400  15.591   5.830  1.00 71.77
ATOM   4902  C   THR C  65     -22.255  15.082   4.959  1.00 71.77
ATOM   4903  CB  THR C  65     -24.714  14.908   5.407  1.00 71.77
ATOM   4904  O   THR C  65     -22.181  15.406   3.772  1.00 71.77
ATOM   4905  CG2 THR C  65     -24.635  13.397   5.599  1.00 71.77
ATOM   4906  OG1 THR C  65     -25.791  15.424   6.199  1.00 71.77
ATOM   4907  N   VAL C  66     -21.301  14.448   5.658  1.00 67.16
ATOM   4908  CA  VAL C  66     -20.183  13.849   4.936  1.00 67.16
ATOM   4909  C   VAL C  66     -20.332  12.329   4.922  1.00 67.16
ATOM   4910  CB  VAL C  66     -18.826  14.246   5.560  1.00 67.16
ATOM   4911  O   VAL C  66     -20.370  11.693   5.978  1.00 67.16
ATOM   4912  CG1 VAL C  66     -17.670  13.631   4.774  1.00 67.16
ATOM   4913  CG2 VAL C  66     -18.690  15.766   5.616  1.00 67.16
ATOM   4914  N   ALA C  67     -20.523  11.720   3.746  1.00 66.21
ATOM   4915  CA  ALA C  67     -20.523  10.266   3.608  1.00 66.21
ATOM   4916  C   ALA C  67     -19.099   9.717   3.594  1.00 66.21
ATOM   4917  CB  ALA C  67     -21.262   9.852   2.338  1.00 66.21
ATOM   4918  O   ALA C  67     -18.378   9.869   2.605  1.00 66.21
ATOM   4919  N   CYS C  68     -18.831   9.090   4.721  1.00 63.64
ATOM   4920  CA  CYS C  68     -17.454   8.638   4.885  1.00 63.64
ATOM   4921  C   CYS C  68     -17.199   7.363   4.090  1.00 63.64
ATOM   4922  CB  CYS C  68     -17.140   8.400   6.362  1.00 63.64
ATOM   4923  O   CYS C  68     -18.096   6.532   3.937  1.00 63.64
ATOM   4924  SG  CYS C  68     -17.223   9.893   7.374  1.00 63.64
ATOM   4925  N   HIS C  69     -16.000   7.272   3.427  1.00 59.32
ATOM   4926  CA  HIS C  69     -15.516   6.106   2.696  1.00 59.32
ATOM   4927  C   HIS C  69     -14.011   5.933   2.869  1.00 59.32
ATOM   4928  CB  HIS C  69     -15.864   6.222   1.211  1.00 59.32
ATOM   4929  O   HIS C  69     -13.355   6.761   3.505  1.00 59.32
ATOM   4930  CG  HIS C  69     -15.452   7.522   0.598  1.00 59.32
ATOM   4931  CD2 HIS C  69     -16.182   8.597   0.219  1.00 59.32
ATOM   4932  ND1 HIS C  69     -14.139   7.825   0.307  1.00 59.32
ATOM   4933  CE1 HIS C  69     -14.080   9.034  -0.226  1.00 59.32
ATOM   4934  NE2 HIS C  69     -15.306   9.524  -0.290  1.00 59.32
ATOM   4935  N   ASP C  70     -13.566   4.941   2.390  1.00 57.09
ATOM   4936  CA  ASP C  70     -12.217   4.466   2.685  1.00 57.09
ATOM   4937  C   ASP C  70     -11.166   5.459   2.194  1.00 57.09
ATOM   4938  CB  ASP C  70     -11.980   3.094   2.051  1.00 57.09
ATOM   4939  O   ASP C  70     -10.043   5.485   2.703  1.00 57.09
ATOM   4940  CG  ASP C  70     -12.813   1.995   2.688  1.00 57.09
ATOM   4941  OD1 ASP C  70     -12.905   0.889   2.114  1.00 57.09
ATOM   4942  OD2 ASP C  70     -13.384   2.239   3.773  1.00 57.09
ATOM   4943  N   ASP C  71     -11.554   6.346   1.296  1.00 54.77
ATOM   4944  CA  ASP C  71     -10.586   7.283   0.734  1.00 54.77
ATOM   4945  C   ASP C  71     -10.841   8.703   1.234  1.00 54.77
ATOM   4946  CB  ASP C  71     -10.630   7.247  -0.795  1.00 54.77
ATOM   4947  O   ASP C  71     -10.200   9.652   0.778  1.00 54.77
ATOM   4948  CG  ASP C  71     -10.071   5.960  -1.375  1.00 54.77
ATOM   4949  OD1 ASP C  71     -10.559   5.504  -2.431  1.00 54.77
ATOM   4950  OD2 ASP C  71      -9.136   5.394  -0.768  1.00 54.77
ATOM   4951  N   LEU C  72     -11.772   8.856   2.115  1.00 61.64
ATOM   4952  CA  LEU C  72     -12.046  10.182   2.659  1.00 61.64
ATOM   4953  C   LEU C  72     -10.934  10.621   3.607  1.00 61.64
ATOM   4954  CB  LEU C  72     -13.391  10.193   3.390  1.00 61.64
ATOM   4955  O   LEU C  72     -10.716   9.995   4.647  1.00 61.64
ATOM   4956  CG  LEU C  72     -13.882  11.555   3.884  1.00 61.64
ATOM   4957  CD1 LEU C  72     -14.293  12.430   2.704  1.00 61.64
ATOM   4958  CD2 LEU C  72     -15.042  11.384   4.859  1.00 61.64
ATOM   4959  N   SER C  73     -10.217  11.595   3.116  1.00 62.25
ATOM   4960  CA  SER C  73      -9.106  12.096   3.919  1.00 62.25
ATOM   4961  C   SER C  73      -9.495  13.366   4.669  1.00 62.25
ATOM   4962  CB  SER C  73      -7.887  12.368   3.037  1.00 62.25
ATOM   4963  O   SER C  73     -10.528  13.973   4.378  1.00 62.25
ATOM   4964  OG  SER C  73      -8.089  13.524   2.242  1.00 62.25
ATOM   4965  N   ALA C  74      -8.804  13.734   5.712  1.00 64.12
ATOM   4966  CA  ALA C  74      -9.003  14.977   6.453  1.00 64.12
ATOM   4967  C   ALA C  74      -9.054  16.176   5.511  1.00 64.12
ATOM   4968  CB  ALA C  74      -7.895  15.163   7.487  1.00 64.12
ATOM   4969  O   ALA C  74      -9.810  17.122   5.740  1.00 64.12
ATOM   4970  N   ALA C  75      -8.187  16.092   4.510  1.00 62.23
ATOM   4971  CA  ALA C  75      -8.176  17.190   3.546  1.00 62.23
ATOM   4972  C   ALA C  75      -9.555  17.389   2.926  1.00 62.23
ATOM   4973  CB  ALA C  75      -7.138  16.931   2.457  1.00 62.23
ATOM   4974  O   ALA C  75      -9.956  18.520   2.639  1.00 62.23
ATOM   4975  N   ASP C  76     -10.228  16.247   2.811  1.00 64.06
ATOM   4976  CA  ASP C  76     -11.576  16.327   2.256  1.00 64.06
ATOM   4977  C   ASP C  76     -12.522  17.048   3.213  1.00 64.06
ATOM   4978  CB  ASP C  76     -12.110  14.928   1.942  1.00 64.06
ATOM   4979  O   ASP C  76     -13.482  17.689   2.780  1.00 64.06
ATOM   4980  CG  ASP C  76     -11.327  14.226   0.847  1.00 64.06
ATOM   4981  OD1 ASP C  76     -11.049  13.014   0.977  1.00 64.06
ATOM   4982  OD2 ASP C  76     -10.982  14.891  -0.154  1.00 64.06
ATOM   4983  N   LEU C  77     -12.257  16.992   4.371  1.00 66.50
ATOM   4984  CA  LEU C  77     -13.102  17.608   5.388  1.00 66.50
ATOM   4985  C   LEU C  77     -12.662  19.041   5.665  1.00 66.50
ATOM   4986  CB  LEU C  77     -13.064  16.791   6.683  1.00 66.50
ATOM   4987  O   LEU C  77     -13.499  19.933   5.821  1.00 66.50
ATOM   4988  CG  LEU C  77     -13.685  15.395   6.622  1.00 66.50
ATOM   4989  CD1 LEU C  77     -13.640  14.735   7.996  1.00 66.50
ATOM   4990  CD2 LEU C  77     -15.117  15.468   6.104  1.00 66.50
ATOM   4991  N   ILE C  78     -11.426  19.181   5.625  1.00 64.23
ATOM   4992  CA  ILE C  78     -10.862  20.468   6.019  1.00 64.23
ATOM   4993  C   ILE C  78     -10.872  21.422   4.827  1.00 64.23
ATOM   4994  CB  ILE C  78      -9.426  20.311   6.568  1.00 64.23
ATOM   4995  O   ILE C  78     -11.294  22.575   4.950  1.00 64.23
ATOM   4996  CG1 ILE C  78      -9.436  19.495   7.865  1.00 64.23
ATOM   4997  CG2 ILE C  78      -8.780  21.682   6.788  1.00 64.23
ATOM   4998  CD1 ILE C  78      -8.051  19.220   8.434  1.00 64.23
ATOM   4999  N   GLY C  79     -10.550  21.062   3.816  1.00 62.82
ATOM   5000  CA  GLY C  79     -10.442  21.858   2.604  1.00 62.82
ATOM   5001  C   GLY C  79      -9.162  21.599   1.832  1.00 62.82
ATOM   5002  O   GLY C  79      -8.285  20.869   2.300  1.00 62.82
ATOM   5003  N   ARG C  80      -9.069  21.887   0.603  1.00 61.19
ATOM   5004  CA  ARG C  80      -7.926  21.716  -0.287  1.00 61.19
ATOM   5005  C   ARG C  80      -7.685  22.973  -1.117  1.00 61.19
ATOM   5006  CB  ARG C  80      -8.137  20.513  -1.209  1.00 61.19
ATOM   5007  O   ARG C  80      -8.592  23.790  -1.293  1.00 61.19
ATOM   5008  CG  ARG C  80      -8.400  19.210  -0.471  1.00 61.19
ATOM   5009  CD  ARG C  80      -8.677  18.063  -1.432  1.00 61.19
ATOM   5010  NE  ARG C  80      -9.055  16.844  -0.723  1.00 61.19
ATOM   5011  NH1 ARG C  80      -8.233  15.405  -2.331  1.00 61.19
ATOM   5012  NH2 ARG C  80      -9.222  14.571  -0.439  1.00 61.19
ATOM   5013  CZ  ARG C  80      -8.836  15.609  -1.166  1.00 61.19
ATOM   5014  N   TYR C  81      -6.384  23.145  -1.366  1.00 55.82
ATOM   5015  CA  TYR C  81      -6.079  24.190  -2.337  1.00 55.82
ATOM   5016  C   TYR C  81      -6.495  23.770  -3.741  1.00 55.82
ATOM   5017  CB  TYR C  81      -4.584  24.525  -2.314  1.00 55.82
ATOM   5018  O   TYR C  81      -6.216  22.647  -4.168  1.00 55.82
ATOM   5019  CG  TYR C  81      -4.175  25.396  -1.150  1.00 55.82
ATOM   5020  CD1 TYR C  81      -4.429  26.765  -1.157  1.00 55.82
ATOM   5021  CD2 TYR C  81      -3.533  24.851  -0.043  1.00 55.82
ATOM   5022  CE1 TYR C  81      -4.052  27.572  -0.088  1.00 55.82
ATOM   5023  CE2 TYR C  81      -3.152  25.648   1.031  1.00 55.82
ATOM   5024  OH  TYR C  81      -3.040  27.798   2.061  1.00 55.82
ATOM   5025  CZ  TYR C  81      -3.416  27.005   1.000  1.00 55.82
ATOM   5026  N   LEU C  82      -7.253  24.427  -4.402  1.00 55.84
ATOM   5027  CA  LEU C  82      -7.617  24.217  -5.799  1.00 55.84
ATOM   5028  C   LEU C  82      -6.935  25.242  -6.698  1.00 55.84
ATOM   5029  CB  LEU C  82      -9.136  24.298  -5.974  1.00 55.84
ATOM   5030  O   LEU C  82      -6.639  26.357  -6.263  1.00 55.84
ATOM   5031  CG  LEU C  82      -9.965  23.278  -5.191  1.00 55.84
ATOM   5032  CD1 LEU C  82     -11.452  23.587  -5.327  1.00 55.84
ATOM   5033  CD2 LEU C  82      -9.662  21.863  -5.670  1.00 55.84
ATOM   5034  N   LEU C  83      -6.438  24.669  -7.926  1.00 51.90
ATOM   5035  CA  LEU C  83      -5.903  25.604  -8.911  1.00 51.90
ATOM   5036  C   LEU C  83      -7.029  26.334  -9.635  1.00 51.90
ATOM   5037  CB  LEU C  83      -5.021  24.869  -9.924  1.00 51.90
ATOM   5038  O   LEU C  83      -7.866  25.703 -10.285  1.00 51.90
ATOM   5039  CG  LEU C  83      -3.610  25.425 -10.122  1.00 51.90
ATOM   5040  CD1 LEU C  83      -2.576  24.471  -9.534  1.00 51.90
ATOM   5041  CD2 LEU C  83      -3.336  25.673 -11.602  1.00 51.90
ATOM   5042  N   LYS C  84      -7.159  27.371  -9.328  1.00 49.60
ATOM   5043  CA  LYS C  84      -8.126  28.237  -9.996  1.00 49.60
ATOM   5044  C   LYS C  84      -7.446  29.471 -10.583  1.00 49.60
ATOM   5045  CB  LYS C  84      -9.230  28.659  -9.025  1.00 49.60
ATOM   5046  O   LYS C  84      -6.815  30.242  -9.857  1.00 49.60
ATOM   5047  CG  LYS C  84     -10.288  27.592  -8.790  1.00 49.60
ATOM   5048  CD  LYS C  84     -11.403  28.100  -7.884  1.00 49.60
ATOM   5049  CE  LYS C  84     -12.422  27.009  -7.584  1.00 49.60
ATOM   5050  NZ  LYS C  84     -13.526  27.507  -6.711  1.00 49.60
ATOM   5051  N   GLY C  85      -7.597  29.541 -11.794  1.00 51.61
ATOM   5052  CA  GLY C  85      -7.007  30.679 -12.482  1.00 51.61
ATOM   5053  C   GLY C  85      -5.498  30.741 -12.344  1.00 51.61
ATOM   5054  O   GLY C  85      -4.931  31.819 -12.150  1.00 51.61
ATOM   5055  N   GLY C  86      -4.837  29.783 -12.468  1.00 47.57
ATOM   5056  CA  GLY C  86      -3.387  29.743 -12.363  1.00 47.57
ATOM   5057  C   GLY C  86      -2.887  29.917 -10.942  1.00 47.57
ATOM   5058  O   GLY C  86      -1.678  29.990 -10.709  1.00 47.57
ATOM   5059  N   GLU C  87      -3.862  29.989 -10.010  1.00 50.82
ATOM   5060  CA  GLU C  87      -3.487  30.129  -8.607  1.00 50.82
ATOM   5061  C   GLU C  87      -4.104  29.022  -7.757  1.00 50.82
ATOM   5062  CB  GLU C  87      -3.909  31.500  -8.071  1.00 50.82
ATOM   5063  O   GLU C  87      -5.132  28.450  -8.124  1.00 50.82
ATOM   5064  CG  GLU C  87      -3.190  32.667  -8.734  1.00 50.82
ATOM   5065  CD  GLU C  87      -3.477  34.004  -8.069  1.00 50.82
ATOM   5066  OE1 GLU C  87      -2.753  34.987  -8.346  1.00 50.82
ATOM   5067  OE2 GLU C  87      -4.433  34.068  -7.264  1.00 50.82
ATOM   5068  N   THR C  88      -3.276  28.584  -6.628  1.00 54.02
ATOM   5069  CA  THR C  88      -3.824  27.636  -5.665  1.00 54.02
ATOM   5070  C   THR C  88      -4.719  28.348  -4.654  1.00 54.02
ATOM   5071  CB  THR C  88      -2.704  26.883  -4.922  1.00 54.02
ATOM   5072  O   THR C  88      -4.311  29.338  -4.045  1.00 54.02
ATOM   5073  CG2 THR C  88      -1.981  25.915  -5.852  1.00 54.02
ATOM   5074  OG1 THR C  88      -1.760  27.831  -4.408  1.00 54.02
ATOM   5075  N   VAL C  89      -6.183  28.288  -4.822  1.00 57.21
ATOM   5076  CA  VAL C  89      -7.138  28.898  -3.903  1.00 57.21
ATOM   5077  C   VAL C  89      -7.647  27.850  -2.916  1.00 57.21
ATOM   5078  CB  VAL C  89      -8.324  29.539  -4.658  1.00 57.21
ATOM   5079  O   VAL C  89      -8.000  26.736  -3.310  1.00 57.21
ATOM   5080  CG1 VAL C  89      -9.286  30.213  -3.682  1.00 57.21
ATOM   5081  CG2 VAL C  89      -7.817  30.542  -5.693  1.00 57.21
ATOM   5082  N   TRP C  90      -7.510  28.231  -1.608  1.00 60.43
ATOM   5083  CA  TRP C  90      -8.011  27.345  -0.562  1.00 60.43
ATOM   5084  C   TRP C  90      -9.532  27.248  -0.613  1.00 60.43
ATOM   5085  CB  TRP C  90      -7.564  27.836   0.818  1.00 60.43
ATOM   5086  O   TRP C  90     -10.221  28.264  -0.730  1.00 60.43
ATOM   5087  CG  TRP C  90      -8.086  27.011   1.956  1.00 60.43
ATOM   5088  CD1 TRP C  90      -9.162  27.293   2.751  1.00 60.43
ATOM   5089  CD2 TRP C  90      -7.551  25.772   2.428  1.00 60.43
ATOM   5090  CE2 TRP C  90      -8.354  25.357   3.514  1.00 60.43
ATOM   5091  CE3 TRP C  90      -6.470  24.970   2.038  1.00 60.43
ATOM   5092  NE1 TRP C  90      -9.329  26.302   3.690  1.00 60.43
ATOM   5093  CH2 TRP C  90      -7.045  23.407   3.812  1.00 60.43
ATOM   5094  CZ2 TRP C  90      -8.109  24.173   4.214  1.00 60.43
ATOM   5095  CZ3 TRP C  90      -6.228  23.792   2.737  1.00 60.43
ATOM   5096  N   THR C  91     -10.073  26.162  -0.705  1.00 64.34
ATOM   5097  CA  THR C  91     -11.507  25.917  -0.591  1.00 64.34
ATOM   5098  C   THR C  91     -11.817  25.087   0.652  1.00 64.34
ATOM   5099  CB  THR C  91     -12.052  25.200  -1.840  1.00 64.34
ATOM   5100  O   THR C  91     -11.242  24.014   0.847  1.00 64.34
ATOM   5101  CG2 THR C  91     -13.562  25.003  -1.746  1.00 64.34
ATOM   5102  OG1 THR C  91     -11.755  25.984  -3.002  1.00 64.34
ATOM   5103  N   ASP C  92     -12.671  25.685   1.526  1.00 68.60
ATOM   5104  CA  ASP C  92     -13.046  25.007   2.763  1.00 68.60
ATOM   5105  C   ASP C  92     -13.756  23.687   2.473  1.00 68.60
ATOM   5106  CB  ASP C  92     -13.939  25.908   3.619  1.00 68.60
ATOM   5107  O   ASP C  92     -14.581  23.607   1.561  1.00 68.60
ATOM   5108  CG  ASP C  92     -13.172  27.027   4.302  1.00 68.60
ATOM   5109  OD1 ASP C  92     -13.806  27.962   4.837  1.00 68.60
ATOM   5110  OD2 ASP C  92     -11.923  26.975   4.302  1.00 68.60
ATOM   5111  N   GLY C  93     -13.238  22.627   3.214  1.00 68.27
ATOM   5112  CA  GLY C  93     -14.012  21.395   3.216  1.00 68.27
ATOM   5113  C   GLY C  93     -15.244  21.466   4.098  1.00 68.27
ATOM   5114  O   GLY C  93     -15.454  22.456   4.802  1.00 68.27
ATOM   5115  N   PRO C  94     -16.193  20.621   4.038  1.00 72.03
ATOM   5116  CA  PRO C  94     -17.458  20.657   4.775  1.00 72.03
ATOM   5117  C   PRO C  94     -17.261  20.837   6.279  1.00 72.03
ATOM   5118  CB  PRO C  94     -18.085  19.295   4.466  1.00 72.03
ATOM   5119  O   PRO C  94     -18.052  21.524   6.931  1.00 72.03
ATOM   5120  CG  PRO C  94     -16.941  18.439   4.028  1.00 72.03
ATOM   5121  CD  PRO C  94     -15.925  19.311   3.349  1.00 72.03
ATOM   5122  N   LEU C  95     -16.231  20.225   6.797  1.00 71.30
ATOM   5123  CA  LEU C  95     -15.978  20.387   8.224  1.00 71.30
ATOM   5124  C   LEU C  95     -15.607  21.830   8.550  1.00 71.30
ATOM   5125  CB  LEU C  95     -14.862  19.444   8.681  1.00 71.30
ATOM   5126  O   LEU C  95     -16.132  22.410   9.503  1.00 71.30
ATOM   5127  CG  LEU C  95     -14.485  19.508  10.162  1.00 71.30
ATOM   5128  CD1 LEU C  95     -15.670  19.095  11.029  1.00 71.30
ATOM   5129  CD2 LEU C  95     -13.276  18.623  10.445  1.00 71.30
ATOM   5130  N   THR C  96     -14.704  22.356   7.765  1.00 74.68
ATOM   5131  CA  THR C  96     -14.303  23.745   7.959  1.00 74.68
ATOM   5132  C   THR C  96     -15.501  24.679   7.812  1.00 74.68
ATOM   5133  CB  THR C  96     -13.205  24.154   6.959  1.00 74.68
ATOM   5134  O   THR C  96     -15.689  25.588   8.624  1.00 74.68
ATOM   5135  CG2 THR C  96     -12.701  25.565   7.243  1.00 74.68
ATOM   5136  OG1 THR C  96     -12.109  23.237   7.062  1.00 74.68
ATOM   5137  N   ARG C  97     -16.394  24.510   6.919  1.00 75.39
ATOM   5138  CA  ARG C  97     -17.580  25.334   6.710  1.00 75.39
ATOM   5139  C   ARG C  97     -18.550  25.206   7.879  1.00 75.39
ATOM   5140  CB  ARG C  97     -18.280  24.948   5.404  1.00 75.39
ATOM   5141  O   ARG C  97     -19.085  26.206   8.361  1.00 75.39
ATOM   5142  CG  ARG C  97     -17.509  25.339   4.154  1.00 75.39
ATOM   5143  CD  ARG C  97     -18.279  24.995   2.886  1.00 75.39
ATOM   5144  NE  ARG C  97     -17.444  25.126   1.696  1.00 75.39
ATOM   5145  NH1 ARG C  97     -18.501  27.024   0.910  1.00 75.39
ATOM   5146  NH2 ARG C  97     -16.755  26.112  -0.261  1.00 75.39
ATOM   5147  CZ  ARG C  97     -17.568  26.087   0.784  1.00 75.39
ATOM   5148  N   ALA C  98     -18.669  24.010   8.321  1.00 74.87
ATOM   5149  CA  ALA C  98     -19.577  23.756   9.437  1.00 74.87
ATOM   5150  C   ALA C  98     -19.089  24.446  10.708  1.00 74.87
ATOM   5151  CB  ALA C  98     -19.722  22.254   9.673  1.00 74.87
ATOM   5152  O   ALA C  98     -19.886  25.020  11.454  1.00 74.87
ATOM   5153  N   VAL C  99     -17.761  24.327  10.921  1.00 72.04
ATOM   5154  CA  VAL C  99     -17.166  24.943  12.102  1.00 72.04
ATOM   5155  C   VAL C  99     -17.327  26.460  12.030  1.00 72.04
ATOM   5156  CB  VAL C  99     -15.673  24.572  12.245  1.00 72.04
ATOM   5157  O   VAL C  99     -17.694  27.100  13.018  1.00 72.04
ATOM   5158  CG1 VAL C  99     -15.019  25.384  13.361  1.00 72.04
ATOM   5159  CG2 VAL C  99     -15.519  23.075  12.508  1.00 72.04
ATOM   5160  N   ARG C 100     -17.195  27.080  10.751  1.00 71.76
ATOM   5161  CA  ARG C 100     -17.293  28.524  10.560  1.00 71.76
ATOM   5162  C   ARG C 100     -18.737  28.996  10.691  1.00 71.76
ATOM   5163  CB  ARG C 100     -16.732  28.925   9.194  1.00 71.76
ATOM   5164  O   ARG C 100     -19.003  30.041  11.290  1.00 71.76
ATOM   5165  CG  ARG C 100     -15.215  28.869   9.111  1.00 71.76
ATOM   5166  CD  ARG C 100     -14.703  29.421   7.788  1.00 71.76
ATOM   5167  NE  ARG C 100     -13.290  29.110   7.586  1.00 71.76
ATOM   5168  NH1 ARG C 100     -12.508  30.832   8.913  1.00 71.76
ATOM   5169  NH2 ARG C 100     -11.033  29.418   7.873  1.00 71.76
ATOM   5170  CZ  ARG C 100     -12.280  29.788   8.124  1.00 71.76
ATOM   5171  N   GLU C 101     -19.655  28.069  10.308  1.00 73.34
ATOM   5172  CA  GLU C 101     -21.049  28.489  10.197  1.00 73.34
ATOM   5173  C   GLU C 101     -21.848  28.086  11.432  1.00 73.34
ATOM   5174  CB  GLU C 101     -21.690  27.898   8.939  1.00 73.34
ATOM   5175  O   GLU C 101     -22.980  28.535  11.620  1.00 73.34
ATOM   5176  CG  GLU C 101     -21.092  28.418   7.640  1.00 73.34
ATOM   5177  CD  GLU C 101     -21.674  27.754   6.403  1.00 73.34
ATOM   5178  OE1 GLU C 101     -21.064  27.858   5.314  1.00 73.34
ATOM   5179  OE2 GLU C 101     -22.749  27.125   6.522  1.00 73.34
ATOM   5180  N   GLY C 102     -21.216  27.587  12.325  1.00 71.50
ATOM   5181  CA  GLY C 102     -21.963  27.029  13.442  1.00 71.50
ATOM   5182  C   GLY C 102     -23.016  26.025  13.013  1.00 71.50
ATOM   5183  O   GLY C 102     -24.141  26.044  13.517  1.00 71.50
ATOM   5184  N   ALA C 103     -22.592  25.139  12.067  1.00 71.82
ATOM   5185  CA  ALA C 103     -23.470  24.115  11.507  1.00 71.82
ATOM   5186  C   ALA C 103     -23.202  22.754  12.142  1.00 71.82
ATOM   5187  CB  ALA C 103     -23.296  24.035   9.992  1.00 71.82
ATOM   5188  O   ALA C 103     -22.251  22.598  12.912  1.00 71.82
ATOM   5189  N   ILE C 104     -24.217  21.825  11.993  1.00 72.63
ATOM   5190  CA  ILE C 104     -23.980  20.434  12.364  1.00 72.63
ATOM   5191  C   ILE C 104     -23.182  19.735  11.265  1.00 72.63
ATOM   5192  CB  ILE C 104     -25.306  19.684  12.624  1.00 72.63
ATOM   5193  O   ILE C 104     -23.541  19.808  10.087  1.00 72.63
ATOM   5194  CG1 ILE C 104     -26.054  20.316  13.803  1.00 72.63
ATOM   5195  CG2 ILE C 104     -25.045  18.196  12.874  1.00 72.63
ATOM   5196  CD1 ILE C 104     -27.434  19.723  14.050  1.00 72.63
ATOM   5197  N   CYS C 105     -21.937  19.270  11.598  1.00 70.44
ATOM   5198  CA  CYS C 105     -21.185  18.419  10.683  1.00 70.44
ATOM   5199  C   CYS C 105     -21.439  16.945  10.974  1.00 70.44
ATOM   5200  CB  CYS C 105     -19.689  18.717  10.781  1.00 70.44
ATOM   5201  O   CYS C 105     -21.069  16.445  12.038  1.00 70.44
ATOM   5202  SG  CYS C 105     -18.685  17.802   9.590  1.00 70.44
ATOM   5203  N   TYR C 106     -22.175  16.257  10.114  1.00 72.04
ATOM   5204  CA  TYR C 106     -22.519  14.849  10.281  1.00 72.04
ATOM   5205  C   TYR C 106     -21.623  13.963   9.425  1.00 72.04
ATOM   5206  CB  TYR C 106     -23.989  14.609   9.921  1.00 72.04
ATOM   5207  O   TYR C 106     -21.649  14.047   8.195  1.00 72.04
ATOM   5208  CG  TYR C 106     -24.385  13.152   9.930  1.00 72.04
ATOM   5209  CD1 TYR C 106     -25.160  12.615   8.905  1.00 72.04
ATOM   5210  CD2 TYR C 106     -23.987  12.311  10.964  1.00 72.04
ATOM   5211  CE1 TYR C 106     -25.529  11.274   8.910  1.00 72.04
ATOM   5212  CE2 TYR C 106     -24.351  10.969  10.979  1.00 72.04
ATOM   5213  OH  TYR C 106     -25.483   9.132   9.960  1.00 72.04
ATOM   5214  CZ  TYR C 106     -25.120  10.460   9.949  1.00 72.04
ATOM   5215  N   LEU C 107     -20.820  13.211  10.100  1.00 70.27
ATOM   5216  CA  LEU C 107     -19.997  12.230   9.402  1.00 70.27
ATOM   5217  C   LEU C 107     -20.678  10.865   9.382  1.00 70.27
ATOM   5218  CB  LEU C 107     -18.621  12.116  10.063  1.00 70.27
ATOM   5219  O   LEU C 107     -20.644  10.135  10.375  1.00 70.27
ATOM   5220  CG  LEU C 107     -17.779  13.393  10.100  1.00 70.27
ATOM   5221  CD1 LEU C 107     -16.588  13.216  11.036  1.00 70.27
ATOM   5222  CD2 LEU C 107     -17.312  13.765   8.697  1.00 70.27
ATOM   5223  N   ASP C 108     -21.320  10.544   8.253  1.00 68.05
ATOM   5224  CA  ASP C 108     -22.040   9.285   8.089  1.00 68.05
ATOM   5225  C   ASP C 108     -21.074   8.127   7.848  1.00 68.05
ATOM   5226  CB  ASP C 108     -23.040   9.385   6.936  1.00 68.05
ATOM   5227  O   ASP C 108     -20.269   8.167   6.915  1.00 68.05
ATOM   5228  CG  ASP C 108     -24.013   8.220   6.891  1.00 68.05
ATOM   5229  OD1 ASP C 108     -24.782   8.104   5.913  1.00 68.05
ATOM   5230  OD2 ASP C 108     -24.012   7.412   7.845  1.00 68.05
ATOM   5231  N   GLU C 109     -21.105   7.115   8.717  1.00 71.36
ATOM   5232  CA  GLU C 109     -20.244   5.937   8.655  1.00 71.36
ATOM   5233  C   GLU C 109     -18.775   6.319   8.811  1.00 71.36
ATOM   5234  CB  GLU C 109     -20.455   5.185   7.339  1.00 71.36
ATOM   5235  O   GLU C 109     -17.941   5.951   7.981  1.00 71.36
ATOM   5236  CG  GLU C 109     -21.848   4.591   7.187  1.00 71.36
ATOM   5237  CD  GLU C 109     -22.005   3.245   7.876  1.00 71.36
ATOM   5238  OE1 GLU C 109     -23.128   2.920   8.324  1.00 71.36
ATOM   5239  OE2 GLU C 109     -20.997   2.510   7.970  1.00 71.36
ATOM   5240  N   VAL C 110     -18.599   7.025   9.829  1.00 64.42
ATOM   5241  CA  VAL C 110     -17.301   7.640  10.086  1.00 64.42
ATOM   5242  C   VAL C 110     -16.216   6.565  10.115  1.00 64.42
ATOM   5243  CB  VAL C 110     -17.301   8.432  11.412  1.00 64.42
ATOM   5244  O   VAL C 110     -15.059   6.834   9.784  1.00 64.42
ATOM   5245  CG1 VAL C 110     -17.463   7.490  12.604  1.00 64.42
ATOM   5246  CG2 VAL C 110     -16.019   9.251  11.545  1.00 64.42
ATOM   5247  N   VAL C 111     -16.634   5.350  10.355  1.00 62.60
ATOM   5248  CA  VAL C 111     -15.673   4.259  10.475  1.00 62.60
ATOM   5249  C   VAL C 111     -15.050   3.967   9.111  1.00 62.60
ATOM   5250  CB  VAL C 111     -16.331   2.983  11.045  1.00 62.60
ATOM   5251  O   VAL C 111     -13.936   3.443   9.030  1.00 62.60
ATOM   5252  CG1 VAL C 111     -15.352   1.811  11.014  1.00 62.60
ATOM   5253  CG2 VAL C 111     -16.829   3.230  12.468  1.00 62.60
ATOM   5254  N   GLU C 112     -15.619   4.394   8.174  1.00 61.69
ATOM   5255  CA  GLU C 112     -15.168   4.104   6.816  1.00 61.69
ATOM   5256  C   GLU C 112     -14.124   5.116   6.354  1.00 61.69
ATOM   5257  CB  GLU C 112     -16.353   4.090   5.847  1.00 61.69
ATOM   5258  O   GLU C 112     -13.374   4.855   5.411  1.00 61.69
ATOM   5259  CG  GLU C 112     -17.381   3.009   6.149  1.00 61.69
ATOM   5260  CD  GLU C 112     -16.822   1.600   6.035  1.00 61.69
ATOM   5261  OE1 GLU C 112     -17.278   0.704   6.781  1.00 61.69
ATOM   5262  OE2 GLU C 112     -15.918   1.391   5.195  1.00 61.69
ATOM   5263  N   ALA C 113     -14.086   6.247   7.059  1.00 60.67
ATOM   5264  CA  ALA C 113     -13.180   7.315   6.642  1.00 60.67
ATOM   5265  C   ALA C 113     -11.733   6.969   6.980  1.00 60.67
ATOM   5266  CB  ALA C 113     -13.576   8.635   7.299  1.00 60.67
ATOM   5267  O   ALA C 113     -11.474   6.070   7.784  1.00 60.67
ATOM   5268  N   ARG C 114     -10.786   7.573   6.270  1.00 62.99
ATOM   5269  CA  ARG C 114      -9.380   7.461   6.641  1.00 62.99
ATOM   5270  C   ARG C 114      -9.159   7.886   8.089  1.00 62.99
ATOM   5271  CB  ARG C 114      -8.509   8.307   5.709  1.00 62.99
ATOM   5272  O   ARG C 114      -9.921   8.691   8.628  1.00 62.99
ATOM   5273  CG  ARG C 114      -8.393   7.749   4.299  1.00 62.99
ATOM   5274  CD  ARG C 114      -7.624   8.690   3.382  1.00 62.99
ATOM   5275  NE  ARG C 114      -6.187   8.629   3.631  1.00 62.99
ATOM   5276  NH1 ARG C 114      -5.589   9.598   1.621  1.00 62.99
ATOM   5277  NH2 ARG C 114      -3.973   8.959   3.116  1.00 62.99
ATOM   5278  CZ  ARG C 114      -5.253   9.062   2.789  1.00 62.99
ATOM   5279  N   LYS C 115      -8.320   7.355   8.569  1.00 59.94
ATOM   5280  CA  LYS C 115      -8.052   7.615   9.980  1.00 59.94
ATOM   5281  C   LYS C 115      -7.784   9.097  10.225  1.00 59.94
ATOM   5282  CB  LYS C 115      -6.865   6.781  10.464  1.00 59.94
ATOM   5283  O   LYS C 115      -8.075   9.615  11.305  1.00 59.94
ATOM   5284  CG  LYS C 115      -7.159   5.292  10.576  1.00 59.94
ATOM   5285  CD  LYS C 115      -5.969   4.528  11.143  1.00 59.94
ATOM   5286  CE  LYS C 115      -6.248   3.033  11.220  1.00 59.94
ATOM   5287  NZ  LYS C 115      -5.074   2.277  11.751  1.00 59.94
ATOM   5288  N   ASP C 116      -7.137   9.814   9.281  1.00 61.64
ATOM   5289  CA  ASP C 116      -6.851  11.234   9.462  1.00 61.64
ATOM   5290  C   ASP C 116      -8.139  12.036   9.631  1.00 61.64
ATOM   5291  CB  ASP C 116      -6.046  11.775   8.279  1.00 61.64
ATOM   5292  O   ASP C 116      -8.137  13.100  10.254  1.00 61.64
ATOM   5293  CG  ASP C 116      -6.769  11.625   6.952  1.00 61.64
ATOM   5294  OD1 ASP C 116      -6.440  12.354   5.992  1.00 61.64
ATOM   5295  OD2 ASP C 116      -7.679  10.772   6.866  1.00 61.64
ATOM   5296  N   VAL C 117      -9.165  11.486   9.264  1.00 63.77
ATOM   5297  CA  VAL C 117     -10.456  12.152   9.403  1.00 63.77
ATOM   5298  C   VAL C 117     -10.861  12.192  10.875  1.00 63.77
ATOM   5299  CB  VAL C 117     -11.550  11.451   8.568  1.00 63.77
ATOM   5300  O   VAL C 117     -11.270  13.238  11.384  1.00 63.77
ATOM   5301  CG1 VAL C 117     -12.936  11.966   8.951  1.00 63.77
ATOM   5302  CG2 VAL C 117     -11.294  11.655   7.076  1.00 63.77
ATOM   5303  N   THR C 118     -10.656  11.179  11.473  1.00 63.48
ATOM   5304  CA  THR C 118     -11.055  11.106  12.874  1.00 63.48
ATOM   5305  C   THR C 118     -10.137  11.959  13.744  1.00 63.48
ATOM   5306  CB  THR C 118     -11.044   9.652  13.383  1.00 63.48
ATOM   5307  O   THR C 118     -10.596  12.620  14.678  1.00 63.48
ATOM   5308  CG2 THR C 118     -12.112   8.817  12.685  1.00 63.48
ATOM   5309  OG1 THR C 118      -9.758   9.073  13.128  1.00 63.48
ATOM   5310  N   VAL C 119      -9.015  11.984  13.402  1.00 60.24
ATOM   5311  CA  VAL C 119      -8.026  12.704  14.199  1.00 60.24
ATOM   5312  C   VAL C 119      -8.248  14.208  14.061  1.00 60.24
ATOM   5313  CB  VAL C 119      -6.585  12.337  13.782  1.00 60.24
ATOM   5314  O   VAL C 119      -8.148  14.949  15.042  1.00 60.24
ATOM   5315  CG1 VAL C 119      -5.572  13.234  14.491  1.00 60.24
ATOM   5316  CG2 VAL C 119      -6.301  10.865  14.080  1.00 60.24
ATOM   5317  N   VAL C 120      -8.592  14.645  12.925  1.00 60.52
ATOM   5318  CA  VAL C 120      -8.764  16.072  12.671  1.00 60.52
ATOM   5319  C   VAL C 120      -9.970  16.593  13.449  1.00 60.52
ATOM   5320  CB  VAL C 120      -8.935  16.363  11.163  1.00 60.52
ATOM   5321  O   VAL C 120     -10.051  17.785  13.755  1.00 60.52
ATOM   5322  CG1 VAL C 120     -10.299  15.880  10.672  1.00 60.52
ATOM   5323  CG2 VAL C 120      -8.762  17.855  10.886  1.00 60.52
ATOM   5324  N   LEU C 121     -10.763  15.665  13.920  1.00 65.51
ATOM   5325  CA  LEU C 121     -11.983  16.037  14.628  1.00 65.51
ATOM   5326  C   LEU C 121     -11.704  16.263  16.110  1.00 65.51
ATOM   5327  CB  LEU C 121     -13.054  14.957  14.456  1.00 65.51
ATOM   5328  O   LEU C 121     -12.495  16.906  16.804  1.00 65.51
ATOM   5329  CG  LEU C 121     -13.506  14.672  13.023  1.00 65.51
ATOM   5330  CD1 LEU C 121     -14.475  13.494  12.998  1.00 65.51
ATOM   5331  CD2 LEU C 121     -14.147  15.911  12.408  1.00 65.51
ATOM   5332  N   HIS C 122     -10.664  15.634  16.452  1.00 64.43
ATOM   5333  CA  HIS C 122     -10.380  15.544  17.880  1.00 64.43
ATOM   5334  C   HIS C 122     -10.392  16.923  18.531  1.00 64.43
ATOM   5335  CB  HIS C 122      -9.030  14.864  18.116  1.00 64.43
ATOM   5336  O   HIS C 122     -11.078  17.134  19.534  1.00 64.43
ATOM   5337  CG  HIS C 122      -9.058  13.384  17.899  1.00 64.43
ATOM   5338  CD2 HIS C 122     -10.065  12.559  17.530  1.00 64.43
ATOM   5339  ND1 HIS C 122      -7.946  12.587  18.066  1.00 64.43
ATOM   5340  CE1 HIS C 122      -8.270  11.331  17.808  1.00 64.43
ATOM   5341  NE2 HIS C 122      -9.550  11.287  17.481  1.00 64.43
ATOM   5342  N   PRO C 123      -9.716  17.998  18.059  1.00 66.78
ATOM   5343  CA  PRO C 123      -9.729  19.315  18.700  1.00 66.78
ATOM   5344  C   PRO C 123     -11.126  19.928  18.762  1.00 66.78
ATOM   5345  CB  PRO C 123      -8.805  20.150  17.810  1.00 66.78
ATOM   5346  O   PRO C 123     -11.405  20.752  19.636  1.00 66.78
ATOM   5347  CG  PRO C 123      -7.936  19.151  17.117  1.00 66.78
ATOM   5348  CD  PRO C 123      -8.710  17.873  16.961  1.00 66.78
ATOM   5349  N   LEU C 124     -11.917  19.471  17.930  1.00 66.73
ATOM   5350  CA  LEU C 124     -13.285  19.979  17.907  1.00 66.73
ATOM   5351  C   LEU C 124     -14.127  19.323  18.996  1.00 66.73
ATOM   5352  CB  LEU C 124     -13.923  19.737  16.536  1.00 66.73
ATOM   5353  O   LEU C 124     -15.179  19.845  19.372  1.00 66.73
ATOM   5354  CG  LEU C 124     -13.453  20.645  15.399  1.00 66.73
ATOM   5355  CD1 LEU C 124     -13.911  20.091  14.054  1.00 66.73
ATOM   5356  CD2 LEU C 124     -13.968  22.066  15.601  1.00 66.73
ATOM   5357  N   THR C 125     -13.609  18.223  19.443  1.00 67.39
ATOM   5358  CA  THR C 125     -14.369  17.466  20.432  1.00 67.39
ATOM   5359  C   THR C 125     -13.873  17.770  21.843  1.00 67.39
ATOM   5360  CB  THR C 125     -14.278  15.952  20.168  1.00 67.39
ATOM   5361  O   THR C 125     -14.515  17.397  22.826  1.00 67.39
ATOM   5362  CG2 THR C 125     -14.678  15.619  18.734  1.00 67.39
ATOM   5363  OG1 THR C 125     -12.932  15.514  20.391  1.00 67.39
ATOM   5364  N   ASP C 126     -12.895  18.407  22.084  1.00 63.12
ATOM   5365  CA  ASP C 126     -12.377  18.727  23.411  1.00 63.12
ATOM   5366  C   ASP C 126     -12.755  20.148  23.820  1.00 63.12
ATOM   5367  CB  ASP C 126     -10.857  18.554  23.450  1.00 63.12
ATOM   5368  O   ASP C 126     -13.527  20.815  23.128  1.00 63.12
ATOM   5369  CG  ASP C 126     -10.129  19.494  22.505  1.00 63.12
ATOM   5370  OD1 ASP C 126      -8.968  19.211  22.138  1.00 63.12
ATOM   5371  OD2 ASP C 126     -10.720  20.528  22.127  1.00 63.12
ATOM   5372  N   ASP C 127     -12.303  20.566  24.715  1.00 53.32
ATOM   5373  CA  ASP C 127     -12.697  21.839  25.310  1.00 53.32
ATOM   5374  C   ASP C 127     -12.300  23.011  24.414  1.00 53.32
ATOM   5375  CB  ASP C 127     -12.068  22.001  26.696  1.00 53.32
ATOM   5376  O   ASP C 127     -12.929  24.070  24.454  1.00 53.32
ATOM   5377  CG  ASP C 127     -10.580  21.700  26.711  1.00 53.32
ATOM   5378  OD1 ASP C 127      -9.851  22.269  27.552  1.00 53.32
ATOM   5379  OD2 ASP C 127     -10.132  20.888  25.873  1.00 53.32
ATOM   5380  N   ARG C 128     -11.335  22.598  23.412  1.00 49.51
ATOM   5381  CA  ARG C 128     -10.851  23.696  22.581  1.00 49.51
ATOM   5382  C   ARG C 128     -11.850  24.029  21.479  1.00 49.51
ATOM   5383  CB  ARG C 128      -9.492  23.350  21.970  1.00 49.51
ATOM   5384  O   ARG C 128     -12.065  25.201  21.162  1.00 49.51
ATOM   5385  CG  ARG C 128      -8.370  23.230  22.989  1.00 49.51
ATOM   5386  CD  ARG C 128      -7.081  22.731  22.353  1.00 49.51
ATOM   5387  NE  ARG C 128      -7.182  21.330  21.954  1.00 49.51
ATOM   5388  NH1 ARG C 128      -5.080  21.233  21.003  1.00 49.51
ATOM   5389  NH2 ARG C 128      -6.428  19.379  21.007  1.00 49.51
ATOM   5390  CZ  ARG C 128      -6.230  20.651  21.322  1.00 49.51
ATOM   5391  N   ARG C 129     -12.487  23.037  21.172  1.00 62.49
ATOM   5392  CA  ARG C 129     -13.447  23.184  20.082  1.00 62.49
ATOM   5393  C   ARG C 129     -12.882  24.060  18.969  1.00 62.49
ATOM   5394  CB  ARG C 129     -14.760  23.774  20.599  1.00 62.49
ATOM   5395  O   ARG C 129     -13.506  25.046  18.571  1.00 62.49
ATOM   5396  CG  ARG C 129     -15.510  22.864  21.558  1.00 62.49
ATOM   5397  CD  ARG C 129     -16.904  23.393  21.865  1.00 62.49
ATOM   5398  NE  ARG C 129     -17.787  23.287  20.707  1.00 62.49
ATOM   5399  NH1 ARG C 129     -18.973  25.213  21.175  1.00 62.49
ATOM   5400  NH2 ARG C 129     -19.495  23.961  19.327  1.00 62.49
ATOM   5401  CZ  ARG C 129     -18.750  24.154  20.406  1.00 62.49
ATOM   5402  N   ILE C 130     -11.705  23.723  18.542  1.00 66.28
ATOM   5403  CA  ILE C 130     -11.026  24.462  17.483  1.00 66.28
ATOM   5404  C   ILE C 130     -10.678  23.517  16.335  1.00 66.28
ATOM   5405  CB  ILE C 130      -9.751  25.159  18.009  1.00 66.28
ATOM   5406  O   ILE C 130     -10.590  22.303  16.528  1.00 66.28
ATOM   5407  CG1 ILE C 130      -8.807  24.134  18.648  1.00 66.28
ATOM   5408  CG2 ILE C 130     -10.112  26.266  19.004  1.00 66.28
ATOM   5409  CD1 ILE C 130      -7.374  24.625  18.804  1.00 66.28
ATOM   5410  N   LEU C 131     -10.639  23.999  15.102  1.00 68.38
ATOM   5411  CA  LEU C 131     -10.161  23.291  13.920  1.00 68.38
ATOM   5412  C   LEU C 131      -8.906  23.952  13.360  1.00 68.38
ATOM   5413  CB  LEU C 131     -11.250  23.244  12.846  1.00 68.38
ATOM   5414  O   LEU C 131      -8.977  25.042  12.787  1.00 68.38
ATOM   5415  CG  LEU C 131     -10.899  22.501  11.556  1.00 68.38
ATOM   5416  CD1 LEU C 131     -10.692  21.017  11.838  1.00 68.38
ATOM   5417  CD2 LEU C 131     -11.988  22.705  10.508  1.00 68.38
ATOM   5418  N   PRO C 132      -7.727  23.379  13.755  1.00 61.78
ATOM   5419  CA  PRO C 132      -6.512  23.913  13.135  1.00 61.78
ATOM   5420  C   PRO C 132      -6.404  23.564  11.652  1.00 61.78
ATOM   5421  CB  PRO C 132      -5.387  23.252  13.936  1.00 61.78
ATOM   5422  O   PRO C 132      -6.625  22.413  11.268  1.00 61.78
ATOM   5423  CG  PRO C 132      -6.040  22.103  14.634  1.00 61.78
ATOM   5424  CD  PRO C 132      -7.527  22.312  14.610  1.00 61.78
ATOM   5425  N   ILE C 133      -6.174  24.490  10.724  1.00 63.24
ATOM   5426  CA  ILE C 133      -5.937  24.258   9.303  1.00 63.24
ATOM   5427  C   ILE C 133      -4.476  24.554   8.969  1.00 63.24
ATOM   5428  CB  ILE C 133      -6.872  25.120   8.426  1.00 63.24
ATOM   5429  O   ILE C 133      -4.092  25.716   8.811  1.00 63.24
ATOM   5430  CG1 ILE C 133      -8.334  24.905   8.834  1.00 63.24
ATOM   5431  CG2 ILE C 133      -6.666  24.802   6.942  1.00 63.24
ATOM   5432  CD1 ILE C 133      -9.327  25.751   8.049  1.00 63.24
ATOM   5433  N   ASP C 134      -3.903  23.376   8.937  1.00 54.90
ATOM   5434  CA  ASP C 134      -2.458  23.488   8.761  1.00 54.90
ATOM   5435  C   ASP C 134      -2.117  24.141   7.423  1.00 54.90
ATOM   5436  CB  ASP C 134      -1.797  22.112   8.858  1.00 54.90
ATOM   5437  O   ASP C 134      -1.225  24.988   7.350  1.00 54.90
ATOM   5438  CG  ASP C 134      -1.905  21.498  10.244  1.00 54.90
ATOM   5439  OD1 ASP C 134      -1.930  20.254  10.360  1.00 54.90
ATOM   5440  OD2 ASP C 134      -1.969  22.267  11.228  1.00 54.90
ATOM   5441  N   ARG C 135      -2.842  24.006   6.549  1.00 58.23
ATOM   5442  CA  ARG C 135      -2.535  24.452   5.194  1.00 58.23
ATOM   5443  C   ARG C 135      -2.714  25.961   5.061  1.00 58.23
ATOM   5444  CB  ARG C 135      -3.417  23.728   4.176  1.00 58.23
ATOM   5445  O   ARG C 135      -1.981  26.615   4.317  1.00 58.23
ATOM   5446  CG  ARG C 135      -3.055  22.264   3.978  1.00 58.23
ATOM   5447  CD  ARG C 135      -3.727  21.679   2.743  1.00 58.23
ATOM   5448  NE  ARG C 135      -3.460  20.250   2.611  1.00 58.23
ATOM   5449  NH1 ARG C 135      -4.702  19.986   0.681  1.00 58.23
ATOM   5450  NH2 ARG C 135      -3.624  18.189   1.610  1.00 58.23
ATOM   5451  CZ  ARG C 135      -3.929  19.478   1.634  1.00 58.23
ATOM   5452  N   THR C 136      -3.625  26.411   5.823  1.00 59.82
ATOM   5453  CA  THR C 136      -3.861  27.849   5.768  1.00 59.82
ATOM   5454  C   THR C 136      -3.316  28.535   7.018  1.00 59.82
ATOM   5455  CB  THR C 136      -5.361  28.164   5.620  1.00 59.82
ATOM   5456  O   THR C 136      -3.255  29.764   7.082  1.00 59.82
ATOM   5457  CG2 THR C 136      -5.931  27.538   4.352  1.00 59.82
ATOM   5458  OG1 THR C 136      -6.066  27.646   6.754  1.00 59.82
ATOM   5459  N   GLY C 137      -2.766  27.833   7.716  1.00 60.00
ATOM   5460  CA  GLY C 137      -2.261  28.355   8.975  1.00 60.00
ATOM   5461  C   GLY C 137      -3.352  28.914   9.870  1.00 60.00
ATOM   5462  O   GLY C 137      -3.065  29.490  10.921  1.00 60.00
ATOM   5463  N   GLU C 138      -4.694  28.658   9.614  1.00 61.34
ATOM   5464  CA  GLU C 138      -5.830  29.163  10.378  1.00 61.34
ATOM   5465  C   GLU C 138      -6.243  28.179  11.469  1.00 61.34
ATOM   5466  CB  GLU C 138      -7.016  29.450   9.453  1.00 61.34
ATOM   5467  O   GLU C 138      -6.120  26.965  11.296  1.00 61.34
ATOM   5468  CG  GLU C 138      -8.005  30.460  10.016  1.00 61.34
ATOM   5469  CD  GLU C 138      -9.174  30.738   9.085  1.00 61.34
ATOM   5470  OE1 GLU C 138     -10.055  31.553   9.443  1.00 61.34
ATOM   5471  OE2 GLU C 138      -9.211  30.135   7.989  1.00 61.34
ATOM   5472  N   GLU C 139      -6.407  28.694  12.713  1.00 64.16
ATOM   5473  CA  GLU C 139      -7.109  27.957  13.760  1.00 64.16
ATOM   5474  C   GLU C 139      -8.536  28.469  13.933  1.00 64.16
ATOM   5475  CB  GLU C 139      -6.351  28.055  15.087  1.00 64.16
ATOM   5476  O   GLU C 139      -8.746  29.602  14.373  1.00 64.16
ATOM   5477  CG  GLU C 139      -6.832  27.071  16.144  1.00 64.16
ATOM   5478  CD  GLU C 139      -6.036  27.144  17.437  1.00 64.16
ATOM   5479  OE1 GLU C 139      -6.571  27.645  18.452  1.00 64.16
ATOM   5480  OE2 GLU C 139      -4.867  26.696  17.436  1.00 64.16
ATOM   5481  N   ILE C 140      -9.547  27.688  13.557  1.00 68.05
ATOM   5482  CA  ILE C 140     -10.935  28.137  13.555  1.00 68.05
ATOM   5483  C   ILE C 140     -11.639  27.642  14.817  1.00 68.05
ATOM   5484  CB  ILE C 140     -11.685  27.649  12.296  1.00 68.05
ATOM   5485  O   ILE C 140     -11.616  26.447  15.119  1.00 68.05
ATOM   5486  CG1 ILE C 140     -10.930  28.066  11.029  1.00 68.05
ATOM   5487  CG2 ILE C 140     -13.120  28.185  12.280  1.00 68.05
ATOM   5488  CD1 ILE C 140     -11.499  27.475   9.746  1.00 68.05
ATOM   5489  N   GLU C 141     -12.055  28.655  15.713  1.00 68.11
ATOM   5490  CA  GLU C 141     -12.896  28.278  16.845  1.00 68.11
ATOM   5491  C   GLU C 141     -14.299  27.893  16.386  1.00 68.11
ATOM   5492  CB  GLU C 141     -12.970  29.418  17.864  1.00 68.11
ATOM   5493  O   GLU C 141     -14.870  28.541  15.507  1.00 68.11
ATOM   5494  CG  GLU C 141     -11.688  29.617  18.659  1.00 68.11
ATOM   5495  CD  GLU C 141     -11.801  30.701  19.719  1.00 68.11
ATOM   5496  OE1 GLU C 141     -10.795  30.984  20.408  1.00 68.11
ATOM   5497  OE2 GLU C 141     -12.906  31.271  19.863  1.00 68.11
ATOM   5498  N   ALA C 142     -14.796  26.796  16.862  1.00 68.56
ATOM   5499  CA  ALA C 142     -16.136  26.361  16.478  1.00 68.56
ATOM   5500  C   ALA C 142     -17.168  27.448  16.763  1.00 68.56
ATOM   5501  CB  ALA C 142     -16.508  25.074  17.210  1.00 68.56
ATOM   5502  O   ALA C 142     -17.291  27.914  17.899  1.00 68.56
ATOM   5503  N   ALA C 143     -17.851  28.025  15.709  1.00 75.35
ATOM   5504  CA  ALA C 143     -18.914  29.012  15.877  1.00 75.35
ATOM   5505  C   ALA C 143     -20.071  28.440  16.691  1.00 75.35
ATOM   5506  CB  ALA C 143     -19.413  29.493  14.516  1.00 75.35
ATOM   5507  O   ALA C 143     -20.291  27.227  16.701  1.00 75.35
ATOM   5508  N   PRO C 144     -20.734  29.288  17.569  1.00 69.04
ATOM   5509  CA  PRO C 144     -21.893  28.803  18.322  1.00 69.04
ATOM   5510  C   PRO C 144     -22.880  28.029  17.451  1.00 69.04
ATOM   5511  CB  PRO C 144     -22.529  30.088  18.857  1.00 69.04
ATOM   5512  O   PRO C 144     -23.193  28.456  16.336  1.00 69.04
ATOM   5513  CG  PRO C 144     -21.419  31.089  18.864  1.00 69.04
ATOM   5514  CD  PRO C 144     -20.483  30.771  17.733  1.00 69.04
ATOM   5515  N   GLY C 145     -23.156  26.983  17.825  1.00 70.59
ATOM   5516  CA  GLY C 145     -24.087  26.146  17.084  1.00 70.59
ATOM   5517  C   GLY C 145     -23.422  24.950  16.429  1.00 70.59
ATOM   5518  O   GLY C 145     -24.096  23.994  16.039  1.00 70.59
ATOM   5519  N   PHE C 146     -22.104  25.030  16.426  1.00 70.58
ATOM   5520  CA  PHE C 146     -21.415  23.913  15.789  1.00 70.58
ATOM   5521  C   PHE C 146     -21.600  22.633  16.594  1.00 70.58
ATOM   5522  CB  PHE C 146     -19.923  24.221  15.628  1.00 70.58
ATOM   5523  O   PHE C 146     -21.492  22.645  17.822  1.00 70.58
ATOM   5524  CG  PHE C 146     -19.114  23.057  15.124  1.00 70.58
ATOM   5525  CD1 PHE C 146     -18.283  22.347  15.981  1.00 70.58
ATOM   5526  CD2 PHE C 146     -19.185  22.672  13.791  1.00 70.58
ATOM   5527  CE1 PHE C 146     -17.533  21.269  15.518  1.00 70.58
ATOM   5528  CE2 PHE C 146     -18.439  21.595  13.320  1.00 70.58
ATOM   5529  CZ  PHE C 146     -17.612  20.896  14.185  1.00 70.58
ATOM   5530  N   MET C 147     -21.968  21.594  15.966  1.00 72.72
ATOM   5531  CA  MET C 147     -22.081  20.274  16.580  1.00 72.72
ATOM   5532  C   MET C 147     -21.538  19.193  15.651  1.00 72.72
ATOM   5533  CB  MET C 147     -23.536  19.971  16.941  1.00 72.72
ATOM   5534  O   MET C 147     -21.842  19.185  14.457  1.00 72.72
ATOM   5535  CG  MET C 147     -23.713  18.703  17.760  1.00 72.72
ATOM   5536  SD  MET C 147     -25.452  18.440  18.282  1.00 72.72
ATOM   5537  CE  MET C 147     -25.265  16.931  19.273  1.00 72.72
ATOM   5538  N   LEU C 148     -20.543  18.346  16.162  1.00 71.45
ATOM   5539  CA  LEU C 148     -20.017  17.202  15.425  1.00 71.45
ATOM   5540  C   LEU C 148     -20.854  15.955  15.688  1.00 71.45
ATOM   5541  CB  LEU C 148     -18.558  16.942  15.809  1.00 71.45
ATOM   5542  O   LEU C 148     -21.073  15.581  16.842  1.00 71.45
ATOM   5543  CG  LEU C 148     -17.823  15.874  14.998  1.00 71.45
ATOM   5544  CD1 LEU C 148     -17.701  16.305  13.541  1.00 71.45
ATOM   5545  CD2 LEU C 148     -16.448  15.599  15.597  1.00 71.45
ATOM   5546  N   VAL C 149     -21.538  15.394  14.663  1.00 73.44
ATOM   5547  CA  VAL C 149     -22.298  14.150  14.746  1.00 73.44
ATOM   5548  C   VAL C 149     -21.670  13.099  13.835  1.00 73.44
ATOM   5549  CB  VAL C 149     -23.781  14.365  14.370  1.00 73.44
ATOM   5550  O   VAL C 149     -21.288  13.399  12.701  1.00 73.44
ATOM   5551  CG1 VAL C 149     -24.572  13.068  14.532  1.00 73.44
ATOM   5552  CG2 VAL C 149     -24.392  15.476  15.222  1.00 73.44
ATOM   5553  N   ALA C 150     -21.349  11.931  14.343  1.00 69.91
ATOM   5554  CA  ALA C 150     -20.850  10.807  13.555  1.00 69.91
ATOM   5555  C   ALA C 150     -21.731   9.574  13.741  1.00 69.91
ATOM   5556  CB  ALA C 150     -19.407  10.488  13.937  1.00 69.91
ATOM   5557  O   ALA C 150     -22.440   9.455  14.743  1.00 69.91
ATOM   5558  N   SER C 151     -21.878   8.774  12.643  1.00 71.46
ATOM   5559  CA  SER C 151     -22.627   7.525  12.737  1.00 71.46
ATOM   5560  C   SER C 151     -21.809   6.349  12.214  1.00 71.46
ATOM   5561  CB  SER C 151     -23.941   7.628  11.962  1.00 71.46
ATOM   5562  O   SER C 151     -20.860   6.537  11.450  1.00 71.46
ATOM   5563  OG  SER C 151     -23.704   7.610  10.565  1.00 71.46
ATOM   5564  N   TYR C 152     -21.976   5.210  12.741  1.00 63.53
ATOM   5565  CA  TYR C 152     -21.416   3.983  12.185  1.00 63.53
ATOM   5566  C   TYR C 152     -22.302   2.785  12.505  1.00 63.53
ATOM   5567  CB  TYR C 152     -20.002   3.745  12.724  1.00 63.53
ATOM   5568  O   TYR C 152     -23.137   2.847  13.410  1.00 63.53
ATOM   5569  CG  TYR C 152     -19.971   3.230  14.142  1.00 63.53
ATOM   5570  CD1 TYR C 152     -20.064   4.104  15.223  1.00 63.53
ATOM   5571  CD2 TYR C 152     -19.849   1.870  14.405  1.00 63.53
ATOM   5572  CE1 TYR C 152     -20.035   3.635  16.532  1.00 63.53
ATOM   5573  CE2 TYR C 152     -19.819   1.389  15.710  1.00 63.53
ATOM   5574  OH  TYR C 152     -19.883   1.808  18.059  1.00 63.53
ATOM   5575  CZ  TYR C 152     -19.912   2.278  16.765  1.00 63.53
ATOM   5576  N   ASN C 153     -22.299   1.689  11.566  1.00 62.25
ATOM   5577  CA  ASN C 153     -23.024   0.441  11.783  1.00 62.25
ATOM   5578  C   ASN C 153     -22.160  -0.592  12.500  1.00 62.25
ATOM   5579  CB  ASN C 153     -23.533  -0.122  10.454  1.00 62.25
ATOM   5580  O   ASN C 153     -21.229  -1.145  11.911  1.00 62.25
ATOM   5581  CG  ASN C 153     -24.458  -1.309  10.639  1.00 62.25
ATOM   5582  ND2 ASN C 153     -25.247  -1.610   9.615  1.00 62.25
ATOM   5583  OD1 ASN C 153     -24.463  -1.949  11.693  1.00 62.25
ATOM   5584  N   PRO C 154     -22.507  -0.765  13.678  1.00 57.06
ATOM   5585  CA  PRO C 154     -21.709  -1.722  14.448  1.00 57.06
ATOM   5586  C   PRO C 154     -21.741  -3.129  13.855  1.00 57.06
ATOM   5587  CB  PRO C 154     -22.367  -1.698  15.830  1.00 57.06
ATOM   5588  O   PRO C 154     -20.809  -3.911  14.060  1.00 57.06
ATOM   5589  CG  PRO C 154     -23.127  -0.412  15.868  1.00 57.06
ATOM   5590  CD  PRO C 154     -23.456  -0.010  14.459  1.00 57.06
ATOM   5591  N   GLY C 155     -22.787  -3.484  13.163  1.00 50.27
ATOM   5592  CA  GLY C 155     -22.948  -4.812  12.592  1.00 50.27
ATOM   5593  C   GLY C 155     -22.066  -5.052  11.381  1.00 50.27
ATOM   5594  O   GLY C 155     -21.823  -6.199  11.001  1.00 50.27
ATOM   5595  N   TYR C 156     -21.367  -4.121  11.004  1.00 44.56
ATOM   5596  CA  TYR C 156     -20.571  -4.235   9.787  1.00 44.56
ATOM   5597  C   TYR C 156     -19.114  -3.871  10.052  1.00 44.56
ATOM   5598  CB  TYR C 156     -21.141  -3.336   8.686  1.00 44.56
ATOM   5599  O   TYR C 156     -18.580  -2.941   9.443  1.00 44.56
ATOM   5600  CG  TYR C 156     -20.682  -3.711   7.298  1.00 44.56
ATOM   5601  CD1 TYR C 156     -19.698  -2.971   6.645  1.00 44.56
ATOM   5602  CD2 TYR C 156     -21.231  -4.804   6.636  1.00 44.56
ATOM   5603  CE1 TYR C 156     -19.273  -3.312   5.365  1.00 44.56
ATOM   5604  CE2 TYR C 156     -20.813  -5.154   5.356  1.00 44.56
ATOM   5605  OH  TYR C 156     -19.418  -4.745   3.463  1.00 44.56
ATOM   5606  CZ  TYR C 156     -19.835  -4.403   4.730  1.00 44.56
ATOM   5607  N   GLN C 157     -18.669  -3.992  10.858  1.00 40.44
ATOM   5608  CA  GLN C 157     -17.310  -3.588  11.198  1.00 40.44
ATOM   5609  C   GLN C 157     -16.305  -4.678  10.838  1.00 40.44
ATOM   5610  CB  GLN C 157     -17.207  -3.249  12.686  1.00 40.44
ATOM   5611  O   GLN C 157     -16.597  -5.868  10.972  1.00 40.44
ATOM   5612  CG  GLN C 157     -17.835  -1.913  13.058  1.00 40.44
ATOM   5613  CD  GLN C 157     -17.532  -1.499  14.486  1.00 40.44
ATOM   5614  NE2 GLN C 157     -18.097  -0.374  14.910  1.00 40.44
ATOM   5615  OE1 GLN C 157     -16.797  -2.186  15.203  1.00 40.44
ATOM   5616  N   ASN C 158     -15.594  -4.369  10.079  1.00 44.69
ATOM   5617  CA  ASN C 158     -14.432  -5.215   9.827  1.00 44.69
ATOM   5618  C   ASN C 158     -13.257  -4.834  10.724  1.00 44.69
ATOM   5619  CB  ASN C 158     -14.022  -5.139   8.355  1.00 44.69
ATOM   5620  O   ASN C 158     -13.215  -3.727  11.262  1.00 44.69
ATOM   5621  CG  ASN C 158     -13.746  -6.504   7.754  1.00 44.69
ATOM   5622  ND2 ASN C 158     -13.398  -6.529   6.473  1.00 44.69
ATOM   5623  OD1 ASN C 158     -13.845  -7.527   8.436  1.00 44.69
ATOM   5624  N   ILE C 159     -12.676  -5.789  10.867  1.00 41.44
ATOM   5625  CA  ILE C 159     -11.566  -5.725  11.812  1.00 41.44
ATOM   5626  C   ILE C 159     -10.693  -4.512  11.500  1.00 41.44
ATOM   5627  CB  ILE C 159     -10.720  -7.017  11.779  1.00 41.44
ATOM   5628  O   ILE C 159     -10.178  -3.859  12.411  1.00 41.44
ATOM   5629  CG1 ILE C 159     -11.523  -8.196  12.341  1.00 41.44
ATOM   5630  CG2 ILE C 159      -9.412  -6.826  12.552  1.00 41.44
ATOM   5631  CD1 ILE C 159     -10.963  -9.561  11.966  1.00 41.44
ATOM   5632  N   LEU C 160     -10.693  -4.101  10.458  1.00 41.17
ATOM   5633  CA  LEU C 160      -9.781  -3.035  10.060  1.00 41.17
ATOM   5634  C   LEU C 160     -10.469  -1.676  10.131  1.00 41.17
ATOM   5635  CB  LEU C 160      -9.256  -3.280   8.643  1.00 41.17
ATOM   5636  O   LEU C 160      -9.807  -0.637  10.089  1.00 41.17
ATOM   5637  CG  LEU C 160      -8.339  -4.491   8.460  1.00 41.17
ATOM   5638  CD1 LEU C 160      -8.102  -4.757   6.977  1.00 41.17
ATOM   5639  CD2 LEU C 160      -7.016  -4.275   9.188  1.00 41.17
ATOM   5640  N   LYS C 161     -11.718  -1.683  10.343  1.00 47.74
ATOM   5641  CA  LYS C 161     -12.475  -0.434  10.333  1.00 47.74
ATOM   5642  C   LYS C 161     -13.270  -0.264  11.624  1.00 47.74
ATOM   5643  CB  LYS C 161     -13.415  -0.386   9.128  1.00 47.74
ATOM   5644  O   LYS C 161     -14.480  -0.500  11.650  1.00 47.74
ATOM   5645  CG  LYS C 161     -12.702  -0.257   7.790  1.00 47.74
ATOM   5646  CD  LYS C 161     -13.597   0.384   6.738  1.00 47.74
ATOM   5647  CE  LYS C 161     -12.903   0.463   5.385  1.00 47.74
ATOM   5648  NZ  LYS C 161     -13.783   1.077   4.346  1.00 47.74
ATOM   5649  N   THR C 162     -12.720  -0.275  12.548  1.00 51.05
ATOM   5650  CA  THR C 162     -13.374  -0.006  13.824  1.00 51.05
ATOM   5651  C   THR C 162     -13.018   1.388  14.332  1.00 51.05
ATOM   5652  CB  THR C 162     -12.987  -1.056  14.883  1.00 51.05
ATOM   5653  O   THR C 162     -11.966   1.930  13.987  1.00 51.05
ATOM   5654  CG2 THR C 162     -13.447  -2.450  14.469  1.00 51.05
ATOM   5655  OG1 THR C 162     -11.563  -1.062  15.041  1.00 51.05
ATOM   5656  N   LEU C 163     -13.975   2.014  14.855  1.00 54.80
ATOM   5657  CA  LEU C 163     -13.674   3.283  15.508  1.00 54.80
ATOM   5658  C   LEU C 163     -12.768   3.070  16.717  1.00 54.80
ATOM   5659  CB  LEU C 163     -14.965   3.983  15.940  1.00 54.80
ATOM   5660  O   LEU C 163     -13.074   2.257  17.591  1.00 54.80
ATOM   5661  CG  LEU C 163     -15.579   4.956  14.932  1.00 54.80
ATOM   5662  CD1 LEU C 163     -17.090   5.030  15.120  1.00 54.80
ATOM   5663  CD2 LEU C 163     -14.949   6.338  15.070  1.00 54.80
ATOM   5664  N   LYS C 164     -11.607   3.700  16.551  1.00 64.10
ATOM   5665  CA  LYS C 164     -10.678   3.568  17.669  1.00 64.10
ATOM   5666  C   LYS C 164     -11.280   4.132  18.953  1.00 64.10
ATOM   5667  CB  LYS C 164      -9.357   4.272  17.356  1.00 64.10
ATOM   5668  O   LYS C 164     -12.072   5.076  18.911  1.00 64.10
ATOM   5669  CG  LYS C 164      -8.556   3.616  16.241  1.00 64.10
ATOM   5670  CD  LYS C 164      -7.208   4.299  16.045  1.00 64.10
ATOM   5671  CE  LYS C 164      -6.388   3.618  14.957  1.00 64.10
ATOM   5672  NZ  LYS C 164      -5.059   4.274  14.773  1.00 64.10
ATOM   5673  N   PRO C 165     -11.078   3.658  20.110  1.00 58.41
ATOM   5674  CA  PRO C 165     -11.559   4.181  21.390  1.00 58.41
ATOM   5675  C   PRO C 165     -11.270   5.671  21.565  1.00 58.41
ATOM   5676  CB  PRO C 165     -10.789   3.352  22.422  1.00 58.41
ATOM   5677  O   PRO C 165     -12.083   6.397  22.143  1.00 58.41
ATOM   5678  CG  PRO C 165     -10.527   2.047  21.743  1.00 58.41
ATOM   5679  CD  PRO C 165     -10.301   2.306  20.281  1.00 58.41
ATOM   5680  N   SER C 166     -10.061   6.026  20.977  1.00 63.40
ATOM   5681  CA  SER C 166      -9.704   7.437  21.077  1.00 63.40
ATOM   5682  C   SER C 166     -10.734   8.319  20.379  1.00 63.40
ATOM   5683  CB  SER C 166      -8.319   7.684  20.478  1.00 63.40
ATOM   5684  O   SER C 166     -10.899   9.489  20.731  1.00 63.40
ATOM   5685  OG  SER C 166      -8.275   7.267  19.124  1.00 63.40
ATOM   5686  N   THR C 167     -11.290   7.848  19.561  1.00 59.45
ATOM   5687  CA  THR C 167     -12.311   8.594  18.835  1.00 59.45
ATOM   5688  C   THR C 167     -13.688   8.369  19.454  1.00 59.45
ATOM   5689  CB  THR C 167     -12.343   8.195  17.348  1.00 59.45
ATOM   5690  O   THR C 167     -14.419   9.326  19.719  1.00 59.45
ATOM   5691  CG2 THR C 167     -13.341   9.047  16.571  1.00 59.45
ATOM   5692  OG1 THR C 167     -11.038   8.373  16.783  1.00 59.45
ATOM   5693  N   ARG C 168     -14.021   7.094  19.771  1.00 60.17
ATOM   5694  CA  ARG C 168     -15.330   6.737  20.307  1.00 60.17
ATOM   5695  C   ARG C 168     -15.600   7.464  21.621  1.00 60.17
ATOM   5696  CB  ARG C 168     -15.432   5.225  20.514  1.00 60.17
ATOM   5697  O   ARG C 168     -16.731   7.878  21.886  1.00 60.17
ATOM   5698  CG  ARG C 168     -15.600   4.436  19.225  1.00 60.17
ATOM   5699  CD  ARG C 168     -15.720   2.942  19.490  1.00 60.17
ATOM   5700  NE  ARG C 168     -17.071   2.574  19.904  1.00 60.17
ATOM   5701  NH1 ARG C 168     -16.506   0.439  20.580  1.00 60.17
ATOM   5702  NH2 ARG C 168     -18.672   1.166  20.755  1.00 60.17
ATOM   5703  CZ  ARG C 168     -17.413   1.394  20.412  1.00 60.17
ATOM   5704  N   GLN C 169     -14.699   7.650  22.253  1.00 64.62
ATOM   5705  CA  GLN C 169     -14.864   8.182  23.602  1.00 64.62
ATOM   5706  C   GLN C 169     -14.881   9.707  23.594  1.00 64.62
ATOM   5707  CB  GLN C 169     -13.751   7.674  24.520  1.00 64.62
ATOM   5708  O   GLN C 169     -14.652  10.341  24.626  1.00 64.62
ATOM   5709  CG  GLN C 169     -13.846   6.188  24.838  1.00 64.62
ATOM   5710  CD  GLN C 169     -13.000   5.787  26.031  1.00 64.62
ATOM   5711  NE2 GLN C 169     -12.204   4.736  25.868  1.00 64.62
ATOM   5712  OE1 GLN C 169     -13.059   6.418  27.091  1.00 64.62
ATOM   5713  N   ARG C 170     -14.926  10.240  22.491  1.00 65.92
ATOM   5714  CA  ARG C 170     -15.087  11.684  22.350  1.00 65.92
ATOM   5715  C   ARG C 170     -16.530  12.043  22.011  1.00 65.92
ATOM   5716  CB  ARG C 170     -14.145  12.228  21.274  1.00 65.92
ATOM   5717  O   ARG C 170     -16.854  13.217  21.817  1.00 65.92
ATOM   5718  CG  ARG C 170     -12.671  12.112  21.630  1.00 65.92
ATOM   5719  CD  ARG C 170     -11.777  12.547  20.478  1.00 65.92
ATOM   5720  NE  ARG C 170     -10.362  12.406  20.811  1.00 65.92
ATOM   5721  NH1 ARG C 170     -10.118  14.568  21.589  1.00 65.92
ATOM   5722  NH2 ARG C 170      -8.330  13.133  21.596  1.00 65.92
ATOM   5723  CZ  ARG C 170      -9.607  13.369  21.331  1.00 65.92
ATOM   5724  N   PHE C 171     -17.383  10.977  22.040  1.00 66.64
ATOM   5725  CA  PHE C 171     -18.757  11.194  21.603  1.00 66.64
ATOM   5726  C   PHE C 171     -19.744  10.695  22.652  1.00 66.64
ATOM   5727  CB  PHE C 171     -19.014  10.493  20.265  1.00 66.64
ATOM   5728  O   PHE C 171     -19.496   9.687  23.316  1.00 66.64
ATOM   5729  CG  PHE C 171     -18.246  11.083  19.114  1.00 66.64
ATOM   5730  CD1 PHE C 171     -18.836  12.019  18.273  1.00 66.64
ATOM   5731  CD2 PHE C 171     -16.933  10.701  18.871  1.00 66.64
ATOM   5732  CE1 PHE C 171     -18.127  12.566  17.206  1.00 66.64
ATOM   5733  CE2 PHE C 171     -16.219  11.244  17.807  1.00 66.64
ATOM   5734  CZ  PHE C 171     -16.818  12.176  16.975  1.00 66.64
ATOM   5735  N   VAL C 172     -20.868  11.533  22.803  1.00 67.90
ATOM   5736  CA  VAL C 172     -22.083  10.919  23.330  1.00 67.90
ATOM   5737  C   VAL C 172     -22.699  10.003  22.275  1.00 67.90
ATOM   5738  CB  VAL C 172     -23.109  11.985  23.776  1.00 67.90
ATOM   5739  O   VAL C 172     -22.825  10.385  21.110  1.00 67.90
ATOM   5740  CG1 VAL C 172     -24.395  11.324  24.270  1.00 67.90
ATOM   5741  CG2 VAL C 172     -22.513  12.878  24.862  1.00 67.90
ATOM   5742  N   ALA C 173     -22.834   8.732  22.733  1.00 70.96
ATOM   5743  CA  ALA C 173     -23.253   7.764  21.723  1.00 70.96
ATOM   5744  C   ALA C 173     -24.687   7.302  21.968  1.00 70.96
ATOM   5745  CB  ALA C 173     -22.307   6.566  21.708  1.00 70.96
ATOM   5746  O   ALA C 173     -25.129   7.212  23.116  1.00 70.96
ATOM   5747  N   MET C 174     -25.574   7.219  20.965  1.00 70.56
ATOM   5748  CA  MET C 174     -26.920   6.652  20.987  1.00 70.56
ATOM   5749  C   MET C 174     -27.025   5.466  20.035  1.00 70.56
ATOM   5750  CB  MET C 174     -27.958   7.713  20.618  1.00 70.56
ATOM   5751  O   MET C 174     -26.492   5.506  18.924  1.00 70.56
ATOM   5752  CG  MET C 174     -28.037   8.864  21.608  1.00 70.56
ATOM   5753  SD  MET C 174     -29.122  10.222  21.022  1.00 70.56
ATOM   5754  CE  MET C 174     -28.014  11.025  19.830  1.00 70.56
ATOM   5755  N   GLU C 175     -27.484   4.316  20.581  1.00 67.72
ATOM   5756  CA  GLU C 175     -27.717   3.157  19.724  1.00 67.72
ATOM   5757  C   GLU C 175     -29.082   3.237  19.046  1.00 67.72
ATOM   5758  CB  GLU C 175     -27.607   1.860  20.531  1.00 67.72
ATOM   5759  O   GLU C 175     -30.097   3.462  19.707  1.00 67.72
ATOM   5760  CG  GLU C 175     -27.599   0.602  19.675  1.00 67.72
ATOM   5761  CD  GLU C 175     -27.257  -0.655  20.460  1.00 67.72
ATOM   5762  OE1 GLU C 175     -27.065  -1.725  19.838  1.00 67.72
ATOM   5763  OE2 GLU C 175     -27.181  -0.569  21.706  1.00 67.72
ATOM   5764  N   PHE C 176     -29.117   3.200  17.747  1.00 67.12
ATOM   5765  CA  PHE C 176     -30.338   3.145  16.952  1.00 67.12
ATOM   5766  C   PHE C 176     -30.644   1.713  16.528  1.00 67.12
ATOM   5767  CB  PHE C 176     -30.218   4.044  15.718  1.00 67.12
ATOM   5768  O   PHE C 176     -29.733   0.895  16.385  1.00 67.12
ATOM   5769  CG  PHE C 176     -30.441   5.504  16.006  1.00 67.12
ATOM   5770  CD1 PHE C 176     -31.558   6.163  15.507  1.00 67.12
ATOM   5771  CD2 PHE C 176     -29.533   6.218  16.778  1.00 67.12
ATOM   5772  CE1 PHE C 176     -31.767   7.514  15.772  1.00 67.12
ATOM   5773  CE2 PHE C 176     -29.735   7.568  17.047  1.00 67.12
ATOM   5774  CZ  PHE C 176     -30.852   8.215  16.543  1.00 67.12
ATOM   5775  N   ASP C 177     -31.732   1.253  16.569  1.00 65.90
ATOM   5776  CA  ASP C 177     -32.232   0.004  16.003  1.00 65.90
ATOM   5777  C   ASP C 177     -33.522   0.234  15.219  1.00 65.90
ATOM   5778  CB  ASP C 177     -32.464  -1.031  17.106  1.00 65.90
ATOM   5779  O   ASP C 177     -34.038   1.353  15.177  1.00 65.90
ATOM   5780  CG  ASP C 177     -32.231  -2.457  16.639  1.00 65.90
ATOM   5781  OD1 ASP C 177     -32.133  -3.368  17.489  1.00 65.90
ATOM   5782  OD2 ASP C 177     -32.143  -2.671  15.411  1.00 65.90
ATOM   5783  N   PHE C 178     -33.998  -0.744  14.503  1.00 67.54
ATOM   5784  CA  PHE C 178     -35.272  -0.602  13.808  1.00 67.54
ATOM   5785  C   PHE C 178     -36.396  -0.303  14.793  1.00 67.54
ATOM   5786  CB  PHE C 178     -35.596  -1.870  13.012  1.00 67.54
ATOM   5787  O   PHE C 178     -36.393  -0.808  15.917  1.00 67.54
ATOM   5788  CG  PHE C 178     -34.564  -2.214  11.972  1.00 67.54
ATOM   5789  CD1 PHE C 178     -34.394  -1.413  10.849  1.00 67.54
ATOM   5790  CD2 PHE C 178     -33.763  -3.339  12.117  1.00 67.54
ATOM   5791  CE1 PHE C 178     -33.440  -1.729   9.885  1.00 67.54
ATOM   5792  CE2 PHE C 178     -32.807  -3.661  11.158  1.00 67.54
ATOM   5793  CZ  PHE C 178     -32.648  -2.856  10.042  1.00 67.54
ATOM   5794  N   PRO C 179     -37.434   0.562  14.470  1.00 71.43
ATOM   5795  CA  PRO C 179     -38.525   0.939  15.373  1.00 71.43
ATOM   5796  C   PRO C 179     -39.344  -0.261  15.842  1.00 71.43
ATOM   5797  CB  PRO C 179     -39.377   1.883  14.520  1.00 71.43
ATOM   5798  O   PRO C 179     -39.368  -1.297  15.172  1.00 71.43
ATOM   5799  CG  PRO C 179     -38.469   2.328  13.420  1.00 71.43
ATOM   5800  CD  PRO C 179     -37.459   1.246  13.167  1.00 71.43
ATOM   5801  N   GLU C 180     -39.930  -0.110  17.096  1.00 71.85
ATOM   5802  CA  GLU C 180     -40.894  -1.123  17.515  1.00 71.85
ATOM   5803  C   GLU C 180     -42.003  -1.291  16.481  1.00 71.85
ATOM   5804  CB  GLU C 180     -41.495  -0.763  18.877  1.00 71.85
ATOM   5805  O   GLU C 180     -42.409  -0.322  15.836  1.00 71.85
ATOM   5806  CG  GLU C 180     -40.488  -0.783  20.018  1.00 71.85
ATOM   5807  CD  GLU C 180     -40.282  -2.168  20.612  1.00 71.85
ATOM   5808  OE1 GLU C 180     -39.195  -2.431  21.174  1.00 71.85
ATOM   5809  OE2 GLU C 180     -41.215  -2.996  20.513  1.00 71.85
ATOM   5810  N   PRO C 181     -42.303  -2.521  16.259  1.00 74.35
ATOM   5811  CA  PRO C 181     -43.225  -2.858  15.172  1.00 74.35
ATOM   5812  C   PRO C 181     -44.364  -1.851  15.031  1.00 74.35
ATOM   5813  CB  PRO C 181     -43.760  -4.234  15.577  1.00 74.35
ATOM   5814  O   PRO C 181     -44.674  -1.415  13.919  1.00 74.35
ATOM   5815  CG  PRO C 181     -42.643  -4.868  16.342  1.00 74.35
ATOM   5816  CD  PRO C 181     -41.948  -3.803  17.140  1.00 74.35
ATOM   5817  N   ALA C 182     -45.114  -1.467  16.075  1.00 75.57
ATOM   5818  CA  ALA C 182     -46.231  -0.529  16.003  1.00 75.57
ATOM   5819  C   ALA C 182     -45.779   0.822  15.458  1.00 75.57
ATOM   5820  CB  ALA C 182     -46.871  -0.357  17.379  1.00 75.57
ATOM   5821  O   ALA C 182     -46.466   1.427  14.632  1.00 75.57
ATOM   5822  N   ARG C 183     -44.629   1.242  15.886  1.00 73.02
ATOM   5823  CA  ARG C 183     -44.074   2.510  15.422  1.00 73.02
ATOM   5824  C   ARG C 183     -43.569   2.393  13.988  1.00 73.02
ATOM   5825  CB  ARG C 183     -42.941   2.970  16.341  1.00 73.02
ATOM   5826  O   ARG C 183     -43.692   3.334  13.202  1.00 73.02
ATOM   5827  CG  ARG C 183     -43.411   3.452  17.704  1.00 73.02
ATOM   5828  CD  ARG C 183     -42.262   4.010  18.532  1.00 73.02
ATOM   5829  NE  ARG C 183     -42.689   4.353  19.886  1.00 73.02
ATOM   5830  NH1 ARG C 183     -40.665   5.270  20.515  1.00 73.02
ATOM   5831  NH2 ARG C 183     -42.412   5.210  21.998  1.00 73.02
ATOM   5832  CZ  ARG C 183     -41.921   4.943  20.797  1.00 73.02
ATOM   5833  N   GLU C 184     -42.982   1.246  13.760  1.00 73.60
ATOM   5834  CA  GLU C 184     -42.491   1.030  12.402  1.00 73.60
ATOM   5835  C   GLU C 184     -43.638   1.027  11.395  1.00 73.60
ATOM   5836  CB  GLU C 184     -41.711  -0.284  12.315  1.00 73.60
ATOM   5837  O   GLU C 184     -43.495   1.535  10.281  1.00 73.60
ATOM   5838  CG  GLU C 184     -40.829  -0.395  11.079  1.00 73.60
ATOM   5839  CD  GLU C 184     -39.832  -1.540  11.155  1.00 73.60
ATOM   5840  OE1 GLU C 184     -38.908  -1.597  10.311  1.00 73.60
ATOM   5841  OE2 GLU C 184     -39.976  -2.388  12.064  1.00 73.60
ATOM   5842  N   VAL C 185     -44.756   0.495  11.761  1.00 76.33
ATOM   5843  CA  VAL C 185     -45.949   0.497  10.921  1.00 76.33
ATOM   5844  C   VAL C 185     -46.370   1.934  10.624  1.00 76.33
ATOM   5845  CB  VAL C 185     -47.112  -0.273  11.585  1.00 76.33
ATOM   5846  O   VAL C 185     -46.703   2.267   9.484  1.00 76.33
ATOM   5847  CG1 VAL C 185     -48.417  -0.041  10.825  1.00 76.33
ATOM   5848  CG2 VAL C 185     -46.791  -1.765  11.658  1.00 76.33
ATOM   5849  N   GLU C 186     -46.306   2.759  11.651  1.00 73.93
ATOM   5850  CA  GLU C 186     -46.656   4.166  11.480  1.00 73.93
ATOM   5851  C   GLU C 186     -45.711   4.855  10.500  1.00 73.93
ATOM   5852  CB  GLU C 186     -46.638   4.893  12.827  1.00 73.93
ATOM   5853  O   GLU C 186     -46.151   5.617   9.637  1.00 73.93
ATOM   5854  CG  GLU C 186     -47.239   6.290  12.780  1.00 73.93
ATOM   5855  CD  GLU C 186     -47.331   6.950  14.147  1.00 73.93
ATOM   5856  OE1 GLU C 186     -47.575   8.176  14.213  1.00 73.93
ATOM   5857  OE2 GLU C 186     -47.157   6.235  15.159  1.00 73.93
ATOM   5858  N   ILE C 187     -44.534   4.539  10.603  1.00 72.35
ATOM   5859  CA  ILE C 187     -43.515   5.150   9.756  1.00 72.35
ATOM   5860  C   ILE C 187     -43.697   4.685   8.313  1.00 72.35
ATOM   5861  CB  ILE C 187     -42.091   4.813  10.252  1.00 72.35
ATOM   5862  O   ILE C 187     -43.753   5.504   7.392  1.00 72.35
ATOM   5863  CG1 ILE C 187     -41.827   5.479  11.608  1.00 72.35
ATOM   5864  CG2 ILE C 187     -41.044   5.240   9.219  1.00 72.35
ATOM   5865  CD1 ILE C 187     -40.552   5.005  12.292  1.00 72.35
ATOM   5866  N   VAL C 188     -43.764   3.441   8.142  1.00 73.74
ATOM   5867  CA  VAL C 188     -43.870   2.848   6.813  1.00 73.74
ATOM   5868  C   VAL C 188     -45.166   3.302   6.146  1.00 73.74
ATOM   5869  CB  VAL C 188     -43.814   1.305   6.874  1.00 73.74
ATOM   5870  O   VAL C 188     -45.175   3.644   4.961  1.00 73.74
ATOM   5871  CG1 VAL C 188     -44.088   0.700   5.498  1.00 73.74
ATOM   5872  CG2 VAL C 188     -42.458   0.841   7.404  1.00 73.74
ATOM   5873  N   ALA C 189     -46.260   3.352   6.914  1.00 76.19
ATOM   5874  CA  ALA C 189     -47.553   3.778   6.384  1.00 76.19
ATOM   5875  C   ALA C 189     -47.512   5.240   5.949  1.00 76.19
ATOM   5876  CB  ALA C 189     -48.651   3.566   7.423  1.00 76.19
ATOM   5877  O   ALA C 189     -48.035   5.594   4.890  1.00 76.19
ATOM   5878  N   ARG C 190     -46.881   5.974   6.786  1.00 74.87
ATOM   5879  CA  ARG C 190     -46.786   7.400   6.488  1.00 74.87
ATOM   5880  C   ARG C 190     -45.897   7.647   5.275  1.00 74.87
ATOM   5881  CB  ARG C 190     -46.249   8.168   7.697  1.00 74.87
ATOM   5882  O   ARG C 190     -46.252   8.425   4.386  1.00 74.87
ATOM   5883  CG  ARG C 190     -46.223   9.676   7.507  1.00 74.87
ATOM   5884  CD  ARG C 190     -45.854  10.401   8.794  1.00 74.87
ATOM   5885  NE  ARG C 190     -45.769  11.845   8.594  1.00 74.87
ATOM   5886  NH1 ARG C 190     -45.061  12.309  10.744  1.00 74.87
ATOM   5887  NH2 ARG C 190     -45.353  14.010   9.236  1.00 74.87
ATOM   5888  CZ  ARG C 190     -45.395  12.718   9.525  1.00 74.87
ATOM   5889  N   GLU C 191     -44.927   7.040   5.184  1.00 72.63
ATOM   5890  CA  GLU C 191     -43.934   7.305   4.148  1.00 72.63
ATOM   5891  C   GLU C 191     -44.330   6.656   2.824  1.00 72.63
ATOM   5892  CB  GLU C 191     -42.554   6.808   4.585  1.00 72.63
ATOM   5893  O   GLU C 191     -44.041   7.193   1.753  1.00 72.63
ATOM   5894  CG  GLU C 191     -41.907   7.660   5.667  1.00 72.63
ATOM   5895  CD  GLU C 191     -40.388   7.643   5.617  1.00 72.63
ATOM   5896  OE1 GLU C 191     -39.748   8.478   6.297  1.00 72.63
ATOM   5897  OE2 GLU C 191     -39.832   6.787   4.892  1.00 72.63
ATOM   5898  N   SER C 192     -44.874   5.569   2.887  1.00 71.96
ATOM   5899  CA  SER C 192     -45.216   4.837   1.672  1.00 71.96
ATOM   5900  C   SER C 192     -46.641   5.143   1.224  1.00 71.96
ATOM   5901  CB  SER C 192     -45.053   3.332   1.888  1.00 71.96
ATOM   5902  O   SER C 192     -46.971   5.003   0.045  1.00 71.96
ATOM   5903  OG  SER C 192     -46.026   2.846   2.797  1.00 71.96
ATOM   5904  N   GLY C 193     -47.537   5.496   2.137  1.00 76.80
ATOM   5905  CA  GLY C 193     -48.949   5.707   1.864  1.00 76.80
ATOM   5906  C   GLY C 193     -49.756   4.422   1.868  1.00 76.80
ATOM   5907  O   GLY C 193     -50.957   4.436   1.592  1.00 76.80
ATOM   5908  N   LEU C 194     -49.152   3.283   2.256  1.00 75.14
ATOM   5909  CA  LEU C 194     -49.838   1.997   2.320  1.00 75.14
ATOM   5910  C   LEU C 194     -50.697   1.901   3.576  1.00 75.14
ATOM   5911  CB  LEU C 194     -48.826   0.848   2.290  1.00 75.14
ATOM   5912  O   LEU C 194     -50.342   2.454   4.620  1.00 75.14
ATOM   5913  CG  LEU C 194     -49.399  -0.553   2.073  1.00 75.14
ATOM   5914  CD1 LEU C 194     -49.963  -0.684   0.662  1.00 75.14
ATOM   5915  CD2 LEU C 194     -48.332  -1.612   2.328  1.00 75.14
ATOM   5916  N   ASP C 195     -51.802   1.173   3.508  1.00 77.27
ATOM   5917  CA  ASP C 195     -52.698   1.052   4.655  1.00 77.27
ATOM   5918  C   ASP C 195     -52.022   0.306   5.803  1.00 77.27
ATOM   5919  CB  ASP C 195     -53.990   0.339   4.253  1.00 77.27
ATOM   5920  O   ASP C 195     -51.137  -0.522   5.577  1.00 77.27
ATOM   5921  CG  ASP C 195     -53.760  -1.087   3.783  1.00 77.27
ATOM   5922  OD1 ASP C 195     -53.473  -1.295   2.584  1.00 77.27
ATOM   5923  OD2 ASP C 195     -53.869  -2.010   4.618  1.00 77.27
ATOM   5924  N   ARG C 196     -52.418   0.492   6.865  1.00 74.14
ATOM   5925  CA  ARG C 196     -51.810   0.007   8.100  1.00 74.14
ATOM   5926  C   ARG C 196     -51.821  -1.517   8.154  1.00 74.14
ATOM   5927  CB  ARG C 196     -52.538   0.580   9.319  1.00 74.14
ATOM   5928  O   ARG C 196     -50.845  -2.135   8.584  1.00 74.14
ATOM   5929  CG  ARG C 196     -52.109   1.992   9.684  1.00 74.14
ATOM   5930  CD  ARG C 196     -52.798   2.480  10.951  1.00 74.14
ATOM   5931  NE  ARG C 196     -52.291   3.783  11.373  1.00 74.14
ATOM   5932  NH1 ARG C 196     -53.549   3.878  13.308  1.00 74.14
ATOM   5933  NH2 ARG C 196     -52.134   5.599  12.770  1.00 74.14
ATOM   5934  CZ  ARG C 196     -52.659   4.417  12.482  1.00 74.14
ATOM   5935  N   ASP C 197     -52.787  -2.140   7.714  1.00 75.38
ATOM   5936  CA  ASP C 197     -52.913  -3.592   7.791  1.00 75.38
ATOM   5937  C   ASP C 197     -51.866  -4.282   6.919  1.00 75.38
ATOM   5938  CB  ASP C 197     -54.318  -4.032   7.375  1.00 75.38
ATOM   5939  O   ASP C 197     -51.214  -5.231   7.357  1.00 75.38
ATOM   5940  CG  ASP C 197     -55.368  -3.742   8.432  1.00 75.38
ATOM   5941  OD1 ASP C 197     -56.563  -3.620   8.088  1.00 75.38
ATOM   5942  OD2 ASP C 197     -54.996  -3.632   9.621  1.00 75.38
ATOM   5943  N   ARG C 198     -51.701  -3.772   5.804  1.00 76.27
ATOM   5944  CA  ARG C 198     -50.708  -4.347   4.902  1.00 76.27
ATOM   5945  C   ARG C 198     -49.293  -4.019   5.365  1.00 76.27
ATOM   5946  CB  ARG C 198     -50.923  -3.843   3.473  1.00 76.27
ATOM   5947  O   ARG C 198     -48.382  -4.838   5.223  1.00 76.27
ATOM   5948  CG  ARG C 198     -52.131  -4.452   2.780  1.00 76.27
ATOM   5949  CD  ARG C 198     -52.293  -3.923   1.362  1.00 76.27
ATOM   5950  NE  ARG C 198     -53.532  -4.395   0.749  1.00 76.27
ATOM   5951  NH1 ARG C 198     -53.084  -3.503  -1.334  1.00 76.27
ATOM   5952  NH2 ARG C 198     -55.030  -4.659  -0.972  1.00 76.27
ATOM   5953  CZ  ARG C 198     -53.879  -4.185  -0.518  1.00 76.27
ATOM   5954  N   THR C 199     -49.255  -2.855   5.886  1.00 73.75
ATOM   5955  CA  THR C 199     -47.971  -2.442   6.441  1.00 73.75
ATOM   5956  C   THR C 199     -47.574  -3.338   7.611  1.00 73.75
ATOM   5957  CB  THR C 199     -48.008  -0.974   6.904  1.00 73.75
ATOM   5958  O   THR C 199     -46.397  -3.666   7.777  1.00 73.75
ATOM   5959  CG2 THR C 199     -46.635  -0.512   7.379  1.00 73.75
ATOM   5960  OG1 THR C 199     -48.428  -0.145   5.814  1.00 73.75
ATOM   5961  N   LEU C 200     -48.548  -3.742   8.391  1.00 75.05
ATOM   5962  CA  LEU C 200     -48.301  -4.630   9.522  1.00 75.05
ATOM   5963  C   LEU C 200     -47.678  -5.942   9.058  1.00 75.05
ATOM   5964  CB  LEU C 200     -49.603  -4.909  10.278  1.00 75.05
ATOM   5965  O   LEU C 200     -46.741  -6.444   9.683  1.00 75.05
ATOM   5966  CG  LEU C 200     -49.466  -5.620  11.625  1.00 75.05
ATOM   5967  CD1 LEU C 200     -48.812  -4.696  12.648  1.00 75.05
ATOM   5968  CD2 LEU C 200     -50.827  -6.096  12.121  1.00 75.05
ATOM   5969  N   GLY C 201     -48.246  -6.491   8.002  1.00 75.43
ATOM   5970  CA  GLY C 201     -47.678  -7.711   7.451  1.00 75.43
[truncated: 588,754 more chars]
